# Supplementary material for: Genome‐scale metabolic modeling reveals SARS‐CoV‐2‐induced metabolic changes and antiviral targets
Source: Mol Syst Biol. 2021 Oct 28;17(11):e10260. doi: 10.15252/msb.202110260 (PMC8552660; doi:10.15252/msb.202110260)
Supplement: Supplementary file 2 — Table EV1 [file MSB-17-e10260-s009.xlsx]

## Sheet: legend
Table EV1_SARS-CoV-2-infected compared to control differential expression results for each dataset
The differential expression (DE) results for each dataset is in a separate worksheet named as decribed in the main text Table 1
Columns of each worksheet:
gene: gene symbol
log.fold.change: log2 fold-change of the SARS-CoV-2-infected group vs non-infected control group
p.value: DE P value
adjust.p.value: BH-adjusted P value

## Sheet: NHBE
gene	log.fold.change	p.value	adjusted.p.value
CXCL8	2.41398	3.98979e-62	5.5107e-58
SAA2	2.54123	1.2408e-58	8.56899e-55
CCL20	3.14197	9.14152e-51	4.20875e-47
SAA1	2.2065	2.37311e-47	8.19436e-44
CFB	1.95301	1.52842e-38	4.22211e-35
ICAM1	1.93269	4.98034e-31	1.14647e-27
IFI27	3.13466	2.1983e-30	4.33756e-27
TMEM135	-2.85336	2.28843e-28	3.95097e-25
TNIP1	1.3595	8.1058e-28	1.24397e-24
CXCL1	1.40832	6.8302e-27	9.43387e-24
C15orf48	1.24499	9.55175e-27	1.19935e-23
INHBA	1.74244	4.28228e-26	4.92891e-23
TNFAIP3	1.46435	1.28138e-25	1.36142e-22
C3	1.5026	1.35922e-23	1.34096e-20
S100A9	1.10457	2.84221e-23	2.61711e-20
SOD2	1.55753	6.97065e-23	5.78268e-20
CXCL5	3.53786	7.1174e-23	5.78268e-20
HBEGF	1.2911	1.62482e-22	1.24678e-19
ZC3H12A	1.60684	9.60724e-21	6.98396e-18
IL6	3.32538	2.06281e-19	1.42458e-16
IL32	1.18917	1.52261e-17	1.00144e-14
CXCL3	2.21149	1.30701e-16	8.19316e-14
IRF9	1.49378	1.36434e-16	8.19316e-14
PDZK1IP1	2.47387	2.1959e-16	1.26374e-13
RHCG	1.33008	9.46819e-16	5.0298e-13
LIF	1.42228	1.48334e-15	7.58812e-13
OAS1	1.68467	4.25465e-15	2.09876e-12
IRAK2	1.57617	2.85402e-14	1.3593e-11
IER3	0.949861	3.51442e-14	1.61804e-11
IL1B	0.950614	4.4679e-14	1.99067e-11
OAS2	1.29197	1.53717e-13	6.6348e-11
SERPINA3	1.48233	3.10957e-13	1.3015e-10
BIRC3	1.60374	1.18416e-12	4.81046e-10
MAFF	1.11333	9.705e-12	3.82987e-09
BPGM	0.969551	1.02378e-11	3.92792e-09
DNAAF5	1.5229	1.89045e-11	7.05701e-09
CXCL2	1.29716	2.88631e-11	1.0491e-08
IFI44L	2.53909	3.68884e-11	1.30642e-08
PLAT	1.18754	1.7992e-10	6.21265e-08
OAS3	1.14024	3.05597e-10	1.02949e-07
C1QTNF1	1.88345	3.70069e-10	1.217e-07
TNFAIP2	1.59273	4.44638e-10	1.42822e-07
EFNA1	0.757385	8.35185e-10	2.62172e-07
BCL2A1	2.32707	8.85579e-10	2.71814e-07
HLA-B	1.34156	1.06952e-09	3.21134e-07
OLFML2A	-0.972252	1.30184e-09	3.82575e-07
NFKBIA	1.03361	1.56683e-09	4.50855e-07
IFI6	2.30561	1.93737e-09	5.46102e-07
KRT15	-0.940633	2.01894e-09	5.57713e-07
G0S2	0.82116	2.22284e-09	6.01998e-07
IFITM1	1.74176	2.56222e-09	6.80565e-07
XAF1	2.72813	2.79556e-09	7.28533e-07
CSF2	2.96205	3.05116e-09	7.80419e-07
IL1A	1.13184	3.40884e-09	8.56051e-07
TFCP2L1	-0.641121	4.0783e-09	1.00588e-06
TRAPPC3	-1.73774	5.60076e-09	1.35715e-06
TUBA1C	0.668276	7.72584e-09	1.83982e-06
IFITM10	-2.0501	1.30598e-08	3.05732e-06
GPNMB	-0.860953	2.2015e-08	5.06786e-06
S100P	0.695525	2.81044e-08	6.36358e-06
EDN1	1.08318	3.31655e-08	7.38841e-06
TUT1	-1.3797	4.51799e-08	9.90515e-06
CPA4	-0.620909	5.00022e-08	1.07911e-05
NFKBIZ	0.840166	5.11182e-08	1.08622e-05
THBD	-0.98065	7.23421e-08	1.51392e-05
IFI44	0.894423	7.73251e-08	1.59405e-05
PARP9	0.704335	9.48234e-08	1.92603e-05
SH3KBP1	0.739543	1.00402e-07	2.00979e-05
TYMP	0.99745	1.03633e-07	2.04483e-05
SERPINB1	0.656174	1.09974e-07	2.13937e-05
LBHD1	1.74238	1.61395e-07	3.0961e-05
HDGF	0.485329	1.65897e-07	3.13887e-05
NEDD9	0.668725	2.26113e-07	4.22038e-05
KRT4	1.09918	2.32818e-07	4.28758e-05
PLSCR1	0.922985	2.58143e-07	4.69141e-05
CEP192	-1.02515	2.89339e-07	5.19006e-05
TSC22D3	-0.710375	3.07131e-07	5.43859e-05
MTSS1	0.725657	3.69784e-07	6.46513e-05
ALDH1A3	0.520219	3.98093e-07	6.87308e-05
PI3	1.76533	5.32321e-07	9.07706e-05
RAD54B	-1.40652	5.85031e-07	9.85421e-05
SLPI	0.58552	7.85907e-07	0.000130039
TUBA1A	0.530772	7.90853e-07	0.000130039
MMP1	0.795365	8.3059e-07	0.000134966
ANKMY1	-1.69628	9.4442e-07	0.000150006
ERN1	1.05338	9.44866e-07	0.000150006
MAF	-0.813214	1.05086e-06	0.000164937
CCDC14	-0.636652	1.199e-06	0.000183304
RPL36A	-0.549074	1.20368e-06	0.000183304
LCORL	1.73487	1.2077e-06	0.000183304
TGM2	0.689134	1.31259e-06	0.00019706
PRODH	-2.36914	1.46385e-06	0.000217405
LYN	0.698046	1.51841e-06	0.000223109
ADRB2	0.682119	1.60829e-06	0.000233829
VNN1	1.89826	1.73594e-06	0.000249758
STAT1	0.613265	1.78911e-06	0.000254754
SLC9A7	0.599485	1.88337e-06	0.00026544
CES1	1.30761	1.96801e-06	0.000274567
GJB2	0.498063	2.04108e-06	0.000281914
RHOV	0.657426	2.11586e-06	0.000289349
DUSP4	0.63658	2.40679e-06	0.000325908
IFITM3	0.760184	2.55357e-06	0.000342426
SOCS3	1.01524	2.58895e-06	0.000343833
WASH5P	1.11219	3.06977e-06	0.000403807
STC1	0.727568	3.12948e-06	0.000407778
TNFSF14	1.93778	3.61278e-06	0.000466352
KCTD11	0.446227	3.91599e-06	0.000500811
CSTB	0.65591	4.17521e-06	0.000529065
DTX3L	0.607631	4.34167e-06	0.000540937
IFIH1	0.78205	4.34724e-06	0.000540937
TGM1	0.755159	4.68615e-06	0.000577903
SGPP2	0.828719	4.81881e-06	0.000589004
ARHGEF39	-1.8042	5.58583e-06	0.00067405
FDPS	0.507158	5.6122e-06	0.00067405
NRDE2	-0.848452	5.66926e-06	0.000675033
FLII	0.502176	7.01718e-06	0.000828387
ITGB3	1.1437	8.83026e-06	0.00103226
TARBP1	1.10011	8.89367e-06	0.00103226
PPARGC1A	-1.2181	1.11739e-05	0.00128612
FAM83A	0.451386	1.19266e-05	0.0013614
RTF1	-0.755786	1.20562e-05	0.00136491
CXCL14	-1.27366	1.24569e-05	0.00139882
PACC1	0.878778	1.30687e-05	0.00145281
OTUB2	0.654416	1.31481e-05	0.00145281
PUS7	-1.20922	1.4796e-05	0.00161048
MARCHF6	0.757301	1.48082e-05	0.00161048
SELENOP	-0.966353	1.53447e-05	0.00165579
XDH	0.558944	1.61064e-05	0.00172451
MAP7D2	-1.55644	1.65273e-05	0.00175597
ZNF431	-0.656165	1.67801e-05	0.00176921
IDI1	0.443774	1.75858e-05	0.00184012
NANOS1	-2.00314	1.79541e-05	0.00186452
SPTLC3	-0.775048	1.88264e-05	0.00194053
ZBED2	0.597607	2.11903e-05	0.00213994
PEAK1	-0.714399	2.1229e-05	0.00213994
RND1	1.56772	2.13772e-05	0.00213994
CYP27B1	1.22	2.14232e-05	0.00213994
LCN2	0.737065	2.15357e-05	0.00213994
NR1D2	-0.784899	2.33227e-05	0.00230095
UBQLN1	0.581877	2.46214e-05	0.00241185
HELZ2	0.952574	2.52148e-05	0.00243543
GPSM2	-0.936716	2.61427e-05	0.00250752
TNC	0.486246	2.65564e-05	0.00252554
CCDC9B	0.655213	2.88301e-05	0.00270885
TFEB	1.381	2.96191e-05	0.00276419
RANBP17	-2.03022	3.05437e-05	0.00283134
BMP2	0.807161	3.20338e-05	0.00294967
ENDOD1	-0.461105	3.26987e-05	0.00299095
SUSD6	0.475582	3.38184e-05	0.00307302
DUSP10	-0.597552	3.59927e-05	0.00321672
PFKFB3	0.615157	3.60056e-05	0.00321672
DTX2	0.724454	3.60984e-05	0.00321672
PHC3	-1.02614	4.23863e-05	0.00372417
KYNU	0.815715	4.25219e-05	0.00372417
ZRANB1	-0.67675	4.2602e-05	0.00372417
TM2D2	-0.837896	4.30844e-05	0.00374266
DRAM1	0.582138	4.83068e-05	0.00417009
EPHA4	-0.910298	5.09244e-05	0.00436875
MTREX	-0.483713	5.19975e-05	0.00441561
PDGFB	0.851398	5.21101e-05	0.00441561
PRSS23	-0.449624	5.37945e-05	0.00451524
SESN3	-0.681189	5.39397e-05	0.00451524
HSD11B1	0.578798	5.64636e-05	0.00469804
ZNF33B	-1.38543	5.9363e-05	0.00490971
HYI	0.572691	5.98512e-05	0.00492063
ANKAR	-3.35784	6.08376e-05	0.00497213
PIP4K2C	0.558332	6.59154e-05	0.00535543
RSRP1	-0.663651	6.95798e-05	0.00562009
PLAUR	0.597711	7.04061e-05	0.00565378
FOXO3B	1.86471	7.08647e-05	0.0056577
CTSH	-0.580621	7.20326e-05	0.00568649
ANGPTL4	0.511248	7.20726e-05	0.00568649
CDCP1	0.376785	7.24604e-05	0.00568649
TBL1XR1	-0.477299	7.6797e-05	0.00599277
PADI3	-0.655198	9.54361e-05	0.00740541
NID1	-1.27015	9.62013e-05	0.00742308
PRMT5	-0.585907	9.71242e-05	0.00745266
BCL3	0.735497	0.000108825	0.00830439
PROS1	-0.638935	0.000113172	0.00852841
PRELID1	0.483127	0.000113457	0.00852841
XIAP	-0.742654	0.000113613	0.00852841
CDRT1	1.14554	0.000128446	0.0095048
PLCXD1	1.63204	0.000128574	0.0095048
CCT5	0.438289	0.000128784	0.0095048
ALYREF	0.835572	0.000129373	0.0095048
CNNM4	-0.646178	0.000134912	0.00985929
PTGS2	0.653539	0.000139096	0.0101115
ADAM12	1.32751	0.000145343	0.0105103
WLS	-0.491043	0.000149189	0.0107195
SLITRK6	-0.873743	0.000149788	0.0107195
LINC02541	-0.764532	0.000154527	0.0110017
NEURL1B	0.480334	0.000160001	0.011333
VEGFA	0.460097	0.000162071	0.0114211
GULP1	-0.933102	0.000167436	0.0117392
TINCR	-0.813144	0.000169848	0.0118482
MX2	2.08858	0.000176016	0.0122168
CPNE3	-0.985805	0.000182895	0.0126308
TNFRSF10A	0.523962	0.000185777	0.0127659
RRP1	0.644115	0.000186724	0.0127675
DAPK1	-1.31886	0.000191716	0.0130443
LEPROT	-0.410254	0.000200737	0.0135911
COX19	0.813826	0.000204751	0.0137952
ZDHHC14	1.05435	0.000206745	0.0138619
STK25	0.526786	0.000208588	0.013918
SLC25A44	0.477068	0.000211567	0.0140488
ZNF566	-1.51131	0.000213608	0.0140597
CEACAM1	-0.671169	0.000213766	0.0140597
FXYD5	0.415388	0.000217477	0.014236
BACE1	-0.626261	0.000232129	0.0151234
KNTC1	-0.757825	0.000249215	0.0161512
PBX1	-0.628252	0.000250243	0.0161512
MX1	2.17186	0.000254375	0.0163415
PML	0.448375	0.000263797	0.0168683
NCOA7	0.561329	0.000293843	0.0186384
CD109	-0.440279	0.000294177	0.0186384
ISG20L2	0.520623	0.000298264	0.0188111
ETS1	0.519576	0.000306631	0.0192509
BTBD9	0.649952	0.000309709	0.0193561
NFKB2	0.849638	0.000326298	0.0202311
SAMHD1	0.706106	0.000326638	0.0202311
TUBB4B	0.415849	0.000328165	0.0202349
ODF2L	-0.81034	0.000330707	0.020301
IRF2BPL	-0.744365	0.000333125	0.020359
FEZ1	0.572462	0.000353036	0.0214808
FOSL1	0.477505	0.000356119	0.0215733
ANXA3	0.490697	0.00036858	0.0222307
TUBA4A	0.396052	0.000375695	0.0225613
HAS3	0.426002	0.000385913	0.0230746
SEMA7A	0.523321	0.00038854	0.0231315
SULF2	-0.377459	0.000401003	0.023771
PCDHAC2	-1.45352	0.000414668	0.0243719
B4GALT1	0.349664	0.000416644	0.0243843
RELB	1.29188	0.000428117	0.02495
TUBB3	0.677912	0.000438719	0.0254605
SYNGAP1	-2.20191	0.000460584	0.0266175
PRDM1	0.763386	0.000464923	0.026701
LDLR	0.388354	0.000465896	0.026701
IFIT3	0.765833	0.000482917	0.0275622
TM7SF3	-0.371092	0.000489534	0.0278249
STT3B	-0.724311	0.000496322	0.0280406
C1R	0.978463	0.00049739	0.0280406
ITGA5	0.355673	0.000522342	0.0293276
HMOX2	0.392018	0.000525779	0.029401
THSD7A	-3.25466	0.000581163	0.032367
EPHA2	0.516968	0.000583539	0.0323688
TCIM	1.52086	0.000607781	0.0335787
GCLC	-0.3934	0.000612667	0.0337137
ROS1	1.52325	0.000620205	0.0338753
PCDH7	-0.54432	0.000620507	0.0338753
EFCAB7	-0.771669	0.000628712	0.0341881
TP53INP1	-0.514396	0.000655828	0.0355227
NECAP2	0.443067	0.00067207	0.0362603
SCP2	-0.451232	0.000676057	0.0363335
SVIP	-1.31438	0.000679846	0.0363955
ARL17A	-1.13167	0.000689362	0.0364534
TRIB2	0.856289	0.000689708	0.0364534
NAMPT	0.438121	0.000691171	0.0364534
RPL9	-0.426763	0.000691486	0.0364534
DGKG	-3.51651	0.000696302	0.0365678
CHURC1	-0.409838	0.000712212	0.0372617
BRPF1	0.633488	0.000717824	0.0374135
VAV3	-0.757455	0.000720694	0.0374219
UST	0.698648	0.000726486	0.0375814
UPK1B	0.333819	0.000736547	0.0379596
GTF3C1	0.399437	0.000742951	0.0381473
RAB11FIP1	0.399837	0.000746542	0.0381898
PSMD8	0.408216	0.000756272	0.038474
STRBP	-0.607454	0.00075767	0.038474
DUSP6	0.422292	0.000765766	0.0384886
PLAU	0.45986	0.000766226	0.0384886
MANCR	-0.593527	0.000766316	0.0384886
MCOLN3	-0.572175	0.000771573	0.0386122
CXCL16	0.429626	0.000775814	0.0386843
DST	-0.403398	0.000793985	0.0394479
BLOC1S6	-0.509102	0.000812931	0.0402445
RAB15	-0.653553	0.000822922	0.0404866
EREG	0.744301	0.000823684	0.0404866
NUP88	0.509982	0.000836599	0.0409755
SPRED1	0.844635	0.000842606	0.0411239
IRF7	1.41123	0.000853264	0.0413813
PPP2R1A	0.407811	0.000853871	0.0413813
FAM167A	1.36895	0.0008582	0.0414456
PDCD4	-0.386883	0.000870161	0.0418427
PTAFR	0.348916	0.00087248	0.0418427
FAT4	-0.552617	0.000902506	0.0431158
MYLK	-1.27455	0.000907142	0.0431158
MDM2	-0.488535	0.000910795	0.0431158
MAP7D1	0.42294	0.000911513	0.0431158
PHEX	-0.786117	0.000919525	0.0433463
CIT	-1.06591	0.000932526	0.0438097
TF	1.35414	0.000943636	0.0441814
SERF2	0.365958	0.000956539	0.0446342
MYCBPAP	-3.2201	0.00101874	0.047318
SAT1	0.299149	0.00102091	0.047318
BST2	1.22861	0.00103618	0.0478653
LGALS9	1.13613	0.0010404	0.0478691
ZSWIM4	0.549614	0.0010432	0.0478691
SENP8	-1.1085	0.00106451	0.0486856
ATF6	-0.463454	0.00109461	0.0497327
MYO1C	0.488089	0.00110085	0.0497522
GPR161	0.563263	0.00110224	0.0497522
FKBP5	-0.428823	0.00112268	0.0503382
PLK3	0.541241	0.00112546	0.0503382
TRIM25	0.40874	0.00112616	0.0503382
RWDD1	-0.642931	0.00115244	0.0511819
NR2F2	-0.441018	0.0011748	0.0520077
RRP12	0.721064	0.0012027	0.0529401
FYB1	-0.418881	0.00120653	0.0529401
ANKRD36B	-0.801503	0.00120737	0.0529401
MSH6	-0.532888	0.00122728	0.0536432
AHCYL2	0.531822	0.00123126	0.0536472
TNS2	1.11384	0.0012384	0.0537886
CYP39A1	-2.24921	0.0012567	0.0542077
KLHL20	-0.495776	0.00125982	0.0542077
ANXA1	0.358732	0.00126671	0.0543347
EXOSC1	0.638698	0.00129082	0.0551977
DLGAP4	0.415545	0.00130854	0.0555311
SYCP2L	-2.27702	0.00131035	0.0555311
RPAP2	-0.898332	0.00131068	0.0555311
CDC34	0.735352	0.00131485	0.0555374
MAN1A2	-0.531429	0.00132744	0.0556533
PTHLH	0.355747	0.0013291	0.0556533
FLNB	0.286855	0.00132968	0.0556533
HK2	0.359278	0.00134619	0.0560192
IFITM2	0.541727	0.00134654	0.0560192
DIS3L	-1.41016	0.0013718	0.0568988
OGT	-0.395927	0.00138089	0.0571041
COPS4	-0.808474	0.00140414	0.0578924
PPP1R15A	0.375491	0.00141238	0.0580532
IFNGR1	0.457997	0.00141644	0.0580532
WHAMM	-0.636369	0.00143239	0.0585331
ABL2	0.522966	0.00144367	0.05882
LRRC27	0.965188	0.00146436	0.0594876
SNRPA	0.427141	0.00147405	0.0597056
PLCD3	-0.368721	0.00148403	0.0598906
STAT5A	1.22718	0.00148729	0.0598906
LAMC2	0.316859	0.00149966	0.060213
SQOR	0.439971	0.00151399	0.0605285
CDA	0.473921	0.00151628	0.0605285
GRAMD1B	0.748214	0.00152374	0.0606452
BCYRN1	-0.763259	0.00152798	0.0606452
ROMO1	-0.415245	0.00155422	0.0615098
LCOR	-0.910304	0.00158069	0.0623787
ALDH3A1	-0.547796	0.0016136	0.0633831
MAP3K8	1.14954	0.00161607	0.0633831
ZNF488	-1.13323	0.00163137	0.0633831
SPRY4	0.698235	0.00163381	0.0633831
PPP2R5B	0.6594	0.00163678	0.0633831
DDX58	0.598875	0.00163775	0.0633831
ADD3	-0.620636	0.00163836	0.0633831
CCND3	0.626793	0.00164371	0.0633831
LTB	1.50859	0.00165176	0.0633831
ELOA	0.385429	0.00165491	0.0633831
ARHGAP19	-0.710164	0.00165663	0.0633831
CAMK2N1	-0.39339	0.00167659	0.0639696
PRCP	-0.698297	0.00169312	0.0644224
GPAT3	2.73218	0.00173528	0.0655961
PTPRE	0.791587	0.0017378	0.0655961
GLRX	0.570521	0.00174275	0.0655961
IL6R	-0.70943	0.00174347	0.0655961
TAP2	0.435268	0.00176011	0.0658826
LIMA1	-0.313434	0.00176681	0.0659544
LDHA	0.319686	0.00189577	0.070578
CARMIL1	-0.411742	0.00194709	0.0722936
TUBB	0.356512	0.00196326	0.0726985
PLEKHA3	-0.786635	0.00199342	0.0734632
RHOC	0.317053	0.00199631	0.0734632
WFDC21P	1.87081	0.00199987	0.0734632
ADAM23	-1.06278	0.00204982	0.0749917
ZC3H12C	0.549276	0.00205233	0.0749917
CAPZA2	-0.844796	0.00206558	0.0752766
TTK	-1.12616	0.00208506	0.0757866
USP47	-0.432083	0.0021101	0.076402
STAP2	0.408335	0.00211306	0.076402
LOC100288175	1.77872	0.0021287	0.0767665
NDUFS2	0.388429	0.00214634	0.0769925
PKD1P6-NPIPP1	2.99153	0.00214842	0.0769925
TAP1	0.412465	0.00215169	0.0769925
AGPS	-0.439144	0.00215818	0.0770252
HLCS	-0.700395	0.0021695	0.0772297
PGRMC2	-0.434511	0.0021909	0.0777912
PER3	-0.851699	0.00222087	0.078653
GART	0.460989	0.0022463	0.0793501
PNKD	0.566258	0.00225521	0.0794617
CAPN7	-0.688406	0.00226391	0.0795654
MYO10	0.339456	0.00232259	0.0814202
CSRP1	0.39917	0.00234987	0.0821682
SLF2	-0.609945	0.00236345	0.082223
SPCS2	-1.59615	0.00237147	0.082223
LAMB3	0.393656	0.00237293	0.082223
FLRT3	-0.406209	0.00237525	0.082223
MFAP3L	-1.41313	0.00238689	0.0824194
RBM41	-0.72408	0.00240071	0.0825062
KIAA1211L	-0.924279	0.00240733	0.0825062
NBEAL1	-0.579172	0.00243796	0.0833491
ASB3	-0.569055	0.00245908	0.0838639
PQBP1	0.437471	0.00248039	0.0842148
ERRFI1	0.385386	0.00248157	0.0842148
TIMP3	-0.334519	0.00249516	0.0844686
TCN1	-0.705892	0.00251006	0.0846889
LRTOMT	-1.11055	0.00251393	0.0846889
FLCN	-0.593398	0.00254586	0.0853482
ANGEL1	-0.57249	0.00255572	0.0854713
FOXO1	-0.500974	0.00256988	0.0855751
KPTN	0.877051	0.00257122	0.0855751
PPDPF	-0.4642	0.00260303	0.0864255
MGLL	0.548362	0.00261174	0.0864334
ZNF518B	-0.55399	0.00261578	0.0864334
DDR1	0.275945	0.00263804	0.0869608
AKT3	-0.803077	0.00268454	0.0882829
SLC26A2	-0.462263	0.00269466	0.0884055
CDC42EP2	0.778948	0.00272086	0.0890533
EHD1	0.68977	0.00273554	0.089322
ND6	-0.427404	0.00286374	0.0932878
TNFRSF10B	0.294553	0.0028998	0.094099
IFI35	1.1944	0.00290227	0.094099
GJB3	0.359384	0.0029141	0.0941533
SSR2	0.314402	0.00293368	0.0942326
DKK3	-0.398989	0.00294109	0.0942514
SVIL	0.64623	0.0029559	0.0945067
ATP1B1	0.382986	0.00296452	0.0945634
PSME2	0.379691	0.00301918	0.0960851
CLUHP3	0.626845	0.00304528	0.0966928
TMBIM6	-0.468562	0.00306258	0.0970191
CHD6	-0.4058	0.00311233	0.0983696
SH3TC2	0.63135	0.00315417	0.0994086
RHBDL2	0.384553	0.00316328	0.0994086
SDC4	0.36427	0.0031668	0.0994086
RETREG1	-1.50203	0.00317858	0.0995523
AQP3	-0.447366	0.00318762	0.0996027
NEDD4	-0.41566	0.00319907	0.0996027
SLAMF7	-0.597944	0.00320182	0.0996027
PRR5	0.989018	0.00321491	0.0996305
MAOA	0.369846	0.00321785	0.0996305
TRIM14	0.365699	0.00322436	0.0996305
KIF1C	0.313501	0.00324903	0.100169
ATRX	-0.334987	0.00326443	0.10042
ASH2L	-0.478883	0.00328859	0.100931
S100PBP	0.570345	0.00329567	0.100931
F3	0.422984	0.00331306	0.101169
HAND2-AS1	-1.48623	0.00331809	0.101169
TRAF3	0.598716	0.00332544	0.10117
PPP1CC	-0.511703	0.0034007	0.103232
TMEM50B	-0.451705	0.00341424	0.103416
FST	0.441127	0.00347735	0.105097
GGT1	2.30956	0.00353165	0.106505
EXPH5	-0.586405	0.00357147	0.107449
PARP12	0.588009	0.00357853	0.107449
IFIT1	0.794824	0.00359623	0.107542
CLN8	-0.424705	0.00359725	0.107542
UBE2L6	0.381457	0.00360498	0.107542
GCC2	-0.459195	0.0036693	0.109225
RFFL	0.56891	0.00372733	0.110714
BTBD3	-0.678248	0.00378116	0.112068
C6orf223	1.17585	0.00378914	0.112068
MYC	0.322592	0.00380086	0.112174
RAB11FIP5	0.536586	0.00385382	0.113495
RAB26	-1.23952	0.00388227	0.11394
PALMD	-0.491483	0.00388545	0.11394
CLMP	0.629906	0.00390678	0.114323
SLC35F5	-0.737569	0.00391947	0.114415
NEMP1	-0.69342	0.00393132	0.114415
DGKD	1.11578	0.00393477	0.114415
PSMG4	0.692996	0.00398646	0.115674
FKRP	-0.601693	0.00401343	0.116213
EPS8	-0.403009	0.00403029	0.116457
VARS1	0.359825	0.00405251	0.116854
CEP126	-0.712394	0.00407261	0.117189
GRHL1	0.482844	0.00410132	0.11777
PCDHB2	-4.84169	0.00414664	0.118825
CPT1A	-0.706092	0.00422429	0.120762
GNS	-0.338491	0.00423174	0.120762
FDFT1	0.307991	0.0042434	0.120845
PMEPA1	0.367998	0.00426141	0.120999
RALGPS1	-1.18449	0.00426632	0.120999
GYS1	0.383806	0.00436254	0.123474
CMBL	-1.00722	0.00440635	0.124454
BCL2L15	1.94234	0.00441517	0.124454
RECQL4	1.42335	0.00452459	0.127278
HIVEP2	0.320029	0.00453912	0.127427
CCNB3	1.95219	0.00458252	0.128183
NNT	-0.364314	0.00458459	0.128183
TMEM68	-0.749586	0.00464037	0.12925
CEMIP	-0.974693	0.00464147	0.12925
IKBKE	0.613571	0.00465621	0.1294
ATP2C1	-0.353736	0.00469086	0.129842
FIGN	-1.0934	0.0046947	0.129842
NMNAT2	-1.78988	0.00470032	0.129842
TOP2A	-0.381622	0.00471126	0.129884
MEF2A	-0.491299	0.00474926	0.130671
TMEM132A	0.550048	0.0047819	0.131307
STON1	-0.896132	0.0048324	0.132044
DLG4	0.569144	0.00484486	0.132044
WDHD1	-0.57862	0.00484699	0.132044
OIP5-AS1	-0.419306	0.00490417	0.13316
CADM1	-1.66567	0.0049072	0.13316
GCNT4	-0.728303	0.00496327	0.134353
PSMB9	1.05423	0.00497064	0.134353
LINC01551	0.531233	0.00500418	0.134996
THBS1	0.247722	0.005032	0.135482
TGFB3	-1.18945	0.00510112	0.137075
TRIM47	0.866093	0.00520194	0.139251
CHCHD3	-0.500939	0.00520226	0.139251
TTC9	0.317897	0.00524974	0.14025
FSTL3	0.368049	0.00528246	0.140852
GALNT1	-0.361446	0.00534005	0.141614
STK24	-0.336277	0.00534167	0.141614
PPIL3	-0.620259	0.00534179	0.141614
RASAL1	1.69165	0.00536189	0.141874
SEC23IP	-0.484408	0.00537224	0.141876
CORO1A	0.747426	0.00541081	0.142622
FAM3C	-0.422181	0.00542926	0.142836
DUSP1	0.389567	0.0054542	0.143219
OBSCN	-0.560034	0.00554118	0.145227
SLC44A5	-0.795896	0.00556047	0.145417
FHIT	3.12751	0.00556946	0.145417
GABRP	0.48757	0.00560837	0.146062
GTPBP1	0.645119	0.00561662	0.146062
FHL2	-0.378853	0.00563637	0.146062
SH3RF2	0.346191	0.0056365	0.146062
TNKS2	-0.347315	0.0056494	0.146081
ZDHHC18	0.47024	0.00565836	0.146081
PHC2	0.349364	0.00567131	0.146142
FAT1	0.391216	0.00574976	0.147888
ADAM32	-2.16256	0.00578524	0.148524
PRELID2	0.741627	0.00583516	0.149197
CSNK1E	0.301443	0.00584116	0.149197
MIER2	0.655075	0.00584386	0.149197
GPR176	0.780315	0.00586311	0.149412
RPS10-NUDT3	-0.613942	0.00587954	0.149555
NAA10	0.32844	0.00590404	0.149902
RBFA	0.459433	0.0059304	0.150295
CD82	0.398691	0.005942	0.150313
SCAP	0.437951	0.00598651	0.151162
NEIL1	-0.651857	0.00603686	0.152155
RNPC3	-0.635749	0.00615324	0.154383
PRSS3	0.713105	0.00617834	0.154383
IMMP1L	1.10217	0.00619818	0.154383
NHP2	0.458558	0.00622458	0.154383
SCPEP1	-0.337843	0.00622625	0.154383
ARHGAP29	-0.625628	0.00623175	0.154383
MAST4	0.351386	0.00623424	0.154383
CDK1	-0.935875	0.00623703	0.154383
ZCCHC10	-0.524987	0.00626681	0.154572
NSFL1C	0.279187	0.00626704	0.154572
HUS1	-0.502124	0.00629914	0.155087
LTBP2	0.286379	0.00638191	0.156845
PLEK2	0.358281	0.00640106	0.157036
TMEM178B	-3.05781	0.00642068	0.15714
PPP1R3B	0.42185	0.00643382	0.15714
GFM2	-0.43221	0.00643941	0.15714
LAP3	0.375649	0.00648645	0.158009
USP9X	-0.47843	0.00649818	0.158016
AGA	-0.564937	0.0065101	0.158027
ARNTL2	0.404455	0.00652814	0.158187
PIK3C2B	-0.668725	0.00657237	0.15898
MGST1	-0.3265	0.00659022	0.159133
TUBG1	0.363068	0.00660606	0.159237
CACFD1	1.14542	0.00663444	0.159643
TRIM6	-0.613178	0.00667283	0.160287
INKA2	-0.503029	0.00669925	0.160441
FRMD5	-0.558661	0.00670851	0.160441
CTDSPL	-0.399305	0.0067141	0.160441
PAM	0.318133	0.00673435	0.160647
RALGPS2	-0.411574	0.00675845	0.160944
THSD1	0.417017	0.00677648	0.160995
UNC80	-0.871094	0.00678389	0.160995
KDM6B	1.37564	0.00681643	0.16149
RNF166	1.05525	0.00683931	0.161754
LOC100505915	-3.26143	0.00691363	0.163233
SNRPF	-0.485908	0.0069255	0.163234
MTHFD1L	0.394236	0.00694954	0.163521
ACSL1	-0.34373	0.00697117	0.163731
CXCL6	1.51979	0.00698218	0.163731
DNAJB4	-0.626116	0.0070331	0.164646
MAP2K6	-1.5628	0.00706525	0.16484
MT1X	-0.311605	0.00711644	0.165754
PSMB8	0.498488	0.00714222	0.166075
FAM83G	0.350849	0.00730172	0.169434
PRDX1	0.277078	0.00731123	0.169434
DAZAP1	0.343944	0.00733041	0.169594
SLC11A2	0.36999	0.00734419	0.169629
SLC43A3	0.60144	0.0073791	0.17015
MLLT11	0.350877	0.00742222	0.170556
SAMD4A	0.413299	0.00743088	0.170556
GAREM2	2.23456	0.00743371	0.170556
KDM5C	0.465203	0.00752866	0.172251
PRMT1	0.324755	0.00754456	0.172251
SH3PXD2B	0.310001	0.00754502	0.172251
ZBTB25	0.578897	0.0076395	0.174016
TLR2	1.00755	0.00764754	0.174016
UGDH-AS1	-0.400035	0.00767617	0.17438
HARS1	0.322502	0.00774312	0.175396
AKAP13	-0.49694	0.00776708	0.175396
TRIB1	0.618081	0.00777164	0.175396
MRPS36	-0.655643	0.00777168	0.175396
PCGF1	-0.798509	0.00786354	0.1768
SMAD3	0.33667	0.00786588	0.1768
HFE	-0.467287	0.00787229	0.1768
SLC25A13	0.657331	0.00790882	0.177093
JADE1	-0.775267	0.00795981	0.177093
MOB3A	0.37703	0.00796489	0.177093
TLCD3A	0.369763	0.00796621	0.177093
PA2G4	0.258935	0.00798669	0.177093
ARF1	0.333443	0.00798971	0.177093
VMA21	-0.766301	0.00799189	0.177093
ZNF214	-1.28543	0.00799924	0.177093
SYNPO	0.325092	0.00802162	0.177093
ZBTB3	-0.859522	0.00803475	0.177093
EIF4A1	0.324283	0.0080392	0.177093
ELOF1	0.384736	0.00806063	0.177283
ZNF556	-0.865971	0.00812457	0.178044
SIPA1L1	0.331057	0.00813394	0.178044
MYH3	-1.10104	0.0081698	0.178546
PDE9A	0.893569	0.00821864	0.17933
B4GALT2	0.377266	0.00832727	0.180864
POLR2M	-0.708416	0.00832836	0.180864
PPP4R3B	-0.391278	0.00835212	0.180864
UPP1	0.311829	0.00835278	0.180864
SAP18	-0.36704	0.008359	0.180864
TLL2	-1.04503	0.00836752	0.180864
BID	0.520912	0.00840018	0.180989
ZP3	0.883704	0.00841262	0.180989
HSPA8	0.320571	0.00852678	0.183129
ALKBH3	-0.526748	0.00853857	0.183129
ZFHX4	-1.04046	0.00859877	0.183853
MARCKSL1	0.299514	0.00859899	0.183853
ATF4	0.280586	0.00864383	0.184193
CHMP4A	0.36004	0.00865386	0.184193
TICAM1	0.338529	0.00865489	0.184193
PODXL	1.16761	0.00870442	0.184962
CAT	-0.359951	0.00873087	0.185239
SMC3	-0.456392	0.00875502	0.185467
PTCH1	-0.827117	0.00881019	0.186205
STK32A	-1.22292	0.00883932	0.186205
PSCA	-0.463611	0.00885325	0.186205
KIRREL1	0.267986	0.0088573	0.186205
MARF1	0.542071	0.00888199	0.18632
MYL6	0.259953	0.00888972	0.18632
ARF4	0.336294	0.00896579	0.187629
SYTL5	-0.714214	0.00906219	0.189285
LRP1	-0.584314	0.00907937	0.189285
OTULIN	-0.585295	0.00908601	0.189285
KLF7	0.280508	0.00915308	0.190353
SERTAD4	-0.687098	0.00916633	0.190353
CREG1	-0.356664	0.00917864	0.190353
TUFM	0.293637	0.00926547	0.191866
SEMA4B	0.372772	0.00933798	0.193078
PTGES2	0.507405	0.00936427	0.193332
GLUD1	-0.419989	0.00938524	0.193476
CHTF8	-0.715468	0.00950109	0.194958
CDK19	-0.479898	0.00951269	0.194958
SHB	0.361361	0.00951574	0.194958
TMEM189	0.345938	0.00951848	0.194958
TOM1	0.387023	0.00952771	0.194958
TRIM2	-0.380761	0.0095684	0.195424
CHST2	0.8706	0.00957879	0.195424
LSS	0.358322	0.00959879	0.195543
FAM20C	1.05549	0.00962321	0.195752
PPFIA4	0.62513	0.00965899	0.196191
ASL	0.474929	0.00974512	0.197408
CLK3	0.284484	0.0097629	0.197408
MANF	0.365559	0.00976474	0.197408
KCTD12	0.360838	0.00978947	0.197408
NUDC	0.274003	0.00979036	0.197408
XPA	-0.803672	0.00984273	0.19806
ASB6	0.373217	0.00985136	0.19806
PYGL	0.303089	0.00994236	0.199599
EPS8L1	0.420029	0.0100863	0.201731
BTG3	0.483869	0.0101075	0.201731
NCR3LG1	-0.805681	0.0101134	0.201731
PDZD2	0.471649	0.0101197	0.201731
LIPG	0.331944	0.0101216	0.201731
TASOR	-0.337618	0.0101999	0.202998
IPO11	0.44912	0.0102775	0.204244
IGF2	0.383363	0.0103406	0.204244
CASD1	-1.6513	0.0103547	0.204244
STARD5	0.41745	0.010355	0.204244
ZNF222	1.28025	0.0103553	0.204244
MED13L	-0.38477	0.0103607	0.204244
MKI67	-0.317078	0.0103718	0.204244
OGDH	0.292901	0.0103839	0.204244
DHCR7	0.396474	0.0103957	0.204244
ARHGAP5	-0.741791	0.0104165	0.204244
SHANK2	0.594397	0.0104295	0.204244
MYCL	-0.460467	0.0104399	0.204244
NMRK1	-0.519838	0.0104691	0.204526
AKAP12	0.327015	0.0105037	0.204912
MSN	0.251907	0.0105589	0.205697
ALDH3A2	-0.440898	0.010643	0.207044
GNB2	0.392525	0.0106764	0.207401
NTMT1	0.504674	0.0107788	0.209096
JOSD1	0.518943	0.0108587	0.210351
USB1	0.414397	0.0108882	0.210628
FAM171B	-0.633426	0.0109399	0.211151
PDAP1	-0.489521	0.0109695	0.211151
SNHG25	-1.43382	0.0109772	0.211151
C1orf74	0.31916	0.0109877	0.211151
JAG1	0.284791	0.0109917	0.211151
FANCM	-1.21052	0.0110519	0.212012
TMEM265	0.634751	0.0111301	0.213217
PPM1N	-0.785354	0.0112342	0.214648
FERMT1	0.336883	0.0112359	0.214648
TMCC3	-0.44246	0.0114459	0.218358
CDC42EP1	0.454377	0.0115493	0.220026
EFHD2	0.403475	0.0117088	0.222607
WDR45	-0.534717	0.011717	0.222607
UFL1	-0.402843	0.0120382	0.228278
CCDC15	-1.33707	0.0120591	0.228278
PEG10	-0.655226	0.0120755	0.228278
PRDM5	1.28349	0.0120824	0.228278
CROCC	-0.530355	0.0120981	0.228278
HDAC3	0.421747	0.0121221	0.228418
HAUS4	0.592881	0.0121731	0.228492
ZNF525	-0.58866	0.012174	0.228492
NLRP1	0.327006	0.0121945	0.228492
SLC25A37	0.504521	0.0122261	0.228492
GALNT4	-1.07455	0.0122283	0.228492
CD74	0.48493	0.0122418	0.228492
RPLP0P2	-0.979055	0.0122894	0.229071
NDUFA4	-0.560139	0.0123582	0.229907
MAP3K20	0.345006	0.0123676	0.229907
RGMA	-0.643208	0.0124222	0.230497
BMP4	-1.22268	0.0124399	0.230497
AREG	0.305468	0.0124494	0.230497
UGP2	-0.552691	0.0125925	0.232726
SP3	-0.348539	0.0126295	0.232726
DRG1	0.458152	0.0126348	0.232726
HIVEP1	0.351721	0.0126598	0.232726
AFAP1	0.31316	0.0126602	0.232726
GABRE	1.29685	0.0126709	0.232726
DBNDD2	0.444772	0.0127014	0.23282
CCNA2	-0.502307	0.0127195	0.23282
RPL22	0.270187	0.0127265	0.23282
RPS11	0.253173	0.0127437	0.232825
NFIL3	-0.373053	0.012878	0.234865
SLC35D2	-1.44076	0.0128893	0.234865
ZNF530	1.09415	0.0129209	0.234942
LOX	0.892526	0.0129482	0.234942
CDK16	0.347609	0.0129567	0.234942
TTLL5	-0.382942	0.0129756	0.234942
PIK3R1	-0.368985	0.0129786	0.234942
TSFM	0.498031	0.0130026	0.235068
KDM3A	-0.369482	0.0130255	0.235174
DHX37	0.622033	0.0131302	0.236756
EIF4G1	0.25788	0.0131676	0.236879
AKAP1	0.302497	0.013201	0.236879
NIBAN1	-0.371653	0.0132053	0.236879
SMTN	0.614257	0.0132057	0.236879
PRKAB2	-0.367659	0.0132782	0.237274
ACE2	0.98379	0.0132858	0.237274
PARP14	0.3987	0.0133482	0.237274
YPEL2	-0.812553	0.0133556	0.237274
LINC00894	-1.74687	0.0133924	0.237274
IGF1R	-0.397663	0.0133937	0.237274
N4BP2L2	-0.411658	0.0133977	0.237274
MTERF1	-0.49544	0.013403	0.237274
GNA12	0.550452	0.0134083	0.237274
PIK3CB	-0.469783	0.0134279	0.237274
FBXO34	-0.480169	0.0134339	0.237274
RCOR1	0.345632	0.0134693	0.237319
AMMECR1	-0.500909	0.0134708	0.237319
EPHB4	0.3078	0.0135175	0.237582
MYPN	1.19182	0.0135367	0.237582
WDR1	0.359761	0.0135672	0.237582
SFRP1	-0.330968	0.0135701	0.237582
PHTF2	-0.517555	0.0135717	0.237582
COPG1	0.34511	0.0136526	0.238481
ALOX12P2	0.776444	0.0136576	0.238481
RACGAP1	-0.40156	0.0137367	0.23956
APOC1	1.98236	0.0137593	0.239651
RO60	-0.519111	0.0138021	0.240095
MICAL3	0.307741	0.0138424	0.240491
YBX1	0.278774	0.0138865	0.240955
MICAL2	0.301286	0.0139478	0.241715
CEP83	-0.85516	0.0140075	0.242342
AFAP1L1	0.371652	0.014019	0.242342
ATP5F1A	0.315578	0.0140605	0.242754
MECOM	-0.441685	0.0141054	0.243226
HIP1	-0.504182	0.0141602	0.243865
SCOC	-0.489689	0.0142133	0.244233
SLC35D1	-0.394173	0.0142169	0.244233
KRTAP5-AS1	1.52133	0.0142397	0.244322
PMPCA	0.433818	0.0143365	0.245676
ANXA11	0.407918	0.0144264	0.246211
TSTA3	0.381611	0.0144283	0.246211
TMEM60	-0.725079	0.0144488	0.246211
P2RY6	1.10125	0.014453	0.246211
IGFBP3	0.391858	0.0144568	0.246211
ARHGAP25	0.606335	0.0145944	0.248248
DMC1	-2.22193	0.014684	0.249276
BCAM	-0.472899	0.0146909	0.249276
TMEM131	-0.33197	0.0147294	0.249364
TUBB2A	0.422642	0.0147322	0.249364
ABHD10	-0.695874	0.0147615	0.249554
CEL	-0.558596	0.0147797	0.249557
NEB	-1.10239	0.0148266	0.2498
TSEN15	-0.748748	0.0148303	0.2498
PLS3	-0.329015	0.0148832	0.250385
DTD2	-0.557438	0.0149524	0.251054
ZCWPW1	-0.765989	0.0149593	0.251054
NCBP3	0.63088	0.0150261	0.251564
MATN2	-0.797858	0.0151075	0.25229
LCA5	-0.496986	0.0151082	0.25229
NFE2L2	-0.377256	0.0151455	0.25229
PPP1R9A	-2.00732	0.0151693	0.25229
CTSC	0.260003	0.0151737	0.25229
DICER1	-0.315305	0.0151791	0.25229
CEP295	-0.434728	0.0154018	0.255063
CMPK1	0.341077	0.0154151	0.255063
PISD	0.349507	0.0154197	0.255063
CREG2	-0.513768	0.0154662	0.255525
TDRP	-2.26378	0.0154951	0.255623
LXN	-0.465026	0.0155285	0.255623
KCNIP2	-1.71168	0.0155405	0.255623
PRPS2	-0.463071	0.0155479	0.255623
VDR	0.492505	0.0155681	0.255623
CEP162	-0.673317	0.0155832	0.255623
VEGFC	0.386564	0.0156228	0.255969
BPTF	-0.351788	0.0156843	0.256673
NIPSNAP2	-0.447552	0.0157211	0.256722
PHF8	-0.511907	0.0157262	0.256722
SPARC	-0.329361	0.0157431	0.256722
STOX2	-0.590438	0.0158661	0.258424
NOTCH2NLA	-0.809471	0.0159	0.25867
NDUFB8	0.410229	0.0159775	0.259335
CASKIN1	3.26294	0.0159784	0.259335
TMEM171	0.682908	0.0160668	0.260464
CHIC1	-1.0135	0.016116	0.260954
PTPRS	-0.485775	0.0162046	0.262082
XRRA1	-0.555911	0.0163291	0.26374
NFKB1	0.359489	0.0163538	0.26374
CDC42SE2	-0.410636	0.016376	0.26374
SNRPD3	0.338493	0.0163835	0.26374
FHDC1	0.366889	0.0164888	0.264817
CA5B	-0.808479	0.0165139	0.264912
CCDC88A	-0.374651	0.01656	0.265344
KIF23	-0.446378	0.0166718	0.266768
ATP5MC2	0.293596	0.016693	0.266768
CREB3L4	0.869168	0.0167068	0.266768
P2RY2	0.435193	0.0167346	0.266903
DNAJC18	-0.760713	0.0167838	0.267379
VPS33A	-0.476024	0.016822	0.267678
FN1	0.305592	0.016853	0.267864
DHRS1	0.386045	0.0168845	0.268055
ANXA2	0.290078	0.0169785	0.269239
MRPS21	0.282374	0.0170594	0.270211
ITGB1	-0.29912	0.0171658	0.270438
F8	-1.29598	0.0171747	0.270438
IPPK	0.371786	0.0171765	0.270438
CDC42EP3	-0.404982	0.01718	0.270438
IL17RC	0.681154	0.0172041	0.270438
IFNAR2	0.516654	0.0172301	0.270438
C1orf21	-0.362087	0.0172466	0.270438
PPP1R18	0.255348	0.0172518	0.270438
STIMATE	0.484957	0.0172785	0.270438
TMEM144	-0.614966	0.0172891	0.270438
CCN1	0.27875	0.0173664	0.271237
ARFRP1	0.395491	0.0173795	0.271237
MYH14	0.425583	0.0174609	0.2722
PLEKHA5	-0.312971	0.0175677	0.273467
MCC	0.301007	0.0175817	0.273467
GGCX	0.318722	0.0176264	0.273649
MARCHF5	-0.397345	0.017633	0.273649
HDAC4	-0.936838	0.0176857	0.273708
CLDN1	0.280024	0.0176996	0.273708
DNM2	0.244067	0.0176999	0.273708
RNF170	-0.584047	0.0177176	0.273708
CNOT9	-0.398883	0.017757	0.273708
SMC2	-0.376569	0.0177629	0.273708
LOC102546294	-0.39884	0.0177755	0.273708
ACER2	-0.534225	0.0178012	0.273797
EIF2AK2	0.397731	0.0179349	0.275291
SYDE2	-0.808334	0.0179447	0.275291
DEK	-0.413999	0.0179581	0.275291
LNPK	-0.647752	0.0180646	0.276263
EPM2AIP1	-0.498648	0.018087	0.276263
LRFN3	0.607606	0.0181007	0.276263
AASDHPPT	-0.38456	0.0181015	0.276263
RHOT1	-0.506726	0.0183588	0.27988
UGDH	-0.431257	0.0184333	0.280707
CKAP2	-0.564397	0.0184828	0.281151
DSC2	-0.224271	0.0185055	0.281186
SRI	0.267579	0.0186846	0.283469
EIF3L	-0.279217	0.0186968	0.283469
N4BP1	0.244142	0.0187942	0.284634
UCK1	-0.589352	0.018866	0.285278
LINC00672	-1.10322	0.0188781	0.285278
ZMYM2	-0.467947	0.018899	0.285282
NAGK	0.314616	0.0189793	0.286181
CS	0.274234	0.0190258	0.28657
WWC1	0.651254	0.0190795	0.287065
HMGCS1	0.318528	0.0191076	0.287176
BRCA2	-1.18139	0.0191361	0.287291
FNDC3B	0.307621	0.0191615	0.287361
GAS6	0.394167	0.0191906	0.287457
TENT5B	-0.447239	0.0192096	0.287457
IL17RE	-0.50278	0.0192505	0.287605
TNIP2	0.382848	0.0192611	0.287605
APC	-0.310152	0.0193156	0.287845
HYOU1	0.275185	0.0193188	0.287845
ZNF268	-0.399248	0.0194114	0.288787
U2SURP	-0.246607	0.0194436	0.288787
SRSF9	0.276085	0.0196221	0.290702
ATP11A	0.369245	0.0196431	0.290702
MRC2	-0.411803	0.0196439	0.290702
STX7	0.385973	0.0196579	0.290702
NOP16	0.388086	0.0196833	0.290766
POLD1	0.835772	0.019752	0.291323
CARHSP1	0.354683	0.0197632	0.291323
MGA	-0.439938	0.0198301	0.291997
PUM2	-0.386818	0.0198586	0.292105
NME1-NME2	1.38785	0.0198945	0.292322
ETNK1	-0.744953	0.0199516	0.29285
IFNGR2	0.29601	0.0199909	0.293115
SH3YL1	0.619324	0.0200522	0.293701
KIF3A	-0.380962	0.0200959	0.29403
TRIM21	0.33515	0.0201836	0.295001
RHOF	0.438887	0.0203368	0.296926
CTPS1	0.344377	0.0204885	0.298347
ARRDC4	-0.307435	0.0204917	0.298347
LINC00506	-0.676121	0.020499	0.298347
VAV1	1.03472	0.0205672	0.299026
EPG5	-0.361173	0.0206161	0.299422
PROCR	0.347473	0.0206633	0.299792
HSD17B4	0.288592	0.0207142	0.300183
DHX30	0.33982	0.0207365	0.300183
CYB5R2	0.497881	0.0207555	0.300183
COL8A1	0.427015	0.0209394	0.30223
ARMCX5-GPRASP2	-1.74008	0.0209408	0.30223
PDE5A	-0.568637	0.020987	0.302581
PSD3	-0.322626	0.021123	0.304224
ZNF767P	-0.439662	0.0212666	0.305654
TNRC18	0.314891	0.0213163	0.306004
ZNF473	0.443883	0.0213359	0.306004
ZNF616	-0.402225	0.0213758	0.306004
ATP5PD	0.353063	0.0213795	0.306004
ZCRB1	-0.33498	0.0214121	0.306153
CCDC138	-0.891993	0.0215008	0.306922
N4BP3	0.85399	0.0215352	0.306922
AZIN2	1.00061	0.0215898	0.306922
UACA	-0.490243	0.0215947	0.306922
NUAK2	0.342423	0.0215959	0.306922
TRIM23	-0.598598	0.0216172	0.306922
CCT7	0.262596	0.0216214	0.306922
PFN1	0.250587	0.0216767	0.30739
TNFSF15	0.727577	0.0217072	0.307507
LAS1L	0.277365	0.0217884	0.308341
ARL8B	-0.637253	0.0218455	0.308834
IGSF9B	-1.62675	0.0219533	0.30975
STRADA	0.422803	0.0220013	0.30975
RBMS2	0.309096	0.0220046	0.30975
BBS2	-0.359974	0.0220132	0.30975
SEL1L	-0.293934	0.0220225	0.30975
FASTKD3	-1.29742	0.0220952	0.310456
LIMCH1	-0.781822	0.0222105	0.311759
PPM1F	0.385638	0.0224078	0.313604
SPATA13	-1.0875	0.02241	0.313604
C1S	0.588753	0.0224955	0.314482
BAIAP2	-0.32068	0.0225286	0.314625
DDX11	-0.418012	0.0225679	0.314856
SERPINB6	0.27556	0.022644	0.315189
FAM122C	1.0379	0.0226576	0.315189
VPS13B	1.34335	0.0226751	0.315189
ZNF425	1.00805	0.022683	0.315189
TESK2	-0.852248	0.022722	0.315413
MFSD14A	-0.286265	0.0227897	0.316035
PFDN6	0.298611	0.0228268	0.316181
UTP23	-0.580505	0.022846	0.316181
ZNF37A	-0.402137	0.0229196	0.316883
SRR	-0.865304	0.0230208	0.317963
ZNF583	1.06021	0.0231709	0.319397
LINC00863	-0.456028	0.0233415	0.321428
RNF11	-0.32107	0.0235236	0.323172
TESMIN	0.901801	0.0235261	0.323172
TINF2	0.34746	0.0235385	0.323172
KLF6	0.257435	0.0236099	0.323512
SLC25A28	0.336553	0.0236336	0.323516
HDAC9	0.329554	0.0236764	0.323781
MTMR10	-0.60034	0.0237139	0.323973
DSG2	-0.289838	0.0237695	0.324411
EXOC6	2.79534	0.0240006	0.32692
NOP56	0.279854	0.0240667	0.327497
SCD5	-0.305227	0.0241698	0.328576
AAMP	0.309046	0.024228	0.329043
FGFR2	-0.348283	0.0243245	0.329947
IDUA	-0.826026	0.0243423	0.329947
TBL1X	0.778473	0.0243967	0.330071
MGRN1	0.354646	0.0243992	0.330071
LOC257396	-0.903189	0.0244837	0.330889
GYG1	-0.340909	0.0246356	0.332617
SGMS2	-0.391578	0.0246803	0.332784
GXYLT1	-0.750479	0.0246994	0.332784
LOC105375519	-0.821575	0.0247203	0.332784
ZNF546	-1.48501	0.0247456	0.332801
PJA1	0.335635	0.0248769	0.334241
ATP7A	-0.437635	0.025362	0.340427
DCK	-0.474485	0.0254519	0.341135
SORL1	-0.427031	0.0254641	0.341135
NT5DC3	-0.418897	0.0255492	0.341944
RFXANK	0.436245	0.0256337	0.342742
INSYN1	-1.54524	0.0257194	0.343028
MAPKAP1	0.319201	0.025722	0.343028
TACC2	-0.302546	0.0257296	0.343028
SPAG5	-0.56335	0.0257907	0.343406
SYNPO2	-0.801424	0.0258076	0.343406
PACRGL	-0.544803	0.0258929	0.344209
PSMD3	0.221461	0.0259296	0.344221
ARSJ	0.303053	0.0259437	0.344221
CCDC24	0.40102	0.0261927	0.346955
NISCH	-0.276315	0.0262226	0.346955
EBP	0.306342	0.0262304	0.346955
APBA1	-0.850937	0.0262502	0.346955
DIP2B	-0.279069	0.0262895	0.347142
TNFAIP1	0.373447	0.0263963	0.34811
CNIH1	-0.454462	0.0264132	0.34811
FNIP1	-0.366988	0.0264475	0.348229
EIF2B4	0.284798	0.0265715	0.348737
VAMP7	-0.413112	0.0265776	0.348737
ZHX3	0.407151	0.0265787	0.348737
YKT6	0.217029	0.0265919	0.348737
C1orf131	-0.622318	0.026626	0.348737
DUSP5	0.460962	0.026644	0.348737
MTX3	-0.488073	0.026669	0.348737
SNAPC4	0.419937	0.026688	0.348737
SH3BP4	0.266309	0.0267251	0.348761
ISG15	0.786606	0.0267484	0.348761
HELZ	-0.298459	0.0267656	0.348761
SELENOT	-0.278088	0.0268575	0.349159
SLC46A1	-0.54692	0.0268677	0.349159
SEMA6A	0.529991	0.026872	0.349159
ATM	-0.666557	0.0269812	0.34981
SOAT1	-0.350828	0.0269851	0.34981
PTGES	0.303292	0.0270125	0.34981
GPAM	-0.362911	0.0270234	0.34981
TPM1	-0.223551	0.0270552	0.349893
SASH1	-0.579716	0.0271939	0.350851
PLAAT4	-0.434202	0.0272011	0.350851
TACC3	-0.416432	0.0272054	0.350851
HTT	-1.52056	0.0273165	0.351954
OAF	0.369538	0.0274574	0.353441
SEC24A	0.300582	0.0274934	0.353574
UAP1	0.419734	0.02766	0.355334
ST6GALNAC2	-0.274457	0.0276817	0.355334
SLC4A8	0.687179	0.0277563	0.355961
KLK10	0.347927	0.0278122	0.356347
KRT18	0.255953	0.0279673	0.357788
GNA13	-0.407711	0.0279765	0.357788
GPN2	0.424275	0.0280555	0.358467
SLC4A5	-1.52812	0.0281012	0.358719
DMAC2	0.322302	0.0281277	0.358726
PARP6	0.366553	0.028157	0.358767
ISY1-RAB43	0.404362	0.02819	0.358858
INAVA	0.32054	0.0283856	0.361014
CEBPB	0.376245	0.0284478	0.361343
TBC1D15	-0.442079	0.0284704	0.361343
CLMN	-0.391723	0.0284899	0.361343
CRX	0.635698	0.028526	0.361469
HERC6	0.509107	0.0286113	0.362218
MRPL12	0.353306	0.0286583	0.362379
NCOR1	0.264615	0.0287236	0.362379
ANP32E	-0.335534	0.0287459	0.362379
ZCCHC8	-0.4287	0.0287557	0.362379
CORO2A	0.258281	0.0287566	0.362379
CTSA	-0.257765	0.0288071	0.362379
CETN3	-0.308501	0.028818	0.362379
JPT1	0.273531	0.0288352	0.362379
DSC3	-0.33017	0.0288602	0.362379
TMEM214	0.239329	0.0289344	0.362842
MPV17L2	0.380529	0.0290172	0.362842
SERINC1	-0.224784	0.0290313	0.362842
NCKAP5	-0.481917	0.0290341	0.362842
FNDC4	0.510998	0.0290375	0.362842
TARS3	0.372008	0.0290547	0.362842
SSX2IP	-0.550175	0.0291739	0.36349
SEC13	0.266984	0.0291781	0.36349
ELOVL4	-0.355049	0.0291855	0.36349
FAM133B	-1.77421	0.0292346	0.363774
EPHB3	-0.487413	0.0293118	0.364067
SPTLC2	0.515515	0.0293282	0.364067
NPLOC4	0.267073	0.0293536	0.364067
POLE2	-1.03598	0.0293637	0.364067
PCNT	-0.460162	0.0294169	0.3644
WASF2	-0.273714	0.0294461	0.364434
PCSK9	0.350219	0.0295379	0.364885
MAP2K3	0.416219	0.0295468	0.364885
CCN2	-0.289797	0.0295792	0.364885
UQCR11	-0.37835	0.0295893	0.364885
SURF2	0.498408	0.0296145	0.364885
PIGB	-0.742796	0.0296634	0.365162
TMEM106B	-0.365327	0.0297191	0.365521
DIS3L2	0.392575	0.0297558	0.365647
CENPE	-0.392548	0.0299124	0.366959
PDK1	-0.397427	0.0299157	0.366959
MN1	-0.479742	0.0300643	0.368454
LANCL1	-0.351072	0.0300963	0.36852
IGFBP4	0.247157	0.0301581	0.368764
RCAN3	-0.473383	0.0301697	0.368764
SEC11A	-0.375527	0.0302377	0.369269
SNX2	-0.297465	0.030265	0.369276
ACVR1	-0.35625	0.0303124	0.369528
FBXO31	-0.449562	0.0303451	0.3696
AKR1B1	0.432475	0.0303849	0.369758
FOXA1	0.284438	0.030585	0.371866
DEPDC5	-0.640394	0.0306359	0.372157
RRM2B	-1.1948	0.0307469	0.372903
SC5D	-0.249863	0.0307513	0.372903
RELT	0.640754	0.0307975	0.373136
BNIP2	-0.338282	0.0308469	0.373407
BAG6	0.263726	0.030937	0.37417
CYP7B1	1.50736	0.0309881	0.374321
HOOK3	-0.468107	0.0310179	0.374321
ZFR	-0.254079	0.0310308	0.374321
KIAA1671	-0.234994	0.0311536	0.375474
DLGAP5	-0.568309	0.0312883	0.376769
ERICH1	-0.666918	0.0313525	0.377089
MEGF9	-0.331961	0.0313783	0.377089
GAA	-0.617942	0.031411	0.377089
MRPS7	0.358105	0.0314241	0.377089
RRP7A	0.26998	0.0315407	0.377594
MTHFD2L	0.559277	0.0315412	0.377594
UBE2W	0.468075	0.0315482	0.377594
CD163L1	1.97028	0.0315953	0.37783
POGZ	-0.425351	0.0317449	0.379145
SPIRE1	-0.406437	0.0317601	0.379145
TAGLN2	0.225417	0.0318671	0.380094
ZNF714	-0.495574	0.0319353	0.380578
CAPN2	0.244105	0.0320156	0.381116
UBE2G1	-0.425175	0.0320356	0.381116
PITPNM2	-0.39233	0.0320995	0.381547
EPAS1	0.270672	0.0321758	0.381904
ATG9B	-0.839675	0.0321848	0.381904
CLIP3	-0.887126	0.0322342	0.382163
TOPBP1	-0.43574	0.0322643	0.382191
LGALS3BP	0.299348	0.0323249	0.382581
PPM1A	-0.489651	0.0324156	0.383262
NOD1	-0.796481	0.0324379	0.383262
CERS6	-0.308233	0.0325249	0.383582
FPGT	-0.509017	0.0325384	0.383582
SH3BGRL3	0.219441	0.0325642	0.383582
CISD1	0.449125	0.0325761	0.383582
ARRDC1	0.386649	0.032617	0.383736
ZNFX1	0.216985	0.0326963	0.38382
DEPDC1B	-0.550862	0.032739	0.38382
SERGEF	0.504435	0.0327395	0.38382
MRNIP	0.457645	0.0327581	0.38382
BAHCC1	-0.783325	0.0327631	0.38382
SLX4IP	-0.368447	0.0328128	0.384077
PPP3CB-AS1	-0.663916	0.0328568	0.384266
COL4A2	-0.313801	0.0329066	0.384523
TNIK	-0.524271	0.0329467	0.384666
RRBP1	0.19359	0.0330098	0.384813
MIF4GD	0.542881	0.033015	0.384813
GABARAPL1	0.275676	0.0331687	0.386037
RIPOR1	0.267141	0.0331759	0.386037
SMOX	0.582682	0.0332585	0.386449
ZNRD1ASP	-0.85639	0.0332802	0.386449
FAM98C	-0.570179	0.0333691	0.386449
THADA	0.422274	0.0333935	0.386449
TCEA1	-0.319581	0.0334653	0.386449
SOX2	-0.477343	0.0334846	0.386449
SLC22A15	-0.325022	0.0336051	0.386449
MICB	0.368568	0.0336091	0.386449
DNER	1.35235	0.0336251	0.386449
CLIC1	0.21645	0.033631	0.386449
ADAMTSL4	0.382872	0.0336729	0.386449
PBLD	-0.845148	0.0336769	0.386449
SLC16A3	0.469982	0.0337199	0.386449
TPP1	-0.327908	0.033726	0.386449
CNTRL	-0.414282	0.0337768	0.386449
ATP8B1	-0.307	0.0337811	0.386449
BMT2	-0.608433	0.0338581	0.386449
FZD1	-0.466834	0.0338732	0.386449
LRRC6	-0.729345	0.0339027	0.386449
TGFA	0.306761	0.0339321	0.386449
TRIML2	0.769269	0.0339675	0.386449
COL4A4	1.47997	0.0339971	0.386449
WDR5	-0.328681	0.0340127	0.386449
TIMM22	0.288104	0.0340209	0.386449
FAHD2A	0.385242	0.0340239	0.386449
ULBP2	0.33801	0.034029	0.386449
RNF227	0.632273	0.0340538	0.386449
APOBEC3C	-0.248478	0.0340744	0.386449
SLC16A7	-0.560269	0.0340772	0.386449
SND1	0.357127	0.0341228	0.386449
SYTL2	-0.463222	0.0341289	0.386449
MAPK1	-0.268066	0.0341346	0.386449
SEC24C	0.226067	0.0341346	0.386449
ND4L	-0.385231	0.0341941	0.386804
UFD1	0.292254	0.0342315	0.386911
RPS6KL1	1.13882	0.0343768	0.388236
RGPD5	-2.30525	0.0344526	0.388774
ZNF507	-0.313498	0.03456	0.38935
ZNF169	0.901968	0.0346357	0.389679
EIF3G	0.309579	0.0347471	0.390274
PDCD11	0.242104	0.0347978	0.390274
ASS1	0.346681	0.0348275	0.390274
COL9A2	1.15091	0.0348339	0.390274
RMND5A	-0.633942	0.0348399	0.390274
NUP188	-0.32161	0.03487	0.390296
PSMB3	0.250256	0.0349467	0.390837
PICART1	-1.58738	0.035131	0.392319
BOC	0.82355	0.0351665	0.392319
PWWP2A	0.433837	0.0351819	0.392319
KIAA1191	0.213977	0.0351929	0.392319
TLR3	-0.410328	0.0352296	0.392412
HIGD1A	-0.297222	0.0353545	0.3931
RAD50	-0.331398	0.0353661	0.3931
ADCY3	-0.447814	0.0353989	0.3931
RNF122	0.587542	0.0354052	0.3931
PLA2G15	-0.467336	0.0354717	0.393522
EI24	0.260469	0.0355178	0.393718
PIK3R2	-0.306693	0.0355858	0.394154
MAP4K4	0.253972	0.0356223	0.394243
BRCA1	-0.459992	0.0356708	0.394243
KLHDC8B	-0.342108	0.0357135	0.394243
RRP9	0.45447	0.0357282	0.394243
ST6GALNAC6	0.854398	0.0357463	0.394243
HSPB1	-0.346111	0.0357659	0.394243
ARHGEF17	0.378212	0.0357955	0.394243
LOC93622	0.332528	0.0358391	0.394243
ZNF462	-0.380145	0.0358764	0.394243
HAUS5	-0.592227	0.0358792	0.394243
PCAT2	0.316947	0.0359339	0.39453
NSRP1	-0.228436	0.0360087	0.394782
SLC25A27	-0.539964	0.0360388	0.394782
WDR70	-0.315341	0.0360803	0.394782
FAM50A	0.235612	0.0360924	0.394782
DBNDD1	0.395783	0.0361045	0.394782
SRGAP3	-0.39885	0.0361283	0.394782
INSIG2	0.453843	0.036369	0.396784
COQ8B	-0.461898	0.0364388	0.397232
ALDOA	0.264111	0.0364933	0.397512
TMEM51	0.371827	0.0365447	0.397745
DXO	0.669156	0.0365723	0.397745
SHISA9	-1.12471	0.0366647	0.398437
TUBB6	0.360986	0.0369353	0.401019
POLL	0.344326	0.0370121	0.401019
SLC7A1	0.226302	0.0370184	0.401019
ATG12	-0.311421	0.0371387	0.402006
ELMO2	-0.282644	0.0372223	0.402466
TMEM9B-AS1	0.967759	0.0372395	0.402466
ACYP2	-0.728592	0.0373728	0.403044
COG1	0.365881	0.0373743	0.403044
TMEM38A	-0.492322	0.0373805	0.403044
PAN3	-0.364222	0.0374701	0.403695
GSR	-0.343013	0.037605	0.40456
BCL2L1	0.216362	0.0376216	0.40456
PATZ1	-0.556781	0.0376383	0.40456
NOP14	0.25701	0.0377187	0.404956
MCTS1	-1.18935	0.037761	0.404956
TUSC3	-0.256292	0.037763	0.404956
CEP170B	0.306752	0.0378518	0.405283
SULT1C2	-1.89184	0.0378522	0.405283
VPS13D	-0.349285	0.0378838	0.405307
TMEM39B	0.632446	0.0380454	0.406573
LPCAT3	-0.318941	0.038061	0.406573
SLC39A3	0.755748	0.0381681	0.407158
HACD2	-0.259478	0.0382015	0.407158
CLCN4	0.63069	0.0382043	0.407158
ALCAM	-0.24985	0.0383456	0.408211
COQ2	-0.504585	0.0383874	0.408211
MAP2K1	0.243298	0.0384096	0.408211
UBXN7	-0.406064	0.0384643	0.408211
CD99	0.323628	0.0384765	0.408211
PRRC1	0.224177	0.0385046	0.408211
GRB14	0.771684	0.038526	0.408211
BHLHE40	0.184994	0.0385395	0.408211
FRRS1	-0.546598	0.0385891	0.408423
SMARCA2	-0.355025	0.0386506	0.408761
IFT74	-0.78415	0.0387149	0.409128
SBNO2	0.406892	0.0387835	0.409539
PPP1R3C	-0.545451	0.0388221	0.409634
TWF1	-0.33371	0.0389446	0.410502
PPP1R10	0.336551	0.0389638	0.410502
CLDN16	-0.742952	0.039017	0.410691
BIK	0.55907	0.0390412	0.410691
KIAA1614	-1.66159	0.0391386	0.411402
TRIM16	0.24039	0.0392637	0.412183
PPIF	0.402924	0.039281	0.412183
CEACAM19	0.361613	0.0393168	0.412183
PCDHGC3	-0.309848	0.0393323	0.412183
POLB	0.320114	0.0394484	0.412778
DYNC1I2	0.299806	0.0394488	0.412778
SLC16A14	-0.625677	0.0395126	0.412912
LYPLAL1	-0.848408	0.0395214	0.412912
SPAG7	0.259214	0.0396627	0.413523
COX4I1	0.214316	0.0397692	0.413968
RRAGD	-0.754999	0.0397723	0.413968
SPTLC1	0.22861	0.0398622	0.414364
CLU	-0.440321	0.0398704	0.414364
SDHB	0.240703	0.0399364	0.414738
NRSN2-AS1	-0.785797	0.0400411	0.415144
CLDN4	0.373371	0.0400591	0.415144
PTMA	0.247881	0.0400657	0.415144
PPP4R2	-0.364269	0.0402416	0.416451
INTS4	-0.4503	0.0402521	0.416451
YTHDF2	0.36222	0.0403805	0.41742
DPY19L4	-0.483492	0.0404082	0.41742
PMF1-BGLAP	-0.347307	0.0404365	0.41742
HDAC6	0.341025	0.0405777	0.418451
PRAG1	-0.3598	0.0406016	0.418451
USP1	-0.564079	0.0406272	0.418451
AP2S1	0.298942	0.0406868	0.418688
ALG14	-2.63309	0.0407264	0.418688
KAT2A	0.346619	0.0407412	0.418688
MAP7D3	-0.312217	0.0408252	0.418884
ELK1	-0.398125	0.0408436	0.418884
ITSN1	0.367383	0.0408512	0.418884
ZHX1	-0.254722	0.0409078	0.419153
ZNF792	0.904561	0.0409481	0.419249
CCDC144B	-1.99886	0.0409779	0.419249
RHOB	-0.467158	0.0410429	0.419604
KIAA0100	0.234162	0.0410755	0.41962
FADS3	0.413947	0.0411053	0.41962
SERINC5	-0.236047	0.041265	0.42063
NBPF25P	-0.937734	0.0412651	0.42063
PRDM15	-0.465215	0.0413933	0.421063
TP53RK	0.527189	0.0414096	0.421063
ZC3H14	0.300652	0.0414211	0.421063
ANAPC13	-0.429183	0.0414479	0.421063
ELOVL1	0.259869	0.0414789	0.421063
GRHL3	-0.253892	0.0415212	0.421063
ASH1L	-0.258212	0.041539	0.421063
WTAP	0.243267	0.0415514	0.421063
SPRED2	-0.327289	0.0417413	0.422192
PARD3B	-0.584726	0.0417545	0.422192
AGL	-0.468398	0.0418212	0.422556
SLFN5	0.239096	0.0419796	0.423846
RADX	-0.792184	0.0421494	0.424535
VPS33B	0.374567	0.0421703	0.424535
NIPAL4	0.259143	0.0421708	0.424535
GTF3C3	-0.562343	0.0422718	0.425144
GNA11	0.266623	0.0423236	0.425144
CTNS	0.406037	0.0424062	0.425361
CYBRD1	-0.345906	0.0424067	0.425361
YWHAG	0.215004	0.042532	0.426308
ZNF672	-0.438183	0.0425634	0.426313
SLC9A3R1	-0.268423	0.0428038	0.4281
MPI	0.257682	0.0428549	0.428301
CD164	-0.351165	0.0429798	0.429172
EML3	-0.296785	0.0430352	0.429172
GPATCH11	-0.421547	0.0431009	0.429258
C8orf37	-0.64513	0.0431363	0.429258
C17orf67	1.4172	0.0431371	0.429258
PDXP	0.843292	0.0431759	0.429335
MANEA	-0.519629	0.0432951	0.43021
TRPS1	-0.437637	0.0435437	0.432369
WNK1	-0.20246	0.0436195	0.432614
IPP	-0.515962	0.043631	0.432614
BTG1	0.315305	0.0437027	0.433014
HSP90AB1	0.221785	0.0437605	0.433276
BLMH	-0.331793	0.0438393	0.433683
LINC02614	-0.891937	0.0438644	0.433683
ATP5MC1	0.311967	0.0439044	0.433768
ACAT2	0.266866	0.0439653	0.434036
CIPC	-0.395919	0.0439943	0.434036
ARHGEF28	0.263056	0.0442161	0.435912
FAM13A	-0.603334	0.0442568	0.436002
C9orf78	-0.270817	0.0443456	0.436565
ELAC2	0.283605	0.0444212	0.436998
ANTXR2	0.333364	0.0445058	0.437519
RNF139	-0.825796	0.0445494	0.437636
SEMA4D	0.579729	0.0447793	0.439581
INTS6L	-0.471586	0.0448265	0.439733
MOGS	0.263233	0.0449176	0.440314
TTC27	0.548739	0.0450564	0.441048
SAP30	-0.451883	0.0452105	0.442137
FLG-AS1	-0.508481	0.0452317	0.442137
AFF1	0.229631	0.0453448	0.442929
DNAJC6	-0.613658	0.0453942	0.443098
PLEKHH1	0.613431	0.0454753	0.443255
DNAJC21	0.340334	0.045485	0.443255
PCNX4	-0.31431	0.0455065	0.443255
KIZ	-0.372631	0.045578	0.443639
SQLE	0.30695	0.0456211	0.443745
KIF20B	-0.522178	0.0457914	0.444814
CCDC126	-1.03986	0.045817	0.444814
SYCE1L	-2.61361	0.0458958	0.444814
NCAPG	-0.495224	0.0459255	0.444814
RNF215	0.495226	0.045939	0.444814
NEDD8-MDP1	0.767032	0.0459951	0.444814
TBC1D8	-0.325033	0.0460021	0.444814
MLPH	-0.516669	0.0460412	0.444814
CCDC121	-1.18542	0.0461193	0.444814
LETMD1	-0.435911	0.0461595	0.444814
CLHC1	1.43048	0.046167	0.444814
TRIP10	0.26687	0.0462335	0.444814
TRERF1	-0.268862	0.0462404	0.444814
SP100	0.231325	0.0462617	0.444814
C1RL-AS1	0.55877	0.0462893	0.444814
TPD52L2	0.212942	0.0463383	0.444814
ENO2	0.339632	0.0463768	0.444814
CFLAR	0.272127	0.0463813	0.444814
CCDC58	-0.355074	0.0464072	0.444814
UBC	0.178041	0.0467906	0.447516
STON2	-0.220265	0.0468017	0.447516
UQCC2	-0.342154	0.0468338	0.447516
MTR	-0.272258	0.0468643	0.447516
CALML4	0.4562	0.0468835	0.447516
CCHCR1	0.370269	0.0469819	0.448145
CPQ	-0.709889	0.0471392	0.449121
MUC20	-0.365722	0.0471493	0.449121
NEAT1	-0.246109	0.0474162	0.450748
TCF20	0.220819	0.0474308	0.450748
ABHD13	-0.495048	0.0474356	0.450748
SMARCD1	0.24164	0.047478	0.450748
CA11	-0.415717	0.0474895	0.450748
NORAD	-0.233568	0.0475279	0.450748
H19	-0.530594	0.0475485	0.450748
POLD3	-0.367128	0.0476847	0.451729
BEND7	-0.431694	0.0477873	0.452242
DZIP3	-0.476431	0.0478043	0.452242
RCBTB2	0.680075	0.0479056	0.452781
NUP214	-0.268523	0.0479269	0.452781
TMEM147	0.299775	0.0479871	0.452861
NME6	0.362562	0.0480009	0.452861
CAPG	0.220733	0.0481251	0.453723
NAP1L4	-0.205923	0.0482049	0.453926
ARNTL	-0.349352	0.0482124	0.453926
JMJD6	0.278461	0.0485489	0.456466
RAD21	-0.310026	0.0485813	0.456466
NCF2	0.315887	0.0486303	0.456591
LDLRAD3	-0.5382	0.0486607	0.456591
EIF4EBP2	-0.255037	0.0488264	0.457811
RILPL2	0.308551	0.0488571	0.457811
DDX19A	0.346805	0.0489589	0.458455
MRPL32	0.239998	0.0490973	0.459202
MTUS1	-0.342914	0.0491394	0.459202
DBIL5P	1.91044	0.0491537	0.459202
IDH3B	0.223671	0.0491718	0.459202
STAT2	0.261274	0.049205	0.459202
DESI2	-0.449657	0.049255	0.459358
PJA2	-0.346289	0.0493437	0.459876
SLC37A3	0.478393	0.0494596	0.460645
NLK	0.554314	0.0495268	0.460663
PLOD2	0.337423	0.0495283	0.460663
PRORP	0.324327	0.0495975	0.460997
SLC35E1	0.293434	0.0496783	0.461437
CENPA	-0.77706	0.0498396	0.462624
CHKA	-0.423651	0.0499485	0.463102
ZC4H2	0.515534	0.0499582	0.463102
ZPR1	0.273022	0.0500259	0.463419
NR2C1	-0.52843	0.0500893	0.463686
RGS19	0.707379	0.0501219	0.463686
PCGF3	0.225665	0.0502101	0.463972
PAXIP1	-0.414266	0.0502723	0.463972
TCEANC	-1.05659	0.0502756	0.463972
LGALS8	-0.262465	0.0503084	0.463972
TTC14	-0.43796	0.0503262	0.463972
SULT2B1	0.615447	0.0503853	0.463972
SH2B1	0.437259	0.0504112	0.463972
RIC3	-1.17661	0.0504881	0.463972
IGFL2-AS1	-0.461907	0.0505272	0.463972
ARL4C	-0.277636	0.0505304	0.463972
RUFY1	-0.337264	0.05064	0.463972
OCEL1	-0.686056	0.0506564	0.463972
PIF1	1.22305	0.0506652	0.463972
LINC02532	1.55208	0.0506827	0.463972
CTU2	0.856506	0.0506939	0.463972
PRKAA1	-0.340578	0.0507157	0.463972
SFXN1	-0.373501	0.0507238	0.463972
SLC25A40	0.710421	0.050874	0.465037
RAB24	0.430142	0.0509533	0.465455
MRPS9	0.323261	0.0510364	0.465688
CDC37L1	-0.367138	0.0510463	0.465688
SHMT2	0.28267	0.0512297	0.466517
LMAN2L	-0.313489	0.0512385	0.466517
EDC4	0.330944	0.0514358	0.467721
POLK	-0.513375	0.0514385	0.467721
CDAN1	-0.436631	0.0515689	0.468599
AS3MT	-0.78353	0.0516433	0.468658
SCEL	0.270915	0.0517767	0.46956
LOC101927021	-0.603674	0.0518807	0.470194
SCMH1	-0.292549	0.0520385	0.471315
HPCAL1	0.477385	0.0523764	0.474065
PSMD7	0.198768	0.0525307	0.47515
STK17B	-0.453403	0.0526475	0.475895
TRIP4	0.406824	0.0527644	0.47664
FTSJ1	0.305219	0.0528352	0.476953
PDE8A	0.303212	0.0528682	0.476953
TNKS1BP1	0.184717	0.0529139	0.477054
F2R	-0.293611	0.0529546	0.47711
HOGA1	-1.2325	0.0529911	0.477127
DBP	-0.495493	0.0530826	0.47764
ALG3	0.329603	0.0531785	0.478043
CCDC86	0.295652	0.0532992	0.478043
ANKRD50	-0.25328	0.0533104	0.478043
PAX8-AS1	0.402414	0.0533277	0.478043
LPAR1	0.285443	0.0533299	0.478043
POLRMT	-0.449378	0.0533798	0.478043
RPF1	0.29164	0.0534022	0.478043
BCO2	-0.781206	0.0534081	0.478043
DYNLT3	-0.349724	0.0534389	0.478043
PLXNA4	-2.32961	0.0536646	0.479441
NBPF15	0.359206	0.0538159	0.480482
GNL2	0.309805	0.0539297	0.480931
DPYSL3	-0.314144	0.0539542	0.480931
FRAT1	-0.8803	0.0539844	0.480931
CAPN12	0.409576	0.0540174	0.480931
KRI1	0.284315	0.0540403	0.480931
PXDC1	-0.244325	0.0542013	0.4816
ALAS1	0.236939	0.0542054	0.4816
CYB5B	0.210397	0.0542225	0.4816
ZNF287	-0.603081	0.054255	0.4816
CFL1	0.18344	0.0542901	0.481602
ZNF451	-0.502677	0.0544177	0.482425
NDUFS3	0.300827	0.0545013	0.482856
ELOVL6	0.347773	0.0545522	0.482997
PCYOX1	-0.326862	0.0546533	0.483272
HOTAIRM1	-0.379325	0.0548401	0.483792
TKFC	-0.438267	0.054856	0.483792
NAA50	-0.275081	0.0548735	0.483792
PPP3CC	-0.30338	0.0549025	0.483792
HPF1	-0.98202	0.0549118	0.483792
TRPM4	0.280018	0.0549223	0.483792
B4GALNT2	0.470224	0.0550826	0.484896
WASHC5	0.436345	0.0551192	0.484909
PRPF39	-0.283595	0.0552354	0.485516
TTYH2	-1.09847	0.0552744	0.485516
PPP4R4	0.425684	0.0553882	0.485516
TUBGCP2	0.254653	0.055407	0.485516
ENC1	-0.301867	0.0554204	0.485516
MON2	-0.423063	0.0554218	0.485516
TVP23C	-0.661142	0.0554549	0.485516
SMPD1	-0.410645	0.0555036	0.485516
DDX28	0.563591	0.0555269	0.485516
TRIAP1	-0.294405	0.0555397	0.485516
UNC5B	-0.344785	0.0556184	0.485737
C10orf88	-0.498616	0.0556354	0.485737
DDA1	0.269244	0.055761	0.486526
TRIM32	0.350625	0.0558753	0.486796
TRAF4	0.258961	0.055876	0.486796
PPIB	0.196819	0.0559494	0.486796
NDUFB5	-0.299014	0.0559609	0.486796
FA2H	-1.43076	0.0559682	0.486796
TAGLN	0.558098	0.0561985	0.488019
OAT	0.216751	0.0562006	0.488019
RASD2	-0.634338	0.0562148	0.488019
LINC00843	-0.596392	0.0564658	0.489522
BMPR1B	-0.629606	0.0564674	0.489522
TBC1D32	-0.775745	0.0564943	0.489522
DNLZ	-1.18696	0.0565836	0.489657
BTBD11	-0.244147	0.0565854	0.489657
MICU2	-0.342217	0.0566162	0.489657
FZR1	0.375821	0.0566884	0.489975
NOL8	-0.410563	0.0568041	0.490668
PSMD2	0.21987	0.05691	0.490919
EIPR1	0.345892	0.0569224	0.490919
RFTN1	0.333079	0.0569397	0.490919
NSUN2	0.223684	0.0570254	0.491351
KCTD6	-0.719705	0.0570835	0.491527
ATP6AP2	-0.289222	0.057117	0.491527
GOT2	0.20967	0.057312	0.492898
TTF2	0.330221	0.0574042	0.492976
DHRS4-AS1	-0.329142	0.057416	0.492976
GRPEL1	0.28033	0.0574282	0.492976
CCDC6	-0.24639	0.0575475	0.493554
CLPB	0.366319	0.0576028	0.493554
SRCIN1	0.829078	0.0576906	0.493554
SLC25A16	0.509423	0.0577048	0.493554
PPIL6	-1.1303	0.05771	0.493554
SLC29A3	-0.548324	0.057798	0.494001
VSIG1	0.748471	0.0578658	0.494138
SRGAP2C	-0.447954	0.0578856	0.494138
BCAS3	-0.62692	0.0579459	0.494347
MMP10	0.38548	0.0580184	0.494379
XRCC1	0.3368	0.0580988	0.494379
QSOX1	0.22658	0.0581465	0.494379
MCOLN2	-1.02312	0.0582746	0.494379
MBOAT1	-0.576124	0.0582971	0.494379
FAM110C	-0.304464	0.0582982	0.494379
COBL	-0.404361	0.0582993	0.494379
MORC2	0.298695	0.0583297	0.494379
EDRF1	-0.597381	0.0583398	0.494379
RUVBL2	0.322825	0.0583433	0.494379
ACBD6	-0.240476	0.0584715	0.494695
CCNY	-0.291179	0.0585386	0.494695
PBK	-0.641918	0.0585804	0.494695
MAPK8IP3	0.303554	0.0585896	0.494695
ARMCX4	1.17117	0.0585932	0.494695
MYO1B	0.23655	0.0586108	0.494695
MTIF2	-0.316194	0.0586314	0.494695
CCNJ	0.397508	0.0588024	0.495403
MCM4	-0.251847	0.0588044	0.495403
RASSF5	-0.546997	0.0588228	0.495403
DENND3	0.356141	0.0589183	0.495904
TSTD3	-1.09885	0.0589736	0.495927
ARHGAP26	0.438919	0.0589928	0.495927
FANCA	0.525779	0.0590971	0.496502
EHD4	0.250546	0.059303	0.497728
PRICKLE1	-0.968608	0.0593155	0.497728
PHIP	-0.263014	0.0593511	0.497728
DUBR	-0.46976	0.0596626	0.500036
C14orf119	0.242331	0.0597923	0.500819
RFC4	-0.339236	0.059886	0.500936
ZNF17	-0.749038	0.0599421	0.500936
LOC339803	-0.521357	0.059951	0.500936
RFESD	-1.30382	0.0599876	0.500936
CFAP44	-0.477506	0.0602269	0.502226
GLB1	-0.254855	0.0602792	0.502226
CCDC91	-0.482683	0.0603548	0.502226
ZNF726	-0.892515	0.06036	0.502226
CACNA2D1	-1.19252	0.0603855	0.502226
LYPD3	0.260503	0.0604512	0.502226
FAR1	-0.286846	0.0604838	0.502226
RPL8	0.201187	0.0604852	0.502226
SYAP1	-0.36604	0.0604863	0.502226
NECTIN3	-0.77367	0.0605164	0.502226
COLGALT1	0.259734	0.0606289	0.502226
STX2	0.334641	0.0606289	0.502226
CAND1	-0.32826	0.0606594	0.502226
PSME1	0.307239	0.0607228	0.502226
ZNF283	-0.831835	0.0607279	0.502226
TRIM74	0.31586	0.060739	0.502226
MLKL	0.467762	0.0607868	0.502226
NLRP2	0.329455	0.0607965	0.502226
FAM185A	0.632673	0.0609159	0.502652
SORT1	-0.245001	0.0609442	0.502652
WBP2	0.19548	0.0609573	0.502652
OGFOD2	0.556661	0.0610083	0.502699
SEMA3B	-0.505479	0.0610357	0.502699
PSAP	-0.187739	0.0611342	0.50291
SMARCA4	0.237313	0.0612658	0.503693
REV3L	-0.435722	0.0613431	0.504028
INSIG1	0.242924	0.0616459	0.506215
SNAPC2	0.955969	0.0617973	0.507156
PEX10	-0.358151	0.0618639	0.50726
NECTIN4	0.273643	0.0618834	0.50726
B4GALNT3	0.436006	0.0619735	0.50768
SRP14	0.174405	0.0620081	0.50768
SPINT1	0.268934	0.0620448	0.50768
SEMA6C	0.795387	0.0620865	0.507719
ANLN	-0.264079	0.0622431	0.507938
LETM1	0.273585	0.0622917	0.507938
EEF1AKMT1	-0.706006	0.062303	0.507938
TBX3	0.438613	0.0623339	0.507938
NECTIN2	0.271151	0.0624047	0.508216
RPL35	0.259326	0.0625674	0.509241
B3GALNT2	-0.469609	0.0626588	0.509549
MTHFD1	0.219194	0.0626791	0.509549
GNB3	-0.85766	0.0627371	0.50972
TET2	-0.258759	0.0628752	0.509894
NIP7	0.335488	0.0628754	0.509894
S100A6	0.219458	0.0628756	0.509894
TRMT1	0.319146	0.0629659	0.509894
GOLGA2	0.20538	0.0629745	0.509894
PTPN2	-1.23566	0.06298	0.509894
TBCE	-0.440151	0.0630613	0.510253
EML1	-0.754528	0.0631823	0.510705
SPDEF	0.502877	0.0631911	0.510705
MYEOV	0.589351	0.0632813	0.510906
DENND6B	0.850249	0.0632899	0.510906
ABCD3	-0.339715	0.0634822	0.511618
HMMR	-0.487006	0.0635725	0.511618
IRAK3	0.502837	0.0636312	0.511618
GALE	0.275907	0.0636532	0.511618
CSTF3-DT	-0.725289	0.0636632	0.511618
LINC02762	-0.837778	0.0636894	0.511618
HPGD	-0.685356	0.0636965	0.511618
TBCE	0.786713	0.0637034	0.511618
TLE2	-1.1721	0.0637721	0.511618
LDLRAP1	-0.456446	0.0638057	0.511618
DHFR2	-0.340515	0.0638206	0.511618
GEMIN7	0.406856	0.0642442	0.513979
PGPEP1	-0.499889	0.0642442	0.513979
RBL1	0.677389	0.0642468	0.513979
SNHG8	-0.272689	0.064266	0.513979
NKX3-1	0.5634	0.0643138	0.514064
CENPN	-0.633024	0.0643764	0.514266
ARHGAP24	-0.447187	0.0644748	0.514642
SFI1	0.432624	0.0644979	0.514642
PFDN2	0.249655	0.0646211	0.515327
TRIM46	0.656511	0.0647334	0.515352
ALG12	0.447476	0.0648169	0.515352
AADAT	-0.643468	0.0648501	0.515352
LOC100507053	-0.313496	0.064907	0.515352
IGHMBP2	0.418866	0.0649217	0.515352
SRPX	-0.324079	0.0649231	0.515352
DKC1	0.259672	0.064946	0.515352
CSGALNACT1	0.731145	0.06496	0.515352
ZG16B	0.740496	0.0650904	0.51609
PKM	0.232515	0.0651423	0.516205
RNF167	0.192168	0.0652234	0.516494
ARHGEF1	0.371209	0.0652535	0.516494
GAD1	-1.16024	0.0653132	0.51667
MST1R	0.324103	0.0653749	0.516862
DNAH11	-0.451905	0.0655244	0.517348
POLR3C	-0.255768	0.0656002	0.517348
DUSP28	1.19329	0.0656045	0.517348
KIAA1143	-0.288648	0.0656237	0.517348
ATP13A1	0.305367	0.0657392	0.517764
MAP1B	0.289952	0.0657514	0.517764
SCART1	1.37787	0.0658847	0.518143
SLC19A1	0.496649	0.065897	0.518143
CYP2U1	-0.538019	0.0659702	0.518143
MSANTD3-TMEFF1	1.39055	0.0661176	0.518143
GPR153	0.247241	0.0661322	0.518143
COLCA1	-1.50187	0.0661966	0.518143
ATAD1	-0.363922	0.0662185	0.518143
SCRN2	0.54021	0.0662444	0.518143
CTC1	0.370196	0.0662711	0.518143
CERS2	0.197418	0.0663247	0.518143
MYL12A	0.231304	0.0663811	0.518143
CCDC113	-0.340437	0.0664039	0.518143
EPS8L2	-0.215811	0.066404	0.518143
PLEKHG4	0.902196	0.0664174	0.518143
USP33	-0.373075	0.066443	0.518143
SAMD1	0.352372	0.0664687	0.518143
VSIR	-0.334952	0.0665103	0.518143
HEG1	-0.237276	0.0665118	0.518143
DNAJA3	0.36679	0.0665123	0.518143
SMG5	0.202198	0.0665673	0.518279
TMPO	-0.354484	0.0666573	0.518397
EFR3A	-0.295248	0.0666955	0.518397
TMEM63A	0.318426	0.0667274	0.518397
C1QTNF6	-0.266145	0.0667742	0.518397
ZBTB44	-0.330974	0.0668009	0.518397
FCF1	-0.21375	0.066809	0.518397
SH3BP1	0.326405	0.0668818	0.518397
ACTN1	0.793696	0.0668827	0.518397
CSRNP1	0.510973	0.0669529	0.518535
ARID3A	0.496538	0.0670862	0.519101
ZNF891	0.577799	0.0671599	0.51938
ERVW-1	-0.783139	0.0672424	0.519639
E2F4	0.242647	0.0672687	0.519639
ERAP1	0.36156	0.0673471	0.519697
QSOX2	0.379235	0.0673602	0.519697
SRPX2	0.215898	0.0673891	0.519697
SLC9A5	0.766324	0.0675666	0.52051
CKLF	-0.497582	0.0675699	0.52051
SOX6	-0.58451	0.0676713	0.520976
PCYT1A	-0.249363	0.0677232	0.520976
BICRAL	-0.353797	0.0677771	0.520976
PAX9	-0.293603	0.0679188	0.520976
TPRN	-0.964083	0.0679654	0.520976
TMEM209	0.424465	0.0679979	0.520976
RBBP4	-0.209211	0.0680011	0.520976
ZNF350-AS1	-1.30691	0.0680075	0.520976
PSRC1	-0.44847	0.0681113	0.521258
MFSD1	-0.327391	0.0681198	0.521258
MED13	-0.293064	0.0682777	0.521883
NOSTRIN	0.629003	0.0683031	0.521883
UNK	-0.487013	0.0683247	0.521883
DNAJC27	-0.733209	0.0683527	0.521883
TBC1D5	-0.22124	0.0684452	0.522301
PPM1G	0.198589	0.068609	0.523152
NCAPD2	-0.272235	0.0686624	0.523152
SMIM11A	-0.742171	0.0686703	0.523152
LINC00641	-0.373321	0.0687648	0.523583
QRICH2	0.515358	0.0689874	0.524989
TMEM94	-0.316562	0.0692135	0.526419
LARGE1	0.485141	0.0693382	0.526542
MIS12	-0.692633	0.0693487	0.526542
H4C8	0.711522	0.0693591	0.526542
ZFAND4	-0.881521	0.0694385	0.526542
SPPL2B	-0.399639	0.0694526	0.526542
HIPK2	-0.226731	0.0694584	0.526542
SECISBP2L	-0.45473	0.0695767	0.527149
EXOC1	-0.254864	0.0696614	0.527221
HACD4	-0.389838	0.0696651	0.527221
GIGYF1	-0.588546	0.0697006	0.527221
NOTCH1	-0.386934	0.0697701	0.527366
RRAGC	-0.305714	0.0698141	0.527366
DEPDC1	-0.510474	0.0698912	0.527366
ZNF354B	-0.456171	0.0699629	0.527366
GSK3A	0.211273	0.0699858	0.527366
UBLCP1	-0.389648	0.0700854	0.527366
DYRK1B	0.375425	0.0701075	0.527366
CHST11	0.340098	0.0701252	0.527366
ADAM8	0.585679	0.0701544	0.527366
KNSTRN	0.362601	0.0701672	0.527366
HNRNPAB	0.221484	0.0701781	0.527366
HK1	0.177575	0.070364	0.528476
UQCRQ	-0.499747	0.0705238	0.528777
ISG20	0.407566	0.0705519	0.528777
ERMP1	-0.262042	0.0705846	0.528777
TNFSF13	0.349234	0.0705954	0.528777
ATP13A2	0.434056	0.070782	0.529887
DDI2	-0.234813	0.0709591	0.530798
TOR1B	0.307475	0.0709806	0.530798
TMC6	0.423716	0.0710408	0.530961
RAP1A	-0.27551	0.0711368	0.531391
CA12	0.190442	0.0712133	0.531675
H2BC18	-0.94412	0.0714119	0.532814
PSENEN	0.299372	0.0714803	0.532814
FGF7P6	-0.484229	0.0715778	0.532814
DEDD2	0.296251	0.0715906	0.532814
DNMT1	0.29734	0.0715958	0.532814
TECPR1	0.604905	0.0715974	0.532814
UBA1	0.191972	0.071659	0.532985
MAGOHB	-0.514063	0.0717332	0.533251
ZNF277	-0.643218	0.0717811	0.533319
IFI27L1	0.361131	0.0718499	0.533543
GPR108	0.246954	0.0719341	0.533725
PEX11A	-0.359123	0.0719517	0.533725
EXT2	0.297914	0.0720696	0.53428
SMAD7	0.327034	0.0721038	0.53428
ARHGEF5	0.192785	0.0721825	0.534576
KLHL5	0.198886	0.0722546	0.534824
GNPDA1	-0.289901	0.0724647	0.535895
LENG9	0.675853	0.0725087	0.535895
POLR3G	0.339961	0.0725157	0.535895
ANAPC15	0.223523	0.0726802	0.536823
WNT4	0.558238	0.0728109	0.537105
SHISA5	0.325161	0.072908	0.537105
RHBDD2	-0.422648	0.0729333	0.537105
ZSCAN31	-0.239456	0.0729343	0.537105
ASB9	-1.03325	0.0729517	0.537105
IGSF8	0.417843	0.0732233	0.538433
C4A	-1.05718	0.0732319	0.538433
ORAI2	-0.442313	0.0732779	0.538433
RERE	-0.405186	0.0732961	0.538433
AHSA1	0.251862	0.0733602	0.538433
CLDN12	0.268166	0.0733964	0.538433
APAF1	-0.309028	0.0734256	0.538433
YAF2	-0.47677	0.0734439	0.538433
DCBLD1	0.281125	0.0735428	0.538872
SNRNP70	0.212205	0.0736231	0.539109
YAE1	-0.495779	0.0736532	0.539109
UBFD1	0.287409	0.0736942	0.539123
CENPP	-1.03667	0.0739153	0.540194
HR	-0.618731	0.0739188	0.540194
RPL17	-0.194228	0.0739942	0.540377
UCK2	0.353185	0.0740502	0.540377
LCLAT1	-0.318733	0.0740613	0.540377
ELK3	0.240061	0.0741895	0.541027
STAM	-0.245318	0.0742552	0.54122
C4orf36	-0.672606	0.0743493	0.54162
ZNF436	-0.245622	0.0744501	0.541799
EYA2	-0.231845	0.0745635	0.542204
CEP68	-0.341498	0.0745864	0.542204
SARS1	0.182832	0.0747119	0.542831
SHROOM2	-0.373893	0.0747877	0.54299
CRY1	0.433313	0.0748182	0.54299
PTCD1	0.586668	0.0748519	0.54299
GSTA4	-0.477721	0.0749146	0.54316
PPHLN1	-0.249117	0.0751142	0.544069
ZNF813	-0.504404	0.0751187	0.544069
CPLANE2	-1.03192	0.0752716	0.54489
ZNF229	-0.370458	0.0753696	0.545314
GASK1B	-0.332371	0.0754367	0.545336
ARG2	0.38718	0.0754515	0.545336
RGS5	-1.00384	0.0755718	0.545513
ORC5	-0.387169	0.075654	0.545513
CLYBL	-0.719224	0.0756799	0.545513
NAA16	-0.780543	0.0756922	0.545513
CEP55	-0.329757	0.0757283	0.545513
MSX1	-0.957998	0.0757307	0.545513
CCDC47	-0.196181	0.075805	0.545513
SIRT7	0.36186	0.0758248	0.545513
TFE3	0.198445	0.0758315	0.545513
TLCD1	0.619866	0.0759384	0.545998
SCAMP1	-0.253201	0.0760312	0.54638
ZNF418	0.626136	0.0761137	0.546664
ZNF189	-0.356875	0.0761499	0.546664
FMO5	-1.36003	0.0762861	0.54696
TBC1D2B	0.378998	0.0762879	0.54696
SEPTIN10	-0.461281	0.0763098	0.54696
RXRB	-0.261284	0.0763737	0.547134
TRIM27	0.228226	0.0765803	0.548329
FAM207A	0.408085	0.0766822	0.548775
ZC3HC1	0.446295	0.0767634	0.548875
SMARCAL1	0.3537	0.0767757	0.548875
OSBP2	0.48202	0.0769102	0.549188
LOC105370401	-0.832412	0.0769361	0.549188
BBX	-0.246896	0.0769388	0.549188
EIF5	-0.233809	0.0770273	0.549536
CKMT1B	0.261903	0.077069	0.549549
PRSS27	0.930045	0.0771453	0.549749
PDK4	-1.03733	0.0771995	0.549749
APTR	-0.657698	0.0772619	0.549749
NFKBIE	0.522985	0.0772642	0.549749
GTF3C5	0.271496	0.07732	0.549749
GID8	-0.239477	0.0773487	0.549749
PGF	0.298472	0.0774144	0.549749
TRMT13	-0.351287	0.0774986	0.550057
CBR1	-0.288014	0.0776895	0.550873
MISP3	-0.645734	0.0776933	0.550873
NAB2	-0.369667	0.077804	0.550959
MPZL3	-0.271847	0.0778296	0.550959
CALU	0.189036	0.077845	0.550959
INTS3	-0.232168	0.0778968	0.550959
CYB561D2	0.512723	0.0779049	0.550959
ADPGK	0.211889	0.0780093	0.5512
TERF2	0.303331	0.0780188	0.5512
MYLIP	-0.560351	0.0780748	0.551255
ZNF555	0.457757	0.0781395	0.551255
NHS	0.682773	0.0781463	0.551255
MAPKAPK2	0.22989	0.0782942	0.551735
CDC37	0.205135	0.0785254	0.553081
NUPR1	-0.254563	0.0786819	0.553598
COA7	0.321142	0.078711	0.553598
COL12A1	0.295702	0.0787189	0.553598
SRM	0.312712	0.078779	0.553738
ARL4A	-0.397216	0.0789471	0.554506
PHF21A	-0.269929	0.0789685	0.554506
DAP3	0.202558	0.0790659	0.554719
FAM106A	-1.34021	0.0790792	0.554719
FBXO22	-0.27584	0.0791401	0.554865
PAPLN	-0.456965	0.0792035	0.555027
SDCBP2	0.321299	0.0793707	0.555917
CHCHD4	0.314356	0.0794891	0.556082
DDX54	0.34568	0.0795595	0.556082
PSMB5	0.191899	0.0795634	0.556082
SMC6	-0.344483	0.0796011	0.556082
GTF2H5	-0.292436	0.0796147	0.556082
GXYLT2	-0.838733	0.0796359	0.556082
PHB	0.254187	0.0797161	0.556361
PLRG1	-0.255581	0.0797745	0.556487
DAPK3	0.348347	0.0799444	0.557013
ESYT3	1.36975	0.079965	0.557013
PPFIBP1	-0.287684	0.0800469	0.557013
PPP1R14B	0.236745	0.0801411	0.557013
KCNJ2	0.867202	0.0801707	0.557013
ACVR2A	-0.45757	0.0802173	0.557013
CRCP	0.256226	0.0802326	0.557013
LINC02043	-0.924194	0.0802339	0.557013
GPR155	-0.61558	0.0802596	0.557013
BRD2	0.19814	0.0803738	0.557013
LYRM4	0.427562	0.0803741	0.557013
WHRN	-0.507812	0.0804508	0.557114
SCARA3	-0.344667	0.0804693	0.557114
POLI	-0.498673	0.0805859	0.557349
LAMA3	0.199768	0.0806596	0.557349
ARPC1B	-0.212453	0.0806629	0.557349
RB1CC1	-0.300239	0.0806646	0.557349
SLC35A5	-0.420982	0.0808783	0.557351
CGNL1	-0.364569	0.0808985	0.557351
LAMP2	-0.198579	0.0809232	0.557351
HEATR6	-0.33329	0.0810228	0.557351
CLCN6	0.271234	0.0811041	0.557351
KLHL18	0.267627	0.0811298	0.557351
DPY19L3	-0.730037	0.0811744	0.557351
PCBP2	0.185902	0.0811855	0.557351
PAQR6	-0.597792	0.0813169	0.557351
KRTCAP2	0.377833	0.0813272	0.557351
FAM177A1	0.273696	0.0813465	0.557351
GLUL	0.16687	0.0814851	0.557351
MEST	-0.736145	0.0815019	0.557351
SPTBN2	0.398707	0.0815334	0.557351
MPP2	-0.946139	0.0815528	0.557351
RARB	-0.320538	0.0815932	0.557351
LMO7	0.207787	0.0816686	0.557591
ABHD17C	-0.351258	0.0818324	0.558157
FAM118B	0.287073	0.0819079	0.558212
GCH1	0.491948	0.0819348	0.558212
CLTB	0.201179	0.0819616	0.558212
SERINC3	-0.191948	0.0822115	0.559477
SPIN3	-0.384631	0.0822284	0.559477
KCTD21-AS1	-1.00035	0.0823298	0.559636
BCAS2	-0.31325	0.0823328	0.559636
TTLL4	0.569441	0.082483	0.560381
ADAMTS9	0.935622	0.0826148	0.561
TMED7-TICAM2	-0.295668	0.0827822	0.561861
SLC44A1	-0.266952	0.0829217	0.562532
PCDHGA7	-0.889938	0.0831578	0.563221
L1TD1	0.485988	0.0831805	0.563221
CCDC32	-0.563618	0.0832645	0.563221
LOC100506083	-1.27762	0.083267	0.563221
EIF2S3	-0.225062	0.0833057	0.563221
TRAPPC12	0.271434	0.0833089	0.563221
FJX1	-0.285742	0.0833245	0.563221
ETV3	0.237022	0.0833495	0.563221
LRP11	-0.228265	0.0834547	0.563656
ITPR3	0.210157	0.0835648	0.563775
NPIPA3	-1.41572	0.0835847	0.563775
ADAMTS15	-0.450048	0.0836274	0.563775
CCDC66	-0.423639	0.0836893	0.563775
SPON2	-0.632835	0.0836956	0.563775
NOC2L	0.194404	0.0837564	0.563775
DEXI	0.393716	0.083758	0.563775
FMR1	-0.271106	0.0839974	0.565111
SPINT2	0.254303	0.0841554	0.565898
PLA2G6	-0.626407	0.0841979	0.565908
EXTL3	-0.25981	0.0843676	0.566282
NAT9	0.288127	0.0843959	0.566282
EP300	-0.415089	0.084434	0.566282
SMOC1	0.345478	0.0844566	0.566282
SYTL3	-0.717135	0.084532	0.566282
NMB	0.660416	0.0845327	0.566282
RFNG	0.352066	0.0845404	0.566282
VPS4A	0.211125	0.0846656	0.566845
RAF1	0.216304	0.0847437	0.567093
METTL8	-0.242857	0.084806	0.567235
EEF1AKNMT	0.282802	0.0848656	0.567359
KCTD10	0.192127	0.0849447	0.567613
MAST2	0.242172	0.0851475	0.568493
ANXA8L1	0.222181	0.0851959	0.568493
WDR35	-0.330193	0.0852185	0.568493
OSMR	0.245023	0.0852509	0.568493
YWHAH	0.308688	0.0853028	0.568493
ACAP1	-0.954447	0.0855339	0.568864
ZNF704	-0.409456	0.0855609	0.568864
ABHD18	-0.431816	0.0855698	0.568864
S1PR5	-0.298864	0.0856013	0.568864
PLTP	0.282755	0.0856582	0.568864
COL27A1	0.236352	0.0856964	0.568864
LINC02709	-1.07752	0.0857264	0.568864
[truncated: 11,757 more rows]

## Sheet: Calu-3
gene	log.fold.change	p.value	adjusted.p.value
IL1A	5.15346	1.60731e-306	2.36532e-302
IFIT1	4.45056	2.12761e-305	1.5655e-301
IL6	5.97226	1.82104e-277	8.93279e-274
IFIT3	4.86032	1.39451e-275	5.13041e-272
IFIT2	5.23368	1.37678e-249	4.05215e-246
TNFAIP3	5.30976	8.36089e-219	2.05065e-215
NFKBIA	4.08397	1.58674e-209	3.02664e-206
PPP1R15A	3.87306	1.64536e-209	3.02664e-206
MX1	3.89231	1.21415e-202	1.98527e-199
MX2	5.29595	5.05587e-197	7.44021e-194
CYP1A1	6.47172	3.4565e-194	4.62417e-191
CCL20	3.90075	2.78861e-189	3.41976e-186
CXCL3	3.11953	8.82074e-189	9.98507e-186
TXNIP	3.36924	3.20637e-186	3.37035e-183
TIPARP	3.22824	6.94639e-177	6.81487e-174
USP18	3.85416	7.20582e-176	6.62755e-173
CXCL8	4.14497	3.96927e-169	3.43599e-166
IFIH1	4.13889	4.3492e-164	3.55571e-161
OAS1	2.93564	2.14191e-162	1.65897e-159
RNF213	2.8269	4.20153e-160	3.09149e-157
IRF1	3.47487	3.00504e-156	2.10582e-153
GBP1	4.36406	4.40799e-155	2.94854e-152
INHBA	3.37739	3.75952e-152	2.40544e-149
LAMP3	3.49847	5.27919e-150	3.23702e-147
IL1B	4.09273	2.55099e-147	1.50161e-144
DUSP1	3.55746	1.73771e-142	9.83543e-140
OASL	3.38038	2.31575e-141	1.26217e-138
BATF2	4.44744	3.77309e-141	1.98303e-138
TNFAIP2	3.35895	2.86193e-127	1.45228e-124
TCIM	3.54343	1.18709e-124	5.82308e-122
ARRDC3	3.84714	1.82826e-122	8.51635e-120
CXCL2	3.29079	1.85188e-122	8.51635e-120
DDX60L	3.75326	6.88275e-121	3.06929e-118
TAP1	2.69244	3.09538e-117	1.33975e-114
G0S2	3.80859	9.53688e-117	4.00985e-114
ICAM1	3.52731	6.54234e-116	2.67436e-113
IFITM1	3.56439	2.10971e-114	8.39094e-112
CMPK2	4.60678	3.35299e-114	1.29849e-111
CCN2	2.53317	7.47051e-113	2.81887e-110
ZNFX1	2.70764	4.07553e-112	1.49939e-109
ATF3	4.87373	1.26429e-106	4.53788e-104
SP110	2.95911	4.7283e-105	1.65671e-102
IKZF3	3.07979	2.17399e-101	7.44011e-99
NT5C3A	2.93086	2.44547e-99	8.179e-97
CCL5	4.05859	2.56579e-93	8.39069e-91
CSF2	7.07808	3.10606e-92	9.93669e-90
TMEM140	3.73855	3.79628e-92	1.18864e-89
KLF6	2.61827	6.76114e-92	2.07285e-89
CD274	5.50144	1.16302e-91	3.49284e-89
PARP14	2.83535	1.04366e-90	3.07171e-88
ASNS	3.52408	1.6487e-90	4.7573e-88
OAS2	4.62067	1.59081e-89	4.502e-87
ZFP36	3.00945	2.6165e-89	7.26497e-87
CREB5	2.94624	1.04067e-88	2.83602e-86
CX3CL1	3.04622	1.28745e-88	3.44475e-86
MB21D2	2.94079	2.57649e-88	6.77064e-86
TNFSF10	2.81754	5.26241e-88	1.35863e-85
APOL6	3.11014	1.6045e-87	4.07099e-85
HERC5	3.41967	2.08779e-87	5.20744e-85
SP100	2.36574	1.75041e-85	4.29316e-83
SERPINE1	4.7662	1.24165e-81	2.99544e-79
NCOA7	3.04309	5.07698e-81	1.20505e-78
TRIM22	5.2208	1.95324e-80	4.56251e-78
DDX58	2.72544	2.13086e-80	4.89965e-78
IRAK2	2.63238	2.21849e-80	5.02267e-78
NUAK2	4.14511	1.32042e-79	2.94414e-77
PARP12	2.49329	1.70288e-79	3.74024e-77
UBE2L6	2.55562	6.19073e-79	1.33975e-76
STAT2	2.35564	3.14304e-78	6.70332e-76
SERPINB9	2.33995	2.40348e-76	5.05281e-74
HELZ2	3.58822	5.60176e-76	1.16106e-73
SAMD9L	3.52751	6.41179e-76	1.3105e-73
PARP9	2.37623	1.57844e-74	3.18197e-72
SEMA7A	2.39275	1.29052e-71	2.56639e-69
PLAT	2.40593	3.2412e-71	6.35966e-69
IFI44L	4.05262	5.23441e-71	1.01355e-68
TRAF1	4.85937	6.90104e-71	1.3189e-68
IFI16	2.90639	2.07249e-70	3.9101e-68
CLDN2	-3.65838	4.18571e-69	7.79708e-67
BBC3	3.06334	1.59703e-68	2.93774e-66
KLF4	2.86198	3.2214e-68	5.85261e-66
DTX3L	2.45696	3.93237e-68	7.05717e-66
ADRB2	2.49571	4.35227e-68	7.71663e-66
KLF10	2.57553	4.72465e-68	8.27714e-66
LGALS9	2.47724	8.05051e-67	1.39378e-64
SAMD9	2.80731	1.37217e-66	2.34801e-64
IFIT5	2.78645	3.06356e-66	5.182e-64
AMOTL2	2.09221	8.77017e-66	1.46661e-63
PMAIP1	2.57095	3.09656e-65	5.12011e-63
IFI44	2.88156	3.18326e-65	5.20499e-63
XAF1	4.4714	6.94407e-65	1.12296e-62
DHX58	3.19449	5.39207e-64	8.62497e-62
TRANK1	3.75465	7.67417e-64	1.21433e-61
EGR1	2.4761	1.92335e-63	3.01106e-61
PTGS2	3.23587	1.37557e-62	2.13083e-60
GSDMB	1.88265	2.62331e-62	4.02132e-60
IRF7	3.37739	3.59526e-61	5.45442e-59
FGD6	2.23848	1.50768e-60	2.26398e-58
ZC3HAV1	2.39531	7.19027e-60	1.06881e-57
CCL2	2.51733	7.6819e-60	1.13047e-57
NR1D1	2.49342	1.5254e-59	2.22255e-57
IDO1	3.53912	2.93009e-59	4.22737e-57
PARP10	2.23202	5.11512e-59	7.30817e-57
ISG20	3.03047	1.03087e-58	1.45869e-56
IFI35	2.16993	1.5844e-58	2.22057e-56
PTX3	3.62805	1.13848e-56	1.58055e-54
SAMHD1	2.12008	4.76645e-56	6.55543e-54
CSRNP1	2.51236	5.99432e-56	8.16781e-54
MAFF	1.94881	6.12913e-56	8.27489e-54
ETS2	1.8361	8.59998e-56	1.15052e-53
NEURL3	2.60595	2.34982e-55	3.11531e-53
PML	2.21073	4.57668e-55	6.01343e-53
TDRD7	2.09347	5.33001e-54	6.94128e-52
OAS3	2.85183	1.3537e-53	1.74746e-51
EDN1	1.93491	1.03884e-52	1.32936e-50
TRIM21	2.20609	1.13516e-52	1.44009e-50
WARS1	1.88282	1.7008e-52	2.13923e-50
UBD	1.87517	4.456e-52	5.55716e-50
FOSB	3.12532	6.68486e-52	8.26675e-50
ANKRD1	3.44023	1.46583e-51	1.79759e-49
RND1	2.8099	1.74924e-51	2.12743e-49
JUN	2.48666	2.24008e-51	2.70205e-49
AKAP12	2.31667	2.01402e-50	2.40962e-48
STAT1	2.49034	6.53802e-50	7.75915e-48
ISG15	2.50329	1.18491e-49	1.39497e-47
MAP3K8	2.66658	8.22516e-49	9.60647e-47
F3	1.73177	1.96383e-48	2.27556e-46
GADD45A	2.24073	2.35557e-48	2.70817e-46
TRIM5	2.11933	3.1439e-48	3.58648e-46
SOD2	1.96955	5.20128e-48	5.88784e-46
SLFN5	2.81612	1.97627e-47	2.22006e-45
RNF19B	2.00956	7.1212e-47	7.93906e-45
DUSP5	1.7892	8.15174e-47	9.01963e-45
NEDD9	1.86412	4.78018e-46	5.24964e-44
GBP4	3.03658	9.26212e-46	1.00964e-43
FDFT1	-1.53627	1.15454e-45	1.24929e-43
PTAFR	2.87722	2.00323e-45	2.15179e-43
N4BP1	1.90378	6.30122e-45	6.71948e-43
GATA6	1.7164	6.68825e-45	7.08088e-43
PCK2	2.33734	2.05004e-44	2.15489e-42
CFLAR	1.58873	3.11878e-44	3.25504e-42
HBEGF	2.5272	4.55581e-44	4.72136e-42
LAP3	1.58692	4.80974e-44	4.94966e-42
ACAT2	-1.83755	1.29749e-43	1.32597e-41
UGCG	1.83251	3.6648e-43	3.7194e-41
SOX9	1.65193	5.36023e-43	5.40282e-41
DEPP1	2.20825	1.23591e-42	1.23725e-40
ETS1	1.74648	1.49602e-42	1.48753e-40
NEB	-2.85432	1.56783e-42	1.54847e-40
ALDH1L2	3.0034	4.50358e-42	4.41831e-40
TENT5A	2.49924	1.07551e-41	1.04816e-39
NOCT	3.09581	2.14258e-41	2.07436e-39
HIVEP2	2.57343	5.18136e-41	4.98359e-39
CCN1	1.73019	1.96283e-40	1.87565e-38
RND3	2.01084	2.47031e-40	2.34536e-38
CTH	2.44304	4.82697e-40	4.55344e-38
TUFT1	1.95106	5.27052e-40	4.94019e-38
DHCR7	-1.71791	1.98901e-39	1.85255e-37
ANKRD33B	2.53763	7.35902e-39	6.81103e-37
SKIL	1.90728	7.8383e-39	7.20928e-37
HERC6	2.17124	2.17843e-38	1.99116e-36
SAT1	1.60253	2.85874e-38	2.59687e-36
OTUD1	3.09834	4.63079e-38	4.18078e-36
VEGFA	1.57444	8.33646e-38	7.48044e-36
CYLD	1.93788	1.35164e-37	1.2055e-35
ADAR	1.49479	1.73024e-37	1.53387e-35
PLAUR	1.95309	1.95679e-37	1.72432e-35
BIRC3	2.32281	3.51071e-37	3.07522e-35
CXCL1	1.38699	4.09656e-37	3.56716e-35
MACC1	1.73251	6.09427e-37	5.27549e-35
SDC4	1.29028	1.43222e-36	1.23255e-34
TMEM97	-1.63154	1.45931e-36	1.24856e-34
LIF	1.78697	4.09676e-36	3.48485e-34
TRIM38	1.48725	4.20334e-36	3.55496e-34
BMP2	2.22986	7.96037e-36	6.69399e-34
MYD88	1.55019	1.02169e-35	8.54273e-34
RASGRP3	2.74083	1.44973e-35	1.20533e-33
DDX60	2.61476	2.14624e-35	1.77439e-33
TRIM14	2.03002	2.17507e-35	1.78818e-33
NT5DC2	-1.55057	1.00991e-34	8.25659e-33
PLSCR1	1.32366	1.27057e-34	1.03302e-32
SP140L	1.96602	1.49519e-34	1.20897e-32
CCNB1	-1.69142	1.80238e-34	1.44939e-32
ZC3H12A	1.69949	2.15106e-34	1.72038e-32
SLC7A5	1.57281	2.55045e-34	2.01941e-32
C1QTNF1	3.11608	2.5524e-34	2.01941e-32
TNIP1	1.46781	3.21776e-34	2.53222e-32
MTHFD2	1.85005	3.67498e-34	2.87665e-32
CYP1B1	2.91152	5.00471e-34	3.89679e-32
TRIM25	1.82258	1.03616e-33	8.02534e-32
IRS2	2.30048	1.95767e-33	1.50833e-31
DHCR24	-1.3458	3.56974e-33	2.73606e-31
B4GALT5	1.41257	6.508e-33	4.96226e-31
DUSP10	1.59972	7.28137e-33	5.52334e-31
PLAU	1.24794	7.84661e-33	5.92157e-31
SERPINB7	3.16716	1.44731e-32	1.08666e-30
TM4SF4	-2.54323	2.72949e-32	2.03894e-30
PDGFB	1.65624	4.42197e-32	3.28655e-30
NMI	1.85999	9.97659e-32	7.37766e-30
PRDM1	4.05243	1.12385e-31	8.2693e-30
PSAT1	1.74723	1.27392e-31	9.32689e-30
STC2	2.8649	1.79972e-31	1.31112e-29
ARRDC4	2.2764	2.04932e-31	1.48561e-29
TRIM56	1.88893	2.14595e-31	1.54803e-29
SPP1	-1.23166	2.5967e-31	1.86405e-29
PNRC1	2.13569	3.56877e-31	2.54942e-29
SEMA3A	2.17851	4.36666e-31	3.10434e-29
IFITM2	3.55036	7.43306e-31	5.25889e-29
EIF2AK2	1.98374	1.02698e-30	7.23109e-29
RCAN1	1.66106	1.63375e-30	1.14487e-28
SERTAD2	1.65506	1.71885e-30	1.1988e-28
HLA-F	1.82505	1.93247e-30	1.34143e-28
KYNU	1.45014	3.1417e-30	2.17058e-28
RIMKLB	1.76436	3.57179e-30	2.45619e-28
DBI	-1.47893	5.92389e-30	4.05469e-28
PHLDB2	2.45878	1.24742e-29	8.49861e-28
APOBEC3G	1.92943	1.42677e-29	9.67571e-28
PSMB8-AS1	2.51598	1.54096e-29	1.04022e-27
MCM5	-1.84979	1.71237e-29	1.15065e-27
NSDHL	-1.54915	1.78733e-29	1.19556e-27
H1-0	1.21498	2.26206e-29	1.50626e-27
C6orf223	1.26458	4.63134e-29	3.07003e-27
RASGRP1	2.0686	1.09435e-28	7.22174e-27
IER3	1.66689	2.8673e-28	1.88372e-26
FASN	-1.50552	3.43147e-28	2.24434e-26
AIF1L	-1.61801	3.69563e-28	2.40641e-26
ETV3	1.6953	4.09451e-28	2.6544e-26
PCYT2	-1.7131	4.73066e-28	3.05335e-26
TNFRSF9	4.7036	5.60004e-28	3.5987e-26
SAPCD2	-1.81258	7.00471e-28	4.48179e-26
IRF1-AS1	3.04813	7.05368e-28	4.49359e-26
LTB	3.59305	8.62748e-28	5.4725e-26
GADD45B	1.98804	1.63409e-27	1.03207e-25
RICTOR	1.75516	1.8225e-27	1.14615e-25
MT2A	2.43373	6.39927e-27	4.00731e-25
SLC1A4	1.53713	1.05251e-26	6.56303e-25
HDAC9	2.14023	1.24098e-26	7.70558e-25
TM7SF2	-1.69912	1.48488e-26	9.18128e-25
TPX2	-1.21814	1.50337e-26	9.25674e-25
BHLHE40	1.51129	1.66161e-26	1.01884e-24
PCAT2	2.00491	1.78244e-26	1.0884e-24
FOSL2	1.66688	2.65192e-26	1.61263e-24
ZC3H12C	2.0222	3.57211e-26	2.16326e-24
KPNA2	-1.50116	3.58853e-26	2.1643e-24
SMAD3	1.27771	4.75079e-26	2.85357e-24
MMAB	-1.59423	4.81585e-26	2.88089e-24
EBP	-1.55669	5.75856e-26	3.43089e-24
MVD	-1.70665	5.98841e-26	3.55345e-24
ADM2	2.04058	7.27597e-26	4.30013e-24
AMIGO2	1.23719	7.41001e-26	4.36183e-24
ULBP1	3.10093	8.0054e-26	4.69352e-24
FDPS	-1.46258	8.50668e-26	4.96763e-24
ANXA10	-2.33333	9.29345e-26	5.40563e-24
NFKBIZ	2.29164	1.16286e-25	6.73725e-24
SNRNP25	-2.11325	1.42502e-25	8.22378e-24
MAP1B	1.72961	2.18666e-25	1.25699e-23
RIPK2	1.54445	3.75384e-25	2.14948e-23
NFKB1	1.43576	3.95043e-25	2.25327e-23
DSEL	-1.9309	4.62745e-25	2.62925e-23
FOXO1	1.79986	4.85509e-25	2.74798e-23
SLC3A2	1.37887	4.87892e-25	2.75089e-23
HNRNPAB	-1.21511	5.65329e-25	3.17534e-23
FAM83D	-1.37033	6.70982e-25	3.75444e-23
KIF20A	-1.74663	6.7713e-25	3.77449e-23
FOXO3	1.33111	7.21835e-25	4.0085e-23
B3GNT7	1.72242	8.81423e-25	4.87632e-23
THBS1	2.41851	9.13843e-25	5.03675e-23
RECQL4	-2.1948	1.02383e-24	5.62187e-23
DENND3	1.72576	1.41809e-24	7.75786e-23
THEMIS2	2.46427	1.57306e-24	8.57376e-23
TRIM69	2.6855	1.69817e-24	9.22148e-23
TSC22D2	1.61326	1.73287e-24	9.37534e-23
C15orf48	1.55063	2.37774e-24	1.28172e-22
SERPINB1	1.20161	3.86212e-24	2.07427e-22
NAV2	2.46779	4.96196e-24	2.65528e-22
S100P	1.53844	5.50685e-24	2.93619e-22
DUSP8	2.2421	5.57467e-24	2.96162e-22
PPP2R2A	1.20277	5.88101e-24	3.11313e-22
PCSK9	-1.70115	7.62544e-24	4.02208e-22
OPTN	1.66172	7.79468e-24	4.09666e-22
SLC25A37	1.30116	8.86844e-24	4.64441e-22
HLA-V	3.35836	1.07647e-23	5.61751e-22
H2AX	-1.97554	1.20222e-23	6.25156e-22
TLR3	2.69177	1.35068e-23	6.99882e-22
ERRFI1	1.55591	1.43093e-23	7.38861e-22
ZFP36L2	1.2382	1.79545e-23	9.2384e-22
HSPA8	-1.07534	2.46858e-23	1.26577e-21
CDKN1A	1.75672	2.86336e-23	1.4631e-21
ERG28	-1.37791	3.03264e-23	1.54423e-21
ATF4	1.13521	3.54415e-23	1.79847e-21
KIFC1	-1.23356	3.79789e-23	1.92061e-21
PNPT1	2.48407	4.22972e-23	2.13166e-21
HSPA1A	-1.29694	4.35071e-23	2.18515e-21
C1R	2.13234	4.45059e-23	2.22772e-21
TMED2	-1.04426	5.6894e-23	2.83814e-21
PIK3R1	1.82414	9.62257e-23	4.78398e-21
PPM1K	2.09468	1.36492e-22	6.763e-21
B3GNT5	1.65319	1.46123e-22	7.21591e-21
CDCA3	-1.60275	1.61014e-22	7.92468e-21
DCP1A	1.6057	1.68296e-22	8.25548e-21
CACYBP	-1.2217	2.00361e-22	9.79574e-21
FSTL3	1.60018	2.06616e-22	1.00681e-20
NFKB2	1.48086	2.41524e-22	1.17302e-20
FA2H	1.2761	2.48877e-22	1.20476e-20
ARHGEF28	1.28907	3.0359e-22	1.46479e-20
IFNGR2	1.2684	3.49681e-22	1.68167e-20
SYNPO	1.91856	3.576e-22	1.71415e-20
HES1	1.21919	3.86179e-22	1.83977e-20
CFB	1.0161	3.86306e-22	1.83977e-20
THOP1	-1.69096	4.01908e-22	1.9079e-20
IL12A	4.15712	4.6322e-22	2.19188e-20
EREG	1.69365	4.91106e-22	2.31639e-20
NAMPT	1.67138	7.73914e-22	3.63863e-20
PHACTR4	1.29891	1.03166e-21	4.83502e-20
PIM1	2.03007	1.15529e-21	5.3972e-20
PELI1	1.8328	1.32519e-21	6.17135e-20
ZSWIM4	1.76932	1.62502e-21	7.54378e-20
XBP1	1.04187	1.99107e-21	9.21404e-20
AP2M1	-1.04384	2.6382e-21	1.21704e-19
IL17RB	-1.85358	2.66755e-21	1.22674e-19
METTL7B	-1.91373	2.70329e-21	1.2393e-19
PIM3	1.5443	2.71764e-21	1.24201e-19
TBC1D22B	1.37506	2.82657e-21	1.2878e-19
COMMD4	-1.64305	3.05089e-21	1.3857e-19
HSPE1	-1.16564	3.35635e-21	1.51976e-19
PSMB9	1.60673	3.68891e-21	1.66522e-19
SPC25	-1.42709	5.27878e-21	2.37561e-19
ABL2	1.68879	6.28373e-21	2.81925e-19
BCL3	2.36384	7.05535e-21	3.15582e-19
HIVEP1	1.77474	7.08905e-21	3.16128e-19
TUBB4B	-1.35176	7.75513e-21	3.44787e-19
ID1	-1.9584	7.95721e-21	3.52706e-19
ITPRID2	-1.07025	9.30056e-21	4.11012e-19
JUNB	1.5141	9.64911e-21	4.25139e-19
FOSL1	1.45575	9.95155e-21	4.37155e-19
KDM6A	1.46884	1.07826e-20	4.72252e-19
SPTBN1	1.02488	1.27025e-20	5.54688e-19
EFNA1	1.56542	1.28657e-20	5.60151e-19
SPRY2	2.2449	1.37775e-20	5.9808e-19
DCTPP1	-1.36793	1.68435e-20	7.29026e-19
IL15RA	1.9792	1.77015e-20	7.63915e-19
TNFRSF10B	0.996115	1.78469e-20	7.67938e-19
NEAT1	2.11406	2.64423e-20	1.13448e-18
ZNF217	1.71696	2.9911e-20	1.27957e-18
NR1D2	1.89173	3.17781e-20	1.3555e-18
PHF11	1.95043	3.25055e-20	1.38252e-18
CAT	-1.37464	3.43455e-20	1.45657e-18
ZBTB10	2.81996	3.47967e-20	1.47146e-18
BAZ1A	1.61834	3.53981e-20	1.4926e-18
TICAM1	1.51233	3.66911e-20	1.5427e-18
PRPS1	-1.30312	4.65003e-20	1.94403e-18
FBXW7	1.75952	4.98266e-20	2.07719e-18
TRAFD1	1.33648	5.43455e-20	2.25918e-18
EPC1	1.65428	7.59156e-20	3.14697e-18
ZWINT	-1.19198	8.30577e-20	3.43336e-18
PDE4B	3.29862	9.93412e-20	4.09497e-18
EGFR	1.39223	1.01007e-19	4.14278e-18
GFOD1	1.6892	1.01064e-19	4.14278e-18
PFN1	-1.44328	1.09458e-19	4.47441e-18
DUOX2	3.09532	1.21169e-19	4.9394e-18
BIRC5	-1.32657	1.24607e-19	5.0655e-18
NEFL	-1.63884	1.25e-19	5.06748e-18
NFE2L3	1.28933	1.26767e-19	5.12499e-18
IRF9	1.84	1.49507e-19	6.02781e-18
RAB11FIP1	1.0683	1.50025e-19	6.03215e-18
CDC6	-1.06662	1.52332e-19	6.10824e-18
CD22	1.98437	1.67256e-19	6.68843e-18
STEAP3	-1.33261	1.68101e-19	6.704e-18
FUT1	2.69845	2.07827e-19	8.2659e-18
SHMT1	-1.69524	2.41608e-19	9.58356e-18
ZNF267	1.48343	2.79805e-19	1.10689e-17
NCAPD2	-1.25456	3.07333e-19	1.21252e-17
PTDSS1	-1.33429	3.38034e-19	1.33008e-17
GBP3	1.77226	3.44876e-19	1.35338e-17
CCDC34	-1.74898	3.75179e-19	1.46839e-17
PHB	-1.43029	3.88608e-19	1.51691e-17
TESC	-1.76907	3.99456e-19	1.55513e-17
JDP2	1.7503	4.15308e-19	1.61258e-17
ABTB2	1.20258	4.59338e-19	1.77885e-17
DAB2IP	1.84459	4.6707e-19	1.80404e-17
MAP1LC3B	1.06359	5.59097e-19	2.15384e-17
RSRC2	1.23219	6.19221e-19	2.37923e-17
YARS1	1.17027	6.22263e-19	2.38469e-17
LRATD2	1.21727	6.43819e-19	2.4609e-17
OGFRL1	1.59992	6.57153e-19	2.50535e-17
PSMB8	1.13789	7.1424e-19	2.71596e-17
ADI1	-1.43275	7.46104e-19	2.82981e-17
APOL2	1.17258	8.01965e-19	3.03386e-17
FILIP1L	1.64266	8.19125e-19	3.09083e-17
ST3GAL1	1.05192	9.3255e-19	3.50982e-17
TIMM21	-1.37276	9.78827e-19	3.6746e-17
IFITM3	1.366	9.95189e-19	3.72651e-17
BCL2L12	-1.62911	1.00549e-18	3.75554e-17
SLIRP	-1.40606	1.08128e-18	4.02837e-17
MAP4K4	0.937621	1.20873e-18	4.49184e-17
ATP5MC3	-1.10599	1.21428e-18	4.5011e-17
SYTL3	1.48669	1.34673e-18	4.96705e-17
HLA-E	0.949682	1.39728e-18	5.14059e-17
SQLE	-1.40248	1.48583e-18	5.45272e-17
SCD	-1.1202	1.629e-18	5.96329e-17
RIOK3	1.17988	2.3156e-18	8.45567e-17
CENPM	-1.49682	2.77095e-18	1.00934e-16
KIF21B	2.08353	2.9293e-18	1.06438e-16
FEN1	-1.15734	3.29905e-18	1.19579e-16
PGP	-1.71251	4.24942e-18	1.53647e-16
DPP3	-1.50334	4.5573e-18	1.64375e-16
CCNL1	1.54283	4.63862e-18	1.669e-16
CD68	1.14607	5.15615e-18	1.85068e-16
AREG	1.27062	5.70499e-18	2.04269e-16
NUB1	1.57632	5.77692e-18	2.06343e-16
PEBP1	-1.2122	5.8404e-18	2.08105e-16
PGAM1	-1.0375	5.95231e-18	2.11304e-16
MALL	-1.1406	5.95891e-18	2.11304e-16
ANXA5	-1.04524	6.32997e-18	2.23923e-16
BCL10	1.19127	6.91296e-18	2.4396e-16
ZBTB43	1.90019	8.16547e-18	2.87471e-16
SOX4	1.25152	8.91893e-18	3.13248e-16
CSF1	2.29269	9.15233e-18	3.2068e-16
COPS9	-1.68126	1.04119e-17	3.63946e-16
GTPBP2	1.15192	1.32e-17	4.60311e-16
UBA7	2.33899	1.38113e-17	4.80489e-16
ASF1B	-1.33928	1.40487e-17	4.87598e-16
SHFL	1.21205	1.41885e-17	4.90136e-16
ECE1	1.1243	1.52986e-17	5.27247e-16
DLGAP5	-1.72605	1.54929e-17	5.32696e-16
QKI	1.7396	1.61672e-17	5.54585e-16
IL32	1.19615	1.71514e-17	5.86976e-16
STK38L	1.38943	1.94803e-17	6.65131e-16
MIER1	1.5376	1.97239e-17	6.7189e-16
PLAAT4	1.08455	2.66439e-17	9.05522e-16
ZNF385C	1.98531	2.7483e-17	9.31888e-16
TRIB1	1.36899	2.78388e-17	9.40095e-16
TUBA1B	-1.01938	2.78528e-17	9.40095e-16
ZNF462	1.36382	2.83991e-17	9.56342e-16
TMA7	-1.19186	2.84953e-17	9.5739e-16
KDM7A	2.34103	3.26442e-17	1.09429e-15
LIG1	-1.19167	3.83363e-17	1.28107e-15
NKX3-1	2.14442	3.83905e-17	1.28107e-15
DNAJB4	1.97696	4.56961e-17	1.52141e-15
C1S	1.64555	5.9505e-17	1.97224e-15
SRSF2	-1.02567	5.97974e-17	1.97748e-15
KCNJ15	1.44794	6.59577e-17	2.17631e-15
PER1	2.21613	6.76599e-17	2.22748e-15
OSMR	1.01875	6.81715e-17	2.23931e-15
BTN3A1	1.15524	7.28297e-17	2.387e-15
CCNF	-1.4559	7.54739e-17	2.46816e-15
EDN2	3.1344	7.67178e-17	2.50328e-15
FBXO9	-1.43267	9.17896e-17	2.98185e-15
WDR34	-1.64407	9.44394e-17	3.06117e-15
PPP1R15B	1.32743	9.73884e-17	3.14982e-15
BRI3BP	-1.12849	9.95591e-17	3.21296e-15
CDC20	-1.16638	9.98652e-17	3.21579e-15
SGK2	-1.48642	1.12845e-16	3.62582e-15
POLR2F	-1.53328	1.33572e-16	4.28245e-15
TP53BP2	1.05492	1.34632e-16	4.30706e-15
RBM43	2.12574	1.37663e-16	4.39446e-15
IFI6	1.25697	1.403e-16	4.46895e-15
CALD1	1.87972	1.52293e-16	4.8271e-15
GRB10	1.11134	1.52505e-16	4.8271e-15
PARP1	-1.05926	1.52528e-16	4.8271e-15
MLKL	1.23618	1.71153e-16	5.40492e-15
LOC101929709	1.67819	1.98896e-16	6.26758e-15
SLC25A10	-1.85012	2.16036e-16	6.79312e-15
CARS1	1.26727	2.23184e-16	7.00293e-15
PYCR3	-1.50906	2.24257e-16	7.02163e-15
CETN2	-1.22979	2.29829e-16	7.18082e-15
HSPA1B	-0.934882	2.31724e-16	7.22467e-15
TONSL	-1.34844	2.37554e-16	7.39078e-15
SLC25A28	1.58994	3.05646e-16	9.48923e-15
ZCCHC2	1.34767	3.08908e-16	9.57029e-15
RELB	1.90296	3.1823e-16	9.83838e-15
NETO2	-1.01449	3.53597e-16	1.09089e-14
LAMB3	1.01394	3.60891e-16	1.11106e-14
EPHA2	1.09549	4.06413e-16	1.24673e-14
JAG1	1.18602	4.06652e-16	1.24673e-14
MRPL3	-0.984446	4.21198e-16	1.28864e-14
CLK4	1.62376	4.48247e-16	1.36855e-14
CAB39	1.34906	4.60298e-16	1.40243e-14
MYOF	0.962164	4.68622e-16	1.42484e-14
DRAM1	1.33217	5.05452e-16	1.53366e-14
GSE1	1.33627	5.13359e-16	1.55444e-14
ZBTB21	1.84641	5.40525e-16	1.63334e-14
KIF18B	-1.16295	5.61239e-16	1.69246e-14
NME1	-1.24083	5.78539e-16	1.74106e-14
USP25	1.74703	5.94754e-16	1.7862e-14
EHD4	1.15435	5.96611e-16	1.78813e-14
PGRMC1	-1.08274	6.37291e-16	1.90617e-14
MCM3	-1.01978	6.7574e-16	2.01708e-14
LMNB2	-1.05274	7.39085e-16	2.2017e-14
MNS1	-2.05867	7.79645e-16	2.31783e-14
SDC1	-0.981921	7.87601e-16	2.33676e-14
MXD3	-2.06168	7.92297e-16	2.34596e-14
ARHGAP26	1.41688	8.06834e-16	2.38421e-14
CD55	0.954469	8.92793e-16	2.63293e-14
PRKD2	1.25021	9.92196e-16	2.92023e-14
ALDH16A1	-1.74291	1.08923e-15	3.19942e-14
ZNF274	1.0553	1.14225e-15	3.34846e-14
DNAH17	5.2779	1.16617e-15	3.4118e-14
CYB561	-1.21057	1.18689e-15	3.46553e-14
PCNA	-0.986422	1.20248e-15	3.50409e-14
IMP3	-1.33676	1.37547e-15	4.00029e-14
CHAC1	3.02762	1.42521e-15	4.13675e-14
CNP	0.915803	1.43271e-15	4.15035e-14
TRAPPC2L	-1.29011	1.4806e-15	4.28044e-14
PARD6B	1.71092	1.48344e-15	4.28044e-14
SAA2	1.25916	1.48989e-15	4.29065e-14
NDC1	-1.10927	1.5121e-15	4.34611e-14
GTSE1	-1.25754	1.63415e-15	4.68774e-14
VCAN	-1.19518	1.65968e-15	4.75171e-14
SBNO2	1.09409	1.76854e-15	5.05357e-14
EPN3	-2.10782	1.78677e-15	5.09575e-14
CENPX	-1.39537	1.85809e-15	5.2889e-14
DEPDC7	2.17671	2.08199e-15	5.91478e-14
SPSB1	1.70056	2.12374e-15	6.02176e-14
FST	1.2471	2.13673e-15	6.04694e-14
KBTBD2	0.964292	2.43318e-15	6.87268e-14
FADS2	-1.38232	2.51078e-15	7.07829e-14
KIAA0040	1.37986	2.53555e-15	7.13446e-14
EMP2	-1.127	2.5498e-15	7.16084e-14
BDKRB2	2.98509	2.58575e-15	7.24799e-14
ALDH1A3	1.24176	2.60786e-15	7.29604e-14
ANKRD12	1.87739	2.63567e-15	7.35987e-14
MVK	-1.50455	2.69946e-15	7.52372e-14
UBE2H	1.20985	2.70917e-15	7.5365e-14
ANXA9	-1.71908	2.7744e-15	7.70341e-14
TACC3	-1.2752	2.78864e-15	7.72837e-14
PHLDA1	0.897365	2.84884e-15	7.88037e-14
TMEM104	-1.81609	2.99554e-15	8.2706e-14
KRT8	-0.92746	3.16822e-15	8.731e-14
NR3C1	1.28325	3.18223e-15	8.7532e-14
SMURF1	1.13805	3.21155e-15	8.81738e-14
PARP8	1.19272	3.25967e-15	8.93283e-14
COX8A	-1.25191	3.58864e-15	9.81607e-14
NDUFS3	-1.45292	3.97046e-15	1.08403e-13
SDF2L1	-1.77734	4.17288e-15	1.13719e-13
ANKLE2	1.17809	4.35912e-15	1.18574e-13
JMJD8	-1.08747	4.44692e-15	1.2074e-13
HCP5	1.37331	4.45608e-15	1.20766e-13
ATP5F1A	-0.820691	4.53401e-15	1.22652e-13
NCK1	1.18574	4.54275e-15	1.22663e-13
SOCS3	1.07739	4.58444e-15	1.23562e-13
GINS2	-1.37069	4.65501e-15	1.25234e-13
BCL9L	1.58662	5.3676e-15	1.44142e-13
CASP1	2.49579	5.65119e-15	1.51481e-13
RABGAP1L	1.18352	5.71451e-15	1.529e-13
PXMP2	-1.56723	5.90791e-15	1.57787e-13
NUDC	-1.30749	6.15251e-15	1.64022e-13
MPC2	-1.15772	6.19326e-15	1.6481e-13
TNFSF15	1.66839	6.38695e-15	1.69658e-13
TCIRG1	-2.1734	6.53302e-15	1.73225e-13
PPP2R5B	1.8547	6.63818e-15	1.75697e-13
IFNGR1	1.04359	6.91442e-15	1.8268e-13
CDKN3	-1.56514	7.08573e-15	1.8687e-13
UHRF1BP1	1.64719	8.31344e-15	2.18856e-13
TRNP1	-0.955176	8.36385e-15	2.1979e-13
ADCY3	-1.05458	8.67048e-15	2.27442e-13
NKILA	1.01011	9.72263e-15	2.54588e-13
SECTM1	1.87014	9.89642e-15	2.58678e-13
MXD1	1.65923	1.08487e-14	2.83066e-13
SYT12	-2.67475	1.16815e-14	3.04257e-13
LRRC45	-2.28491	1.25e-14	3.24999e-13
SCAMP1-AS1	1.68372	1.32156e-14	3.42999e-13
HDX	2.17988	1.35579e-14	3.51265e-13
PTPRH	1.11305	1.45084e-14	3.7523e-13
MCL1	0.868084	1.50518e-14	3.886e-13
PIMREG	-1.53309	1.59336e-14	4.10646e-13
DPYSL3	-1.24809	1.60327e-14	4.12478e-13
TSTA3	-1.18552	1.66369e-14	4.27276e-13
NUAK1	2.01959	1.66901e-14	4.27895e-13
SIGMAR1	-1.21181	1.67215e-14	4.27955e-13
GLCCI1	2.16046	1.86755e-14	4.77113e-13
SIK1B	1.47991	1.87071e-14	4.77113e-13
OST4	-1.23586	1.96152e-14	4.99408e-13
CDK17	1.80924	2.01646e-14	5.12508e-13
ERN1	1.50449	2.04079e-14	5.17798e-13
SPAG5	-1.56591	2.04681e-14	5.18432e-13
BCL2A1	4.28795	2.08371e-14	5.26871e-13
ATF7IP	1.39707	2.17997e-14	5.50264e-13
TOMM40	-0.98816	2.40294e-14	6.04555e-13
UPK1B	-1.37875	2.40327e-14	6.04555e-13
PRR15L	-1.31304	2.45192e-14	6.15741e-13
CITED2	1.49676	2.46904e-14	6.18985e-13
KIF22	-1.06203	2.47941e-14	6.20528e-13
POLD1	-1.78334	2.5701e-14	6.42132e-13
UBE2Z	0.81547	2.69842e-14	6.7305e-13
PASK	-1.32175	2.8166e-14	7.00155e-13
TGFB2	1.24049	3.05304e-14	7.57648e-13
NTHL1	-1.4317	3.08487e-14	7.64259e-13
CYP51A1	-1.09127	3.12216e-14	7.72196e-13
SH2B3	1.37584	3.18012e-14	7.85213e-13
CENPA	-1.4162	3.29912e-14	8.13229e-13
NFATC2	1.38316	3.3329e-14	8.20183e-13
RSL24D1	1.25799	3.49374e-14	8.58328e-13
CNKSR3	1.96938	3.50095e-14	8.58667e-13
ATP6V0E2	-1.36129	3.59897e-14	8.81238e-13
TBCD	-1.30593	3.6074e-14	8.81835e-13
NDUFB2	-1.16459	3.68246e-14	8.9869e-13
LOC105369201	1.69257	3.70676e-14	9.03123e-13
PLEKHA4	1.51448	3.77723e-14	9.18773e-13
ULK1	1.13347	4.06459e-14	9.87037e-13
PLK1	-1.22591	4.3686e-14	1.05748e-12
MYL6B	-1.4072	4.36905e-14	1.05748e-12
LMNB1	-1.15	4.67429e-14	1.1295e-12
PSMB3	-1.07364	4.71057e-14	1.1364e-12
TICRR	-1.1901	5.16826e-14	1.24478e-12
FGFR3	-2.20948	5.53374e-14	1.33063e-12
BCL6	1.24595	5.86164e-14	1.40718e-12
FANCI	-1.12254	5.93587e-14	1.42267e-12
NDUFA11	-1.22964	6.22083e-14	1.48855e-12
SNRPD3	-1.08567	6.49601e-14	1.55187e-12
ETV6	1.04242	6.58139e-14	1.56972e-12
MANF	-1.14934	6.86925e-14	1.63573e-12
HACD3	-0.866908	7.29196e-14	1.73078e-12
PTGER4	2.04022	7.48795e-14	1.77444e-12
CLMN	1.083	7.56952e-14	1.79089e-12
KIF2C	-1.07359	7.59333e-14	1.79364e-12
ZNF185	0.991966	7.75578e-14	1.82907e-12
DTYMK	-1.28234	7.79787e-14	1.83606e-12
CYB561A3	-1.25223	8.17964e-14	1.92287e-12
AURKA	-1.19787	8.64525e-14	2.02908e-12
CRIP2	-1.504	8.87083e-14	2.07871e-12
DUSP16	1.62336	8.9746e-14	2.09969e-12
RLIM	1.18	9.00987e-14	2.10459e-12
CDCP1	0.828041	9.18011e-14	2.14096e-12
AJUBA	1.58971	9.56596e-14	2.22742e-12
LCN2	0.989662	9.66436e-14	2.24677e-12
HMGCR	-1.04679	9.74573e-14	2.26212e-12
CEACAM1	1.14495	1.09491e-13	2.53744e-12
CAPNS1	-0.922394	1.11733e-13	2.58531e-12
RPN1	-0.941554	1.281e-13	2.95886e-12
ASS1	1.1657	1.28279e-13	2.95886e-12
BACH2	2.22502	1.328e-13	3.05836e-12
PLD1	1.06267	1.38778e-13	3.19102e-12
RRM2	-1.05011	1.40044e-13	3.21511e-12
ZFP36L1	0.978832	1.40322e-13	3.21647e-12
ANTKMT	-1.63842	1.49814e-13	3.42871e-12
SRFBP1	1.31542	1.50141e-13	3.43087e-12
OGFR	1.14097	1.57483e-13	3.59304e-12
TSPAN3	-0.949438	1.58053e-13	3.60048e-12
FNDC3B	0.93677	1.84118e-13	4.18775e-12
CGN	1.01768	1.86918e-13	4.24489e-12
ITGAM	3.11206	1.98946e-13	4.50841e-12
PPIB	-0.866282	1.99135e-13	4.50841e-12
KIAA1217	1.26736	2.26048e-13	5.10986e-12
NFAT5	2.00096	2.32567e-13	5.24917e-12
MCM6	-1.6555	2.33631e-13	5.26511e-12
MCM7	-1.0012	2.34192e-13	5.26968e-12
FOXM1	-0.942172	2.63038e-13	5.90973e-12
KDM5B	1.01738	2.65781e-13	5.96225e-12
RBMS2	1.75845	2.69267e-13	6.03124e-12
AGO2	1.54063	2.72013e-13	6.08349e-12
WWC1	0.809821	2.86489e-13	6.39753e-12
TMEM147	-1.18686	3.20116e-13	7.13761e-12
CSPG5	-1.60768	3.23651e-13	7.20551e-12
AK2	-0.98655	3.27384e-13	7.27761e-12
KRT80	0.968884	3.42743e-13	7.60755e-12
FOXK1	0.973465	3.69931e-13	8.19865e-12
TUBB	-0.750475	3.76195e-13	8.32495e-12
NCLN	-1.36073	3.7683e-13	8.32647e-12
THEM6	-1.24985	3.84894e-13	8.49191e-12
MOB3C	1.38164	3.88595e-13	8.56073e-12
CDC45	-1.42995	4.00347e-13	8.80645e-12
CXCL5	0.93452	4.39007e-13	9.64243e-12
NDUFB7	-1.39238	4.40354e-13	9.65761e-12
KLF5	1.34886	4.61985e-13	1.01169e-11
CLIC4	1.08986	4.68295e-13	1.02399e-11
BST2	4.32603	4.75457e-13	1.0381e-11
TRIM31	0.956424	5.12636e-13	1.11762e-11
TYMS	-0.995361	5.3958e-13	1.17462e-11
RHOB	0.921253	5.44537e-13	1.18366e-11
C7orf50	-1.16405	5.85323e-13	1.26857e-11
IVNS1ABP	-0.8687	6.1135e-13	1.32303e-11
THRA	-0.853026	6.22711e-13	1.34564e-11
IDI1	-1.03213	6.46713e-13	1.39546e-11
WDR54	-1.48757	6.72908e-13	1.44986e-11
IDH2	-0.850178	6.772e-13	1.45697e-11
SLC9A3R1	-1.14498	6.80737e-13	1.46244e-11
ANGPTL4	1.79314	6.90866e-13	1.48204e-11
CALCOCO2	1.032	7.03188e-13	1.50628e-11
RANBP1	-1.00898	7.23537e-13	1.54761e-11
PSMD3	-0.899429	7.2551e-13	1.54958e-11
CREBRF	2.00191	7.59538e-13	1.61991e-11
PRADC1	-1.52087	7.77442e-13	1.65569e-11
TELO2	-1.07188	7.84003e-13	1.66725e-11
MCM2	-0.91556	7.99393e-13	1.69753e-11
NCAPG	-1.01093	8.19651e-13	1.73804e-11
RBCK1	0.961154	8.40331e-13	1.77933e-11
TRIM34	1.30222	8.41908e-13	1.7801e-11
MSMO1	-0.974563	8.60277e-13	1.81633e-11
RRM1	-0.87901	8.82882e-13	1.86139e-11
MIEN1	-0.86197	9.01e-13	1.89687e-11
HDAC1	-0.84285	1.0059e-12	2.1147e-11
PKM	-0.756427	1.01449e-12	2.12954e-11
AKIRIN2	1.06586	1.01586e-12	2.12954e-11
ASB9	-1.44402	1.03374e-12	2.16394e-11
UROD	-1.17659	1.15715e-12	2.41885e-11
LSM7	-1.24679	1.1842e-12	2.47186e-11
LRPAP1	-1.13705	1.36634e-12	2.84803e-11
NFKBIE	1.20548	1.37339e-12	2.85868e-11
B4GALT1	0.830574	1.38231e-12	2.87318e-11
TREX1	1.73812	1.39072e-12	2.88657e-11
CEACAM19	1.21092	1.40262e-12	2.90718e-11
ITPKC	1.10375	1.41328e-12	2.92515e-11
CLDN1	0.93408	1.44692e-12	2.99058e-11
CXorf38	1.16283	1.54108e-12	3.17627e-11
ALS2CL	1.19613	1.56293e-12	3.2168e-11
TUSC2	-1.74717	1.62158e-12	3.33283e-11
HS6ST1	-1.00177	1.63762e-12	3.36112e-11
IRF2	1.37231	1.7338e-12	3.55356e-11
UQCR11	-1.22381	1.76851e-12	3.61966e-11
RGMB	1.10867	1.78051e-12	3.63916e-11
VIL1	-1.67969	1.78911e-12	3.65167e-11
PPP1R18	0.933373	1.87075e-12	3.81301e-11
CD320	-1.23736	1.90105e-12	3.86942e-11
TOMM6	-0.843476	1.90516e-12	3.87242e-11
CLK1	1.10226	2.09356e-12	4.24949e-11
BLOC1S1	-1.16563	2.24831e-12	4.55732e-11
NOP56	-0.942992	2.32315e-12	4.70254e-11
MLEC	-1.22437	2.34647e-12	4.74322e-11
PAX8	1.27084	2.43421e-12	4.91384e-11
RHNO1	-1.05886	2.52383e-12	5.08776e-11
LATS2	1.39632	2.54612e-12	5.12567e-11
NDUFAF8	-1.66533	2.56431e-12	5.15525e-11
TYMP	1.74182	2.76884e-12	5.55883e-11
SCARA3	-1.72296	2.83129e-12	5.67646e-11
SESN2	1.27462	2.88768e-12	5.78165e-11
FHL2	0.882895	2.92436e-12	5.84714e-11
ENO1	-0.755093	3.09527e-12	6.18046e-11
FBXO6	1.74735	3.22979e-12	6.44033e-11
TPPP3	-1.44336	3.46075e-12	6.89152e-11
AFF4	1.44468	3.54042e-12	7.04065e-11
TBL3	-1.3131	3.56407e-12	7.07811e-11
EIF5A	-1.00675	3.57924e-12	7.09867e-11
UHRF1	-0.979707	3.66535e-12	7.25967e-11
PSPH	1.13511	3.8471e-12	7.6094e-11
PGAP3	-0.793471	4.00013e-12	7.90146e-11
ADM	1.87617	4.01987e-12	7.92982e-11
RNMT	0.98556	4.07105e-12	8.02002e-11
GBX2	2.32124	4.12304e-12	8.11158e-11
LOC100288175	1.25297	4.24577e-12	8.34189e-11
ACLY	-0.851099	4.28767e-12	8.41299e-11
FER	1.41424	4.79662e-12	9.38657e-11
CAVIN3	-1.40561	4.94231e-12	9.65884e-11
SIVA1	-1.35013	5.19018e-12	1.01298e-10
PDP1	1.32236	5.56055e-12	1.08383e-10
MYH10	-1.14345	5.58161e-12	1.08649e-10
AHCY	-0.838951	5.63078e-12	1.09462e-10
DUOX1	3.73084	5.85911e-12	1.1375e-10
ZBED5	0.961076	5.92969e-12	1.14969e-10
KIF4A	-1.06267	5.95574e-12	1.15322e-10
RAB8B	1.69541	6.05535e-12	1.17097e-10
TMEM141	-1.13082	6.11716e-12	1.18137e-10
CCNB2	-0.830011	6.46476e-12	1.24686e-10
CASP7	1.03043	6.70926e-12	1.29232e-10
NDUFC2	-1.44606	6.79917e-12	1.30793e-10
CTSH	-0.812113	6.98121e-12	1.34119e-10
SF3B5	-1.10549	7.04862e-12	1.35238e-10
TMEM129	-1.14214	7.08623e-12	1.35783e-10
PICALM	0.936792	7.11836e-12	1.36221e-10
FLT3LG	2.35983	7.34099e-12	1.40299e-10
ATP5MC1	-0.938654	7.73048e-12	1.47551e-10
NTN4	0.963463	7.77448e-12	1.48198e-10
DECR2	-1.38773	7.79938e-12	1.48481e-10
UQCRC1	-0.805769	8.0115e-12	1.52322e-10
TRMU	-1.12921	8.06967e-12	1.5323e-10
NEDD4	1.01629	8.09671e-12	1.53545e-10
BCAR3	1.2979	8.17919e-12	1.5491e-10
MSL2	1.13138	8.44939e-12	1.59822e-10
PIP5K1A	1.08943	8.52759e-12	1.61094e-10
TP53INP2	1.49975	8.74793e-12	1.65044e-10
TCP1	-0.690588	9.16946e-12	1.72776e-10
VDAC3	-0.903354	9.29422e-12	1.74902e-10
GPBP1	0.942769	9.47007e-12	1.77984e-10
LIFR	2.05167	1.10768e-11	2.07915e-10
AHSA1	-1.02572	1.11772e-11	2.09471e-10
ROCK1P1	2.82007	1.11881e-11	2.09471e-10
ACSS2	-1.23434	1.12162e-11	2.0973e-10
ICMT	-0.788428	1.14044e-11	2.12978e-10
CENPV	-1.37322	1.1458e-11	2.13708e-10
STMN1	-0.889376	1.16222e-11	2.16496e-10
RAI14	0.937111	1.17701e-11	2.18975e-10
CUTA	-0.948187	1.18409e-11	2.20014e-10
C3	1.26897	1.187e-11	2.20276e-10
NDUFAB1	-0.987427	1.19264e-11	2.21045e-10
ATXN2L	0.969856	1.20546e-11	2.23139e-10
ASRGL1	-1.26781	1.23363e-11	2.28067e-10
CPNE1	-1.03645	1.24931e-11	2.30676e-10
DGCR6L	-1.20909	1.2795e-11	2.35953e-10
TFAP2A	1.10672	1.2881e-11	2.37242e-10
SIX4	1.51754	1.35923e-11	2.5003e-10
CENPO	-1.36053	1.54112e-11	2.83136e-10
SPR	-1.00767	1.55937e-11	2.8613e-10
YTHDC1	0.911738	1.58027e-11	2.89605e-10
TSPAN6	-0.872894	1.63813e-11	2.99835e-10
SLC25A1	-1.02922	1.71921e-11	3.14284e-10
MTHFD1L	1.22758	1.73014e-11	3.1589e-10
SARS1	0.816829	1.74944e-11	3.19017e-10
ALG1	-1.12076	1.7872e-11	3.25501e-10
COMMD9	-1.25765	1.83097e-11	3.33061e-10
MECOM	0.960525	1.90787e-11	3.46619e-10
RUVBL2	-1.18715	1.9678e-11	3.56753e-10
CNTNAP3B	-1.10496	1.96849e-11	3.56753e-10
ZNF277	1.2772	2.08143e-11	3.76757e-10
DANCR	-1.29401	2.09835e-11	3.79353e-10
CASR	-1.54791	2.1072e-11	3.80485e-10
DNAJB11	-0.806044	2.18079e-11	3.9329e-10
NCAPG2	-1.01069	2.33848e-11	4.21212e-10
TRIB3	0.921808	2.4364e-11	4.38314e-10
CALM1	-0.900439	2.4433e-11	4.39018e-10
CEBPG	0.867998	2.5193e-11	4.52122e-10
LAMC2	0.711702	2.55866e-11	4.58627e-10
RREB1	1.45716	2.69968e-11	4.83315e-10
TUBE1	1.30082	2.75678e-11	4.92937e-10
CYP3A5	1.37982	2.8384e-11	5.06916e-10
FAM111B	-1.09873	2.84256e-11	5.07043e-10
SNRPD2	-0.909673	2.87057e-11	5.11419e-10
CAPS	-1.30695	2.89749e-11	5.15591e-10
PVR	0.710589	2.94923e-11	5.24164e-10
COL16A1	1.77916	2.95663e-11	5.24846e-10
ORAI2	-1.42057	3.00436e-11	5.32677e-10
MIF	-1.33729	3.19705e-11	5.66159e-10
JARID2	1.11056	3.22024e-11	5.6958e-10
ADAM8	1.29029	3.31033e-11	5.84811e-10
TUBA1A	-1.04873	3.35446e-11	5.91898e-10
NDUFB11	-1.16753	3.56802e-11	6.28315e-10
MAPKAPK3	-1.16078	3.56939e-11	6.28315e-10
FRMD6	1.5718	3.60577e-11	6.3396e-10
HMGB1	-0.745555	3.68165e-11	6.4653e-10
PDLIM5	1.26656	3.78232e-11	6.63417e-10
DLC1	1.59334	3.81007e-11	6.67487e-10
PTK2B	1.5956	4.07519e-11	7.13085e-10
ARL5B	1.66044	4.08587e-11	7.14106e-10
PHF19	-1.4707	4.09524e-11	7.14893e-10
PCLAF	-1.01751	4.14924e-11	7.23462e-10
TMEM156	1.231	4.23019e-11	7.36705e-10
BCL7C	-1.24389	4.25121e-11	7.39489e-10
ZNF419	1.2418	4.3805e-11	7.60844e-10
SAC3D1	-1.53193	4.38432e-11	7.60844e-10
FGF2	1.27754	4.67114e-11	8.08688e-10
TTC39B	1.55654	4.67934e-11	8.08688e-10
PRDX1	-0.708915	4.68142e-11	8.08688e-10
SAMD1	-1.15111	4.68199e-11	8.08688e-10
SMCHD1	1.24802	5.00164e-11	8.62886e-10
ALG3	-0.808459	5.11758e-11	8.81855e-10
NUDCD1	1.08493	5.69695e-11	9.80542e-10
SMAD7	1.28283	5.71032e-11	9.81695e-10
PRKDC	-1.11337	5.76752e-11	9.90372e-10
ZC3H4	1.10458	5.82011e-11	9.98238e-10
UBE2C	-1.00491	5.84223e-11	1.00087e-09
ATP1A1	-0.658446	5.96416e-11	1.02056e-09
TK1	-0.993799	6.03966e-11	1.03228e-09
SMARCA5	0.840481	6.29407e-11	1.07452e-09
ERBIN	1.52805	6.30851e-11	1.07574e-09
RNASEH2C	-1.71694	6.38529e-11	1.08713e-09
PGK1	-0.81045	6.39008e-11	1.08713e-09
ZFAS1	1.08856	7.01221e-11	1.191e-09
RFC5	-0.941675	7.01685e-11	1.191e-09
CBX4	1.07205	7.42011e-11	1.258e-09
BPGM	1.06696	7.58452e-11	1.28439e-09
AFDN	0.955947	7.66257e-11	1.29612e-09
THAP11	-1.04324	7.69305e-11	1.29978e-09
CRYZ	-0.977411	8.13439e-11	1.37277e-09
PSRC1	-1.47823	8.30258e-11	1.39955e-09
FBXO32	1.44996	8.60086e-11	1.44817e-09
SEC24A	1.12381	8.62322e-11	1.45028e-09
KLF11	1.20631	8.8655e-11	1.48932e-09
ORC1	-1.08443	8.88079e-11	1.49019e-09
CHDH	-1.09657	9.16198e-11	1.53388e-09
TRPS1	1.70912	9.3214e-11	1.55811e-09
UNC45A	-0.996986	9.32793e-11	1.55811e-09
OGA	1.27712	9.37529e-11	1.56425e-09
RAN	-0.717003	9.66761e-11	1.6112e-09
POLR2L	-1.39411	9.96637e-11	1.65911e-09
DIAPH2	1.07885	1.00033e-10	1.66337e-09
NR4A2	1.85397	1.02042e-10	1.69487e-09
ATP5MF	-1.10691	1.03056e-10	1.70978e-09
HSP90AB1	-0.641927	1.03381e-10	1.71323e-09
ABLIM3	0.817118	1.06101e-10	1.75634e-09
HMGB3	-0.814939	1.13225e-10	1.87006e-09
CHCHD2	-0.89991	1.13863e-10	1.87848e-09
PIK3AP1	1.10171	1.17282e-10	1.93273e-09
ZFYVE21	-1.09204	1.17431e-10	1.93301e-09
NCAPH	-0.918922	1.20363e-10	1.97907e-09
GBP2	1.33385	1.23098e-10	2.02178e-09
RACGAP1	-0.945977	1.24001e-10	2.03434e-09
PSENEN	-0.885576	1.2525e-10	2.05253e-09
STX16	0.870914	1.26977e-10	2.07853e-09
PRPF31	-0.976067	1.29132e-10	2.11146e-09
ZNF503	1.07177	1.31305e-10	2.14459e-09
NRCAM	1.74553	1.31848e-10	2.15109e-09
PSMD2	-0.777173	1.32207e-10	2.15455e-09
CSE1L	-0.782444	1.33478e-10	2.17285e-09
LRIF1	1.10301	1.34315e-10	2.18406e-09
FH	-0.787113	1.36222e-10	2.21263e-09
RSBN1	1.63622	1.37745e-10	2.2349e-09
SLC7A1	0.841931	1.38309e-10	2.24158e-09
EI24	-0.785324	1.39888e-10	2.26467e-09
USP42	1.07426	1.46146e-10	2.36339e-09
GATA3	1.75596	1.46959e-10	2.37393e-09
TRIM16	0.991219	1.47788e-10	2.3847e-09
SPTBN2	-1.6013	1.51869e-10	2.44786e-09
RAB9A	0.797499	1.53931e-10	2.47595e-09
NR4A1	1.31451	1.53947e-10	2.47595e-09
ANXA3	0.691496	1.59483e-10	2.56217e-09
PDE10A	1.26583	1.66518e-10	2.67228e-09
HSD17B10	-0.974686	1.69819e-10	2.72229e-09
ZNF608	1.70857	1.7485e-10	2.79988e-09
MARCHF4	2.88433	1.83243e-10	2.93109e-09
IFT172	1.58494	1.83777e-10	2.93643e-09
VKORC1	-0.96894	1.86333e-10	2.97405e-09
CCT3	-0.824807	1.89227e-10	3.01698e-09
SLC25A25	1.05722	1.96635e-10	3.13169e-09
GLIPR1	1.1141	1.99099e-10	3.1675e-09
TMED10	-0.809556	2.05904e-10	3.27223e-09
APRT	-1.12611	2.08171e-10	3.30469e-09
KIAA0100	-0.855168	2.08876e-10	3.3123e-09
PACSIN3	-1.35375	2.0974e-10	3.32242e-09
ARMC6	-1.30823	2.13856e-10	3.38398e-09
DBNL	-0.924469	2.18233e-10	3.4491e-09
HEXIM1	-0.870205	2.1844e-10	3.4491e-09
DYRK1A	1.03544	2.20798e-10	3.48259e-09
CLPTM1L	-0.952164	2.22296e-10	3.50247e-09
COX5B	-1.096	2.23148e-10	3.51213e-09
CXXC4	3.20092	2.25319e-10	3.53874e-09
H2AZ2	-0.909898	2.25599e-10	3.53936e-09
EMP3	-1.31016	2.31175e-10	3.62298e-09
NDUFB10	-0.983161	2.35335e-10	3.68424e-09
CDCA2	-1.35573	2.35636e-10	3.68503e-09
KMT2C	1.09455	2.37696e-10	3.71331e-09
PTER	1.25313	2.39177e-10	3.73248e-09
TIMM8B	-1.34951	2.53743e-10	3.95559e-09
BZW2	-0.724906	2.54705e-10	3.96639e-09
TSPAN12	-1.66581	2.59884e-10	4.04277e-09
PRMT1	-0.803232	2.64042e-10	4.10311e-09
LAGE3	-1.48438	2.72623e-10	4.23198e-09
CDC42EP3	1.03982	2.75725e-10	4.27562e-09
MIPEP	-1.11987	2.88898e-10	4.47518e-09
GAMT	-1.43782	2.93114e-10	4.53572e-09
MCM10	-1.08776	2.9609e-10	4.57695e-09
HNRNPA3	-0.754392	3.19376e-10	4.93173e-09
GALM	-1.24671	3.20255e-10	4.94011e-09
CTXN1	-1.64358	3.32038e-10	5.11651e-09
IKBKB	1.9328	3.33629e-10	5.13566e-09
SRC	0.889108	3.62606e-10	5.57284e-09
NUBP2	-1.1965	3.62787e-10	5.57284e-09
POLR2E	-0.978412	3.67851e-10	5.64473e-09
ZMYND8	0.82941	3.70817e-10	5.68431e-09
KLF9	2.60284	3.71325e-10	5.68617e-09
GAREM1	1.17025	3.73507e-10	5.71364e-09
UCP2	-1.59928	3.86452e-10	5.90554e-09
PARK7	-0.813222	3.9251e-10	5.99189e-09
CXCL16	0.778416	4.08248e-10	6.22567e-09
SAMM50	-0.957408	4.13546e-10	6.29994e-09
CHST3	0.883451	4.16273e-10	6.33493e-09
GAS5	0.78688	4.19941e-10	6.38415e-09
MRPL12	-1.04908	4.41796e-10	6.70946e-09
GBA	-0.944842	4.646e-10	7.04851e-09
SNRPA1	-0.843701	4.71731e-10	7.14933e-09
CDCA5	-0.759049	4.74013e-10	7.17651e-09
GNA13	1.38171	4.75325e-10	7.18899e-09
TPI1	-0.732285	4.78105e-10	7.2236e-09
BDH1	-1.34482	4.83266e-10	7.29409e-09
ILF2	-0.690127	4.90336e-10	7.3908e-09
ASAP1	1.05073	4.90678e-10	7.3908e-09
EIF4B	0.694053	4.97648e-10	7.48813e-09
FRYL	0.92544	5.24305e-10	7.87313e-09
CASP4	0.889169	5.307e-10	7.96105e-09
PLA2G4C	2.66453	5.3209e-10	7.97376e-09
ABCB8	-1.13422	5.34571e-10	8.00279e-09
UNG	-0.777204	5.4023e-10	8.07929e-09
SPEN	1.23876	5.4548e-10	8.14952e-09
GPCPD1	1.76175	6.08572e-10	9.08291e-09
CHTF18	-1.45588	6.09276e-10	9.0842e-09
ISYNA1	-1.08919	6.19829e-10	9.23219e-09
ZNF229	1.93185	6.31319e-10	9.39382e-09
IFI27	0.984829	6.38422e-10	9.48992e-09
FABP5	-0.942607	6.48404e-10	9.62857e-09
LINC00886	1.46771	6.56457e-10	9.73832e-09
GTPBP10	1.29351	6.6672e-10	9.88061e-09
DLGAP4	0.87307	6.78594e-10	1.00465e-08
MID1IP1	0.87617	6.88913e-10	1.0189e-08
E2F1	-0.883432	6.95463e-10	1.02755e-08
GPX2	-0.864337	7.01494e-10	1.03542e-08
ATF6B	-0.758077	7.03814e-10	1.03781e-08
FRS2	1.75796	7.27573e-10	1.07177e-08
PPTC7	1.05015	7.64832e-10	1.12553e-08
NDUFA4	-1.09345	7.66757e-10	1.12723e-08
PDGFA	1.34	7.97722e-10	1.17075e-08
MALAT1	1.42773	7.97947e-10	1.17075e-08
RERG	-1.73954	7.99052e-10	1.1712e-08
CDC14A	2.12318	8.25362e-10	1.20856e-08
LYZ	-0.801148	8.32899e-10	1.21838e-08
DEPDC1B	-0.981504	8.41651e-10	1.22996e-08
PTPN14	1.11889	8.53043e-10	1.24538e-08
CCDC18	-1.55659	8.55258e-10	1.24737e-08
VWA1	-1.11084	8.57114e-10	1.24884e-08
PAFAH1B3	-1.01892	8.68025e-10	1.26349e-08
RRAS2	1.00386	8.78543e-10	1.27753e-08
SGK1	1.31117	8.95632e-10	1.3011e-08
APMAP	-0.825014	9.05228e-10	1.31374e-08
SERPINA3	0.665392	9.18361e-10	1.33149e-08
C18orf25	1.40865	9.28029e-10	1.34418e-08
PDHB	-0.834765	9.37567e-10	1.35666e-08
LSS	-1.28245	9.50663e-10	1.37392e-08
RBM7	0.98483	9.51362e-10	1.37392e-08
AMDHD2	-1.27704	9.76645e-10	1.40905e-08
MRPL11	-0.923331	1.00552e-09	1.44929e-08
GJB3	0.879939	1.05096e-09	1.5133e-08
EIF4A1	-0.692637	1.0553e-09	1.51807e-08
AHRR	3.02864	1.08976e-09	1.5661e-08
H2AZ1	-0.775539	1.10104e-09	1.58076e-08
FSD1L	2.39953	1.1051e-09	1.58506e-08
TUBA1C	-0.784249	1.12207e-09	1.60783e-08
MESD	-0.789243	1.13381e-09	1.62307e-08
ATP5PD	-0.823775	1.13715e-09	1.62626e-08
NFKBID	1.56472	1.15213e-09	1.64609e-08
G6PD	-0.965714	1.17221e-09	1.67315e-08
SLC6A9	1.50694	1.17594e-09	1.67686e-08
RGS2	-0.987582	1.19402e-09	1.70099e-08
QPCTL	-1.39777	1.19852e-09	1.70575e-08
NCF2	1.81897	1.21219e-09	1.72354e-08
BSCL2	-1.24297	1.22504e-09	1.74013e-08
ABHD17A	-1.28039	1.24344e-09	1.76456e-08
RUNX1	1.01812	1.25593e-09	1.78057e-08
PAGR1	-1.16935	1.28781e-09	1.824e-08
ERH	-0.6859	1.30197e-09	1.84229e-08
MRPL41	-1.34678	1.31141e-09	1.85387e-08
HJURP	-1.09759	1.31341e-09	1.85491e-08
HLA-B	0.659959	1.32206e-09	1.86534e-08
AFAP1	0.989257	1.34399e-09	1.89445e-08
MRPL37	-0.78473	1.35185e-09	1.90372e-08
BCAP31	-0.770555	1.35449e-09	1.9044e-08
C21orf58	-1.6216	1.35492e-09	1.9044e-08
L1CAM	0.999576	1.36387e-09	1.91514e-08
F5	-1.48597	1.42896e-09	2.00464e-08
UNC119B	-0.950804	1.46373e-09	2.05146e-08
PIN1	-1.28095	1.49815e-09	2.09769e-08
RESF1	1.16747	1.53497e-09	2.14712e-08
TMED9	-0.750447	1.53637e-09	2.14712e-08
APOBEC3F	1.49084	1.55195e-09	2.16685e-08
KLHDC3	-0.807655	1.575e-09	2.19694e-08
KCNMB4	-1.52622	1.58301e-09	2.20602e-08
NFE2L2	0.881601	1.60884e-09	2.23989e-08
SH3RF1	0.933555	1.64618e-09	2.28971e-08
VEZF1	1.14297	1.66514e-09	2.3139e-08
CLN6	-1.0732	1.67896e-09	2.33091e-08
PBK	-0.839326	1.69815e-09	2.35532e-08
CALM3	-0.877289	1.70515e-09	2.3628e-08
PTPRM	0.80935	1.72699e-09	2.39082e-08
ZC3H11A	0.67632	1.72978e-09	2.39197e-08
N4BP3	1.39231	1.73107e-09	2.39197e-08
ARID5B	1.17634	1.74249e-09	2.40549e-08
PPP4R2	1.1667	1.75167e-09	2.4159e-08
NDUFA8	-1.01302	1.75377e-09	2.41652e-08
MFSD3	-1.25756	1.75982e-09	2.4226e-08
GGT1	-0.971356	1.7736e-09	2.43928e-08
THOC3	-0.937523	1.85875e-09	2.554e-08
SRPRB	-1.03343	1.86865e-09	2.56522e-08
KLHL5	0.81124	1.87805e-09	2.57571e-08
ELF3	0.866606	1.92513e-09	2.63783e-08
AGFG2	-0.962817	1.95799e-09	2.68035e-08
FGFR4	-1.12391	1.96974e-09	2.69393e-08
KCNN4	-0.84794	1.99705e-09	2.72875e-08
GRHL1	1.42442	2.00666e-09	2.73933e-08
RBBP6	1.12653	2.01018e-09	2.74159e-08
PIAS4	-2.01527	2.02227e-09	2.75554e-08
CHD2	1.56269	2.09939e-09	2.85797e-08
MYBL2	-0.743648	2.10267e-09	2.85979e-08
CSRNP2	1.1381	2.11248e-09	2.87048e-08
REL	1.90072	2.12538e-09	2.88534e-08
NRM	-0.953902	2.14748e-09	2.91265e-08
OBSL1	-0.90133	2.17929e-09	2.95307e-08
ABCA12	1.2387	2.21874e-09	3.00376e-08
UQCR10	-0.845108	2.29031e-09	3.09781e-08
GEM	1.55441	2.298e-09	3.10537e-08
USP5	-0.904264	2.32189e-09	3.13477e-08
IGF2	2.61148	2.33228e-09	3.14591e-08
DMAC1	-1.00802	2.51151e-09	3.38456e-08
ARID4B	1.30867	2.68493e-09	3.61495e-08
RBAK	1.20039	2.69808e-09	3.62933e-08
ARL4D	1.7286	2.70935e-09	3.64117e-08
CENPF	-1.15088	2.80968e-09	3.77256e-08
ITGA5	1.15234	2.82262e-09	3.78648e-08
TCTN1	-1.2524	2.82923e-09	3.79189e-08
ENSA	-0.635202	2.90126e-09	3.88489e-08
GPS1	-0.908457	2.93724e-09	3.92949e-08
SLC39A7	-0.739621	2.96938e-09	3.96889e-08
SHROOM2	0.962921	2.98228e-09	3.9825e-08
TLK2	1.09994	3.01896e-09	4.02783e-08
AHR	1.36475	3.02961e-09	4.03838e-08
ZNF140	1.28125	3.21588e-09	4.2828e-08
IFT22	-1.35472	3.40367e-09	4.52879e-08
PPP1CA	-0.81926	3.45286e-09	4.5901e-08
DNAJA2	0.715295	3.4733e-09	4.61309e-08
PRR15	0.800627	3.50884e-09	4.65609e-08
MRPL20	-0.950102	3.53173e-09	4.68225e-08
ADCK5	-1.23562	3.54205e-09	4.6917e-08
PLA2G6	1.29059	3.54875e-09	4.69635e-08
NDUFA13	-1.0027	3.63313e-09	4.80369e-08
SEPHS2	-0.698125	3.71534e-09	4.90799e-08
PIH1D1	-0.993169	3.77412e-09	4.98116e-08
LDHB	-0.942519	3.91102e-09	5.15722e-08
CHAF1A	-1.23734	3.91599e-09	5.15915e-08
TAP2	0.926645	3.96364e-09	5.21725e-08
CKS2	-0.836134	3.97497e-09	5.2275e-08
RSF1	1.13042	4.01717e-09	5.27828e-08
FYB1	1.49493	4.1379e-09	5.43205e-08
TAPBP	0.642794	4.16886e-09	5.46782e-08
MRPL19	-0.90138	4.29323e-09	5.62593e-08
INO80C	-0.954386	4.34281e-09	5.68584e-08
GMPR	1.69739	4.6434e-09	6.07398e-08
NCAPD3	-0.955347	4.72919e-09	6.18071e-08
SSTR2	1.66694	4.75555e-09	6.20965e-08
MTHFD1	-0.91419	4.7606e-09	6.21073e-08
TMEM265	1.50132	4.82929e-09	6.29216e-08
PSMC4	-0.749213	4.83158e-09	6.29216e-08
AGR2	-0.8202	4.86146e-09	6.32549e-08
RPA1	-0.945403	4.93208e-09	6.41157e-08
CPEB3	1.8989	4.93633e-09	6.41157e-08
MPV17L	-2.13526	5.02133e-09	6.51622e-08
PRDX3	-0.754388	5.10285e-09	6.61617e-08
MRPL49	-0.760383	5.12633e-09	6.64076e-08
BTN2A2	1.02478	5.24575e-09	6.78948e-08
STARD7	-0.722691	5.28437e-09	6.83346e-08
CKS1B	-0.803264	5.31476e-09	6.86673e-08
ATPSCKMT	-1.68827	5.33054e-09	6.88107e-08
HADH	-0.961675	5.34259e-09	6.89058e-08
GSK3B	0.816193	5.42546e-09	6.99134e-08
CDK4	-0.720117	5.50576e-09	7.08573e-08
TGIF2	0.838423	5.50834e-09	7.08573e-08
ARAP2	1.20824	5.58889e-09	7.18307e-08
TET3	1.24043	5.66896e-09	7.27962e-08
SMARCD2	-1.04794	5.71815e-09	7.33638e-08
NDUFA2	-1.08058	5.78988e-09	7.42194e-08
CCNT2	1.42846	5.80138e-09	7.43021e-08
MAML2	1.22515	5.82375e-09	7.45237e-08
SNRNP40	-0.896775	6.11094e-09	7.81308e-08
ZNF580	-1.19127	6.14699e-09	7.84888e-08
CTSS	0.807397	6.14961e-09	7.84888e-08
POMGNT2	-1.00125	6.19502e-09	7.89999e-08
REEP1	-1.63838	6.20047e-09	7.9001e-08
LCOR	1.40876	6.22407e-09	7.91926e-08
ATP6V0D1	-1.1606	6.22627e-09	7.91926e-08
PLEKHB1	-0.990276	6.54337e-09	8.31539e-08
RBM14	-0.855971	6.58776e-09	8.36457e-08
KDM4A	0.785974	6.65688e-09	8.44505e-08
PMVK	-1.04225	6.666e-09	8.44934e-08
GCAT	-1.20251	6.70504e-09	8.49152e-08
LMAN2	-0.786358	6.7685e-09	8.56451e-08
USP54	1.06819	6.83742e-09	8.64429e-08
TRIP12	0.834353	6.96079e-09	8.7927e-08
GPC1	-0.644668	7.05172e-09	8.89993e-08
TEDC2	-1.63005	7.26054e-09	9.15563e-08
SLC5A6	-1.21015	7.39941e-09	9.32275e-08
SEC61A1	-0.67069	7.52371e-09	9.47125e-08
ELMSAN1	1.06539	7.66735e-09	9.64382e-08
ZNF644	1.0355	7.68597e-09	9.65899e-08
LATS1	1.50506	7.72625e-09	9.70132e-08
SNAPIN	-0.943475	7.76997e-09	9.7479e-08
C9orf116	-2.81158	7.79392e-09	9.76962e-08
PHACTR2	1.51665	7.96608e-09	9.97692e-08
POLR3H	-0.856512	8.46779e-09	1.05963e-07
YEATS2	0.825672	8.53413e-09	1.06702e-07
RPS19BP1	-0.999947	8.60223e-09	1.07462e-07
MKI67	-0.994875	8.64058e-09	1.0785e-07
ARL6IP4	-0.949884	8.75938e-09	1.0924e-07
BEX3	-0.810924	8.89929e-09	1.10891e-07
ISY1	-0.872869	9.00094e-09	1.12062e-07
COA3	-0.966137	9.08337e-09	1.12993e-07
TCTN3	-1.02986	9.14246e-09	1.13605e-07
SPAG9	0.785187	9.14802e-09	1.13605e-07
RBM27	1.27783	9.24514e-09	1.14715e-07
SC5D	-0.982298	9.45117e-09	1.17172e-07
GPR37	1.09516	9.49002e-09	1.17555e-07
NDUFB8	-0.89956	9.5311e-09	1.17964e-07
CHCHD6	-0.957887	9.7276e-09	1.20295e-07
PTPN12	0.958556	9.79442e-09	1.2102e-07
MRS2	-0.788926	1.01791e-08	1.25668e-07
PXDC1	0.91117	1.07019e-08	1.32011e-07
CYC1	-0.850114	1.07109e-08	1.32012e-07
FANCD2	-1.22758	1.11219e-08	1.36962e-07
ATP5PF	-0.839518	1.1136e-08	1.37022e-07
POP5	-1.0686	1.11584e-08	1.37182e-07
CDCA8	-0.9324	1.12322e-08	1.37974e-07
OSBPL7	-1.20903	1.12938e-08	1.38615e-07
MAFK	0.791141	1.13565e-08	1.39268e-07
CHMP1A	-0.770118	1.14485e-08	1.4028e-07
IL15	2.43523	1.14982e-08	1.40772e-07
LCA5	1.17005	1.15219e-08	1.40945e-07
SKP2	-1.26809	1.1691e-08	1.42895e-07
SSBP4	-1.23916	1.19315e-08	1.45713e-07
ZHX2	0.860746	1.20977e-08	1.4762e-07
ONECUT2	-0.897305	1.23423e-08	1.50479e-07
UQCRH	-0.664546	1.2495e-08	1.5209e-07
ATP5F1C	-0.678648	1.27032e-08	1.54445e-07
CWC25	0.805791	1.27095e-08	1.54445e-07
HELB	1.37531	1.2724e-08	1.54494e-07
TRIO	1.18056	1.28713e-08	1.56153e-07
BRD2	0.59261	1.30652e-08	1.58375e-07
AKIRIN1	0.691277	1.31165e-08	1.58766e-07
C1orf116	0.62676	1.3119e-08	1.58766e-07
FEM1C	0.999703	1.36598e-08	1.65175e-07
USP15	0.850147	1.40286e-08	1.69496e-07
CUEDC2	-0.983606	1.41188e-08	1.7042e-07
COX5A	-0.946709	1.41283e-08	1.7042e-07
RPS9	-0.830484	1.43558e-08	1.73022e-07
LGALS3	-0.872682	1.4664e-08	1.76592e-07
UBE2E3	-0.837015	1.47307e-08	1.77144e-07
CYS1	-1.72989	1.47339e-08	1.77144e-07
CDKN2AIP	1.043	1.47598e-08	1.7731e-07
CCNA2	-0.959507	1.51665e-08	1.82047e-07
APOL1	0.669108	1.55393e-08	1.86274e-07
MCRS1	-0.988199	1.55439e-08	1.86274e-07
C11orf98	-0.984433	1.61139e-08	1.92947e-07
IDH3B	-0.856128	1.62453e-08	1.94363e-07
GMPPB	-1.08136	1.62907e-08	1.94748e-07
CEP350	1.13321	1.66651e-08	1.989e-07
PDIA4	-0.56272	1.67842e-08	2.00159e-07
POLR3K	-1.15406	1.69468e-08	2.01935e-07
CENPI	-1.27699	1.71273e-08	2.0392e-07
DNMBP	0.821792	1.71748e-08	2.04321e-07
NHSL1	1.70406	1.77567e-08	2.11072e-07
MDH1	-0.706561	1.79042e-08	2.12654e-07
SURF4	-0.714476	1.82938e-08	2.17106e-07
AKT3	0.857513	1.83214e-08	2.17258e-07
PSMD9	-0.895191	1.86161e-08	2.20575e-07
VGLL3	1.4057	1.87801e-08	2.22339e-07
CFI	-1.05747	1.93227e-08	2.28579e-07
CCT2	-0.590287	1.97346e-08	2.33265e-07
CEACAM5	1.38352	2.00362e-08	2.3645e-07
ATP6V0B	-0.80752	2.01457e-08	2.37552e-07
DSP	0.760756	2.0174e-08	2.37695e-07
TRAP1	-0.694909	2.06435e-08	2.43032e-07
RPL36AL	-0.790628	2.14215e-08	2.5199e-07
CALR	-0.834805	2.18796e-08	2.57173e-07
CISD3	-0.772654	2.21308e-08	2.59918e-07
NT5C2	1.17176	2.28084e-08	2.67662e-07
TXN2	-0.743982	2.29523e-08	2.69137e-07
TSR2	-0.819269	2.30816e-08	2.7037e-07
TMEM160	-1.8726	2.30942e-08	2.7037e-07
TIMM17A	-0.75888	2.32892e-08	2.72436e-07
ATP5ME	-0.921813	2.374e-08	2.77489e-07
WDR61	-0.743447	2.37623e-08	2.77525e-07
H4C5	2.60117	2.37808e-08	2.77525e-07
ZNF184	1.01544	2.40384e-08	2.80308e-07
CD63	-0.985345	2.41189e-08	2.81024e-07
ZNF260	1.41637	2.45768e-08	2.86133e-07
EIF2B1	-0.832602	2.48193e-08	2.88728e-07
RASA1	0.874609	2.53045e-08	2.9414e-07
ACAA1	-0.850214	2.62319e-08	3.04679e-07
MGAT4A	0.990933	2.64249e-08	3.06678e-07
JAK2	1.93772	2.66403e-08	3.08935e-07
CSNK2A2	0.742108	2.72503e-08	3.1576e-07
ZBTB33	1.14625	2.81177e-08	3.25555e-07
AMN1	1.30701	2.8294e-08	3.27339e-07
SDHA	-0.937296	2.84213e-08	3.28553e-07
GMNN	-0.854714	2.8695e-08	3.31457e-07
SYNGR1	-1.43758	2.88829e-08	3.33366e-07
CNPY2	-0.795574	2.93262e-08	3.38216e-07
B9D1	-1.85898	2.94104e-08	3.38922e-07
IMPA2	-1.17068	2.97262e-08	3.42293e-07
SAMD4A	1.65206	2.97763e-08	3.42602e-07
NUP210	-0.675027	2.99047e-08	3.43811e-07
PSMC5	-0.737329	3.00008e-08	3.44646e-07
FAM83G	0.815878	3.00842e-08	3.45335e-07
CGAS	0.812696	3.04223e-08	3.48943e-07
TOP2A	-1.11861	3.13676e-08	3.59226e-07
ZCCHC8	0.904581	3.18674e-08	3.64666e-07
ARNTL2	0.983795	3.18938e-08	3.64685e-07
TMEM237	-1.12877	3.22446e-08	3.6841e-07
DDX59	1.05473	3.23783e-08	3.6965e-07
BCKDHB	-1.40072	3.24192e-08	3.6983e-07
TXN	-0.694516	3.28157e-08	3.74063e-07
TANK	0.81858	3.30737e-08	3.76712e-07
TARS1	0.798023	3.40011e-08	3.86976e-07
KMT2E	1.35649	3.44981e-08	3.9233e-07
ACOT7	-0.865499	3.46008e-08	3.93193e-07
RHBDF2	0.865733	3.47446e-08	3.94523e-07
BOP1	-0.992834	3.47783e-08	3.94601e-07
LAMTOR2	-0.926881	3.48691e-08	3.95326e-07
AGPAT5	-0.91389	3.51676e-08	3.98403e-07
CFAP410	-1.70286	3.5323e-08	3.99857e-07
DDIT4	0.83794	3.53929e-08	4.00339e-07
PLOD1	-0.711616	3.6019e-08	4.07109e-07
CNN3	-0.684594	3.68151e-08	4.15788e-07
CXXC5	-0.802572	3.73414e-08	4.21217e-07
NOC2L	-0.881537	3.73531e-08	4.21217e-07
CMIP	1.08061	3.75989e-08	4.23664e-07
TBCB	-0.771954	3.76912e-08	4.24379e-07
CAPN8	-1.20921	3.80581e-08	4.28183e-07
GET3	-1.03837	3.82685e-08	4.30221e-07
MBNL2	1.12747	3.84505e-08	4.31937e-07
OTUD4	1.06491	3.87377e-08	4.34831e-07
MRPL57	-1.10834	3.88146e-08	4.35362e-07
DYNLL1	-0.681625	3.88924e-08	4.35903e-07
COPE	-0.969353	3.89699e-08	4.36439e-07
BTF3	-0.695205	3.91643e-08	4.38283e-07
XRCC5	-0.78101	4.08696e-08	4.57019e-07
RNF5	-0.787321	4.12405e-08	4.60817e-07
GDF15	1.28713	4.15561e-08	4.63991e-07
RAC2	0.902125	4.16852e-08	4.65079e-07
DPCD	-1.4053	4.17185e-08	4.65098e-07
ASAP2	0.956563	4.17834e-08	4.65469e-07
CCSER2	1.47266	4.18732e-08	4.66116e-07
PLEC	0.648267	4.21983e-08	4.6938e-07
CMTM3	0.877634	4.26647e-08	4.7421e-07
MZT2B	-1.10681	4.27311e-08	4.74589e-07
MLF2	-0.760434	4.35006e-08	4.82771e-07
ITGA2	1.04891	4.35485e-08	4.82939e-07
C12orf57	-0.90847	4.36479e-08	4.83677e-07
NT5E	0.753405	4.39385e-08	4.8653e-07
DESI1	0.895918	4.40738e-08	4.87662e-07
RTN3	-0.694042	4.41697e-08	4.88356e-07
SRM	-1.26673	4.48859e-08	4.95902e-07
LUCAT1	2.82845	4.55399e-08	5.0275e-07
RPS6KA2	1.00566	4.5788e-08	5.05109e-07
PLXNA2	1.7412	4.59828e-08	5.06879e-07
GPI	-0.786112	4.61316e-08	5.08138e-07
PRC1	-0.884964	4.61839e-08	5.08334e-07
HK2	0.793582	4.64454e-08	5.1083e-07
LIPH	0.768999	4.70271e-08	5.16842e-07
AURKAIP1	-1.08801	4.7177e-08	5.18102e-07
TLR6	3.09711	4.75933e-08	5.22284e-07
RPGRIP1L	-1.27967	4.7643e-08	5.2244e-07
COX6A1	-0.785118	4.79323e-08	5.24941e-07
ITPRIPL2	0.773217	4.79425e-08	5.24941e-07
WDR77	-1.0332	4.80157e-08	5.25352e-07
C1RL	0.932584	4.8719e-08	5.32651e-07
ATP5PB	-0.636396	4.942e-08	5.39914e-07
MPC1	-0.81922	5.03768e-08	5.49959e-07
HOGA1	-1.63264	5.11908e-08	5.58431e-07
PROSER2	1.35158	5.13342e-08	5.5958e-07
UBL5	-0.967691	5.21002e-08	5.6751e-07
NRBF2	0.794082	5.3364e-08	5.80847e-07
ITSN2	0.983142	5.37888e-08	5.85037e-07
CDV3	0.678622	5.43285e-08	5.90472e-07
FOS	1.11598	5.52727e-08	6.00282e-07
ANXA4	-0.694467	5.53127e-08	6.00282e-07
NDUFAF3	-0.916864	5.54274e-08	6.01083e-07
CRELD2	-0.903778	5.6243e-08	6.09479e-07
TEX261	-0.742137	5.84024e-08	6.32414e-07
RRAGC	0.78614	5.95864e-08	6.4476e-07
PDGFD	-2.02088	6.0068e-08	6.49494e-07
OGT	0.764994	6.01348e-08	6.49738e-07
SARAF	-0.625093	6.09618e-08	6.58191e-07
GOLIM4	-1.01802	6.11411e-08	6.59642e-07
ARL4A	0.869979	6.17437e-08	6.65656e-07
NEDD8	-0.867175	6.22486e-08	6.70608e-07
RUVBL1	-0.636168	6.23493e-08	6.71202e-07
PPP1R10	0.807476	6.25172e-08	6.72516e-07
NPC1	0.691639	6.29906e-08	6.77114e-07
GNB4	1.12529	6.30982e-08	6.77776e-07
POLD2	-1.14218	6.32348e-08	6.78748e-07
UROS	-0.920774	6.43692e-08	6.90421e-07
HSD17B7	-0.831129	6.45539e-08	6.91897e-07
PRKAR1B	-1.22694	6.46742e-08	6.92683e-07
RFX5	0.809404	6.49377e-08	6.94999e-07
PTPRE	1.8438	6.57573e-08	7.03259e-07
RRP36	-0.902096	6.59973e-08	7.05313e-07
DUSP4	0.634298	6.65103e-08	7.09978e-07
HMG20B	-1.04275	6.65303e-08	7.09978e-07
CENPS	-1.46572	6.72771e-08	7.16577e-07
RNF44	0.908681	6.72948e-08	7.16577e-07
SELENOW	-0.764659	6.7425e-08	7.17445e-07
USP53	1.2918	6.84035e-08	7.27331e-07
OAZ1	-0.830037	6.89667e-08	7.3279e-07
FBXL6	-0.991647	6.96142e-08	7.39136e-07
OTUD7B	0.890864	6.97214e-08	7.39741e-07
SLC9A8	0.710991	7.0405e-08	7.46456e-07
ZNF627	1.44115	7.39573e-08	7.83553e-07
CTPS1	-0.792551	7.45059e-08	7.88798e-07
WDR83OS	-0.916952	7.48361e-08	7.91724e-07
PER2	1.5218	7.49052e-08	7.91886e-07
PREP	0.647331	7.56923e-08	7.99632e-07
PKP2	0.766783	7.65364e-08	8.0797e-07
FBL	-0.758782	7.69407e-08	8.11656e-07
ACAD9	-0.748369	7.8222e-08	8.24581e-07
DDB1	-0.763926	7.84861e-08	8.26773e-07
INO80D	1.1882	7.93306e-08	8.35071e-07
FZD1	-1.49288	7.97864e-08	8.39269e-07
H2BC12	-1.10931	8.01186e-08	8.42161e-07
VIM	-0.748652	8.08701e-08	8.49052e-07
ARIH1	0.777802	8.08896e-08	8.49052e-07
IDH1	-0.634142	8.25589e-08	8.65956e-07
KATNB1	-1.26453	8.30729e-08	8.70727e-07
BUB1B	-1.24527	8.31856e-08	8.71287e-07
ZFAND3	0.812203	8.35929e-08	8.74931e-07
UBE2T	-0.783539	8.70478e-08	9.10445e-07
SNX24	0.961629	8.8002e-08	9.19771e-07
GPT2	1.07432	9.03057e-08	9.43179e-07
SYNGR3	1.55201	9.36454e-08	9.77366e-07
PPP1R12A	1.25215	9.38861e-08	9.79183e-07
PAPSS1	-0.862688	9.40645e-08	9.80349e-07
TSR3	-0.94269	9.47273e-08	9.86146e-07
MRPS15	-0.884471	9.47547e-08	9.86146e-07
CANX	-0.708436	9.56272e-08	9.94523e-07
DCXR	-1.03324	9.91082e-08	1.03e-06
TCF7L2	1.13413	1.00339e-07	1.04205e-06
PDIA3	-0.874369	1.00984e-07	1.04801e-06
TMEM256	-1.06284	1.05188e-07	1.09087e-06
LPP	1.42579	1.05459e-07	1.09291e-06
MRPL53	-1.13074	1.05943e-07	1.09715e-06
CTSO	1.09975	1.07701e-07	1.11458e-06
ELL2	1.08389	1.09023e-07	1.12736e-06
AURKB	-0.968127	1.09089e-07	1.12736e-06
CDC42SE1	0.605608	1.10091e-07	1.13692e-06
ANKFY1	0.915199	1.11533e-07	1.151e-06
RELA	1.0027	1.13143e-07	1.16598e-06
RDH13	0.960035	1.13144e-07	1.16598e-06
PDE4D	1.49828	1.1509e-07	1.18521e-06
COPS6	-1.15976	1.15217e-07	1.18569e-06
ELK3	0.792784	1.18674e-07	1.22041e-06
DDX54	-0.977502	1.19411e-07	1.22714e-06
CREB1	0.831766	1.20126e-07	1.23362e-06
RLF	0.956537	1.20402e-07	1.23559e-06
UBA6	1.30312	1.21426e-07	1.24506e-06
CDKL5	1.0259	1.21494e-07	1.24506e-06
ADRA1B	0.930149	1.23847e-07	1.26829e-06
WFS1	-1.01162	1.24063e-07	1.26961e-06
PCF11	1.0348	1.25373e-07	1.28129e-06
GCNT4	1.49447	1.25378e-07	1.28129e-06
ENDOG	-1.63753	1.27111e-07	1.2981e-06
ARF5	-0.710883	1.27382e-07	1.29997e-06
TNFAIP8	0.910546	1.28084e-07	1.30622e-06
COPRS	-1.10091	1.28384e-07	1.30838e-06
SERF2	-0.773284	1.29211e-07	1.31504e-06
IER5	0.899148	1.29217e-07	1.31504e-06
GAB2	1.09544	1.35267e-07	1.37567e-06
FZD2	-0.834773	1.3581e-07	1.38024e-06
SRI	-0.694054	1.3689e-07	1.39025e-06
CNOT4	0.907926	1.37189e-07	1.39232e-06
IL4I1	1.70066	1.38124e-07	1.40085e-06
PPFIBP1	1.20601	1.40441e-07	1.42337e-06
UQCRFS1	-0.76121	1.40658e-07	1.42458e-06
TGM2	0.7359	1.40987e-07	1.42694e-06
G6PC3	-0.798328	1.42244e-07	1.43867e-06
MACROH2A1	-0.621698	1.43489e-07	1.45026e-06
HDGF	-0.535555	1.44693e-07	1.46143e-06
CCDC115	-1.05145	1.46378e-07	1.47743e-06
PTK6	0.959267	1.49166e-07	1.50455e-06
GGCT	-0.7435	1.497e-07	1.5089e-06
NCS1	-1.02701	1.5028e-07	1.51371e-06
PAWR	1.20451	1.51732e-07	1.52728e-06
TUBA4A	-0.673454	1.51949e-07	1.52769e-06
PAICS	-0.634864	1.5198e-07	1.52769e-06
CDCA7	-0.888974	1.52697e-07	1.53384e-06
PPIA	-0.656396	1.53613e-07	1.542e-06
PARP3	1.07217	1.53734e-07	1.54216e-06
MEA1	-0.715937	1.54706e-07	1.55085e-06
RAB5IF	-0.767112	1.55446e-07	1.55721e-06
DPM3	-1.19845	1.55821e-07	1.55991e-06
KIF23	-0.75113	1.57226e-07	1.5729e-06
CYB5B	-0.814515	1.58813e-07	1.5877e-06
NR4A3	5.24846	1.60928e-07	1.60775e-06
TPRA1	0.845035	1.66499e-07	1.66228e-06
MAFG	0.733699	1.67822e-07	1.67435e-06
TFDP1	-0.923753	1.70127e-07	1.6962e-06
FEM1B	1.029	1.73528e-07	1.72894e-06
CYFIP2	-0.88068	1.73897e-07	1.73144e-06
HSD3B7	-0.895945	1.75806e-07	1.74926e-06
ELOB	-0.705436	1.79287e-07	1.78269e-06
SCAMP3	-0.70225	1.80975e-07	1.79826e-06
MAST4	1.95807	1.83696e-07	1.82406e-06
ATP5F1E	-0.767459	1.84829e-07	1.83408e-06
CCDC167	-0.940356	1.86068e-07	1.84513e-06
SOD1	-0.665452	1.86593e-07	1.84909e-06
NIBAN2	-0.66692	1.91673e-07	1.89815e-06
PCYOX1	-0.934879	1.91946e-07	1.89958e-06
HSPD1	-0.64595	1.94128e-07	1.91988e-06
PKD2	-1.12448	1.94412e-07	1.9214e-06
BDNF	1.15822	1.9772e-07	1.95278e-06
INPP4B	0.729521	1.98598e-07	1.96014e-06
ACADVL	-0.809812	2.03943e-07	2.01154e-06
TNFRSF10A	1.28994	2.04441e-07	2.01511e-06
LINC00511	1.10106	2.07246e-07	2.04139e-06
EMC4	-0.809907	2.07762e-07	2.0451e-06
CHCHD7	-1.00369	2.07984e-07	2.04592e-06
LGALS1	-0.827588	2.08537e-07	2.04999e-06
TMEM106C	-0.731341	2.10346e-07	2.06639e-06
U2AF1	-0.753953	2.14676e-07	2.10752e-06
HES6	-1.9392	2.19057e-07	2.1491e-06
GOLT1B	1.22818	2.21229e-07	2.16896e-06
B4GAT1	-1.22045	2.29241e-07	2.24602e-06
CHRNA5	-1.02353	2.33233e-07	2.2836e-06
ACACA	-0.709678	2.34821e-07	2.29762e-06
ESPL1	-1.26784	2.35422e-07	2.30198e-06
HSPBP1	-1.08751	2.40185e-07	2.34698e-06
ATP6AP1	-0.710142	2.43263e-07	2.37548e-06
DLG3	0.81641	2.44101e-07	2.38209e-06
ZFAND1	0.943484	2.44451e-07	2.38393e-06
SLC38A10	-0.725004	2.44967e-07	2.38737e-06
GPX1	-0.973195	2.47581e-07	2.41126e-06
SLU7	1.03347	2.48159e-07	2.41528e-06
ATP6V0C	-0.900478	2.49016e-07	2.42202e-06
NABP1	0.999305	2.49212e-07	2.42211e-06
PDZK1IP1	0.696189	2.49355e-07	2.42211e-06
TMEM14A	-0.757351	2.51026e-07	2.43674e-06
CA12	-1.08111	2.51292e-07	2.43771e-06
MASTL	0.836084	2.53753e-07	2.45997e-06
ERO1A	1.03496	2.54487e-07	2.46546e-06
ELP6	-1.04798	2.56672e-07	2.48499e-06
LRRC59	-0.57489	2.59708e-07	2.51273e-06
SUV39H1	-0.856629	2.61302e-07	2.52649e-06
ZNF841	1.05741	2.65284e-07	2.56331e-06
CENPT	-1.26315	2.66688e-07	2.57518e-06
DUT	-0.865098	2.68059e-07	2.58673e-06
NDUFA3	-0.840719	2.68276e-07	2.58712e-06
GTPBP1	1.27365	2.69251e-07	2.59482e-06
NGRN	-0.625113	2.7026e-07	2.60284e-06
SINHCAF	0.75126	2.71597e-07	2.61401e-06
MRPL55	-1.25553	2.75509e-07	2.64993e-06
GLA	-0.741046	2.76367e-07	2.65644e-06
CLIP1	0.70033	2.78936e-07	2.67938e-06
PSG4	1.37139	2.8126e-07	2.69995e-06
JMJD1C	1.04324	2.86993e-07	2.75319e-06
CCDC125	0.977265	2.90002e-07	2.78024e-06
FAM149A	-0.981502	2.90528e-07	2.78347e-06
FANCA	-0.748969	2.9413e-07	2.81615e-06
ANAPC5	-0.883403	2.94396e-07	2.81686e-06
PCNX2	1.22444	2.95647e-07	2.827e-06
SNPH	1.35685	2.96602e-07	2.83428e-06
ZNF254	1.25724	2.97292e-07	2.83903e-06
NME3	-1.13606	2.9756e-07	2.83975e-06
IDH3G	-0.799965	2.99149e-07	2.85306e-06
PPP1R16A	-0.959415	2.99347e-07	2.85311e-06
ZSWIM6	1.02525	3.01071e-07	2.86767e-06
MANEAL	-1.07987	3.03923e-07	2.89297e-06
UPP1	0.83401	3.0539e-07	2.90255e-06
YPEL5	0.78677	3.05506e-07	2.90255e-06
NECTIN4	0.796731	3.05521e-07	2.90255e-06
POLE3	-0.735612	3.11402e-07	2.95534e-06
VPS26B	-0.78839	3.1148e-07	2.95534e-06
ENC1	0.705548	3.1646e-07	3.00066e-06
PSMA7	-0.714914	3.17384e-07	3.00748e-06
PDZD2	2.88495	3.19353e-07	3.02419e-06
SUCLG1	-0.666465	3.20759e-07	3.03555e-06
ADPRM	1.77332	3.21781e-07	3.04147e-06
KMT5B	0.848039	3.21797e-07	3.04147e-06
IL23A	2.02809	3.26771e-07	3.0865e-06
HSP90AA1	-0.66161	3.30187e-07	3.11664e-06
GFPT1	0.62185	3.30386e-07	3.11664e-06
NPDC1	-0.881641	3.31247e-07	3.12061e-06
RPS6KA4	-0.945575	3.31365e-07	3.12061e-06
PSMB5	-0.67644	3.31443e-07	3.12061e-06
PSME3	-0.74216	3.334e-07	3.13559e-06
FLNB	1.27688	3.3346e-07	3.13559e-06
ALKBH7	-1.39653	3.35459e-07	3.15237e-06
ITGAE	-1.32559	3.36845e-07	3.16338e-06
QTRT1	-1.20619	3.377e-07	3.16938e-06
UNC13A	3.78801	3.38007e-07	3.17024e-06
IQGAP3	-0.654389	3.38415e-07	3.17205e-06
CASP10	0.835641	3.40465e-07	3.18924e-06
NABP2	-0.722711	3.40946e-07	3.19171e-06
SUCLA2	-0.910936	3.4169e-07	3.19664e-06
WLS	-0.739181	3.42049e-07	3.19796e-06
PTPRK	0.732128	3.44164e-07	3.21569e-06
RBM12B	0.965518	3.47359e-07	3.24349e-06
GLRX5	-0.753798	3.49407e-07	3.26054e-06
OCLN	0.713641	3.51517e-07	3.27815e-06
ATRAID	-0.727061	3.54302e-07	3.30203e-06
ORMDL2	-0.735544	3.57971e-07	3.33412e-06
ZNF224	1.11989	3.58774e-07	3.33948e-06
CLIP4	1.04388	3.60149e-07	3.35016e-06
UBTF	-0.67143	3.61599e-07	3.36152e-06
MMADHC	0.600737	3.6339e-07	3.37604e-06
MMP24	0.933782	3.68999e-07	3.42598e-06
BOLA2B	-1.04511	3.70123e-07	3.43426e-06
PALMD	-1.40032	3.74823e-07	3.47568e-06
PLEKHG6	1.31453	3.75087e-07	3.47593e-06
HSPB11	-0.799406	3.75672e-07	3.47916e-06
FDXR	-1.47949	3.77106e-07	3.49024e-06
UFD1	-0.717238	3.77353e-07	3.49033e-06
HLA-DMB	-0.754396	3.77601e-07	3.49044e-06
VAC14	-0.696212	3.82391e-07	3.5325e-06
HARS1	-0.756026	3.82895e-07	3.53493e-06
DCLRE1C	1.00818	3.90641e-07	3.60418e-06
WNK2	-0.908439	3.91136e-07	3.60649e-06
TTLL11	1.98341	3.94393e-07	3.63425e-06
POLK	1.08208	3.95391e-07	3.64116e-06
SOCS1	2.17603	4.01241e-07	3.69272e-06
C2orf42	1.46398	4.09769e-07	3.76885e-06
NDUFS7	-1.02393	4.10456e-07	3.77281e-06
RAD54L	-1.24986	4.13718e-07	3.80042e-06
PRELID1	-0.680899	4.14985e-07	3.80968e-06
PSMB6	-0.712287	4.17095e-07	3.82667e-06
EIF1	0.683857	4.17452e-07	3.82755e-06
MCCC1	-0.831107	4.23151e-07	3.87739e-06
ZNF488	-1.98017	4.31405e-07	3.95056e-06
SAP30	-1.39813	4.34251e-07	3.97415e-06
FMR1	0.853582	4.35293e-07	3.98121e-06
UBR2	0.738099	4.35714e-07	3.98259e-06
SELENOO	-1.05763	4.41618e-07	4.03405e-06
RNASEH2A	-0.898114	4.42652e-07	4.04098e-06
RNF144B	1.26611	4.4813e-07	4.08846e-06
C16orf72	0.683956	4.48514e-07	4.08943e-06
LRRC14	-0.780819	4.51657e-07	4.11553e-06
SNRPG	-0.63593	4.60029e-07	4.18922e-06
CYHR1	-0.793436	4.61299e-07	4.19819e-06
PTPN18	-0.860066	4.74976e-07	4.31999e-06
EEF2KMT	-0.910602	4.77096e-07	4.33651e-06
TIMELESS	-0.678621	4.77381e-07	4.33651e-06
HOXB9	0.817081	4.8133e-07	4.36968e-06
PYROXD1	1.30952	4.8373e-07	4.38876e-06
HERPUD1	0.876626	4.91261e-07	4.45434e-06
LPCAT3	-0.813327	5.01875e-07	4.54778e-06
BCL2L13	0.773692	5.02478e-07	4.55044e-06
UTP4	-0.819342	5.03142e-07	4.55365e-06
PTEN	1.05335	5.04424e-07	4.56244e-06
TNKS1BP1	0.805329	5.05565e-07	4.56996e-06
ZNF107	1.48969	5.12374e-07	4.62867e-06
CHST7	-1.11526	5.14347e-07	4.64364e-06
LAD1	-0.621193	5.23059e-07	4.71936e-06
NPIPB5	0.968869	5.23376e-07	4.71936e-06
RUSC2	0.975483	5.26463e-07	4.74429e-06
ACP6	-0.659759	5.28713e-07	4.76165e-06
RBM39	0.821861	5.31257e-07	4.78163e-06
PPT1	-0.681069	5.3366e-07	4.80033e-06
ADH5	-0.598017	5.40593e-07	4.85942e-06
COPS8	-0.710642	5.4089e-07	4.85942e-06
SLMAP	0.85752	5.432e-07	4.8772e-06
ITGB1BP1	-0.68578	5.46727e-07	4.90587e-06
KIAA2013	-0.716688	5.48132e-07	4.91548e-06
SPCS3	-0.866703	5.51766e-07	4.943e-06
MORC3	1.16177	5.51872e-07	4.943e-06
NHP2	-0.990324	5.53305e-07	4.95282e-06
ERVK3-1	0.616623	5.56035e-07	4.97423e-06
CTSC	-0.557474	5.58622e-07	4.99213e-06
SLC66A2	-1.05711	5.58714e-07	4.99213e-06
AMMECR1L	0.789084	5.62719e-07	5.02487e-06
CD2AP	1.13132	5.67395e-07	5.06354e-06
FBXW9	-1.5348	5.8526e-07	5.21981e-06
LRIG2	1.35832	5.86033e-07	5.22354e-06
ZCCHC17	-0.738951	5.86833e-07	5.2275e-06
MIR31HG	-1.81946	5.90579e-07	5.25769e-06
EIF1B	0.770987	5.94198e-07	5.28671e-06
AKT1	-0.578404	5.969e-07	5.30754e-06
CIITA	1.59675	6.02019e-07	5.34983e-06
SHOX2	0.86059	6.08936e-07	5.40802e-06
B2M	0.608431	6.10221e-07	5.41617e-06
DNPH1	-1.03217	6.11025e-07	5.42004e-06
MTCH2	-0.73455	6.28143e-07	5.56605e-06
DHRS3	0.636338	6.28242e-07	5.56605e-06
TRIP11	0.916315	6.31313e-07	5.5899e-06
DAP	-0.598635	6.3446e-07	5.61438e-06
CTDSPL	-0.952276	6.41135e-07	5.67004e-06
DHRS11	-0.805402	6.45818e-07	5.70803e-06
EIF3B	-0.555704	6.49854e-07	5.74024e-06
CFL2	1.16096	6.56134e-07	5.79224e-06
ERI3	-0.85175	6.61609e-07	5.83707e-06
ECHS1	-0.849635	6.64793e-07	5.86165e-06
NAT14	-0.869933	6.7008e-07	5.90119e-06
RAB5C	-0.567536	6.78679e-07	5.97335e-06
RASSF6	1.08309	6.9005e-07	6.0698e-06
ST6GALNAC4	-1.1853	6.94154e-07	6.10225e-06
ACAA2	-0.658967	6.94911e-07	6.10526e-06
TMEM53	-1.12424	7.01046e-07	6.15549e-06
LNPEP	0.768514	7.11314e-07	6.24191e-06
C1orf122	-0.896806	7.14955e-07	6.27013e-06
KRT15	0.769133	7.20841e-07	6.31799e-06
APEX2	-0.734552	7.24043e-07	6.33876e-06
REX1BD	-1.26715	7.24072e-07	6.33876e-06
IPO9	-0.770766	7.26404e-07	6.35539e-06
LINC01963	-1.33037	7.31058e-07	6.3923e-06
ROGDI	-1.32236	7.33164e-07	6.40691e-06
WDR18	-0.974396	7.35657e-07	6.42488e-06
SSNA1	-1.05664	7.45042e-07	6.50299e-06
ATP1B1	0.705284	7.51505e-07	6.55551e-06
NDUFA4L2	3.48753	7.56808e-07	6.59786e-06
EFHD2	-0.69278	7.70007e-07	6.70895e-06
BANF1	-0.771579	7.72644e-07	6.72795e-06
DMXL1	1.0267	7.75339e-07	6.74553e-06
KLHL29	1.23833	7.7558e-07	6.74553e-06
RNF128	-0.950503	7.78471e-07	6.76668e-06
WTAP	0.751609	7.80112e-07	6.77694e-06
SPATA33	-1.25387	7.8371e-07	6.80067e-06
PDIA6	-0.535613	7.83768e-07	6.80067e-06
HRH1	1.19703	7.94279e-07	6.8878e-06
GGT1	-0.874372	7.96907e-07	6.90653e-06
ZC3H7A	0.676125	8.02877e-07	6.95081e-06
SH2D4A	0.706823	8.02962e-07	6.95081e-06
SNX17	-0.652312	8.04361e-07	6.95725e-06
UBXN7	1.13061	8.04749e-07	6.95725e-06
SNCA	-1.3069	8.05123e-07	6.95725e-06
COMT	-0.728629	8.06942e-07	6.96887e-06
VDR	1.02683	8.25903e-07	7.12844e-06
DCAF11	-0.835721	8.27883e-07	7.14134e-06
HMGN2	-0.651692	8.29675e-07	7.1526e-06
SHISA5	0.57161	8.33792e-07	7.18389e-06
C21orf91	1.48711	8.45072e-07	7.27682e-06
SCAF8	0.937092	8.56697e-07	7.3726e-06
EHF	1.0681	8.66708e-07	7.4544e-06
NAA10	-0.879009	8.82563e-07	7.58633e-06
COL4A1	7.38013	8.87032e-07	7.62029e-06
FHOD1	-1.21966	8.88583e-07	7.62916e-06
TMBIM6	-0.568545	8.93883e-07	7.67019e-06
RNF41	0.850783	8.95884e-07	7.68289e-06
NACAD	3.18579	9.07805e-07	7.78058e-06
PTP4A1	1.01393	9.09431e-07	7.78998e-06
NIPSNAP1	-0.547085	9.15406e-07	7.8366e-06
E2F3	0.6913	9.18166e-07	7.85566e-06
MRPL4	-0.894975	9.25837e-07	7.91669e-06
EIF4EBP2	-0.562608	9.31812e-07	7.96315e-06
VAV3	-1.06979	9.38558e-07	8.01614e-06
ANXA13	-2.72592	9.60359e-07	8.19759e-06
UQCRQ	-0.774015	9.72187e-07	8.29374e-06
NOL12	-1.0936	9.77686e-07	8.33582e-06
LRRC20	-0.77711	9.84652e-07	8.39036e-06
TMEM170A	0.89198	9.87641e-07	8.41095e-06
DDX21	0.780781	9.94893e-07	8.46781e-06
NPC2	-0.634516	9.97431e-07	8.48451e-06
SMPD4	-0.664078	1.00642e-06	8.55604e-06
KLF7	1.0944	1.01996e-06	8.66609e-06
GSAP	1.10433	1.02175e-06	8.67632e-06
STXBP6	-1.35753	1.03553e-06	8.78826e-06
PLK2	0.809144	1.05382e-06	8.93838e-06
BAZ2B	1.1742	1.06456e-06	9.01934e-06
TET2	1.32499	1.0646e-06	9.01934e-06
DNAAF3	-1.62378	1.07649e-06	9.11484e-06
CPEB2	1.83784	1.08693e-06	9.19794e-06
RAB3GAP1	0.647174	1.08835e-06	9.20465e-06
TOMM5	-0.827376	1.09737e-06	9.27563e-06
RUSC1	-0.762911	1.09965e-06	9.2896e-06
TXNDC5	-0.526778	1.11688e-06	9.42972e-06
TTLL3	1.33665	1.12372e-06	9.48201e-06
ZFX	1.31636	1.12727e-06	9.50657e-06
NAP1L1	0.681021	1.13295e-06	9.54599e-06
SH3BP4	0.664816	1.13349e-06	9.54599e-06
UQCC3	-1.10548	1.13389e-06	9.54599e-06
SAV1	0.806351	1.16464e-06	9.79923e-06
HINT3	1.0492	1.18105e-06	9.93159e-06
ARHGAP17	0.868949	1.19457e-06	1.00396e-05
SNAPC1	0.856978	1.19858e-06	1.00642e-05
ETFB	-0.743362	1.19887e-06	1.00642e-05
NOC4L	-1.03371	1.20449e-06	1.01056e-05
INAVA	0.601928	1.2124e-06	1.01662e-05
ALDH3A2	-0.82191	1.2214e-06	1.02359e-05
TMPO-AS1	-1.19785	1.26032e-06	1.0556e-05
CBWD6	1.34697	1.26546e-06	1.05891e-05
ANLN	-0.806858	1.26572e-06	1.05891e-05
FOXC1	0.907696	1.26985e-06	1.06177e-05
CAVIN2	5.6473	1.27717e-06	1.06693e-05
HPDL	-1.26939	1.27748e-06	1.06693e-05
PHPT1	-1.01596	1.28471e-06	1.07237e-05
CCT5	-0.500833	1.28549e-06	1.07241e-05
GCC1	0.684046	1.29267e-06	1.07779e-05
U2AF2	-0.654157	1.2965e-06	1.08037e-05
GRB7	0.502208	1.3157e-06	1.09574e-05
FOXN2	1.40241	1.31994e-06	1.09865e-05
MSH6	-0.587239	1.33434e-06	1.10966e-05
IMP4	-0.881131	1.33467e-06	1.10966e-05
P3H2	1.30834	1.35114e-06	1.12272e-05
PLPBP	-0.674687	1.37002e-06	1.13777e-05
TTBK2	1.5762	1.37949e-06	1.14498e-05
TMSB4X	-0.583009	1.38172e-06	1.14619e-05
NUP93	-0.571754	1.38264e-06	1.1463e-05
ERCC6L	-1.18431	1.39323e-06	1.15443e-05
CSGALNACT1	0.909147	1.40108e-06	1.16029e-05
SLC25A39	-0.717211	1.40322e-06	1.16141e-05
SSH1	1.41491	1.41089e-06	1.167e-05
LDLR	0.769336	1.41157e-06	1.167e-05
UBB	-0.624969	1.4365e-06	1.18694e-05
IGFLR1	-1.47546	1.44448e-06	1.19287e-05
RNF145	0.692478	1.45555e-06	1.20134e-05
TMEM222	-0.897663	1.46204e-06	1.20602e-05
FASTK	-0.871263	1.46345e-06	1.20651e-05
SMNDC1	0.888048	1.46808e-06	1.20965e-05
TRIP13	-1.22232	1.47464e-06	1.21437e-05
ERCC4	1.1755	1.49116e-06	1.22729e-05
ZBTB38	0.829486	1.50445e-06	1.23754e-05
KMO	5.09082	1.5058e-06	1.23795e-05
TRMT112	-0.68675	1.50997e-06	1.24069e-05
HUWE1	0.545487	1.51841e-06	1.24693e-05
ATP11B	0.807466	1.52043e-06	1.24789e-05
EFTUD2	-0.621654	1.5419e-06	1.26481e-05
CP	2.09145	1.56496e-06	1.28229e-05
RABEP2	-1.09665	1.56705e-06	1.28329e-05
KCNV1	2.57227	1.57296e-06	1.28741e-05
NBPF19	0.987592	1.58488e-06	1.29645e-05
CLPTM1	-0.656825	1.58993e-06	1.29985e-05
RABL2B	-0.919174	1.59943e-06	1.30689e-05
LAMTOR4	-1.08991	1.60115e-06	1.30758e-05
ANXA1	-0.547479	1.60479e-06	1.30913e-05
NDUFB6	-0.910923	1.60483e-06	1.30913e-05
NFIL3	0.813158	1.6087e-06	1.31156e-05
TOPORS	0.874962	1.61415e-06	1.31527e-05
BTG1	0.765228	1.61911e-06	1.31858e-05
MYEF2	0.931575	1.63647e-06	1.33199e-05
NLRP2	-0.669667	1.64653e-06	1.33943e-05
MED13	1.01085	1.64864e-06	1.34041e-05
TRAF3	1.05345	1.6607e-06	1.34947e-05
IGFBP6	-0.918258	1.66714e-06	1.35396e-05
RNF169	0.87532	1.66938e-06	1.35503e-05
ACTL6A	-0.631524	1.69105e-06	1.37186e-05
BRMS1	-0.792094	1.70106e-06	1.37922e-05
KDM2A	0.605067	1.70991e-06	1.38497e-05
MBOAT7	-0.592025	1.71004e-06	1.38497e-05
INTS6	1.11267	1.75587e-06	1.4213e-05
TAF6L	-1.48584	1.75727e-06	1.42166e-05
TSEN34	-0.65976	1.78726e-06	1.44512e-05
HMCES	-0.656295	1.80035e-06	1.45492e-05
PEMT	-1.03444	1.80638e-06	1.45899e-05
UBR4	0.999541	1.80912e-06	1.4604e-05
DAD1	-0.63557	1.81765e-06	1.46648e-05
ZNF175	1.56651	1.81919e-06	1.46652e-05
PA2G4	-0.564369	1.8197e-06	1.46652e-05
DYNC1LI1	0.813955	1.82428e-06	1.46941e-05
BTN2A1	0.639987	1.83e-06	1.47321e-05
RMC1	0.801826	1.83669e-06	1.47779e-05
CDC42EP2	0.804419	1.84229e-06	1.48149e-05
PRRG1	0.863712	1.84914e-06	1.48618e-05
CHMP5	0.675786	1.87063e-06	1.50263e-05
MRPS11	-0.777146	1.89906e-06	1.52464e-05
ZEB1	2.14688	1.90353e-06	1.52739e-05
UPF3B	0.882288	1.90542e-06	1.52807e-05
ZNF197	1.06202	1.91802e-06	1.53734e-05
PGD	-0.543472	1.92311e-06	1.54041e-05
PHYKPL	0.975746	1.92394e-06	1.54041e-05
SLC1A5	1.01686	1.97822e-06	1.58301e-05
NBPF14	0.777893	1.98775e-06	1.58976e-05
HMGCS1	-0.755018	1.99022e-06	1.59088e-05
KHNYN	0.828251	1.99202e-06	1.59145e-05
IPO4	-1.29657	1.99404e-06	1.5922e-05
FIBP	-0.909366	2.00325e-06	1.59869e-05
HSBP1	-0.514847	2.00604e-06	1.60005e-05
EXOSC5	-0.804069	2.01987e-06	1.6102e-05
ZFR	0.70638	2.06743e-06	1.64723e-05
MYNN	0.7505	2.07128e-06	1.6494e-05
MRPL38	-1.00419	2.07349e-06	1.65027e-05
CDK5	-0.842342	2.09072e-06	1.66308e-05
C15orf39	0.963012	2.10723e-06	1.67531e-05
RBM5	0.739897	2.11641e-06	1.6817e-05
KLF3	0.94649	2.13268e-06	1.69371e-05
LRCH1	0.869226	2.13526e-06	1.69485e-05
ORAI1	-0.790938	2.15676e-06	1.71028e-05
NAB2	-0.814837	2.15702e-06	1.71028e-05
AGBL5	-0.870079	2.16751e-06	1.71767e-05
FKBP1A	-0.707764	2.20537e-06	1.74579e-05
MOB3B	-0.931092	2.22695e-06	1.76192e-05
CYBA	-0.883794	2.22822e-06	1.76198e-05
ATP6V1D	-0.767019	2.23412e-06	1.7657e-05
ACTR1A	-0.792161	2.29119e-06	1.80983e-05
HIPK2	0.973228	2.3835e-06	1.88174e-05
USP24	0.946241	2.38664e-06	1.8832e-05
TMX2	-0.567328	2.39791e-06	1.89108e-05
FOXRED2	-0.871572	2.41434e-06	1.902e-05
C16orf87	1.20501	2.42281e-06	1.90765e-05
TAF7	0.637706	2.43243e-06	1.91421e-05
ZNF292	1.30518	2.44614e-06	1.92396e-05
CENPW	-0.785168	2.50199e-06	1.96684e-05
DLEU1	-1.20952	2.51216e-06	1.97378e-05
MED13L	1.069	2.55503e-06	2.00639e-05
MRM1	-0.894131	2.55819e-06	2.0078e-05
PNKD	-0.8267	2.59348e-06	2.03442e-05
ARID1A	0.701306	2.60412e-06	2.04168e-05
TMEM109	-0.725444	2.60588e-06	2.04197e-05
RPUSD1	-0.884223	2.62599e-06	2.05663e-05
MRPL18	-0.633706	2.62998e-06	2.05866e-05
RPS15	-0.777417	2.63481e-06	2.06134e-05
NDUFS6	-0.853675	2.64546e-06	2.06858e-05
VNN1	0.898512	2.65334e-06	2.07363e-05
TMEM223	-1.04748	2.66294e-06	2.08003e-05
ZDHHC12	-0.886134	2.67812e-06	2.09017e-05
CYTH1	0.809275	2.67876e-06	2.09017e-05
TTC39C	0.859722	2.694e-06	2.10095e-05
BRAP	0.796548	2.71054e-06	2.11266e-05
SLC3A1	-1.35381	2.71189e-06	2.11266e-05
DHRS4	-1.0559	2.72524e-06	2.12194e-05
SDR39U1	-1.56177	2.76664e-06	2.15303e-05
ANAPC15	-1.02535	2.77567e-06	2.15892e-05
CLTRN	0.75216	2.77774e-06	2.15939e-05
GSS	-0.620768	2.79067e-06	2.16829e-05
SEPSECS	1.13199	2.81138e-06	2.18324e-05
FBXL19	-0.694753	2.8174e-06	2.18675e-05
ITPA	-1.08427	2.83016e-06	2.1955e-05
NEDD1	1.09895	2.84375e-06	2.20488e-05
EIF4A2	0.468529	2.85995e-06	2.21627e-05
SAE1	-0.609558	2.88171e-06	2.23196e-05
SLC22A18AS	-1.74202	2.89245e-06	2.2391e-05
VOPP1	-0.528543	2.89625e-06	2.24086e-05
USP43	1.24878	2.93363e-06	2.26848e-05
MICOS10	-0.784349	2.97767e-06	2.30023e-05
LOC112694756	-0.730031	2.99476e-06	2.31222e-05
PGM1	-0.682019	3.00459e-06	2.31859e-05
ROMO1	-0.943263	3.01076e-06	2.32143e-05
WSB1	0.817564	3.01142e-06	2.32143e-05
ALKBH6	-0.70488	3.02169e-06	2.32813e-05
ZNHIT6	0.670956	3.02748e-06	2.33136e-05
PTK2	0.61615	3.06305e-06	2.35753e-05
EMC10	-0.766098	3.09596e-06	2.3816e-05
SHCBP1	-1.36005	3.16502e-06	2.43346e-05
STK17B	0.887848	3.18777e-06	2.44967e-05
C6orf62	0.542766	3.20444e-06	2.4612e-05
C20orf27	-0.964304	3.2068e-06	2.46173e-05
GSTP1	-0.689838	3.21095e-06	2.46363e-05
PROM2	-1.01872	3.21266e-06	2.46365e-05
SBF2	0.957354	3.23472e-06	2.47928e-05
CACNG8	1.09782	3.27382e-06	2.50794e-05
DDX49	-0.866107	3.28449e-06	2.5148e-05
TNRC18	0.70376	3.28786e-06	2.51607e-05
FUCA2	-0.689987	3.30441e-06	2.52743e-05
DDC	-2.15063	3.31167e-06	2.53167e-05
MACF1	0.670216	3.31837e-06	2.53547e-05
POC1A	-0.846959	3.3238e-06	2.5383e-05
PARVB	-0.887273	3.33105e-06	2.54252e-05
MYO10	0.707765	3.33469e-06	2.54398e-05
TUBB2B	1.09986	3.34845e-06	2.55315e-05
MED1	0.573664	3.36923e-06	2.56766e-05
ELK4	0.813267	3.37928e-06	2.57399e-05
RABL6	-0.766203	3.38347e-06	2.57585e-05
ABCA7	-1.31977	3.39495e-06	2.5825e-05
SLC38A1	0.83576	3.39572e-06	2.5825e-05
TMEM201	-0.963508	3.41896e-06	2.59884e-05
IMPDH1	-0.680015	3.44595e-06	2.61799e-05
NDUFA6	-0.772014	3.46211e-06	2.62892e-05
IBTK	0.68013	3.46476e-06	2.62958e-05
HSPA14	-0.82372	3.48307e-06	2.64211e-05
ALDH4A1	-0.843134	3.48551e-06	2.64259e-05
NOTCH2NLC	1.53178	3.48733e-06	2.64262e-05
HGH1	-0.92715	3.51111e-06	2.65926e-05
PCOLCE2	-1.15123	3.53461e-06	2.67475e-05
NEU1	-0.557985	3.53519e-06	2.67475e-05
SSR4	-0.732121	3.54006e-06	2.67705e-05
TMEM51	0.617452	3.54387e-06	2.67856e-05
CEP55	-0.684006	3.56188e-06	2.69079e-05
PDXP	-0.916383	3.59471e-06	2.7142e-05
MRPS26	-1.1044	3.60845e-06	2.72318e-05
CMTR1	0.890589	3.62506e-06	2.73431e-05
COA4	-0.70662	3.65892e-06	2.75844e-05
PSMA2	-0.635665	3.70128e-06	2.78894e-05
ARPC1B	-0.734184	3.70967e-06	2.79383e-05
PRICKLE1	1.24902	3.77002e-06	2.83783e-05
COX6B1	-0.612662	3.77525e-06	2.84032e-05
RHOT2	-0.956671	3.80063e-06	2.85795e-05
THOC6	-0.844735	3.82723e-06	2.87648e-05
MOCOS	0.914539	3.86738e-06	2.90517e-05
CBR1	-0.736313	3.89619e-06	2.92532e-05
HMBS	-0.976146	3.91131e-06	2.935e-05
PPP1R3B	0.664743	3.91307e-06	2.935e-05
ALYREF	-0.864482	3.94559e-06	2.95788e-05
SUMF1	-0.771198	3.98757e-06	2.98783e-05
MAP3K13	0.652879	4.00458e-06	2.99905e-05
GSR	-0.524852	4.02487e-06	3.01271e-05
MRPL34	-0.847322	4.03381e-06	3.01787e-05
ANKRD11	0.633804	4.06024e-06	3.0361e-05
SULT1C2	2.62485	4.07928e-06	3.04879e-05
ARID3B	0.892768	4.09256e-06	3.05609e-05
REEP6	-1.03479	4.0932e-06	3.05609e-05
SPATA2L	-1.01317	4.0968e-06	3.05723e-05
ZNF613	1.38103	4.13347e-06	3.08303e-05
AKR7A2	-0.938078	4.19188e-06	3.12501e-05
RNF122	0.829431	4.19646e-06	3.12684e-05
APEH	-0.752838	4.21182e-06	3.1367e-05
TLCD3A	-1.11718	4.2263e-06	3.14443e-05
BAX	-0.893826	4.22648e-06	3.14443e-05
FAM229B	-1.28405	4.23328e-06	3.1479e-05
MFSD1	-0.576617	4.34236e-06	3.22738e-05
CCDC50	0.599116	4.35896e-06	3.2366e-05
ZNF766	1.07074	4.35916e-06	3.2366e-05
RFC3	-0.920782	4.36588e-06	3.23995e-05
IRAK1	-0.565459	4.37049e-06	3.24174e-05
TMEM134	-1.05063	4.38838e-06	3.25337e-05
NDUFC1	-0.838032	4.40288e-06	3.26247e-05
IGSF9	-1.44605	4.40601e-06	3.26315e-05
GLYR1	-0.711923	4.44511e-06	3.29046e-05
NAXE	-0.743425	4.45211e-06	3.29398e-05
ATXN2	0.730953	4.4966e-06	3.32523e-05
PPIH	-0.715749	4.51123e-06	3.33437e-05
XXYLT1	-0.775012	4.52881e-06	3.34568e-05
GGH	-0.654122	4.58735e-06	3.38722e-05
TAGLN	1.44661	4.59188e-06	3.38887e-05
FAF2	0.517301	4.59828e-06	3.39039e-05
NME2	-0.584504	4.59854e-06	3.39039e-05
LUC7L3	-0.697035	4.61156e-06	3.39828e-05
IFNAR2	1.73995	4.69347e-06	3.45691e-05
DTX2	1.13997	4.72745e-06	3.47928e-05
RFC2	-1.05708	4.72857e-06	3.47928e-05
AK4	-0.592054	4.73468e-06	3.48204e-05
CCT8	-0.571844	4.81374e-06	3.53841e-05
NMRAL2P	1.57718	4.83405e-06	3.55157e-05
RGS3	0.798444	4.84368e-06	3.55687e-05
SLC25A17	-0.725947	4.9565e-06	3.63789e-05
SDHD	-0.611255	4.96803e-06	3.64454e-05
BTBD10	0.725531	4.97508e-06	3.64789e-05
MAP4K3	0.939479	4.99224e-06	3.65866e-05
RPL18	-0.682988	4.99603e-06	3.65961e-05
ZNF3	0.854597	5.01174e-06	3.66929e-05
SMTN	-0.846019	5.12201e-06	3.74816e-05
TMEM238	-1.48995	5.13411e-06	3.75515e-05
SLC25A3	-0.516964	5.1635e-06	3.774e-05
SLC29A1	-0.586489	5.16501e-06	3.774e-05
CLEC4E	3.17888	5.1998e-06	3.79753e-05
WEE1	0.742516	5.24699e-06	3.83009e-05
FNDC10	-1.81383	5.25075e-06	3.83094e-05
STK10	1.09939	5.25946e-06	3.83539e-05
THAP9	1.60959	5.28979e-06	3.8556e-05
LURAP1L	0.642645	5.31122e-06	3.8693e-05
NOLC1	-0.736678	5.33692e-06	3.8861e-05
NBPF26	0.968676	5.37158e-06	3.90941e-05
GRK6	-0.607561	5.50102e-06	3.99965e-05
[truncated: 11,757 more rows]

## Sheet: A549
gene	log.fold.change	p.value	adjusted.p.value
CXCL8	6.4793	5.34054e-142	7.25566e-138
CXCL2	6.81633	8.14628e-140	5.53377e-136
BBC3	2.92585	1.10336e-89	4.99676e-86
JUNB	3.42141	4.20293e-88	1.42753e-84
EGR1	9.58008	2.1149e-76	5.74661e-73
PCF11	3.26752	1.42163e-72	2.75917e-69
DDIT3	3.48798	4.27845e-71	7.26587e-68
NFKBIA	3.27194	2.30718e-68	3.48282e-65
CCNL1	2.92742	9.89808e-64	1.34475e-60
CXCL3	5.76761	1.99659e-61	2.46597e-58
PPP1R15A	3.19266	6.73104e-61	7.62066e-58
CXCL1	5.77009	3.48002e-58	3.37711e-55
IER5	2.20565	3.90573e-53	3.53755e-50
EFNA1	3.92758	5.42354e-50	4.60526e-47
IER2	2.28077	2.73428e-49	2.18517e-46
H2BC21	3.41907	1.52058e-48	1.1477e-45
H2BC18	4.14539	1.89985e-47	1.35849e-44
MAFF	3.66141	1.05954e-46	7.19745e-44
NR1D1	4.06428	3.15165e-45	2.03897e-42
IRF1	2.62653	1.56765e-44	9.68097e-42
CCL20	7.45666	2.99571e-43	1.76956e-40
CLK1	2.24109	5.43098e-36	3.07439e-33
FOSB	4.3703	1.2722e-35	6.91363e-33
NFKBIZ	3.53492	4.79011e-34	2.50302e-31
PER1	5.00808	9.34262e-34	4.70107e-31
ARRDC3	3.45227	3.75304e-33	1.82103e-30
PNRC1	1.78063	2.50603e-29	1.17403e-26
PFKP	-1.31686	3.64303e-28	1.59659e-25
BCL3	2.8743	9.82786e-28	4.0461e-25
DUSP8	3.76229	1.52964e-27	6.0582e-25
FGA	2.22312	1.5607e-27	6.0582e-25
KLF10	2.22391	2.5982e-27	9.8053e-25
FRS2	2.35933	3.30419e-27	1.21326e-24
TIMP2	-2.48692	6.82538e-27	2.44025e-24
H2BC20P	2.57268	1.74099e-26	6.06491e-24
JUN	1.46706	1.78727e-26	6.07047e-24
H2AC19	2.12283	2.14733e-26	7.11551e-24
TNFAIP3	3.46111	2.53985e-26	8.21581e-24
PTGS2	2.55947	8.52413e-26	2.69323e-23
FOS	2.88771	1.01296e-25	3.05824e-23
ZBTB43	2.39375	1.21627e-25	3.59223e-23
IER3	2.65066	3.89552e-25	1.12606e-22
NEAT1	1.58995	5.74215e-25	1.62527e-22
ID1	2.30162	7.17788e-25	1.99018e-22
GDF15	1.48724	7.88281e-25	2.14192e-22
PSAP	-1.54457	1.0199e-24	2.71693e-22
ZFP36	3.2224	2.52548e-24	6.59829e-22
ANXA2	-1.56713	5.39312e-24	1.38247e-21
NFIL3	2.39509	8.81657e-24	2.21483e-21
ZNF436	2.18638	8.96628e-24	2.21483e-21
ZNF654	1.89704	2.2982e-23	5.57561e-21
VIM	-1.38402	2.44437e-23	5.82619e-21
ZC3H12A	2.39265	3.15378e-23	7.38746e-21
ACTN4	-1.07598	6.10368e-23	1.4055e-20
WRAP53	2.49988	6.77829e-23	1.53483e-20
EREG	1.92807	1.21186e-22	2.69907e-20
ZBTB10	2.85699	2.05388e-22	4.50064e-20
MAP3K8	1.86164	2.7385e-22	5.9056e-20
KDM5B	1.62833	4.93704e-21	1.04804e-18
LINC00115	3.13535	5.41336e-21	1.13148e-18
CDKN1B	1.7449	5.72581e-21	1.17865e-18
SMG1	1.75495	8.47324e-21	1.71817e-18
ZBTB6	2.3043	1.75905e-20	3.51447e-18
REL	2.6564	1.83138e-20	3.60597e-18
SERPINE1	-1.23825	6.46772e-20	1.25529e-17
ARID4B	1.80585	8.20906e-20	1.57082e-17
RLF	2.00784	1.18038e-19	2.22731e-17
ATF3	2.42113	1.56723e-19	2.91677e-17
FGB	2.09686	2.13892e-19	3.92694e-17
CSRNP1	2.39336	4.61529e-19	8.36044e-17
RBBP6	1.63735	4.91449e-19	8.78529e-17
MALAT1	2.13255	7.02535e-19	1.23956e-16
CCL2	2.94005	7.82734e-19	1.36336e-16
G6PD	-1.32794	9.92701e-19	1.70719e-16
TGM2	1.54728	1.42571e-18	2.41977e-16
PRSS23	-1.25817	1.44267e-18	2.41977e-16
EZR	-1.13392	2.00361e-18	3.31964e-16
CYLD	1.7992	2.46894e-18	4.04133e-16
TGFBR2	-1.06581	3.89051e-18	6.29244e-16
RLIM	1.61074	4.93136e-18	7.88205e-16
CSRP1	-1.43177	6.78429e-18	1.07176e-15
SKIL	1.72361	1.34507e-17	2.10047e-15
TET3	2.13637	1.79791e-17	2.77573e-15
AGR2	-1.33202	3.051e-17	4.6574e-15
CXCL5	1.34421	3.2129e-17	4.82785e-15
IGFBP1	2.04792	3.23373e-17	4.82785e-15
CAV1	-1.46554	4.07375e-17	6.01587e-15
SNHG3	1.5586	4.82815e-17	7.05325e-15
CAPN2	-0.982065	7.4346e-17	1.05427e-14
INO80D	2.04181	7.44959e-17	1.05427e-14
DBP	3.16523	9.29821e-17	1.30233e-14
BCYRN1	2.44279	1.11788e-16	1.54974e-14
USPL1	1.71927	1.27145e-16	1.74484e-14
SOCS3	2.22221	1.41877e-16	1.92755e-14
AHDC1	2.22612	3.18925e-16	4.24796e-14
MCL1	1.13197	3.66666e-16	4.83643e-14
KANSL1	1.81584	4.26269e-16	5.51999e-14
TM4SF4	-1.45284	4.26615e-16	5.51999e-14
NFKBIB	1.27109	6.15428e-16	7.88793e-14
ANXA1	-1.16727	7.31053e-16	9.28232e-14
RELB	1.72385	8.32659e-16	1.04745e-13
LAMB1	-1.12922	9.67328e-16	1.2057e-13
NTNG2	4.17253	1.11079e-15	1.37193e-13
H4C15	2.03349	1.29621e-15	1.58652e-13
COL4A1	-1.55432	1.4551e-15	1.76508e-13
TUBA1B	-0.975017	1.80575e-15	2.17106e-13
TPI1	-1.19779	5.15311e-15	6.14124e-13
PNN	1.46852	5.34041e-15	6.30912e-13
B3GALNT2	2.92242	5.46258e-15	6.39781e-13
NR4A1	2.96704	5.69762e-15	6.61606e-13
CEP85L	2.17564	5.81971e-15	6.70055e-13
TUBA1A	-1.38935	6.07827e-15	6.93944e-13
PPP1R15B	1.47277	6.44074e-15	7.29199e-13
HMGA1	-1.25289	6.50558e-15	7.30453e-13
ZNF830	2.07092	6.83553e-15	7.61209e-13
CORO1C	-1.13516	6.90996e-15	7.63241e-13
BTG2	1.42657	7.23366e-15	7.92552e-13
KRT19	-2.04053	7.43215e-15	8.07785e-13
CCNT1	1.50758	7.5381e-15	8.12799e-13
YOD1	1.34735	7.68496e-15	8.22109e-13
VAMP2	1.66487	1.17214e-14	1.24411e-12
SLC30A1	1.44426	1.30323e-14	1.37254e-12
ALCAM	-1.23877	1.55204e-14	1.622e-12
ATP2C1	-1.45023	1.63036e-14	1.69084e-12
FOXC1	1.91774	1.9016e-14	1.9572e-12
ACHE	2.97946	2.07112e-14	2.11566e-12
ZNF79	1.84113	2.15065e-14	2.1805e-12
ZNF281	1.19015	2.58712e-14	2.6036e-12
IGFBP6	-1.35048	3.56965e-14	3.56597e-12
ELL2	2.0903	3.70953e-14	3.652e-12
C1S	1.75508	4.62166e-14	4.51726e-12
VEZF1	1.14735	4.93322e-14	4.78734e-12
SERTAD2	2.23498	6.59105e-14	6.35078e-12
SERTAD3	1.26729	6.85376e-14	6.55741e-12
FGG	2.13063	7.70512e-14	7.3204e-12
S100A11	-0.975816	8.30864e-14	7.83898e-12
RSRC2	1.79733	9.29188e-14	8.70617e-12
DDX5	0.874604	1.04865e-13	9.7582e-12
LAMA3	-1.33688	1.18381e-13	1.0941e-11
C3	1.63153	1.56009e-13	1.42251e-11
ZNF57	3.05789	1.85787e-13	1.67159e-11
MITD1	1.5131	2.13149e-13	1.90516e-11
MYSM1	2.06747	2.35772e-13	2.09108e-11
LYST	2.50417	2.37028e-13	2.09108e-11
CAVIN1	-1.11667	2.53182e-13	2.21918e-11
SCD	-0.946857	3.25861e-13	2.83792e-11
PPP4R3B	1.12384	3.88113e-13	3.35854e-11
WTAP	1.23222	4.13599e-13	3.55643e-11
EMSY	2.01492	4.37477e-13	3.73809e-11
MYOF	-0.907086	4.82569e-13	4.09762e-11
SLC45A4	1.47787	5.09212e-13	4.29699e-11
AEN	1.64153	7.54008e-13	6.32342e-11
RAP2B	1.40787	7.66446e-13	6.3883e-11
FADS2	-1.07644	8.15854e-13	6.75866e-11
ZNF267	1.63999	8.85557e-13	7.29162e-11
NGDN	1.44199	9.22196e-13	7.54756e-11
OCIAD2	-2.25722	9.38301e-13	7.60211e-11
SOCS5	1.25488	9.40052e-13	7.60211e-11
HMGCS1	-0.94788	9.54373e-13	7.67226e-11
MICAL2	-1.65827	1.09976e-12	8.78904e-11
PABPN1	1.04369	1.14172e-12	9.07103e-11
MBIP	1.87726	1.25217e-12	9.89066e-11
NFAT5	1.29235	1.31679e-12	1.0341e-10
PER3	3.38865	1.39919e-12	1.09249e-10
CCNT2	1.79207	1.82351e-12	1.41567e-10
EPHX1	-1.5439	2.08474e-12	1.60928e-10
TPCN1	-1.25486	2.49019e-12	1.9114e-10
PPTC7	1.297	2.66238e-12	2.03209e-10
DHCR24	-1.44962	2.75998e-12	2.09481e-10
HES1	1.86734	3.13327e-12	2.36492e-10
RBM48	1.76777	3.22798e-12	2.42295e-10
ZNF292	1.77031	3.31979e-12	2.47817e-10
KLHL4	-2.15917	3.51199e-12	2.60732e-10
IGFL2-AS1	-1.35522	4.18341e-12	3.0889e-10
GSN	-1.33057	4.31385e-12	3.168e-10
NNMT	2.63471	4.62476e-12	3.36e-10
FDPS	-1.23057	4.68312e-12	3.3843e-10
PPM1D	1.52902	4.88427e-12	3.51099e-10
SERPINH1	-1.19107	4.92953e-12	3.5158e-10
CEBPB	1.24427	4.94272e-12	3.5158e-10
HMGN2	1.43835	5.98911e-12	4.23792e-10
ICAM1	3.41888	7.10579e-12	5.00203e-10
PDE4D	1.10057	8.36181e-12	5.85585e-10
AHCY	-1.00168	8.7373e-12	6.08744e-10
AKIRIN2	1.67389	1.05418e-11	7.30716e-10
OXTR	-2.34261	1.06683e-11	7.35734e-10
ZNF121	2.86004	1.21255e-11	8.32006e-10
NBPF14	1.41121	1.3567e-11	9.2161e-10
EPM2AIP1	1.56008	1.38602e-11	9.36841e-10
H2AC6	1.48738	1.56931e-11	1.05548e-09
ZNF764	2.26782	1.63792e-11	1.09082e-09
THUMPD3-AS1	1.62771	1.67433e-11	1.10963e-09
ZNF77	3.3529	1.82613e-11	1.20436e-09
HLA-F	2.04623	1.86947e-11	1.22699e-09
UTP15	2.24319	2.28641e-11	1.49342e-09
REPIN1	1.04725	2.56598e-11	1.66801e-09
PHB	-1.21529	2.58907e-11	1.675e-09
CPEB4	1.20405	2.73994e-11	1.76421e-09
CYBA	-1.20901	2.84328e-11	1.81758e-09
IL6R	-1.56636	2.84958e-11	1.81758e-09
HSPG2	-1.27645	3.00524e-11	1.9079e-09
TAGLN2	-0.932475	3.11443e-11	1.96803e-09
PEX13	1.73542	3.38895e-11	2.12177e-09
LAMC2	-1.62077	3.527e-11	2.1954e-09
ZBED5	1.00192	3.53888e-11	2.1954e-09
FBXW7	1.86946	3.93589e-11	2.43059e-09
NUFIP2	1.45672	4.74534e-11	2.90406e-09
RIMKLB	1.60317	4.79387e-11	2.90427e-09
AKR1B1	-1.01637	4.80571e-11	2.90427e-09
LINC00472	1.69069	4.80982e-11	2.90427e-09
H2BU1	3.36948	5.0984e-11	3.0649e-09
FNIP1	1.60143	5.46583e-11	3.25696e-09
COL18A1	-1.06339	6.72841e-11	3.97444e-09
PMAIP1	1.29795	6.92557e-11	4.07319e-09
ZBTB11	1.21724	7.46243e-11	4.37002e-09
SLC12A7	1.4407	8.06801e-11	4.70437e-09
CAP1	-0.951764	8.23758e-11	4.78272e-09
RASD1	2.81951	8.48966e-11	4.90811e-09
NME1	-0.953614	8.80284e-11	5.0676e-09
CSTF3	1.31882	9.40626e-11	5.39213e-09
SNHG1	1.21166	9.73007e-11	5.55432e-09
AP5Z1	1.82151	9.98101e-11	5.67372e-09
H1-0	1.25171	1.03331e-10	5.84939e-09
TRA2A	1.18808	1.23275e-10	6.92073e-09
SMNDC1	1.26978	1.23855e-10	6.92467e-09
ETV3	1.70774	1.26661e-10	7.05251e-09
AKR1B10	-0.905892	1.29185e-10	7.16369e-09
PLD6	1.99115	1.33012e-10	7.34593e-09
C5orf51	1.67638	1.3597e-10	7.47891e-09
EVA1C	2.04992	1.37924e-10	7.55576e-09
PBX2	1.1946	1.40129e-10	7.64577e-09
SPEN	1.5986	1.4412e-10	7.81015e-09
MARCKS	1.19627	1.44292e-10	7.81015e-09
PTP4A1	1.08241	1.47933e-10	7.94392e-09
ZNF211	2.29158	1.51826e-10	8.1209e-09
SLC7A2	1.4276	1.55981e-10	8.3104e-09
DMPK	1.27794	1.64743e-10	8.74295e-09
ARL5B	1.30247	1.92101e-10	1.01552e-08
TIPARP	1.32686	1.95386e-10	1.02888e-08
PKM	-0.734205	2.22574e-10	1.16623e-08
SPRED3	2.64287	2.23185e-10	1.16623e-08
CHD2	1.96694	2.39193e-10	1.24509e-08
TTC32	1.65357	2.40478e-10	1.247e-08
PRRC2A	0.910382	2.57822e-10	1.33185e-08
BCAP31	-1.17293	2.6242e-10	1.35047e-08
RTN4	-0.919789	2.81925e-10	1.44537e-08
ERF	2.12674	2.94377e-10	1.50354e-08
TCTE3	2.48358	3.02967e-10	1.54161e-08
H4C5	2.67447	3.42561e-10	1.73658e-08
SLC12A6	1.68319	3.49528e-10	1.76531e-08
CRKL	1.13055	3.69355e-10	1.85854e-08
ETFA	-1.02355	3.87992e-10	1.94511e-08
PYGB	-0.893464	3.93144e-10	1.96369e-08
BANF1	-0.930613	4.01814e-10	1.99965e-08
PLEKHF2	1.92684	4.46876e-10	2.21579e-08
TIMM50	-1.0074	4.71309e-10	2.32844e-08
SLC16A2	-1.55872	5.00353e-10	2.46297e-08
VMP1	0.926823	5.05969e-10	2.48162e-08
PRR14	2.21949	5.18377e-10	2.53334e-08
BRPF1	1.28794	5.74195e-10	2.79606e-08
NFKB2	1.83091	6.00141e-10	2.91197e-08
STAM-AS1	3.43286	6.13402e-10	2.96572e-08
ENO1	-0.758529	6.32993e-10	3.04959e-08
JUP	-1.25753	6.58212e-10	3.15988e-08
GPRIN3	1.15721	6.7243e-10	3.21677e-08
LASP1	-0.756337	7.15575e-10	3.41116e-08
ATXN7L3	1.25462	7.29832e-10	3.46696e-08
ICOSLG	1.90558	7.56982e-10	3.5834e-08
MED13	1.43712	7.89558e-10	3.72463e-08
MIER1	1.33586	8.27937e-10	3.87874e-08
SFN	-1.03385	8.76188e-10	4.09068e-08
ELAC2	-1.33423	9.21569e-10	4.28782e-08
ALDH2	-1.10812	9.4723e-10	4.39217e-08
TPM1	-0.85555	1.12347e-09	5.19161e-08
MIR663AHG	2.90029	1.12728e-09	5.19161e-08
CAPNS1	-0.842254	1.17429e-09	5.3717e-08
PIGA	2.01355	1.23229e-09	5.6181e-08
TMEM59	-1.22887	1.27163e-09	5.77805e-08
UAP1L1	1.36595	1.2861e-09	5.82433e-08
ACTB	-0.879131	1.30309e-09	5.88165e-08
LTB	7.30711	1.41004e-09	6.3433e-08
C4A	4.442	1.49466e-09	6.70178e-08
APP	-0.769562	1.56114e-09	6.97687e-08
TET2	1.55499	1.59319e-09	7.09674e-08
LCOR	-1.75826	1.804e-09	7.98345e-08
ERGIC1	-0.90869	1.86173e-09	8.21218e-08
EPB41L1	-1.43056	2.02834e-09	8.91813e-08
UFM1	1.44274	2.32768e-09	1.02013e-07
BHLHE41	3.55188	2.58626e-09	1.1298e-07
TUBB4B	-0.925464	2.98105e-09	1.29275e-07
PPP2R1A	-1.14401	3.03165e-09	1.30508e-07
PHC3	1.87646	3.03552e-09	1.30508e-07
ATP5MC3	-0.878968	3.11391e-09	1.33456e-07
MDM2	1.18707	3.14025e-09	1.34162e-07
HELZ	1.30149	3.22542e-09	1.37368e-07
DRAP1	-1.19831	3.29366e-09	1.39837e-07
HIVEP2	1.51781	3.58721e-09	1.51825e-07
CYTB	0.771326	3.67048e-09	1.54439e-07
FOXN2	1.47768	3.6717e-09	1.54439e-07
CEBPD	1.36146	3.76703e-09	1.57959e-07
IER5L	1.07763	3.79001e-09	1.58434e-07
ZNF596	3.24646	4.47716e-09	1.86585e-07
GHITM	-1.04383	4.7205e-09	1.96125e-07
EAF1	1.16884	4.75805e-09	1.97082e-07
NFKBID	4.16613	4.80223e-09	1.98307e-07
ID3	1.009	4.99424e-09	2.05611e-07
MMD	1.24905	5.02187e-09	2.06124e-07
C3orf38	1.44017	5.0524e-09	2.06753e-07
H1-10	1.21461	5.06923e-09	2.06818e-07
PARP4	-1.05213	5.15047e-09	2.09504e-07
GSR	-0.785817	5.44984e-09	2.21019e-07
ELMSAN1	1.56761	5.57848e-09	2.25563e-07
PDLIM7	-1.27755	5.60504e-09	2.25964e-07
EFNB1	1.4704	5.68372e-09	2.28459e-07
SPRY1	1.78631	6.3654e-09	2.55104e-07
ZNF337	1.11758	6.55435e-09	2.61904e-07
EDA2R	0.85022	6.67788e-09	2.66058e-07
CGGBP1	1.30992	6.75096e-09	2.68183e-07
INTS6	2.03489	7.00915e-09	2.77628e-07
LOC644656	2.01006	7.3026e-09	2.8841e-07
ANKRD10	-1.45824	7.62948e-09	2.99087e-07
NFKBIE	2.49435	7.63897e-09	2.99087e-07
PPP4R4	8.20351	7.87883e-09	3.07591e-07
GEM	1.75303	8.19761e-09	3.1912e-07
EEF1A1	-0.930999	8.60095e-09	3.33864e-07
UBB	-0.761821	8.73079e-09	3.37939e-07
GRIP1	-4.20342	9.4894e-09	3.66258e-07
KRT4	-2.37116	1.06209e-08	4.08769e-07
PRDX3	-0.863348	1.09751e-08	4.21207e-07
FBXO38	1.87994	1.10201e-08	4.21744e-07
S100A16	-0.951849	1.10835e-08	4.22978e-07
NECAP1	1.80747	1.12096e-08	4.26594e-07
BTG1	1.0189	1.12689e-08	4.27652e-07
ZBTB34	1.39677	1.1461e-08	4.33732e-07
DDIT4	0.89191	1.18243e-08	4.46237e-07
CREBRF	1.9259	1.20141e-08	4.52142e-07
MAP3K14	-1.2169	1.26088e-08	4.73213e-07
ZNF225	2.18719	1.27574e-08	4.77472e-07
PACERR	3.11412	1.28625e-08	4.80084e-07
TRIM16	-0.837301	1.30211e-08	4.84671e-07
FBRS	1.1874	1.33446e-08	4.95353e-07
FOXC2	4.89113	1.37554e-08	5.09214e-07
ETFB	-1.0045	1.44064e-08	5.31863e-07
ABHD12	-1.09649	1.44982e-08	5.33799e-07
H2AW	1.78059	1.49254e-08	5.48044e-07
BHLHE40	0.773545	1.53719e-08	5.62916e-07
MPDU1	-1.01993	1.58375e-08	5.76994e-07
THUMPD1	1.17687	1.58412e-08	5.76994e-07
NORAD	0.807277	1.62455e-08	5.90139e-07
CSF1	1.57146	1.73055e-08	6.26966e-07
AP2M1	-0.858947	1.73884e-08	6.28294e-07
SETD5	1.28103	1.80468e-08	6.50356e-07
YY1AP1	1.05773	1.81392e-08	6.50981e-07
CLU	-1.21541	1.816e-08	6.50981e-07
SAMD11	1.5048	1.8634e-08	6.66216e-07
MED9	1.41378	1.86956e-08	6.66661e-07
MYRF	-1.0128	1.89829e-08	6.75136e-07
ZNF184	2.71596	1.94618e-08	6.90361e-07
FAM126B	2.12874	1.99773e-08	7.06801e-07
LAMC1	-0.891423	2.02388e-08	7.13341e-07
S100A3	-1.57947	2.02672e-08	7.13341e-07
PURB	1.03082	2.04671e-08	7.18517e-07
STXBP4	1.57336	2.08856e-08	7.3132e-07
ALDOA	-0.869443	2.14886e-08	7.50499e-07
CIC	1.41915	2.18596e-08	7.61499e-07
ZFC3H1	1.23684	2.24762e-08	7.80977e-07
SOCS4	1.19495	2.35555e-08	8.16391e-07
MSN	-0.784305	2.57079e-08	8.88722e-07
IFRD1	1.08921	2.79736e-08	9.64592e-07
AXL	-1.26549	2.89739e-08	9.96555e-07
ZBTB21	1.95888	3.00523e-08	1.03104e-06
GADD45A	0.987871	3.06583e-08	1.04918e-06
LDHB	-0.799044	3.1618e-08	1.0793e-06
FOXA2	1.28864	3.21622e-08	1.09513e-06
DIDO1	0.916321	3.42392e-08	1.16267e-06
FAM114A1	-1.42022	3.43171e-08	1.16267e-06
SCAF4	1.36215	3.55499e-08	1.20145e-06
TUBB2A	-1.31388	3.59228e-08	1.21103e-06
KMT2E	1.47176	3.7038e-08	1.24554e-06
ZNF503	1.41276	3.8818e-08	1.30218e-06
ZNF845	2.0013	4.10957e-08	1.37519e-06
MSMO1	-1.20805	4.27994e-08	1.42868e-06
CD59	-0.854911	4.29379e-08	1.42979e-06
FLNB	-0.799318	4.38706e-08	1.45728e-06
KRT80	-0.902342	4.63567e-08	1.5361e-06
CYP51A1	-0.965987	4.66659e-08	1.54258e-06
SND1	-0.965206	4.89389e-08	1.61269e-06
ACAA2	-1.13301	4.90992e-08	1.61269e-06
MIR34AHG	1.07841	4.91429e-08	1.61269e-06
VIL1	-1.92668	4.99663e-08	1.63576e-06
CFL1	-0.698308	5.11801e-08	1.67147e-06
SNIP1	2.51985	5.41303e-08	1.76358e-06
RIOK3	1.44591	5.42703e-08	1.76392e-06
HNRNPDL	0.83481	5.50029e-08	1.78346e-06
MYH9	-1.30493	5.58477e-08	1.80654e-06
BCAT1	-1.7447	5.72994e-08	1.84549e-06
NEURL3	2.70298	5.73233e-08	1.84549e-06
DHCR7	-1.33114	5.93635e-08	1.90665e-06
LRPAP1	-1.05355	6.02218e-08	1.92965e-06
SMCHD1	1.93067	6.05414e-08	1.93533e-06
ARID2	1.0989	6.23742e-08	1.98924e-06
CTDSP2	2.15988	6.44899e-08	2.0519e-06
ATG2B	2.01069	6.57201e-08	2.08615e-06
PPP1R10	1.13997	7.11695e-08	2.24863e-06
RBM33	1.14948	7.21328e-08	2.27377e-06
FAM214A	1.27968	7.53315e-08	2.36407e-06
ZBTB5	1.20648	7.53453e-08	2.36407e-06
ZCCHC3	0.893744	7.79407e-08	2.43987e-06
COX1	0.621363	7.82065e-08	2.44256e-06
TUBA4A	-1.70221	8.16372e-08	2.54386e-06
SRP14	-0.849558	8.39059e-08	2.60857e-06
BCL10	1.34682	8.78348e-08	2.71828e-06
ND1	0.820498	9.15286e-08	2.82615e-06
SH3BGRL3	-1.33636	9.23949e-08	2.84643e-06
TGS1	1.3766	9.86089e-08	3.031e-06
MVD	-1.94668	1.00497e-07	3.08205e-06
C1R	2.59912	1.0507e-07	3.21504e-06
GPATCH2L	1.39414	1.11815e-07	3.41374e-06
ATP6AP2	-0.847428	1.12149e-07	3.41627e-06
GADD45B	1.24627	1.13747e-07	3.45718e-06
SON	0.927643	1.16438e-07	3.52544e-06
FDFT1	-0.988626	1.16511e-07	3.52544e-06
ATP5PF	-1.05984	1.31232e-07	3.96205e-06
MIR4453HG	2.30206	1.3388e-07	4.03301e-06
CDC42EP1	-1.6282	1.45868e-07	4.38442e-06
UGDH	-0.669311	1.54511e-07	4.63396e-06
FST	2.01426	1.59224e-07	4.7648e-06
CP	0.746718	1.62429e-07	4.85001e-06
NR4A3	4.45874	1.67639e-07	4.9946e-06
S100A10	-0.899844	1.68133e-07	4.99837e-06
ICAM5	3.00397	1.71245e-07	5.07976e-06
RPN2	-0.744244	1.72473e-07	5.10504e-06
OVCA2	-1.05154	1.82058e-07	5.36494e-06
TENT2	1.04062	1.82438e-07	5.36494e-06
HDAC5	1.40141	1.92857e-07	5.65907e-06
HPS5	1.30011	1.96411e-07	5.75095e-06
WNK4	4.49469	2.08926e-07	6.10423e-06
AHI1	1.49622	2.10903e-07	6.14879e-06
POTEC	1.79809	2.19435e-07	6.38381e-06
CDH17	-1.38875	2.57099e-07	7.46356e-06
CTTN	-0.631659	2.59009e-07	7.50298e-06
TMEM39A	1.23749	2.61496e-07	7.55889e-06
HSD17B7P2	2.05595	2.65904e-07	7.67001e-06
COTL1	-0.868082	2.75444e-07	7.92835e-06
HYPK	-3.24485	2.76324e-07	7.93128e-06
SUSD6	1.03143	2.76713e-07	7.93128e-06
KRT15	-2.74978	2.80269e-07	8.01627e-06
METAP2	-1.39983	2.83268e-07	8.07005e-06
LSS	-1.23344	2.83337e-07	8.07005e-06
ECH1	-1.439	2.86734e-07	8.1331e-06
ATXN2	1.07038	2.87167e-07	8.1331e-06
KDM6A	1.26596	2.87798e-07	8.1331e-06
EED	1.11443	2.88914e-07	8.1331e-06
ZNF92	1.67774	2.89093e-07	8.1331e-06
COPS6	-1.19582	2.89142e-07	8.1331e-06
IPO9	-1.45964	3.00594e-07	8.43776e-06
PLS3	-1.39225	3.11262e-07	8.70126e-06
KHDC4	1.03334	3.13301e-07	8.74025e-06
POU2F2	2.02215	3.18309e-07	8.83526e-06
EMP3	-1.36479	3.18604e-07	8.83526e-06
CKB	-0.980294	3.18657e-07	8.83526e-06
HOOK2	2.12677	3.29166e-07	9.10805e-06
VCP	-0.71871	3.31173e-07	9.13076e-06
ZKSCAN8	1.00658	3.31331e-07	9.13076e-06
HACD3	-0.926762	3.37379e-07	9.27816e-06
CD83	2.30214	3.38046e-07	9.27816e-06
LINS1	1.89576	3.41705e-07	9.35969e-06
UPF1	1.20163	3.46459e-07	9.47081e-06
PSMB5	-0.89809	3.52466e-07	9.61567e-06
RASSF9	1.31292	3.64702e-07	9.92954e-06
PARD6B	1.55819	3.66496e-07	9.95843e-06
TP53INP1	0.877688	3.70557e-07	1.00487e-05
PDIA6	-0.70958	3.73027e-07	1.00955e-05
SPOP	1.32651	3.92714e-07	1.06072e-05
HLA-B	2.58036	3.96551e-07	1.06896e-05
SMC4	1.73743	4.009e-07	1.07854e-05
ND3	0.816943	4.0816e-07	1.0959e-05
KRT81	-0.721249	4.12005e-07	1.10404e-05
CA2	1.5048	4.1443e-07	1.10835e-05
EHD2	-0.888098	4.16928e-07	1.11285e-05
ABL2	1.79335	4.18397e-07	1.11458e-05
STK32B	-1.56293	4.3655e-07	1.15849e-05
TMBIM6	-0.896589	4.36585e-07	1.15849e-05
DSG2	-0.846723	4.42213e-07	1.17113e-05
BRD4	1.46334	4.45767e-07	1.17825e-05
CLPB	-1.63351	4.47228e-07	1.17981e-05
EVPL	1.54656	4.68222e-07	1.2328e-05
GPATCH8	1.21094	4.69983e-07	1.23505e-05
SH3RF2	-1.62687	4.75893e-07	1.24816e-05
TOB1	0.79875	4.94937e-07	1.29561e-05
PRDX1	-0.821792	5.03626e-07	1.31582e-05
HSPA1A	-0.639985	5.46867e-07	1.42584e-05
SDC1	-0.709101	5.47835e-07	1.42584e-05
ZNF436-AS1	1.61265	5.73745e-07	1.49042e-05
CCT7	-0.651651	5.86106e-07	1.51963e-05
SERPINE2	-0.872912	6.37274e-07	1.64914e-05
GALNT5	-1.48574	6.53228e-07	1.68722e-05
DMTF1	2.26855	6.60844e-07	1.70365e-05
CIPC	1.16763	6.62782e-07	1.70541e-05
SKP1	-0.819705	6.70844e-07	1.72289e-05
SLC6A6	-0.8289	6.80705e-07	1.74492e-05
ATXN2L	1.0654	6.88056e-07	1.76044e-05
SETD7	-0.803172	7.00852e-07	1.78981e-05
ZNF317	1.0974	7.04423e-07	1.79555e-05
AP2B1	-0.864208	7.0955e-07	1.80523e-05
FBXL19-AS1	0.995408	7.29181e-07	1.85171e-05
OAZ1	-0.903711	7.63574e-07	1.93543e-05
TBK1	0.979598	7.78223e-07	1.96889e-05
ZNF774	4.42153	8.01877e-07	2.02496e-05
TPD52L2	-0.793616	8.1339e-07	2.05022e-05
CLCN7	-0.925142	8.17616e-07	2.0553e-05
WNT9A	-2.27451	8.18431e-07	2.0553e-05
EPC1	1.33771	8.26071e-07	2.07066e-05
RNF6	1.09119	8.694e-07	2.17126e-05
TRNP1	-1.03461	8.73527e-07	2.17757e-05
CEP350	1.51025	8.76459e-07	2.18087e-05
RTL8C	-1.21541	8.80835e-07	2.18776e-05
PLCB4	-1.4986	8.92561e-07	2.21283e-05
POM121C	1.33824	9.31778e-07	2.30505e-05
BTN2A2	1.46707	9.33151e-07	2.30505e-05
STRIP2	1.66468	9.38748e-07	2.3129e-05
COX3	0.599057	9.39733e-07	2.3129e-05
DAD1	-0.905584	9.46248e-07	2.32472e-05
PPP4R3A	0.998141	9.56341e-07	2.34528e-05
CEACAM1	-1.26213	9.62339e-07	2.35574e-05
UQCRC1	-0.785897	9.67119e-07	2.36318e-05
ABHD2	-0.938992	9.85823e-07	2.40159e-05
TAF13	1.31934	9.86517e-07	2.40159e-05
IRF2BP2	0.885041	9.8814e-07	2.40159e-05
CPA4	-2.84248	9.89941e-07	2.40167e-05
ACLY	-0.788089	9.91868e-07	2.40205e-05
DOCK7	2.2332	9.96135e-07	2.4081e-05
COX4I1	-0.675544	1.00917e-06	2.43096e-05
H2AJ	0.961427	1.03695e-06	2.48906e-05
YTHDF2	0.842237	1.03992e-06	2.49178e-05
CAP2	-1.16711	1.05106e-06	2.51403e-05
AHNAK	-1.17689	1.05927e-06	2.52922e-05
GPC1	-1.08267	1.08698e-06	2.59082e-05
PFN1	-0.885576	1.09066e-06	2.59504e-05
ADAM9	-0.889795	1.10725e-06	2.62992e-05
RBAK	1.13344	1.11974e-06	2.65493e-05
G6PC3	-1.15537	1.16333e-06	2.74858e-05
PGK1	-0.814288	1.16408e-06	2.74858e-05
PSMB6	-0.846775	1.18772e-06	2.79659e-05
NSDHL	-1.09815	1.19194e-06	2.80167e-05
MARF1	2.14536	1.20119e-06	2.81853e-05
GRAMD4	2.90685	1.22855e-06	2.87778e-05
SYNJ2	-0.972495	1.23849e-06	2.89126e-05
LAMTOR3	1.44664	1.23857e-06	2.89126e-05
ZNF274	1.32835	1.26987e-06	2.95926e-05
CLUHP3	1.92879	1.28239e-06	2.98331e-05
ACAT2	-1.00403	1.28709e-06	2.98912e-05
EXOC8	1.29031	1.34075e-06	3.10844e-05
TUBB	-0.608225	1.36922e-06	3.16364e-05
FAM50A	0.771197	1.3744e-06	3.17022e-05
PSMB2	-0.812908	1.43097e-06	3.29511e-05
SIN3A	0.90619	1.48444e-06	3.41245e-05
HNRNPH3	0.869418	1.48781e-06	3.41381e-05
LINC00641	1.19298	1.49005e-06	3.41381e-05
ALDH3A2	-0.810919	1.54782e-06	3.54018e-05
SPATS2L	-0.772465	1.55186e-06	3.54346e-05
PEBP1	-0.772532	1.57482e-06	3.58654e-05
NDUFB8	-1.03226	1.57601e-06	3.58654e-05
SYNGR2	-0.92271	1.60125e-06	3.63789e-05
FSCN1	-0.92932	1.61114e-06	3.65425e-05
RPL18	-0.826284	1.63168e-06	3.69468e-05
ATP5MC1	-0.830535	1.64806e-06	3.72555e-05
SNHG20	1.32448	1.66002e-06	3.74635e-05
YTHDF1	0.825216	1.71427e-06	3.86236e-05
BLVRB	-0.751372	1.82299e-06	4.10052e-05
NBPF10	1.35137	1.82961e-06	4.10862e-05
SMG1P1	1.98672	1.84634e-06	4.13934e-05
ZBTB1	1.12557	1.85554e-06	4.15311e-05
PURPL	0.967962	1.91394e-06	4.27678e-05
HOXA3	1.17565	1.91833e-06	4.27954e-05
HBP1	1.39902	1.92822e-06	4.29456e-05
GLP2R	-1.44002	1.96926e-06	4.37878e-05
GTF2H1	1.20378	1.9795e-06	4.39436e-05
ELOVL6	-2.3238	2.0265e-06	4.49136e-05
NFKB1	1.47647	2.05397e-06	4.53132e-05
CASTOR3	-1.29314	2.05454e-06	4.53132e-05
TAF1D	1.29531	2.08196e-06	4.58435e-05
ZFP37	2.19805	2.10626e-06	4.62979e-05
AMFR	-1.18832	2.10941e-06	4.62979e-05
LIPH	-1.54873	2.13566e-06	4.67984e-05
TPM4	-0.633644	2.15428e-06	4.71306e-05
TNFAIP8	0.941171	2.18733e-06	4.77766e-05
CBWD5	1.20326	2.19475e-06	4.77941e-05
CHURC1	-1.03076	2.19517e-06	4.77941e-05
COL6A1	-1.50459	2.24507e-06	4.88025e-05
PHPT1	-0.780104	2.28359e-06	4.95605e-05
KIAA1586	1.77951	2.29058e-06	4.96329e-05
DMAC2	-0.76214	2.3642e-06	5.11466e-05
PINK1	-1.11686	2.39575e-06	5.17468e-05
MTA2	0.921538	2.41513e-06	5.20813e-05
PTPRH	-1.73168	2.41891e-06	5.20813e-05
MUC5AC	-0.917407	2.48283e-06	5.32886e-05
ARL6IP5	-0.800716	2.50499e-06	5.3638e-05
ANKRD1	-1.40531	2.507e-06	5.3638e-05
TXNRD1	-0.847868	2.53897e-06	5.42365e-05
LIG3	2.31185	2.56428e-06	5.46913e-05
ZNF711	1.71006	2.61597e-06	5.57063e-05
ADCY5	-3.61288	2.63566e-06	5.60376e-05
ING3	1.77563	2.65323e-06	5.6323e-05
CTSD	-1.1561	2.66908e-06	5.65712e-05
CARD9	2.09547	2.71657e-06	5.74881e-05
RNF139-AS1	2.1661	2.72504e-06	5.74892e-05
HDAC9	1.67186	2.72509e-06	5.74892e-05
ALG14	-2.12732	2.86937e-06	6.04391e-05
FOXD3	2.68518	3.03715e-06	6.38742e-05
POLDIP2	-0.637943	3.06121e-06	6.42807e-05
YWHAQ	-0.846365	3.12943e-06	6.56117e-05
ALDH7A1	-1.16099	3.14044e-06	6.57412e-05
VCL	-0.932419	3.28537e-06	6.85638e-05
ZC3H4	1.50784	3.30087e-06	6.87817e-05
SIX4	2.31111	3.36894e-06	7.00926e-05
CIART	3.69691	3.39259e-06	7.04766e-05
UBL5	-0.931895	3.44406e-06	7.14366e-05
H4-16	2.60399	3.51246e-06	7.26337e-05
FADS1	-0.568935	3.53148e-06	7.2916e-05
RARRES1	2.12411	3.55919e-06	7.33766e-05
AMOTL1	-0.832827	3.63798e-06	7.48873e-05
UBR1	1.36628	3.71063e-06	7.62673e-05
JPT2	-0.734018	3.72552e-06	7.64577e-05
LSMEM1	3.11204	3.75667e-06	7.69805e-05
TIGD1	1.03483	3.7997e-06	7.7745e-05
PCGF1	1.75742	3.88839e-06	7.94401e-05
GSTP1	-0.780462	4.00785e-06	8.17577e-05
ZBTB17	1.48631	4.03708e-06	8.22305e-05
ZRANB2	0.808268	4.06663e-06	8.27085e-05
PLP2	-0.968777	4.08739e-06	8.30063e-05
HIVEP1	1.79554	4.12659e-06	8.35922e-05
TSC22D2	1.23347	4.12854e-06	8.35922e-05
VPS11	1.52519	4.18633e-06	8.4636e-05
UCHL1	-0.685715	4.27013e-06	8.62018e-05
GSE1	1.10429	4.27943e-06	8.62018e-05
NOCT	1.44955	4.28792e-06	8.62018e-05
TRMT10C	0.981817	4.28915e-06	8.62018e-05
SDE2	1.13879	4.3281e-06	8.68495e-05
EIF6	-0.977583	4.33417e-06	8.68495e-05
MATN2	-1.20893	4.71231e-06	9.41491e-05
ATP6V1E1	-0.80039	4.79206e-06	9.56019e-05
ADI1	-1.0121	4.8067e-06	9.57535e-05
TUG1	0.92167	4.8787e-06	9.70287e-05
CPEB2	0.950262	4.885e-06	9.70287e-05
UCP2	-0.984973	4.89521e-06	9.70896e-05
MAGT1	-0.956867	4.90408e-06	9.71236e-05
COX6A1	-0.951449	5.00119e-06	9.89027e-05
GSTO1	-0.889181	5.0972e-06	0.000100655
CPPED1	-0.86677	5.3657e-06	0.000105803
DUSP16	0.907329	5.53314e-06	0.000108947
CASC3	1.03769	5.6455e-06	0.000110998
SOD2	0.666797	5.76238e-06	0.000113132
ATP6V0E1	-0.894589	5.79335e-06	0.000113576
ZSWIM6	1.01026	5.9278e-06	0.000116045
MED1	0.832602	6.03821e-06	0.000118036
BTF3	-0.634005	6.44063e-06	0.000125531
SRFBP1	1.43181	6.44935e-06	0.000125531
ARPC5	-0.907911	6.48088e-06	0.000125965
IL1A	6.44397	6.49842e-06	0.000126125
PPP1R18	1.16192	6.54926e-06	0.00012693
RPS9	-0.655812	6.64333e-06	0.00012857
YWHAH	-0.86128	6.65623e-06	0.000128637
CD109	-0.878444	6.71815e-06	0.000129649
BIRC3	1.04307	6.76294e-06	0.000130328
C5	0.918062	6.86574e-06	0.000132122
LOXL2	-0.994684	6.94698e-06	0.000133496
AMBP	-1.27715	7.0737e-06	0.000135739
TCIM	0.844967	7.15455e-06	0.000137097
NOP10	-0.759221	7.34288e-06	0.000140507
TMED9	-0.935647	7.35746e-06	0.000140589
SMCR8	0.654383	7.42916e-06	0.000141759
ZNF7	0.995316	7.54365e-06	0.000143733
ND2	0.638693	7.55376e-06	0.000143733
GNAS	-0.812854	7.68003e-06	0.000145727
SPACA6P-AS	2.68454	7.71288e-06	0.000146147
AIFM1	-0.808844	8.14692e-06	0.00015397
WDR77	-0.92981	8.15132e-06	0.00015397
YBX3	-0.799121	8.15976e-06	0.00015397
HCFC1	1.54961	8.24167e-06	0.000155095
GABARAP	0.747441	8.2422e-06	0.000155095
ZNF462	1.81439	8.29739e-06	0.000155917
ZNF639	1.83158	8.32254e-06	0.000156174
DESI1	-1.33557	8.33849e-06	0.000156258
MSL2	1.31558	8.42007e-06	0.000157569
LEMD3	1.84262	8.5607e-06	0.000159907
NDUFB2	-0.766294	8.56856e-06	0.000159907
ANKRD52	-0.80245	8.59573e-06	0.000160194
MDH1	-0.812963	8.63142e-06	0.000160639
MAP3K9	1.04241	8.68402e-06	0.000161397
PRKCA	-0.749576	8.8423e-06	0.000164114
RPS6KA3	-0.67245	8.91522e-06	0.000165207
SPACA6	1.39152	8.92552e-06	0.000165207
NAMPT	0.7859	9.08427e-06	0.000167832
GMPPA	-1.63943	9.09202e-06	0.000167832
PTPRF	-1.03713	9.11093e-06	0.000167953
PIM1	1.34256	9.16561e-06	0.000168732
AOC3	2.38969	9.48811e-06	0.000174432
ND4L	0.845046	9.50371e-06	0.000174483
CPNE8	1.06929	9.74067e-06	0.000178592
GRHL1	2.36564	9.76549e-06	0.000178806
MYNN	1.09401	9.79752e-06	0.000179151
MAP4	-1.17244	9.95694e-06	0.000181677
LAPTM4B	-0.604995	1.05556e-05	0.000192237
NAA38	-0.829001	1.08492e-05	0.000197055
FUCA2	-0.940607	1.0868e-05	0.000197133
THAP1	1.37545	1.1309e-05	0.000204858
LRRC59	-0.614496	1.15697e-05	0.000209303
ZNF567	1.29804	1.162e-05	0.000209932
HLA-C	0.769059	1.19225e-05	0.000215112
PATL1	0.855024	1.1979e-05	0.000215844
SLC38A10	-0.872118	1.22939e-05	0.000221225
TOPORS	1.02781	1.23865e-05	0.000222306
DCUN1D3	1.24335	1.23867e-05	0.000222306
MRPL24	-0.818096	1.24188e-05	0.000222588
FBXO28	0.995677	1.25845e-05	0.00022526
MADD	1.11749	1.26037e-05	0.000225308
ATP1A1	-0.731195	1.26213e-05	0.000225326
TP53BP2	1.44688	1.2751e-05	0.000227343
CNTN1	-0.889967	1.28058e-05	0.00022802
CELF1	1.16009	1.29846e-05	0.000230902
BIN1	-1.01786	1.30525e-05	0.000231805
PXN	-0.850196	1.3186e-05	0.000233288
HMOX2	-1.18334	1.31875e-05	0.000233288
PHF23	0.903448	1.32244e-05	0.000233637
RN7SK	4.06118	1.33222e-05	0.000235058
FRMD4B	1.71148	1.37336e-05	0.000242003
MYLK	-1.92202	1.38006e-05	0.00024287
RAD23B	-0.727754	1.4076e-05	0.000247396
IKZF5	1.79277	1.41004e-05	0.000247504
ATP1B1	-0.601976	1.42258e-05	0.000249307
HADHB	-0.709168	1.42398e-05	0.000249307
SERINC3	-0.814014	1.48416e-05	0.000259509
C16orf72	0.739834	1.50741e-05	0.000263235
UTRN	1.52278	1.51703e-05	0.000264574
FLNA	-0.948117	1.51941e-05	0.000264651
PTRHD1	-1.24693	1.52853e-05	0.000265898
GPX3	-1.4345	1.56724e-05	0.000272283
TSC1	1.18603	1.57871e-05	0.000273926
PSEN1	-0.855504	1.59487e-05	0.000276376
P4HB	-0.636768	1.6017e-05	0.000277206
SRSF1	0.609514	1.61209e-05	0.000278608
DSTN	-0.651967	1.61594e-05	0.000278608
TMEM109	-1.01138	1.61595e-05	0.000278608
USP5	-0.719829	1.63665e-05	0.000281819
RFX7	0.847564	1.63999e-05	0.000282037
ANXA3	-0.804871	1.64468e-05	0.000282485
TMEM14B	-0.904004	1.68383e-05	0.000288846
TOR1AIP2	0.964926	1.71268e-05	0.000293053
YAE1	1.37659	1.73419e-05	0.000296361
SMOC1	0.981295	1.75909e-05	0.000300239
JADE3	1.51864	1.7658e-05	0.000301006
KIF20B	1.42807	1.80067e-05	0.000306565
S100A6	-0.68426	1.80623e-05	0.000307098
ITM2B	-0.69259	1.80832e-05	0.000307098
SCARA3	-0.998116	1.81315e-05	0.000307533
H2BC11	1.71721	1.82234e-05	0.000308708
SRSF3	0.791466	1.89735e-05	0.000321014
H3C10	1.70061	1.91993e-05	0.000324026
DNAJB9	1.17529	1.95858e-05	0.00033014
YBX1	-0.887634	1.96758e-05	0.000331246
APMAP	-0.773949	1.97128e-05	0.000331303
NT5E	-1.02023	1.9728e-05	0.000331303
LGALS9	1.92812	1.98078e-05	0.000332072
PSMB1	-0.744696	1.98227e-05	0.000332072
RPL29	-0.591449	1.99597e-05	0.000333956
GPBP1L1	0.961566	2.04945e-05	0.000342482
PPP1CA	-0.803315	2.0956e-05	0.000349765
ZNF207	0.582481	2.14576e-05	0.000357696
SNHG16	0.627155	2.17313e-05	0.000361373
LRIF1	1.03053	2.18338e-05	0.000362634
SNRPD2	-0.7605	2.20234e-05	0.000365335
GRAMD1B	-1.03158	2.23896e-05	0.000370693
ARRB1	-1.0344	2.24009e-05	0.000370693
NECTIN4	1.38329	2.25711e-05	0.000373054
CYTH3	-1.46587	2.27667e-05	0.000374617
F5	-1.03802	2.27853e-05	0.000374617
HSPA6	1.53854	2.28035e-05	0.000374617
ARL2BP	-1.06725	2.28858e-05	0.000375515
AK2	-0.815378	2.3477e-05	0.000384751
SLC26A6	2.06671	2.36272e-05	0.000386746
IL23A	2.9212	2.4123e-05	0.000394386
UBA1	-0.580643	2.42186e-05	0.000395474
RTN3	-0.869256	2.45946e-05	0.00040113
ZNF672	1.33224	2.47028e-05	0.000402413
ATP5MF	-0.882137	2.49204e-05	0.000405471
NOSIP	-0.983932	2.49628e-05	0.000405675
CEACAM6	-0.895453	2.50224e-05	0.000405985
BDP1	0.785396	2.50416e-05	0.000405985
CST1	-2.27426	2.50814e-05	0.000406146
ESPL1	2.61385	2.52227e-05	0.000407946
TLCD4	-1.66369	2.52845e-05	0.00040846
SLC19A3	1.88487	2.54171e-05	0.000410115
NBPF19	0.987707	2.54844e-05	0.000410575
SDC4	0.767185	2.59514e-05	0.000417249
BTBD11	-0.57279	2.60127e-05	0.00041774
BNIP3L	-0.965537	2.65363e-05	0.000425646
CAPZB	-1.0768	2.66477e-05	0.000426929
YTHDF3	0.940412	2.72396e-05	0.000435897
OPA1	-1.08378	2.78702e-05	0.000445464
MELTF	-1.08818	2.83075e-05	0.000451921
ZNF484	1.64107	2.8614e-05	0.000456278
CLIC1	-0.55547	2.87132e-05	0.000457324
BRD2	0.863799	2.89878e-05	0.000461157
G3BP1	-0.773782	2.91893e-05	0.000463819
GPBP1	0.933716	3.00587e-05	0.000477077
COX2	0.481654	3.06962e-05	0.000486626
DKK3	-1.35838	3.15805e-05	0.000500062
DDAH1	-1.00304	3.20107e-05	0.000506283
TAF3	0.942517	3.22712e-05	0.00050981
C1QBP	-0.651875	3.25e-05	0.000512829
CCDC174	1.44029	3.2772e-05	0.00051652
BRAF	1.60168	3.28298e-05	0.000516832
SENP6	0.775426	3.346e-05	0.000526143
SEPTIN7	-0.727118	3.35371e-05	0.000526746
C19orf33	-0.726771	3.36803e-05	0.000528384
MANBAL	-0.749789	3.38684e-05	0.000530722
PSAT1	-0.698481	3.46162e-05	0.000541815
HCFC2	1.96044	3.50744e-05	0.000547725
ZC3H11A	0.776751	3.52021e-05	0.000548969
NPC2	-1.04131	3.52349e-05	0.000548969
FLCN	1.17785	3.53413e-05	0.000549562
LIPA	-0.938618	3.53803e-05	0.000549562
SNX15	-2.52169	3.53943e-05	0.000549562
CALR	-0.566435	3.56476e-05	0.000552864
WAPL	1.08025	3.59893e-05	0.000557527
PHLDB3	1.14383	3.63972e-05	0.000563203
ECHDC1	-1.75356	3.64698e-05	0.000563684
CHD9	1.26859	3.66101e-05	0.00056521
ERN1	1.13477	3.67462e-05	0.000566667
NUDC	-0.652914	3.68597e-05	0.000567773
SPTSSA	0.878494	3.73277e-05	0.000574331
ND4	0.596118	3.74834e-05	0.000576074
EPHA2	0.613809	3.78265e-05	0.00058069
RHOC	-0.683347	3.84792e-05	0.000590044
ZNF562	1.39735	3.89101e-05	0.000595979
OST4	-0.693965	3.93363e-05	0.000601828
SLC9A7	1.17011	3.96237e-05	0.000605542
TTC3	-0.790993	3.99083e-05	0.000609207
RPS19	-0.796625	4.13362e-05	0.000630296
CNOT4	1.13683	4.1531e-05	0.000632556
CYSTM1	-0.901271	4.16189e-05	0.000633033
RASSF8	2.38645	4.16555e-05	0.000633033
COX7B	-0.552613	4.20676e-05	0.000638581
MRPL27	-0.972038	4.21581e-05	0.000639241
PLA2G4C	1.4451	4.2224e-05	0.000639527
TEF	1.52844	4.27738e-05	0.000647132
STAT1	0.644485	4.2923e-05	0.000648668
SNHG26	1.98276	4.33623e-05	0.000654578
INSIG1	-1.04066	4.39332e-05	0.00066246
SMN1	0.925887	4.40307e-05	0.000663194
USP21	1.18798	4.42428e-05	0.000665651
TTYH3	-0.730379	4.45966e-05	0.000670231
IRF7	3.00599	4.46862e-05	0.000670837
COA3	-0.858479	4.48699e-05	0.000672851
AP1M2	-1.34347	4.51891e-05	0.00067689
UBE2E3	-1.05646	4.53632e-05	0.00067875
GPRC5A	-0.959709	4.57281e-05	0.000683457
MEX3C	0.982253	4.58078e-05	0.000683895
ABR	-0.787385	4.67869e-05	0.000697747
CEP95	1.18605	4.7214e-05	0.000703343
THUMPD2	1.44892	4.73001e-05	0.000703762
ARL14EP	1.56437	4.73457e-05	0.000703762
TAF7	0.626589	4.79568e-05	0.000712066
GSK3B	0.786133	4.80236e-05	0.00071228
SH3GL1	-0.813141	4.83509e-05	0.000716352
VPS45	0.991586	4.84787e-05	0.000717464
HS3ST3B1	1.95061	4.87771e-05	0.000721095
PML	1.21091	4.88541e-05	0.000721447
VCAN	-0.848164	4.90333e-05	0.000723308
EHD1	-0.943012	4.98898e-05	0.000735145
CDK5R1	1.57429	5.00118e-05	0.000736144
UBE2B	0.84351	5.05012e-05	0.000742543
SMG1P3	1.85938	5.08106e-05	0.000746283
CLTRN	-2.22836	5.14809e-05	0.000755313
ING1	1.73518	5.16411e-05	0.000756846
HMMR	1.70317	5.1965e-05	0.000760772
CPE	-1.55069	5.28846e-05	0.000773402
GRAMD1A	0.658604	5.30541e-05	0.000774316
PSENEN	-0.632681	5.30611e-05	0.000774316
SREK1	0.927942	5.3511e-05	0.000778645
ZNF24	0.972214	5.35717e-05	0.000778645
BEX3	-0.634951	5.35726e-05	0.000778645
NOTCH2NLA	1.93602	5.3587e-05	0.000778645
NR3C1	0.654843	5.40755e-05	0.000784527
COPS2	0.720955	5.41073e-05	0.000784527
LRFN4	1.34899	5.41671e-05	0.000784557
TNFRSF10B	0.622193	5.52995e-05	0.000800106
GLIPR1	-1.2043	5.56406e-05	0.000804184
COL4A6	-1.7345	5.58918e-05	0.000806957
CRYZ	-0.785639	5.68563e-05	0.00082001
LOC100996842	-3.0506	5.71566e-05	0.000823467
PNISR	0.911408	5.77737e-05	0.000831476
NIPBL-DT	1.37619	5.84561e-05	0.000840407
ZNF614	1.75824	6.0153e-05	0.000863888
IRF2BPL	1.18549	6.03949e-05	0.000866447
XRN1	1.61925	6.13703e-05	0.000878894
MCM7	0.768134	6.13919e-05	0.000878894
GYS1	-1.03335	6.16896e-05	0.000882226
RPS4X	-0.597593	6.18025e-05	0.000882911
C6orf62	0.746953	6.35343e-05	0.000906698
ADAM19	1.39699	6.38431e-05	0.000910149
SLAIN2	-1.80778	6.41657e-05	0.000912934
DENND4A	1.30603	6.41728e-05	0.000912934
ERMP1	-0.758898	6.45508e-05	0.000916576
RPS3	-0.466897	6.46074e-05	0.000916576
RBM15	1.07302	6.46313e-05	0.000916576
OLFML2A	-2.90951	6.48332e-05	0.000918482
PLS1	-0.933904	6.51209e-05	0.000921596
ATP6AP1	-0.819062	6.52402e-05	0.000922325
SIK1B	0.550054	6.67855e-05	0.000943188
EIF5A	-0.661807	6.76156e-05	0.000953921
TMEM43	-0.676094	6.80365e-05	0.000958863
PARVB	-1.57645	6.85645e-05	0.000965303
UFD1	-1.28785	6.95444e-05	0.000977074
RSU1	-0.820156	7.02731e-05	0.000986292
NKAPD1	1.76048	7.06005e-05	0.000989864
ATP5PD	-0.695404	7.10636e-05	0.00099533
SLC2A4RG	1.04883	7.1339e-05	0.000998159
CFI	1.45002	7.18885e-05	0.00100481
ANKRD33B	0.751369	7.25349e-05	0.00101281
RNA5-8SN2	4.09642	7.3033e-05	0.00101871
C1orf116	-1.66213	7.31625e-05	0.00101947
FRAS1	-1.422	7.3575e-05	0.00102417
SPTBN2	1.69415	7.42499e-05	0.00103251
HARS1	-0.630938	7.47173e-05	0.00103794
PLK3	1.0069	7.51076e-05	0.0010423
TBX18	-0.902043	7.54637e-05	0.00104617
FEM1C	1.00028	7.69902e-05	0.00106516
CPM	-1.76199	7.74332e-05	0.0010702
BPNT1	-1.04804	7.79315e-05	0.00107552
TK1	-1.30329	7.79764e-05	0.00107552
H2AC13	2.35721	7.81741e-05	0.00107715
NXT1	0.991671	7.8508e-05	0.00108066
REEP5	-0.835662	7.86294e-05	0.00108123
COL4A2	-1.31399	7.95956e-05	0.00109341
SIAH1	0.844411	8.00506e-05	0.00109855
TAB2	0.764945	8.01512e-05	0.00109882
TRIP10	0.631343	8.06422e-05	0.00110444
CDC42	-0.694524	8.23436e-05	0.00112661
POM121	0.673325	8.26589e-05	0.00112902
AARS1	-0.630822	8.26865e-05	0.00112902
CALM1	-0.784267	8.40446e-05	0.00114527
UBE2L3	-0.647892	8.44933e-05	0.00115023
YTHDC1	0.798465	8.53474e-05	0.00115953
ADM	0.569918	8.59817e-05	0.00116632
SPTLC2	-1.83902	8.6019e-05	0.00116632
SETD2	0.943293	8.63551e-05	0.00116971
ARGLU1	0.643776	8.71047e-05	0.00117869
MAP2K1	-0.739079	8.75313e-05	0.00118328
STAU2	-1.08347	8.78986e-05	0.00118707
RPA1	-0.949987	8.81593e-05	0.00118941
MXD1	1.45938	9.02417e-05	0.00121421
LIMS1	-0.757671	9.02659e-05	0.00121421
NDUFA13	-0.940431	9.06177e-05	0.00121774
SLCO2B1	-1.08359	9.10957e-05	0.00122295
KAT6A	0.984334	9.18826e-05	0.0012323
SPINT2	-0.954534	9.22066e-05	0.00123542
CTDSPL	-2.18234	9.25742e-05	0.00123913
TRIM45	-2.8721	9.29684e-05	0.00124318
UCN2	-1.31016	9.31357e-05	0.00124419
COX15	-0.683553	9.33517e-05	0.00124585
LBHD1	2.16821	9.36611e-05	0.00124875
IRF2BP1	0.899613	9.40806e-05	0.00125312
TECR	-1.31245	9.41934e-05	0.00125339
EIF3K	-0.584916	9.45479e-05	0.00125688
COPS9	-0.787469	9.51947e-05	0.00126424
SNORD17	2.66394	9.58019e-05	0.00127075
MIRLET7BHG	2.11222	9.58719e-05	0.00127075
CLDND1	0.942293	9.66213e-05	0.00127943
STRN4	0.718229	9.67295e-05	0.00127962
SNORD3A	4.71084	9.70313e-05	0.00128111
ECI2	-1.06494	9.81234e-05	0.00129428
SHMT1	-1.48242	9.90466e-05	0.00130519
INAFM2	1.46241	9.963e-05	0.0013116
B3GNT5	1.10657	9.99605e-05	0.00131468
QPCT	-1.08749	0.000100304	0.00131792
GPT2	-1.7321	0.000100933	0.00132429
ALDH4A1	-0.697887	0.000101924	0.00133533
ACE2	0.526301	0.000103069	0.00134893
SUN1	-1.02411	0.000103161	0.00134893
MED26	1.6078	0.000104202	0.00136124
ZNF623	0.789307	0.00010443	0.00136291
PANK3	-1.26113	0.000104649	0.00136445
FUBP1	0.82242	0.000105367	0.0013725
TRAF4	0.977775	0.000105495	0.00137256
RBM5	1.24341	0.000105574	0.00137256
DZIP1	0.977029	0.000107824	0.00139834
MYL12B	-0.625995	0.000107866	0.00139834
EBP	-0.92054	0.00010855	0.00140587
RANBP10	0.934264	0.000112275	0.00145273
DNAH7	-2.84799	0.00011261	0.00145567
BSG	-0.752437	0.000112982	0.00145911
RAD54B	1.63743	0.000113392	0.001463
SNRNP27	0.849207	0.000113597	0.00146425
ANKRD18B	1.26878	0.000115129	0.0014812
ITSN2	0.864938	0.000115296	0.00148194
EDEM2	-0.833688	0.000116185	0.00149188
ANO6	-0.807599	0.000116289	0.00149188
HSP90AA1	-0.548711	0.000116415	0.00149208
VCPIP1	0.817676	0.000116685	0.00149415
ESF1	0.892838	0.000117093	0.00149795
ZHX1	0.873455	0.000118023	0.00150753
YIF1B	-1.02889	0.000118064	0.00150753
NEDD8	-0.936029	0.000118772	0.00151515
CENPV	-0.842495	0.000119908	0.00152821
DENND6A	1.30421	0.000121941	0.00155266
TRIM3	1.49165	0.000122164	0.00155337
PTTG1IP	-0.668355	0.000122225	0.00155337
CALM2	-0.597142	0.000122983	0.00156154
SRSF5	0.664107	0.000123574	0.00156758
UQCC3	-1.00069	0.000124295	0.00157525
CYB5B	-0.645726	0.00012594	0.00159462
DNAJC3-DT	2.36174	0.000127351	0.00161098
GLG1	-0.891508	0.000127837	0.00161562
WDR75	0.703633	0.000128234	0.00161913
LOC112268124	2.61419	0.000128389	0.00161959
CRIP2	-1.01416	0.000128546	0.00162006
PLXNA2	-1.25874	0.000132236	0.00166348
CD44	-0.776636	0.000132647	0.00166706
PYROXD2	-2.1432	0.000132766	0.00166706
AHSA1	-0.593274	0.000133362	0.001673
RN7SL1	2.94105	0.000134562	0.0016865
ATP5PB	-0.589735	0.000135195	0.00169286
TMEM97	-0.814134	0.000135649	0.00169668
ABHD4	-0.905202	0.00013575	0.00169668
CD81	-0.887634	0.000136115	0.00169835
BDKRB2	1.09136	0.000136199	0.00169835
EBF4	2.2084	0.000136258	0.00169835
EIF4E2	-0.876794	0.000136912	0.0017037
NDUFS8	-0.789145	0.000136938	0.0017037
GET3	-0.689115	0.00013747	0.00170875
ZNF112	1.83227	0.000138067	0.00171448
SCLY	0.994077	0.000138183	0.00171448
ARHGAP30	2.3975	0.000139164	0.0017235
VIRMA	1.19767	0.000139948	0.00173163
PPP1R7	-1.1769	0.000140569	0.00173773
IDE	-0.946384	0.000140915	0.00174043
NUDT5	-0.611325	0.000141343	0.00174413
ALOX12-AS1	1.69902	0.000141667	0.00174583
ASPM	1.30426	0.000141738	0.00174583
PLPP1	-0.823699	0.000143107	0.00176109
ERG28	-0.92344	0.000144609	0.00177798
PER2	1.1869	0.000144795	0.00177865
EPDR1	-0.64205	0.000145102	0.0017808
MZT2B	-0.967656	0.000146109	0.00179155
ZMPSTE24	-0.804434	0.000146889	0.00179822
GALNT18	-0.989296	0.000146918	0.00179822
CHD1	1.20315	0.000148285	0.00181333
TM7SF2	-0.963973	0.000148526	0.00181463
RMC1	1.65174	0.000148894	0.0018175
ZNF544	-1.8115	0.000149374	0.00182172
VRK3	-0.894554	0.000149962	0.00182725
PSMB7	-0.731743	0.000150141	0.00182779
NDUFC2-KCTD14	-5.71553	0.000152431	0.001854
IDS	-0.72753	0.000153539	0.00186581
FRMD4A	5.823	0.000154423	0.00187488
UQCR10	-0.879965	0.000155725	0.001889
DAG1	-0.663358	0.000157421	0.00190787
DDC	-1.48825	0.000158782	0.00192264
FECH	-0.790725	0.000159065	0.00192436
SLC35D2	-5.37911	0.000159644	0.00192867
ATP2A1	-3.0958	0.000159705	0.00192867
SRSF6	0.54816	0.000160197	0.0019329
YIPF3	0.817097	0.000160836	0.00193889
ZNF432	3.24976	0.000163486	0.00196908
HSPB1	-0.780775	0.000165926	0.0019967
UHMK1	0.641986	0.00016693	0.00200549
PEF1	-0.820408	0.000166952	0.00200549
CACTIN	1.4724	0.000168736	0.00202513
SHLD3	2.24835	0.000171039	0.00205096
RNPEP	-0.764933	0.000172567	0.00206745
TXN	-0.669801	0.000173043	0.00207134
SCAF8	0.783892	0.000173408	0.00207387
ALDH9A1	-0.78123	0.000173742	0.00207604
HDHD2	-1.10159	0.000175073	0.0020901
ZNF37A	1.02881	0.000175631	0.00209493
CYB561A3	-1.07859	0.000176906	0.00210744
PIM3	1.23804	0.000176991	0.00210744
TRIAP1	0.544644	0.000181049	0.00215388
TMCC1	1.83479	0.000181543	0.00215786
FZD8	0.884725	0.000187164	0.00221994
LAMP1	-0.885923	0.000187401	0.00221994
LINC01670	2.04344	0.000187419	0.00221994
TBC1D2B	-1.68382	0.000188054	0.00222552
GOLM1	-0.603853	0.000188554	0.0022295
TSPO	-1.07154	0.00018894	0.00223212
MYL6	-0.661202	0.000189312	0.00223273
KPNA1	-0.722797	0.000190827	0.00224855
FLII	-0.549633	0.000191689	0.00225675
PAQR5	-0.792191	0.000192256	0.00226147
GNS	-0.700572	0.000192558	0.00226306
PLOD1	-0.933773	0.000192787	0.00226328
LOC107985075	2.03692	0.00019291	0.00226328
RANBP6	0.90645	0.000194224	0.00227673
RNF169	0.99281	0.000195045	0.00228438
TSPYL4	1.17122	0.000195371	0.00228623
RAB1B	-0.712203	0.000195863	0.00229001
GPR3	2.29822	0.000198086	0.00231402
FZD5	1.08946	0.000199479	0.00232829
COX7C	-0.641792	0.000201142	0.00234567
NDUFA9	-1.37061	0.0002016	0.002349
NDUFAF8	-0.776253	0.000201854	0.00234994
CLMN	-0.927001	0.000204024	0.00237115
SNRNP200	-0.536633	0.000205126	0.00238192
NOTCH2NLC	2.56876	0.000208993	0.00242475
OTUB2	-1.54586	0.000209332	0.0024266
MAGOHB	1.24713	0.000209734	0.0024277
COX6B1	-0.607094	0.000209784	0.0024277
OXA1L	-0.575901	0.00021088	0.00243831
SARAF	-0.514015	0.000211892	0.00244793
ZNF324	1.22787	0.000213063	0.00245936
MARCHF7	0.872969	0.000214216	0.0024702
RACK1	-0.456464	0.000214366	0.0024702
COPE	-1.19062	0.000216351	0.00249097
SRRT	0.864676	0.0002205	0.00253659
IL18	-0.768891	0.00022161	0.0025472
MGST3	-0.744579	0.000222351	0.00255356
CYTOR	-1.37249	0.000224413	0.00257506
RBM39	0.781051	0.000225258	0.00258258
LAPTM4A	-0.611391	0.000225542	0.00258365
TMEM134	-1.35693	0.000226147	0.00258625
ZNF638	0.772373	0.000226149	0.00258625
ZC3H15	0.744811	0.000227619	0.00260087
PCDHGC3	-2.11809	0.000227881	0.00260167
TMEM14C	-0.631672	0.00022852	0.00260632
ATP6	0.446861	0.000228841	0.00260632
LYSMD3	1.70227	0.000228928	0.00260632
MAFK	0.921367	0.000229055	0.00260632
ZNF329	1.71558	0.000230311	0.00261842
SORT1	-0.889176	0.000230545	0.00261888
ACTR1A	-0.65368	0.000230921	0.00262096
JUND	1.01335	0.000231459	0.00262488
VAV1	-1.36526	0.000232042	0.0026293
NOC3L	0.868805	0.000232515	0.00263193
RNF167	-0.636901	0.000232662	0.00263193
SNF8	-0.732547	0.00023317	0.00263548
XBP1	0.702562	0.000235064	0.00265274
LEPROT	-1.49384	0.000235087	0.00265274
IFFO2	-0.673584	0.000236109	0.00266206
DARS2	-1.34743	0.000240775	0.00271017
USP7	1.12269	0.000241185	0.00271253
CPSF7	0.79716	0.000242681	0.00272505
ABI2	-0.782439	0.000242873	0.00272505
UVRAG	1.20806	0.0002429	0.00272505
EXOC3	-0.802504	0.000246363	0.00276163
SNAP25	1.16491	0.000247629	0.00277353
MAP1LC3B	1.03707	0.000247993	0.00277531
ASPHD1	-1.27489	0.000249763	0.00279053
MRPL49	0.648462	0.00025027	0.0027939
CBWD6	2.72503	0.000250526	0.00279445
TRUB1	0.995905	0.000252534	0.00281122
DDX20	1.48088	0.000252631	0.00281122
LINC01089	1.33236	0.00025265	0.00281122
TSPAN4	-0.779076	0.000254539	0.00282992
TIMP1	-0.738022	0.000255178	0.00283471
KMT2D	0.948442	0.000257794	0.00286143
RECQL	-1.02319	0.00026005	0.00288288
PUM2	0.869205	0.000260151	0.00288288
KDM7A-DT	1.85507	0.000260623	0.00288576
ATP5F1A	-0.541604	0.000262919	0.00290881
PMS2P3	1.47823	0.000265065	0.00292845
CRIP1	-0.645111	0.000265125	0.00292845
RHOV	1.43432	0.00026625	0.00293848
PHIP	0.795119	0.000267279	0.00294745
SMS	-0.705125	0.000268122	0.00295414
FSTL3	0.633238	0.000268553	0.0029543
ZNF335	0.931514	0.000270429	0.00297253
AHCYL2	1.0756	0.000271345	0.00298019
NCEH1	-0.891378	0.00027161	0.00298069
STAG1	1.46667	0.000272808	0.00299142
ADM5	2.05843	0.000273812	0.00300001
WDR12	0.934937	0.000274502	0.00300514
ZSCAN9	1.29094	0.000276423	0.00302373
PSMC3IP	1.47707	0.000276879	0.00302629
UBALD2	1.64215	0.000277182	0.00302717
ATP6V1A	-0.74086	0.0002792	0.00304675
PRPF38A	1.36268	0.000281527	0.00306968
NRCAM	-0.792629	0.000284914	0.00310164
ASH2L	1.34133	0.000285287	0.00310322
CST3	-0.74309	0.000286901	0.00311827
ZNF778	1.97362	0.000289004	0.00313862
SCRIB	-0.547732	0.000289303	0.00313935
ANXA11	-1.22231	0.000292302	0.00316937
FKBP1A	-0.7205	0.000295913	0.00320341
TICAM1	1.21244	0.000296301	0.00320506
UTP3	0.738573	0.000297119	0.00321134
MFGE8	-1.24374	0.000297436	0.00321221
LAMB2	-0.965205	0.000302204	0.00326112
GPATCH2	1.23426	0.000302447	0.00326115
NQO1	-0.569979	0.000306712	0.00330451
ZNF529	2.62265	0.000309702	0.00333408
ZNF579	1.50298	0.000312175	0.00335804
SLC9A3R1	-1.16027	0.000314295	0.00337817
TNFRSF10C	2.91326	0.000315353	0.00338582
SPATA6	3.75508	0.000315505	0.00338582
NXT2	1.09673	0.0003161	0.00338953
NFE2L2	0.665646	0.000317266	0.00339935
L3MBTL2	-0.983961	0.000319357	0.00341906
SF3B5	-0.791048	0.000322651	0.00344812
PSMB3	-0.844335	0.000322817	0.00344812
RNU1-1	4.26731	0.000322839	0.00344812
TRIOBP	-0.766899	0.000323087	0.00344812
EFNA3	2.22698	0.000324113	0.00345636
ZNF805	1.75615	0.000326385	0.00347786
LTO1	0.84938	0.000332986	0.00354542
PLCL2	0.759366	0.000334121	0.00355472
TNFRSF12A	-0.821408	0.000334822	0.00355938
CLK4	1.10609	0.000335329	0.00356199
FOSL1	0.911069	0.000337122	0.00357824
PPP1R9B	0.547811	0.000341739	0.0036244
UQCRH	-0.584801	0.000342595	0.00363065
PRELID3B	0.579982	0.000344144	0.00364422
PPFIA3	1.56723	0.000344988	0.00364979
GPD1L	-1.22455	0.000345207	0.00364979
CCDC71L	1.2317	0.000346777	0.00366354
CLSTN1	-0.577983	0.000349094	0.00368355
ADNP2	0.948524	0.000349214	0.00368355
RBPJ	1.67655	0.000349642	0.00368521
TYW5	1.15055	0.000350341	0.00368972
TGIF2	1.38877	0.000351229	0.00369621
INKA2	0.997141	0.000353143	0.00371347
CDC42SE1	0.553789	0.000354946	0.00372955
CAPN10-DT	1.18976	0.000355259	0.00372995
CHCHD2	-0.723972	0.00035577	0.00373242
EDN2	-2.18065	0.000358394	0.00375706
NEDD4L	1.54419	0.000359015	0.00376066
OSBPL3	-1.2218	0.000360011	0.0037652
LTB4R	-1.38255	0.000360142	0.0037652
ZNF185	-1.83421	0.00036028	0.0037652
EMC1	-0.872639	0.000361468	0.00377471
CDK12	0.653386	0.000363286	0.00378932
GLI1	2.39466	0.000363424	0.00378932
CDK19	1.74505	0.000366014	0.0038134
TGIF1	0.642351	0.000369894	0.00385087
CNOT9	0.879454	0.000371921	0.00386901
COMMD4	-0.788793	0.000373806	0.00388564
FBXW11	0.83525	0.000375261	0.00389778
PRKAB1	0.879416	0.000376892	0.00391173
CHTF8	-0.896791	0.00037766	0.00391671
CYB5D2	-1.34834	0.000378551	0.00392296
MON1B	0.717987	0.000379372	0.00392619
TSN	-0.824377	0.000379441	0.00392619
ZNF658	1.84666	0.000381186	0.00394124
MDH2	-0.670393	0.000382919	0.00395552
PARP6	0.758752	0.000383149	0.00395552
TMEM192	-0.943005	0.000383592	0.00395709
CYP27B1	2.91802	0.000385193	0.00397058
SAMD12	0.900185	0.000386497	0.00398101
TUBGCP3	-1.17519	0.000388084	0.00399432
COL4A3	1.63167	0.000391565	0.00402425
NSD1	1.15825	0.000391583	0.00402425
SLC25A11	-0.768701	0.000393136	0.00403714
IRAK2	0.702343	0.000394048	0.00404345
PITRM1	-0.89332	0.000398471	0.00408576
CHEK2	1.61109	0.00039923	0.00409045
ATF4	0.587029	0.000403351	0.00412956
RNASEK	-0.539036	0.000405257	0.00414595
EYA3	1.29702	0.000405628	0.00414662
IARS2	-0.597514	0.000408434	0.00417217
PALB2	0.906806	0.00041247	0.00420953
EFHD2	-0.600198	0.000412711	0.00420953
DPY19L1	-0.776379	0.000425117	0.00433281
PLEKHB2	-0.624621	0.000428438	0.00436239
CASP10	1.55309	0.000428765	0.00436239
LRP8	-0.850057	0.000429101	0.00436239
ODC1	0.64334	0.000429583	0.00436239
RNA5S1	4.55536	0.000429624	0.00436239
CLASRP	0.995154	0.000430343	0.00436246
MLEC	-0.693692	0.000430409	0.00436246
ADORA2A	2.43247	0.000430594	0.00436246
RRAD	1.52388	0.000432807	0.0043816
CMTR2	0.962659	0.000433926	0.00438966
RASA4B	-5.23644	0.000434349	0.00439067
UBR5	1.13241	0.000435253	0.00439414
ANAPC11	-1.06478	0.000435339	0.00439414
ELOVL1	-0.886451	0.000436652	0.00440412
SEMA4G	-1.00624	0.000438642	0.00442091
OIP5-AS1	0.597786	0.000445632	0.00448803
TUSC3	-0.783884	0.000446096	0.00448937
SLCO1B3	-0.774999	0.00044718	0.00449695
TYK2	0.813559	0.000447563	0.00449747
ZNF131	1.00881	0.000449872	0.00451734
TTBK2	2.59303	0.000452176	0.00453712
PSMD5	-1.60483	0.000454435	0.00455642
CSDE1	-0.565353	0.000458931	0.00459811
RFPL3S	3.65551	0.000464812	0.0046536
DLL4	2.9408	0.000466014	0.0046622
PGAP1	1.29947	0.000468404	0.00468266
NPEPPS	0.623835	0.000469213	0.0046873
CPNE2	-1.13498	0.000470238	0.00469409
TMEM170A	1.23883	0.00047326	0.00472079
DMXL2	0.902378	0.000475476	0.00473941
ACTG1	-0.492128	0.000475967	0.00474082
TM4SF20	1.15252	0.000477637	0.00475397
ANKRD49	1.35592	0.000478649	0.00476056
ANXA9	-1.51025	0.000479368	0.00476176
ZNF26	1.17173	0.000479471	0.00476176
PCDHAC1	-1.30517	0.000482153	0.00478491
INIP	0.952442	0.000487168	0.00483114
LDOC1	-1.19796	0.000490266	0.00485832
ANXA6	-1.02343	0.000493953	0.00489021
SLC25A1	-0.873369	0.000494204	0.00489021
TULP4	2.04965	0.000501874	0.00496249
NFU1	-0.859583	0.000507865	0.00501808
TDRP	1.12211	0.000512998	0.00506511
SFPQ	0.549932	0.00051546	0.00508572
PCCB	-0.844598	0.000516508	0.00509165
AKIRIN1	0.734139	0.000516811	0.00509165
KLHL11	1.23818	0.000518914	0.00510867
KRT86	-0.974945	0.000523835	0.00515338
MAPRE1	-0.686461	0.000530283	0.00521034
RSRP1	1.13383	0.000530392	0.00521034
USP36	0.750931	0.000531229	0.0052122
SCP2	-0.9135	0.000531709	0.0052122
TMEM127	-0.692922	0.000532082	0.0052122
PRPF38B	0.905796	0.000532116	0.0052122
TSFM	-0.843019	0.000534391	0.00523072
DBNL	-0.603114	0.000535282	0.00523567
PRKCSH	-0.895576	0.000535953	0.0052372
ATP5PO	-0.649693	0.000536209	0.0052372
SH3KBP1	-0.855285	0.00053704	0.00524154
UPK1B	-1.07666	0.000538907	0.00525599
ACOT7	-1.05161	0.000540193	0.00526475
SLC1A4	-1.46705	0.000541888	0.00527748
H2BC5	0.838183	0.000543509	0.00528948
TBC1D15	0.967491	0.000544968	0.00529988
LOC112694756	-0.971139	0.00055231	0.00536744
ARL14	1.05419	0.00055454	0.00538526
ANKHD1	0.93715	0.000560847	0.00544092
MAP3K4	2.6387	0.000561072	0.00544092
ZFAND6	-0.610531	0.000562322	0.00544915
TCF25	0.733854	0.000563836	0.00545993
AP1G1	0.748325	0.000565433	0.00547149
TK2	1.21154	0.000571114	0.00552253
ZNF217	0.629992	0.000577874	0.00558393
ADH5	-0.898211	0.000585699	0.00565551
MLLT11	-0.727839	0.000586515	0.00565937
PPIL4	0.957918	0.000587495	0.0056648
GPR39	-1.3257	0.000595018	0.00573327
LINC01003	2.10413	0.000597325	0.00575142
SPAG9	0.606389	0.000600064	0.0057737
SLC2A5	3.07524	0.000601202	0.00578056
ITFG1	-0.902774	0.000602725	0.0057911
SPATA18	-0.756744	0.000604641	0.00580541
ARHGEF10	-1.19398	0.000611004	0.00586236
GORAB	1.25414	0.000611682	0.00586473
AGPS	-0.812652	0.000613069	0.00587388
CREB1	1.15076	0.000613572	0.00587455
POGZ	0.974385	0.000617784	0.00590835
SEPTIN10	1.00066	0.000617972	0.00590835
MEGF8	-0.615528	0.000619085	0.00591483
RBM38	0.888171	0.000621165	0.00593053
MFSD14C	-1.08541	0.000625693	0.00596821
GOLGA6L10	3.26674	0.00062599	0.00596821
HNRNPH2	0.609358	0.000626578	0.00596963
TTC28	1.31855	0.00063051	0.00600288
SRSF7	0.539286	0.000631347	0.00600664
IARS1	0.653976	0.000634158	0.00602809
ZFHX3	2.79392	0.000634489	0.00602809
SELENOF	-0.686695	0.000639288	0.00606944
ZNF280D	1.20521	0.000641172	0.00608307
FOXJ3	0.825868	0.000647273	0.00613667
NSFL1C	-0.729556	0.000652248	0.00617952
PLCD3	-0.661204	0.000653767	0.0061896
SMN1	0.658409	0.000655956	0.006206
CHST2	2.2476	0.00065667	0.00620844
DENND1A	-0.89734	0.000661575	0.00625046
MKI67	2.20446	0.000663036	0.00625991
ZNF566	1.5011	0.000664364	0.00626434
ACO2	-0.824591	0.000664428	0.00626434
NELFE	-0.750324	0.000667181	0.00628594
RCC2	-0.546597	0.000673174	0.00633451
CHCHD10	-0.884477	0.000673269	0.00633451
ZNF296	1.84967	0.000674659	0.00634319
RAB24	1.06418	0.000679731	0.00638538
RNF10	1.39161	0.000680086	0.00638538
GREM1	1.49667	0.000686149	0.00643786
OSGIN1	-0.687121	0.000689752	0.00646719
ZNF708	1.74923	0.000692826	0.00649154
DCDC2	-0.635436	0.000696894	0.00652516
ENTPD6	-0.674305	0.000701114	0.00656015
FKBP3	-0.690542	0.000711493	0.00664991
DYNC1H1	-0.633978	0.000711686	0.00664991
XRCC5	-0.631879	0.000712628	0.00665414
KIAA1324	-1.37008	0.000713161	0.00665453
SUMF2	-0.669122	0.000715056	0.00666764
TRIM59	1.87462	0.00071584	0.00667037
MZF1-AS1	1.40047	0.000717277	0.00667919
FKBP2	1.60126	0.000719228	0.00669276
MAP3K21	0.712253	0.000724675	0.00673422
GATM	-1.30325	0.000730764	0.00678616
LRRC47	-0.807171	0.000731622	0.00678949
LPCAT2	-2.09681	0.000737981	0.00684383
ECHS1	-0.567616	0.000744236	0.00689472
ZNF627	1.35085	0.000744991	0.00689472
GTF3C4	0.635888	0.000747338	0.00691174
RAP1GAP	-0.803659	0.000756341	0.00699024
LRATD2	1.25822	0.000758041	0.00699727
ATF7IP2	1.03982	0.000758132	0.00699727
EIF5AL1	-1.02911	0.000763401	0.00703873
RBM25	0.737815	0.00076366	0.00703873
PPP1R12B	1.90898	0.000767365	0.00706808
SAMM50	-0.831028	0.000770167	0.00708909
FAM8A1	1.08004	0.00077206	0.0071017
CACNG4	-1.42283	0.000774745	0.00712158
KDM5A	0.755773	0.000775424	0.00712299
INO80	1.3968	0.000776874	0.0071315
USF3	1.25544	0.000779292	0.00714732
HSPA5	-0.477033	0.00077965	0.00714732
POU2F1	1.46922	0.000781648	0.0071608
CACYBP	-0.636876	0.000784492	0.00717851
OGDH	-0.828822	0.000784637	0.00717851
YWHAZ	-0.528336	0.000794456	0.00726344
AIFM2	-0.590902	0.00079699	0.00727764
SERINC2	-0.799644	0.00079708	0.00727764
CLK3	1.16652	0.000800774	0.00730646
ZNF644	0.850327	0.00080266	0.00731876
EIF2S1	-0.644092	0.000808392	0.00736607
RAB13	-0.596126	0.000817657	0.0074455
EMP1	-2.4505	0.000819783	0.00745986
PLD3	-0.91514	0.000820902	0.00746505
EFNA5	0.88632	0.000822265	0.00747243
SDF4	-0.548521	0.000826732	0.00750801
ABCF2	-0.748753	0.000828342	0.0075176
RCHY1	0.960305	0.000831772	0.00754263
CD68	-1.25782	0.00083221	0.00754263
ITSN1	-1.09818	0.000832794	0.00754289
MRPL41	-0.77104	0.000835575	0.00756304
PCBD2	-1.58416	0.000849547	0.00768439
HDGF	0.849347	0.000850993	0.00769234
SERF2	-0.516016	0.000853412	0.00770908
UBE2W	0.807417	0.000856202	0.00772914
IDI1	-0.697276	0.00085745	0.00773527
WASHC2A	1.07974	0.000867225	0.00781525
CARS1	-0.676936	0.000867466	0.00781525
ITGA2	-0.665063	0.000873403	0.00786352
MTRF1L	0.908218	0.000883699	0.00795095
NOL8	0.989554	0.000884654	0.00795427
TBX2	2.19261	0.00088994	0.00799385
ZNF12	0.953795	0.000890232	0.00799385
PRPF19	-0.571669	0.000892128	0.00800047
ATP6V1G2	3.45819	0.000892526	0.00800047
CYP4F11	-0.622893	0.000893128	0.00800047
RBCK1	-0.484485	0.000893325	0.00800047
WDR4	-0.866338	0.000894965	0.00800988
MORC3	1.04695	0.000895606	0.00801034
KLHDC3	-0.799317	0.00089882	0.00803229
CETN2	-0.796038	0.000899243	0.00803229
LITAF	-0.542661	0.000901311	0.00804548
CASD1	1.31666	0.000912679	0.0081416
H4C11	1.90377	0.000915648	0.00816273
IRGQ	0.777384	0.000923376	0.00822622
IFITM2	1.71141	0.00092473	0.00823071
MST1R	-2.42762	0.000925824	0.00823071
STUB1	-0.78223	0.000926082	0.00823071
SMPD1	1.50798	0.000926449	0.00823071
PRMT2	-0.84136	0.00092691	0.00823071
MRPS34	-0.563935	0.000930087	0.00824896
DIXDC1	1.71566	0.000930178	0.00824896
THAP5	0.870433	0.000933632	0.00826879
BTN2A1	0.655408	0.000936531	0.0082867
FAM102A	-1.12647	0.000936874	0.0082867
RBM14-RBM4	2.21113	0.000938525	0.0082959
INTS11	-0.734399	0.000939171	0.00829622
MIPOL1	1.28994	0.00094133	0.00830989
PTMS	-0.704343	0.000949196	0.00837287
SLC35B4	-0.767468	0.000949767	0.00837287
ASB9	-1.00183	0.000950314	0.00837287
BLVRA	-0.745749	0.00096503	0.00849701
DHRS2	1.71813	0.000973067	0.00856224
NPTN-IT1	1.93368	0.000974865	0.00857251
FNBP4	0.857122	0.000976376	0.00858024
CCN1	-0.583642	0.00097853	0.0085936
HADHA	-0.453555	0.000979912	0.00860018
SMIM30	0.666432	0.00098442	0.00863417
RPL6	-0.578667	0.000986637	0.00864803
LHPP	-1.66885	0.000994472	0.00871109
NDUFA11	-0.678894	0.000995401	0.0087136
GOSR1	0.773957	0.000999161	0.00874089
ZEB2	2.10282	0.00100087	0.00875021
ADCY9	-1.2369	0.00100403	0.00877217
FGD6	0.598686	0.00100749	0.0087968
IGFBP2	-0.924901	0.00101142	0.00882544
ZFX	1.02778	0.00101393	0.00884165
GBE1	-0.669013	0.00102014	0.00888441
ATL3	-0.68933	0.00102138	0.00888948
KCTD11	0.800921	0.00102784	0.00893996
COL5A2	-0.736573	0.00103232	0.00897322
STOML1	-1.31002	0.00103321	0.00897516
GMFB	0.829054	0.00103632	0.00899645
SGSM2	-0.68494	0.00103871	0.00900889
GABRA5	0.809525	0.00103908	0.00900889
RN7SL2	2.45295	0.00104195	0.00902805
WASHC2C	0.700324	0.00104525	0.0090508
RDH11	-0.564245	0.00104673	0.0090579
POLRMT	-0.692857	0.00104933	0.00907454
FAM162A	-0.8912	0.00104999	0.00907454
TP53	1.4079	0.00106033	0.00915804
FOXK1	0.761179	0.00107152	0.0092488
NPLOC4	-0.767248	0.00107531	0.00927569
RBM4	0.579231	0.00107736	0.00928746
WARS1	-0.884926	0.00107821	0.00928884
PRKACA	-0.873925	0.00109719	0.00944637
NPDC1	0.871209	0.00109939	0.00945938
MALL	-0.856754	0.00110462	0.00949236
RPS25	-0.582974	0.00110599	0.00949808
CAMK2G	-0.856673	0.00112309	0.00963884
RAB14	-0.705478	0.00112686	0.00966512
PSG4	-1.76063	0.00113839	0.00975312
DKK1	-0.592425	0.00113856	0.00975312
TNS2	-2.16243	0.00114797	0.00982753
GTF3C1	-0.691023	0.00114991	0.0098327
TUBGCP5	-0.865865	0.00115002	0.0098327
VSIR	-1.41028	0.00115464	0.00986597
NPTN	-0.536271	0.00117231	0.0100107
IP6K1	0.87021	0.00117469	0.0100247
ZNF23	1.17375	0.00117763	0.0100435
ANKRA2	1.02773	0.00118188	0.0100734
DBI	-0.567366	0.00118468	0.010091
THAP2	1.37439	0.00118556	0.0100921
SELENOW	-0.591742	0.0011938	0.0101559
ACTN1	-0.784958	0.00119646	0.0101658
WDR26	0.877121	0.00120278	0.0102131
DDX50	0.739791	0.00121082	0.0102706
NUP50	0.660503	0.00121186	0.0102706
ZNF551	2.33868	0.00121221	0.0102706
CENPA	1.85926	0.00121258	0.0102706
EEF1AKNMT	-0.814597	0.00121976	0.010325
ZC3H12C	1.00339	0.00122355	0.0103456
IDH1	-0.494844	0.00122371	0.0103456
LOC105370941	1.91867	0.0012249	0.0103492
SERINC1	-0.507192	0.00122977	0.0103839
SCRN1	-0.451983	0.0012318	0.0103946
HSPA8	-0.51154	0.00123265	0.0103953
RGL2	1.01803	0.0012374	0.0104288
FAM111A	0.966988	0.00124159	0.0104576
SLC25A42	2.15787	0.00124622	0.0104902
PTGES	-0.86281	0.00125074	0.0105217
KDM6B	2.8191	0.00125773	0.0105739
IL6ST	0.916808	0.00126103	0.0105952
N4BP3	2.24134	0.00126585	0.0106291
NMT1	-0.524309	0.00126676	0.0106301
TPM2	-0.448958	0.00127696	0.0107092
MCTP1	1.59779	0.00129257	0.0108333
EHHADH	2.20989	0.00129597	0.0108552
CHUK	0.64914	0.00131082	0.0109598
LMCD1	-0.784949	0.0013116	0.0109598
AHNAK2	-0.371448	0.00131169	0.0109598
HOMER2	-2.04367	0.00131364	0.0109693
ZNF704	-1.85931	0.00131824	0.011001
RAB5B	-0.554435	0.00132249	0.0110297
MCFD2	-0.616905	0.00132948	0.0110812
PTGES2	-0.852198	0.00133338	0.0111068
WDR1	-0.726093	0.00134178	0.01117
LINC01445	1.32895	0.00134506	0.0111904
ZCCHC8	0.651785	0.00135515	0.0112675
MAMLD1	-1.32637	0.0013646	0.0113391
MIDN	0.645706	0.00136562	0.0113406
INPP5B	1.50461	0.00137223	0.0113883
TNS4	0.671074	0.00137304	0.0113883
SRSF8	0.812576	0.00137411	0.0113903
TNFRSF21	-0.682349	0.00137758	0.0114121
ZNF250	1.50722	0.00138388	0.011452
MAP2K4	0.876305	0.00138462	0.011452
ZBED9	1.9785	0.00138493	0.011452
SHISA5	-0.621979	0.00138971	0.0114802
THSD7A	-0.775593	0.00139003	0.0114802
TRIB3	-0.578231	0.00140237	0.0115751
TAX1BP3	-0.640279	0.00140488	0.0115888
SYNC	-1.18217	0.0014064	0.0115943
PCBP1	0.454104	0.00141248	0.0116373
PTPRN2	-1.37029	0.00141388	0.0116379
SH3D19	-0.892839	0.00141427	0.0116379
TMC7	-0.873722	0.00141835	0.0116607
PIGK	-1.48672	0.00141875	0.0116607
LMTK3	1.34407	0.00142548	0.0117089
NACC1	-0.647043	0.0014338	0.011769
DPYSL2	-0.619798	0.00143453	0.011769
CES2	0.700842	0.00143539	0.011769
LINC00909	1.17509	0.00143673	0.0117728
ALG8	-0.627774	0.00144495	0.0118331
MED13L	0.656737	0.00145266	0.011889
CALM3	-0.476041	0.00145367	0.0118901
MYO19	-0.665923	0.00145922	0.0119284
INTS6L	3.76425	0.00146444	0.0119639
ASB7	0.922684	0.00147505	0.0120433
GFPT2	-0.619347	0.00148244	0.0120963
MOB4	1.29059	0.00148606	0.0121099
DHRS7	-0.776548	0.00148676	0.0121099
ATAD2B	1.261	0.00148677	0.0121099
TP53I3	-0.444462	0.00149037	0.0121319
ARRDC1-AS1	1.04505	0.00150114	0.0122123
TMEM161B-AS1	1.18561	0.00150433	0.0122309
ACTR2	-0.657574	0.00150807	0.0122469
ACSF3	0.901137	0.0015085	0.0122469
PMS2CL	1.1415	0.00150901	0.0122469
LOC154761	3.37714	0.00151176	0.0122619
NADSYN1	0.494511	0.00151806	0.0123057
MAN1B1	-0.576642	0.00152455	0.0123509
ZNF761	1.76436	0.00153127	0.0123979
ZNF219	0.716946	0.00153217	0.0123979
NUDT14	-1.07369	0.0015341	0.0124061
NUBP2	-0.831409	0.00153552	0.0124102
KATNB1	-0.768878	0.00154712	0.0124965
ALDH1A1	-0.523672	0.00155272	0.0125343
MAPK10	1.88469	0.00155383	0.0125358
ZNF629	0.559589	0.00155849	0.012566
LYRM1	-0.851617	0.00156022	0.0125725
C12orf73	0.870322	0.00157595	0.0126917
COX6B2	3.64771	0.00157933	0.0127114
DXO	1.01675	0.00158261	0.0127302
COMMD10	-0.870863	0.00158567	0.0127472
IDH3G	-0.703012	0.00159614	0.0128238
EFR3B	-1.01299	0.00159733	0.0128258
LMNA	-0.650038	0.00160244	0.0128592
HEXIM1	0.409892	0.00160647	0.012884
ZBTB20	1.63821	0.00161005	0.0129051
RAB8B	1.15974	0.00161172	0.0129109
SDHD	-0.791201	0.00161431	0.012924
UBA52	-0.524567	0.00161645	0.012927
SLC43A2	-0.840579	0.00161659	0.012927
KPNA4	0.875846	0.00161945	0.0129423
ZNF280B	1.99752	0.00162386	0.0129699
RICTOR	0.579934	0.00162743	0.0129831
RIC8A	-0.773326	0.00162983	0.0129947
LINC00511	1.77418	0.00163616	0.0130374
VOPP1	-0.651013	0.00163782	0.0130376
RFK	0.689999	0.0016381	0.0130376
CXXC5	-1.22088	0.00164407	0.0130775
PSMC5	-0.478786	0.00164524	0.0130791
SUPT4H1	-0.584209	0.00165107	0.0131178
SMURF2	0.672215	0.0016569	0.0131564
CDH4	-1.26548	0.00166366	0.0132024
TAGLN	-2.03182	0.00166862	0.013234
GSPT2	0.930954	0.00167062	0.0132421
TFDP1	-0.720742	0.00167993	0.0133082
YAF2	1.11849	0.00168316	0.0133207
CCDC9B	-0.9151	0.00168347	0.0133207
TIMM23B	1.02677	0.0016899	0.0133509
SLC37A3	1.27188	0.00169059	0.0133509
TSEN54	-1.39107	0.00169082	0.0133509
WDR41	-0.717263	0.00169122	0.0133509
SETDB1	1.03248	0.00169377	0.0133633
TMEM80	1.25627	0.00169836	0.0133863
ACADVL	-0.533871	0.00169878	0.0133863
SCYL2	0.831941	0.00170429	0.0134151
HSP90B1	-0.523234	0.00170762	0.0134335
RPL24	-0.473773	0.00171408	0.0134765
KDM7A	1.67856	0.00172655	0.0135668
SNRPB	-0.477283	0.00172784	0.0135691
IQCE	-0.98698	0.00173576	0.0136234
PFKFB4	-0.897413	0.0017403	0.0136511
TSEN34	-0.635846	0.00174453	0.0136764
NACC2	-0.532191	0.00175267	0.0137323
DHX15	0.495359	0.00175564	0.0137476
BMI1	0.948113	0.00175937	0.0137689
SUN2	-0.934007	0.00176278	0.0137876
PROCR	-0.684259	0.00176393	0.0137887
AEBP2	1.09762	0.001769	0.0138204
MIF	-0.77643	0.00177065	0.0138253
LOC105370532	3.03829	0.00177542	0.0138473
NES	-2.58003	0.00177577	0.0138473
TMX4	-1.36643	0.00177652	0.0138473
INTS10	0.89891	0.00178006	0.0138592
CANX	-0.720465	0.00178009	0.0138592
ERCC1	-0.64644	0.00178302	0.0138606
LINC01128	1.12395	0.00178333	0.0138606
ABCA3	-0.858728	0.00178416	0.0138606
ERP29	-0.59052	0.00178435	0.0138606
KCNN1	3.85836	0.001793	0.0139114
SQLE	-0.70785	0.00179382	0.0139114
BOLA2B	-0.890559	0.00179556	0.0139114
KRR1	0.561655	0.00179566	0.0139114
VEGFA	0.57374	0.00179601	0.0139114
FBXL19	-1.09174	0.00179906	0.0139271
SMIM13	0.696834	0.00180083	0.0139328
GPR161	-1.24942	0.00180289	0.0139408
LIN28B	0.784689	0.00180628	0.0139591
FLOT2	-0.587635	0.00181093	0.0139871
HTATIP2	-0.452566	0.00181548	0.0140143
SOCS2	0.992908	0.00181783	0.0140245
E2F4	0.576024	0.00182569	0.0140771
ITGB1BP1	-0.810694	0.00182795	0.0140865
CSNK1A1	0.576897	0.00183294	0.0141152
COL6A3	1.46377	0.00183462	0.0141152
LMAN2L	-0.755064	0.00183478	0.0141152
ZNF134	1.37371	0.00183719	0.0141256
AHSA2P	0.571563	0.00183991	0.0141385
RWDD1	0.825326	0.00184802	0.0141928
NAA25	-0.686238	0.00184982	0.0141987
NOC4L	-0.931098	0.00185655	0.0142423
NR4A2	1.72604	0.00185967	0.0142582
ZXDB	0.812891	0.00186133	0.0142629
ZNF574	0.716222	0.00187863	0.0143873
TALDO1	-0.54756	0.00188572	0.0144335
SLC7A14-AS1	1.79577	0.00189351	0.0144811
UBE2L6	0.862558	0.00189407	0.0144811
HP1BP3	0.531009	0.00189554	0.0144841
SLC25A23	-0.772883	0.00190104	0.014518
ZFPL1	0.913072	0.00192554	0.0146968
ZBTB44	1.72146	0.00192848	0.0147111
NDUFB7	-0.796213	0.00193671	0.0147557
AACS	-0.668011	0.00193726	0.0147557
HOXB6	0.965725	0.00193759	0.0147557
THAP9-AS1	1.01964	0.00193994	0.0147653
MLXIP	-0.931343	0.0019463	0.0148054
PHF3	0.652931	0.00195423	0.0148574
RPS6KB2	0.654903	0.00196402	0.0149235
ASPH	-0.484266	0.00197404	0.0149913
PIGW	0.751503	0.001976	0.0149941
ADK	-0.830766	0.00197663	0.0149941
TGFB2	-0.607288	0.00197975	0.0150094
ATP5F1E	-0.53779	0.00200048	0.0151529
POMP	-0.682269	0.00200091	0.0151529
SPRY4	0.931296	0.00200264	0.0151576
EIF3I	-0.613729	0.00200524	0.0151606
NDUFB1	-0.762859	0.00202472	0.0152991
CD99	-0.645454	0.00202729	0.01531
ACSS1	-1.05475	0.00203392	0.0153516
AREL1	0.800392	0.00204447	0.0154226
SLC12A4	0.902128	0.00205029	0.0154579
ZBTB33	0.755254	0.00205176	0.0154605
CCDC144A	1.02272	0.00205327	0.0154632
PUF60	-0.621805	0.002057	0.0154828
TTC37	1.00683	0.00207586	0.0156161
RIN2	-0.745189	0.00208319	0.0156576
ANGPTL4	0.774831	0.00208369	0.0156576
PDHA1	-0.734721	0.00208496	0.0156585
GAS8	1.02856	0.00208968	0.0156853
CAMK2D	-0.572355	0.0020921	0.0156948
RPL3	-0.379894	0.0020953	0.0157101
PRDX5	-0.552169	0.00210078	0.0157425
NAXE	-0.658434	0.00211798	0.0158561
RAB3B	-1.20452	0.00211998	0.0158561
PTER	-1.02784	0.00212081	0.0158561
ZNF557	1.39271	0.0021215	0.0158561
TCN2	-1.70982	0.00212177	0.0158561
RIN3	-0.961232	0.00212973	0.0159068
ANKMY2	-1.00799	0.00213188	0.0159141
IRS2	0.682249	0.00213379	0.0159196
PRPF3	0.705921	0.00213625	0.0159205
DUSP5	0.463362	0.00213931	0.0159346
AP2A2	-0.982401	0.0021602	0.0160813
ILK	-0.495013	0.00216701	0.0161232
CORO7	1.13878	0.00216908	0.0161298
NDUFA1	-0.596774	0.00217032	0.0161302
DDOST	-0.482926	0.00217251	0.0161376
HHIPL2	1.01764	0.00217992	0.0161838
MRPL46	-0.655204	0.0021977	0.0163069
MYDGF	-0.724044	0.00221169	0.0163928
ADCY6	-0.683108	0.00221366	0.0163984
TRMT1	0.736077	0.00222283	0.0164574
JAK2	1.88367	0.00222704	0.0164788
SNHG8	0.69515	0.00222815	0.0164788
FOXQ1	1.08547	0.00223274	0.0164949
RIC1	0.642172	0.00223275	0.0164949
AKAP17A	0.64105	0.00225179	0.0166259
CSE1L	-0.557262	0.00225292	0.0166259
COIL	0.788955	0.0022709	0.0167404
ABCG2	-0.677545	0.00228717	0.0168511
TAOK1	0.937829	0.00229552	0.0169035
RASA2	0.993576	0.00230091	0.0169187
ABHD14A-ACY1	3.84649	0.00230188	0.0169187
NDUFV1	-0.556246	0.00230321	0.0169187
IGFBP4	0.456825	0.00230381	0.0169187
STEAP3	-0.510441	0.00230552	0.0169221
PFKL	-0.717642	0.00231211	0.0169594
PPME1	-0.675397	0.0023136	0.0169594
DEGS2	-2.96842	0.00231435	0.0169594
ZNF674-AS1	1.32253	0.00231643	0.0169655
ATP6V0D1	-0.710363	0.00234502	0.0171564
ABCA5	1.32899	0.00235121	0.0171924
RAPGEF6	0.779063	0.00236904	0.0173135
RASSF4	-2.83363	0.0023808	0.0173901
RRAS	-0.769574	0.00238443	0.0174072
MBD5	1.9915	0.00238668	0.0174143
PPP1R14B-AS1	-1.38385	0.00239392	0.0174466
ATP8B1	-0.856394	0.00239495	0.0174466
SPTBN1	-0.357905	0.00239903	0.0174669
HRK	2.9181	0.00240366	0.0174912
TANK	0.782892	0.00241073	0.0175333
SNRPN	-0.557393	0.00241227	0.0175351
SPHK1	1.20698	0.00241546	0.0175489
MRPS18A	-0.815238	0.00242331	0.0175804
CDRT1	-0.752307	0.00242386	0.0175804
SETX	0.58851	0.00242497	0.0175804
RN7SL3	2.60354	0.00242637	0.0175812
UBAC2	-0.634204	0.00243377	0.0176254
ZNF507	0.554976	0.00243888	0.017653
CTNNA1	-0.590879	0.00244133	0.0176613
CD151	-0.546886	0.00244774	0.0176813
KCNJ16	1.19952	0.002448	0.0176813
RAB2B	0.948355	0.00246546	0.017798
MIPEP	-0.951121	0.00247122	0.0178211
HM13	-0.673871	0.00247129	0.0178211
LAMB3	-0.99708	0.00247324	0.0178212
PLPP3	0.780297	0.00247392	0.0178212
TRIM69	1.28047	0.00247933	0.0178507
TIMM23	-0.523024	0.00248366	0.0178723
PRR3	0.869309	0.00248516	0.0178737
ORMDL2	-0.641952	0.00249658	0.0179463
UBE2C	1.25165	0.00249931	0.0179565
AREG	0.673034	0.00250075	0.0179573
RCCD1	-1.1141	0.00250458	0.0179753
C1RL	0.952884	0.00251279	0.0180247
KLF9	1.18501	0.00251638	0.018041
MMP24	-0.56499	0.00252424	0.0180877
SLC23A2	0.782797	0.00252776	0.0181034
TGFBI	-0.391739	0.00253484	0.0181445
DPP3	-1.18094	0.00254513	0.0182086
TBCD	-0.75092	0.00254879	0.0182252
GTPBP4	0.560907	0.00256167	0.0183077
RPL8	-0.369996	0.00256345	0.0183108
POLR2G	-0.645997	0.00257329	0.0183618
CRAMP1	2.66333	0.00257401	0.0183618
SLC12A9	-1.53401	0.00257898	0.0183736
COX8A	-0.66974	0.00257901	0.0183736
ACP6	-1.13239	0.00260583	0.0185452
MARS1	-1.17298	0.00260895	0.0185577
SEC24C	-0.501807	0.00261208	0.0185702
CLTC	-0.547508	0.00261575	0.0185866
RRAS2	-0.857051	0.00262012	0.0186079
PDE10A	0.729582	0.00263411	0.0186975
ZNF407	1.02128	0.00264123	0.0187382
SART3	0.963697	0.00264276	0.0187393
MATR3	1.25777	0.00264763	0.0187641
ABCC1	-0.467746	0.00266517	0.0188785
EMC4	-0.556116	0.0026889	0.0190367
TOLLIP	-0.75216	0.00269239	0.0190515
NT5DC2	-0.848073	0.00269803	0.019081
FAM193A	0.788471	0.00269937	0.019081
CLPP	-1.01186	0.00270306	0.0190971
SAT1	0.452018	0.00270604	0.0191082
STT3A	-0.709025	0.00271098	0.0191332
ANKRD2	-3.43674	0.00272011	0.0191877
DTNB	1.38551	0.00274291	0.0193366
LRPPRC	-0.547739	0.00274407	0.0193366
NUP58	0.766854	0.00275242	0.0193854
PPP2R1B	-0.888745	0.00276425	0.0194489
NDUFA2	-0.995974	0.0027643	0.0194489
RCOR3	0.782108	0.00277029	0.0194809
HNRNPH1	0.549334	0.00277351	0.0194935
TBC1D22A	-0.802673	0.00277904	0.0195222
FUBP3	-1.1259	0.00278377	0.0195454
SREK1IP1	1.71755	0.00280017	0.0196504
ZDHHC9	-0.49368	0.00282512	0.0198152
DNAJC27	1.3909	0.00282783	0.019824
LOC101928118	1.3396	0.00283202	0.0198431
SAV1	0.801994	0.00283376	0.0198451
SNX16	1.58154	0.00284001	0.0198786
ZNF799	1.66938	0.00284249	0.0198847
GGCX	-0.792272	0.00284709	0.0198942
ATG2A	0.73097	0.00284809	0.0198942
MAPK8IP2	1.70958	0.00285601	0.019936
ARF6	0.452835	0.00285701	0.019936
UNC5CL	1.74274	0.00286286	0.0199579
ARHGAP33	2.46339	0.00286489	0.0199579
BCL7A	0.893282	0.00286502	0.0199579
TRMT5	1.06894	0.0028661	0.0199579
MBD1	0.859214	0.0028675	0.0199579
AKAP12	-0.467459	0.00287034	0.0199675
PRPF31	-0.549742	0.0028731	0.0199764
VCPKMT	1.05797	0.00288083	0.0200153
HSPA12A	-0.963264	0.00288163	0.0200153
NFKBIL1	1.19789	0.00288474	0.0200168
HERC1	1.20736	0.0028848	0.0200168
LSR	1.52163	0.00289805	0.0200984
ALDH1B1	-0.981734	0.00291658	0.0202167
CYB5D1	0.607803	0.0029332	0.0203215
CAMSAP2	0.689538	0.00294038	0.0203609
FAM133B	0.830157	0.00294947	0.0204134
EP300	0.582985	0.00297624	0.0205882
CRNKL1	0.757734	0.00298216	0.0206187
MTO1	2.94602	0.00300549	0.0207599
EVI5	1.37043	0.00300565	0.0207599
CPNE3	-0.708053	0.00301128	0.0207883
SCAMP4	-1.01703	0.00301429	0.0207984
AHCYL1	-0.513643	0.00302403	0.0208551
SRSF4	0.572958	0.00302893	0.0208783
HELZ2	2.23987	0.00304066	0.0209485
NRBF2	0.759809	0.00304619	0.020976
TKT	-0.446244	0.00304825	0.0209795
DUSP1	0.505967	0.00305384	0.0210074
PURA	0.898048	0.00305675	0.0210167
IFIT2	1.19518	0.00306031	0.0210306
ESCO2	1.52197	0.00307001	0.0210865
NRXN3	-1.67254	0.003077	0.0211147
PDZD11	-0.734277	0.00307849	0.0211147
INSL4	0.787611	0.00307878	0.0211147
PRKAB2	0.645579	0.00308434	0.0211422
ARHGAP1	-0.677143	0.00309092	0.0211766
TMEM9B	-0.784778	0.00310462	0.0212597
MAPRE2	-1.34275	0.0031269	0.0214016
ADSS2	-0.587622	0.00313408	0.0214399
CREB3L2	0.756846	0.00313783	0.0214547
RASSF6	0.881563	0.00314237	0.021475
UBE2D3	0.444486	0.00314651	0.0214924
MAFG	0.609484	0.003159	0.0215669
HGSNAT	-0.607954	0.00316154	0.0215691
GPX2	-0.499692	0.00316249	0.0215691
FCHO2	0.655373	0.00318619	0.0217089
KPNA2	-0.50455	0.00319645	0.0217664
ATP5IF1	-0.486068	0.00319782	0.0217664
TRMT12	0.913811	0.00320219	0.0217851
USP42	0.855379	0.00320517	0.0217945
TCEAL9	0.671066	0.00321131	0.0218213
POLQ	-2.08356	0.00321232	0.0218213
PCMT1	-0.821825	0.00321733	0.0218444
PTPMT1	-0.834847	0.00323116	0.0219273
DNAJC13	-0.667369	0.00323312	0.0219278
TBCK	1.16053	0.00323446	0.0219278
S100A13	-0.783762	0.00326411	0.0221178
ODF3B	2.23497	0.00330454	0.0223806
NUP210	-0.588383	0.00331436	0.0224153
MORF4L1	-0.47355	0.00331461	0.0224153
ZNF770	0.583307	0.00332244	0.0224571
GRPEL2	1.09659	0.00334027	0.0225663
CHML	0.656802	0.00335107	0.0226281
RNF187	-0.712305	0.00335894	0.0226699
TFRC	-0.756508	0.0033653	0.0226947
DSC3	-0.940085	0.00336607	0.0226947
FBXO5	1.3463	0.00336818	0.0226947
KMT2A	1.33134	0.00336929	0.0226947
ZCCHC2	0.939873	0.00338474	0.0227627
ZNF518B	1.36296	0.00338597	0.0227627
SARS1	-0.48495	0.00338631	0.0227627
DEPDC7	0.97185	0.00338777	0.0227627
MESD	-0.620504	0.00339046	0.0227695
WDR43	0.736925	0.00340094	0.0228287
TSR3	-0.69829	0.00341045	0.0228811
TBC1D7	1.2246	0.0034234	0.0229567
HDAC6	1.05472	0.00343162	0.0230005
BCAS3	1.50704	0.00343928	0.0230404
FTL	-0.3783	0.00344156	0.0230444
HAUS2	0.977208	0.00344466	0.0230538
GBA	-0.571072	0.00347734	0.023261
DYNC1LI2	-0.660642	0.00348009	0.0232619
B3GNT7	2.76111	0.00348089	0.0232619
TLK2	0.763871	0.00348373	0.0232667
SCEL	-1.87778	0.00348661	0.0232667
RBM12B	1.10598	0.00348675	0.0232667
PARTICL	1.97981	0.00348895	0.0232699
KNOP1	-0.714429	0.00349605	0.0233058
NRIP1	0.569977	0.00351879	0.0234459
MFSD9	0.853835	0.003526	0.0234825
MGST2	-0.847685	0.00352923	0.0234924
PSMD8	-0.558704	0.00353937	0.0235484
SFRP4	-0.950329	0.00356306	0.0236944
ARMCX5	1.07703	0.00360762	0.023979
ZNF875	0.901481	0.00361831	0.0240265
HPGD	-0.705805	0.00362751	0.0240759
FOXD1	1.0188	0.00363335	0.0241029
MDGA1	-3.25068	0.00364102	0.0241302
TXNIP	1.62354	0.00365109	0.0241851
UROS	-0.682321	0.00367847	0.0243309
ELL	1.44322	0.00368818	0.0243832
ZDHHC3	-0.751542	0.00369424	0.0244114
GLRX3	-0.500775	0.00369665	0.0244155
RRAGB	1.31184	0.00370033	0.0244279
LGALS8	0.665425	0.00370734	0.0244623
SUMO3	-0.655148	0.00371662	0.0245117
ZNF319	1.13424	0.00372042	0.0245248
SIRPA	-0.645438	0.00372367	0.024532
CYB5A	0.520431	0.00372693	0.024532
NUAK2	0.578208	0.00372987	0.0245395
ZNF512	0.646663	0.00373382	0.0245514
RNPEPL1	-1.01166	0.0037353	0.0245514
XAGE1B	-0.751927	0.00374544	0.0246062
LINC-PINT	0.930203	0.00375114	0.0246317
MCM5	-0.999593	0.00375727	0.0246378
ZNF488	-1.40136	0.00375824	0.0246378
KIAA0586	1.02447	0.00375838	0.0246378
ASS1	1.36008	0.00375933	0.0246378
CDA	-0.793076	0.00377825	0.0247499
BCORL1	0.982409	0.0038078	0.0249315
ARL6IP1	0.742106	0.0038244	0.0250281
HELB	1.42052	0.00383362	0.0250763
ZNF34	1.61278	0.00383831	0.025095
PCDHA12	-0.882351	0.00389247	0.0254305
MAPK9	-0.802621	0.00389414	0.0254305
PRR13	-0.969219	0.00389525	0.0254305
RFWD3	1.33119	0.00390208	0.0254533
PRKD3	0.964211	0.00390336	0.0254533
SNX9	-0.648208	0.00390436	0.0254533
EEF1G	-0.376073	0.00391343	0.0255002
SETD1B	0.656795	0.00392879	0.025588
CGN	-1.21432	0.00396713	0.0258253
FGFBP1	-2.40266	0.00397887	0.0258893
LRP12	1.0178	0.00398836	0.0259386
RCAN1	1.0887	0.00401246	0.0260829
IFI6	1.54267	0.004022	0.0261324
HSPA14	0.791031	0.00403258	0.0261887
DPP4	-3.25089	0.00404619	0.0262645
PAPLN	-1.11782	0.00406567	0.0263783
TJAP1	1.06045	0.004084	0.0264846
RPS15	-0.543878	0.00409092	0.0265168
WDR89	0.957042	0.00409333	0.0265198
RNF111	0.886371	0.0041063	0.0265911
[truncated: 11,757 more rows]

## Sheet: Vero
gene	log.fold.change	p.value	adjusted.p.value
JUN	3.34815	0	0
EPHA2	2.10719	0	0
PPP1R15A	3.15068	0	0
KANSL1	1.69809	0	0
PIM3	3.89908	0	0
NR4A1	4.27574	0	0
NFKBIZ	2.18138	0	0
IFIT1	5.0699	0	0
IFIT2	3.99422	0	0
ZC3HAV1	3.26048	0	0
DUSP1	5.40636	0	0
DUSP8	3.96354	0	0
PER1	4.56063	0	0
AMOTL2	2.0208	0	0
GADD45B	2.71409	0	0
TIPARP	2.39424	0	0
IRF1	2.54967	0	0
KLF6	2.6292	0	0
CSRNP1	3.15181	0	0
FRMD6	2.2149	0	0
ATF3	3.47532	0	0
NFKBIA	5.75657	0	0
IFIH1	3.69497	0	0
TNFRSF10B	2.61927	0	0
TNFAIP3	5.94834	0	0
HIVEP2	2.87274	0	0
NEURL3	5.91338	0	0
TPT1	1.73344	0	0
SLC25A25	3.34537	6.52061e-295	2.62151e-292
RIPK4	3.18661	9.92713e-294	3.85801e-291
IP6K3	2.65264	1.60428e-280	6.03364e-278
THBS1	2.08682	3.42842e-276	1.24912e-273
NUAK2	1.64991	3.85148e-273	1.36074e-270
IFIT3	3.08227	4.95591e-267	1.69944e-264
PDE4B	4.32753	5.51841e-263	1.83826e-260
KLF10	1.82362	6.85593e-253	2.22037e-250
NR1D1	2.19992	1.01385e-252	3.19474e-250
NOCT	3.33694	1.94866e-252	5.97881e-250
IL1A	3.81271	7.28136e-249	2.17675e-246
PIM1	1.86069	3.42023e-244	9.9691e-242
AEN	2.20977	3.92884e-239	1.11723e-236
IL11	2.69395	3.03882e-235	8.43562e-233
DHX58	2.27347	1.10469e-232	2.99524e-230
TRAF1	7.1825	2.30125e-228	6.09779e-226
PFKFB3	1.71654	5.59484e-218	1.44956e-215
ARRDC3	2.89474	2.98018e-216	7.55346e-214
NFKB2	2.0405	2.17855e-214	5.40419e-212
IER3	1.54848	1.12466e-213	2.73176e-211
COX2	1.65326	1.48188e-209	3.52597e-207
PER2	3.13469	1.16838e-203	2.72443e-201
CCN1	1.98791	3.44828e-198	7.88304e-196
LAMB3	5.76594	1.9509e-197	4.37414e-195
BHLHE40	1.37624	3.11672e-195	6.85619e-193
TRAF3	2.17297	1.36373e-192	2.94439e-190
SH2B3	2.62447	1.50589e-192	3.19221e-190
CCNL1	2.65545	8.60619e-191	1.79178e-188
NFKBIE	2.49124	4.70481e-190	9.6234e-188
RGS2	1.6981	8.42217e-188	1.693e-185
SPECC1	1.86182	3.75776e-172	7.42572e-170
PALM2AKAP2	1.66677	1.75367e-171	3.40767e-169
ISG15	2.63499	6.54505e-171	1.25096e-168
ETS2	2.44353	6.42402e-167	1.20803e-164
PABPC1	0.921017	2.37016e-165	4.38631e-163
SQSTM1	1.31623	7.23672e-165	1.31833e-162
CCL2	7.26801	8.33972e-164	1.49589e-161
RUNX1	1.67588	2.71246e-161	4.79161e-159
FAM83G	1.6921	1.06604e-159	1.85506e-157
LRP4	1.85029	1.72906e-159	2.96457e-157
ZC3H12A	2.39792	9.04783e-156	1.52882e-153
TUFT1	1.70399	1.95317e-155	3.25314e-153
RELB	2.35921	9.20206e-155	1.51108e-152
NR4A2	3.61187	7.63102e-153	1.2357e-150
ARHGEF28	1.1245	8.95732e-153	1.43059e-150
OTUD1	3.08399	2.59807e-151	4.09336e-149
MEF2D	1.54711	2.09529e-149	3.25719e-147
ZFAND5	1.16738	6.01759e-148	9.23146e-146
COX1	1.61895	1.40699e-145	2.1304e-143
RPL32	1.12254	7.56719e-145	1.1311e-142
S100A4	1.15072	6.27361e-143	9.25874e-141
PRDM1	3.38579	2.24422e-141	3.27067e-139
CYTB	1.65805	5.37398e-140	7.73522e-138
MYC	1.46238	3.33465e-139	4.7413e-137
EPC1	1.97755	1.2217e-136	1.71612e-134
ND1	1.51956	2.37017e-136	3.28974e-134
AGO2	1.86994	1.13418e-135	1.5557e-133
RPLP2	1.05018	8.24134e-135	1.11728e-132
CDC42EP3	1.53614	6.36811e-131	8.534e-129
ND5	1.53499	2.9788e-129	3.94657e-127
NR4A3	8.40829	5.26936e-128	6.90286e-126
DUSP16	2.01996	5.6089e-127	7.26602e-125
YTHDC1	1.42466	3.13168e-126	4.01234e-124
EEF2	1.01564	2.72394e-125	3.452e-123
ID1	1.47825	3.61505e-125	4.53203e-123
TET3	1.68609	1.37285e-122	1.70277e-120
FAM71A	7.44174	1.50181e-122	1.84312e-120
SBNO2	1.31979	3.54115e-121	4.30065e-119
SH3BP4	1.85174	4.49249e-121	5.39979e-119
USP42	1.56239	1.93689e-120	2.30431e-118
MT-ND4	1.55973	1.02569e-119	1.20793e-117
FAU	1.16758	4.89926e-118	5.71204e-116
COX3	1.68994	2.05483e-116	2.37201e-114
NUAK1	1.58913	3.31362e-115	3.78759e-113
CCL5	7.38356	4.0702e-114	4.60723e-112
DUSP5	2.11362	1.52824e-112	1.71324e-110
PLK2	1.30438	1.18349e-111	1.31412e-109
H1-2	0.944664	5.0113e-110	5.51196e-108
FAM193A	1.38513	7.94066e-110	8.65235e-108
ZFP36	1.84936	8.79715e-110	9.49685e-108
BCAR1	1.26104	4.90362e-109	5.24507e-107
ABTB2	1.35568	3.95764e-108	4.19474e-106
TBC1D10A	2.03197	1.23745e-107	1.29977e-105
PTCH1	1.60865	1.86895e-107	1.94554e-105
MTMR10	1.22485	6.82765e-107	7.04456e-105
TNIP1	1.29796	7.01381e-107	7.17316e-105
SFSWAP	1.4436	3.53117e-106	3.57999e-104
DIDO1	1.30394	1.65137e-105	1.65977e-103
SMURF1	1.37962	3.19508e-103	3.18388e-101
ATP8B1	2.75068	7.4049e-103	7.31642e-101
PSAP	-0.918726	8.58303e-101	8.40921e-99
SLC25A3	0.903344	8.84884e-101	8.59739e-99
NPC2	-1.0777	1.84279e-100	1.77563e-98
DHX37	1.67779	2.35722e-100	2.2527e-98
INHBA	1.48626	4.80673e-100	4.55623e-98
IFI6	1.95781	9.29949e-100	8.74377e-98
RPL28	1.16277	1.37905e-99	1.28627e-97
NFKB1	1.39602	2.50586e-99	2.31872e-97
EIF3K	1.05718	4.10772e-99	3.77102e-97
BCL3	1.8161	8.49638e-99	7.739e-97
FOS	4.30082	7.88521e-98	7.12665e-96
CXCL10	7.84449	5.58771e-96	5.01132e-94
PPRC1	1.37109	4.34539e-95	3.8674e-93
RPL26	0.902018	4.77559e-95	4.21808e-93
RCAN1	1.79884	7.0037e-95	6.13956e-93
PDE4D	2.06863	9.78854e-95	8.51676e-93
TNFRSF1A	1.02075	2.80352e-94	2.4212e-92
RPS20	0.918708	4.93209e-94	4.22818e-92
BRD2	0.991665	7.23944e-94	6.16092e-92
PELI1	1.20613	2.59073e-91	2.18879e-89
ARID5B	1.11944	5.10902e-91	4.28533e-89
CLK1	2.12579	5.77553e-91	4.80978e-89
MT-ND2	1.50796	6.02852e-91	4.98486e-89
IER5	2.22636	1.67667e-90	1.37664e-88
BCL6	2.29527	3.21511e-90	2.62133e-88
ND4L	1.65673	4.58802e-89	3.7147e-87
RAP1GAP	1.92562	1.33693e-88	1.07498e-86
JMJD1C	1.21075	3.79194e-88	3.0281e-86
IFRD1	1.94891	4.51892e-88	3.58409e-86
RBM33	1.28569	1.39593e-87	1.09968e-85
DDX60	3.62008	3.66153e-87	2.86508e-85
TIMP2	-0.987889	1.3822e-86	1.07434e-84
FNDC3A	1.14746	2.6417e-86	2.03971e-84
CHAC1	3.44055	4.96787e-86	3.81056e-84
RSAD2	2.75807	6.89272e-85	5.25243e-83
CYLD	1.72579	8.01801e-85	6.07026e-83
TSC22D2	1.5981	6.26854e-84	4.71516e-82
GTF2IRD1	1.36337	4.27704e-83	3.19654e-81
SLC23A2	1.253	5.50605e-83	4.08886e-81
KDM6B	1.36263	1.82953e-82	1.35003e-80
KLF4	4.27864	1.87861e-82	1.37753e-80
BRD1	1.16554	4.8717e-82	3.54995e-80
LDLR	1.22534	2.14849e-81	1.55586e-79
EPHA7	-1.10203	8.75218e-81	6.29887e-79
DDX58	2.07489	1.84605e-80	1.32044e-78
MLLT10	1.27444	1.013e-79	7.20154e-78
SETD5	1.03343	6.67991e-79	4.72006e-77
CCN2	2.26989	1.03626e-78	7.27819e-77
MAP2K3	1.32701	1.20644e-78	8.4227e-77
SPRY2	1.80338	1.36661e-78	9.48409e-77
RLF	1.2814	3.8432e-78	2.65135e-76
FBXW11	0.934838	1.07885e-77	7.39899e-76
EIF4B	0.91295	1.11668e-77	7.61367e-76
IGFBP3	-0.784145	1.96097e-77	1.32924e-75
EDN1	2.19053	3.68817e-77	2.48557e-75
NEDD9	3.33399	5.65e-77	3.78583e-75
CHD2	1.14121	4.74086e-76	3.15849e-74
GPNMB	-1.06054	7.55267e-76	5.00321e-74
SCAF4	1.04341	9.30525e-76	6.12937e-74
PRAG1	1.98375	1.87276e-75	1.22666e-73
TRAF4	1.23121	4.63055e-75	3.01607e-73
CSF1	1.88608	1.09471e-74	7.09067e-73
LGMN	-0.905297	3.66621e-74	2.36157e-72
RPS14	1.00693	5.0484e-74	3.23403e-72
ERRFI1	1.79664	6.00569e-74	3.82625e-72
STARD13	1.38887	3.27356e-73	2.07426e-71
ALDH1A1	-0.759706	7.17053e-73	4.51898e-71
DDX31	1.64068	8.81729e-73	5.52692e-71
NPNT	-1.02123	3.27779e-72	2.04362e-70
KAT6A	0.972383	4.01023e-72	2.48698e-70
PCGF2	1.01963	8.13481e-72	5.01819e-70
PPARG	1.18642	9.88669e-72	6.06679e-70
IFI44	4.64754	1.03571e-71	6.3222e-70
ATP6	1.46906	1.30675e-71	7.93508e-70
ASXL1	0.936644	2.45334e-70	1.48205e-68
FAM107B	-1.10062	2.72491e-70	1.63761e-68
ND6	1.47042	5.78577e-70	3.4593e-68
SEMA7A	1.54251	1.41878e-69	8.43958e-68
RPL27	0.753034	4.44756e-69	2.63219e-67
KMT2E	0.850723	8.88327e-69	5.23081e-67
FNBP4	1.2554	9.90804e-69	5.80492e-67
PDZK1	-1.05812	1.68316e-68	9.81197e-67
ABCA4	4.69796	2.55776e-68	1.48363e-66
GLUL	-1.29123	1.606e-67	9.2695e-66
JADE1	1.08141	1.74286e-67	1.00099e-65
ARAP2	1.75749	1.81395e-67	1.03671e-65
KDM6A	1.40028	3.18314e-67	1.81035e-65
ID2	1.69569	3.21873e-67	1.82171e-65
UVRAG	1.41112	9.53675e-67	5.37145e-65
NDRG1	-0.872488	1.55552e-66	8.71915e-65
CTPS1	1.01357	2.9433e-66	1.64191e-64
DIP2C	1.24469	5.09678e-66	2.82968e-64
PPFIA1	0.994112	5.69974e-66	3.14945e-64
NR3C1	1.14259	1.59026e-65	8.74568e-64
PDZD8	0.873894	1.83188e-65	1.00272e-63
CST3	-0.701636	1.93831e-65	1.05601e-63
CHD9	1.15091	2.47282e-65	1.34096e-63
PTBP2	1.67003	8.0245e-65	4.33137e-63
EHD4	1.02564	1.2186e-64	6.54733e-63
URB2	1.48873	2.29839e-64	1.22922e-62
CALM1	-0.801075	4.97369e-64	2.64786e-62
NCKAP5L	1.07418	5.52688e-64	2.929e-62
H2BC13	1.22696	1.76182e-63	9.29458e-62
MAMLD1	2.11273	2.02806e-63	1.0651e-61
AKAP1	1.05823	2.21011e-63	1.1555e-61
XBP1	1.09258	4.11146e-63	2.13998e-61
KDM5B	1.04402	5.78263e-63	2.99643e-61
ING1	2.07132	3.81468e-62	1.96794e-60
CCDC102A	1.13996	2.45096e-61	1.25884e-59
CPEB4	1.59653	3.55475e-61	1.81776e-59
PAPSS2	1.80464	4.71188e-61	2.39895e-59
DDIT3	2.60495	9.67768e-61	4.90574e-59
IER2	1.63804	2.68123e-60	1.35327e-58
SUPV3L1	1.14043	5.2738e-60	2.65031e-58
PPP1R18	0.985625	8.07912e-60	4.04268e-58
ARHGAP23	0.922084	4.829e-59	2.40604e-57
LIF	1.05319	1.14181e-58	5.66484e-57
ZNF316	1.01269	1.61657e-58	7.98627e-57
SPP1	-0.972468	3.39571e-58	1.67049e-56
DYRK1A	0.983554	4.7426e-58	2.32327e-56
PPM1D	0.926535	5.48402e-58	2.67524e-56
TMBIM6	-0.814437	7.26792e-58	3.53069e-56
TRIO	1.00466	9.23936e-58	4.46978e-56
PLEKHM2	1.02642	1.45199e-57	6.99538e-56
ARID4B	0.858972	1.64948e-57	7.91412e-56
CHRDL1	-0.748653	3.10311e-57	1.48275e-55
IRAK2	2.18075	3.26069e-57	1.55169e-55
NXN	1.24677	6.95285e-57	3.29525e-55
KRT17	7.82004	7.9452e-57	3.75033e-55
VEGFA	1.31824	1.63961e-56	7.70814e-55
CREB5	2.53386	2.05723e-56	9.63264e-55
SDC4	0.716841	3.37655e-56	1.57469e-54
TBX2	3.52515	7.18239e-56	3.33623e-54
SAMD4A	1.00661	8.20802e-56	3.79751e-54
RFNG	1.08274	1.45697e-55	6.71415e-54
JUNB	0.901535	2.51836e-55	1.15597e-53
ATF4	0.748807	9.49399e-55	4.3408e-53
SHROOM3	1.19998	1.33291e-54	6.07047e-53
PPP1R15B	1.19837	1.35569e-54	6.15018e-53
YOD1	1.79823	1.38095e-54	6.24049e-53
MITF	1.18487	1.41509e-54	6.37008e-53
ZBTB10	1.05757	1.13933e-53	5.10902e-52
GADD45A	1.3427	1.18264e-53	5.28291e-52
GEM	1.77896	1.4796e-53	6.58422e-52
SPEN	1.02734	1.49118e-53	6.6105e-52
NFIL3	1.9404	4.25017e-53	1.877e-51
HBEGF	1.66812	4.27652e-53	1.88151e-51
STK40	0.926572	6.45491e-53	2.82924e-51
GRN	-0.8366	1.99618e-52	8.71666e-51
SMAD7	0.910252	2.21119e-52	9.61948e-51
NSD2	0.749695	2.25995e-52	9.79508e-51
ATP6AP2	-1.07076	3.22792e-52	1.39386e-50
SLCO5A1	2.07527	5.25268e-52	2.25274e-50
MEX3D	1.03792	5.25556e-52	2.25274e-50
EEF1G	0.61852	1.16639e-51	4.9813e-50
PPP1R3B	1.60583	1.55117e-51	6.60038e-50
PDIA6	-0.694456	1.84691e-51	7.83024e-50
ZMIZ2	0.896524	2.34447e-51	9.9037e-50
POGLUT2	-0.898727	2.93036e-51	1.23339e-49
CTSL	-0.675096	7.52242e-51	3.15482e-49
RNF128	-0.929024	1.04227e-50	4.35549e-49
ABL2	1.21197	1.24837e-50	5.19811e-49
PPP1R3C	1.87946	1.83067e-50	7.59565e-49
RACK1	0.645518	2.06895e-50	8.55387e-49
UGDH	-0.831403	9.35894e-50	3.85568e-48
CLK4	1.64563	1.35289e-49	5.55401e-48
CAMKK1	1.36921	3.29158e-49	1.34654e-47
LEPROT	-0.718761	4.07624e-49	1.66171e-47
MTCL1	1.2757	4.13407e-49	1.67941e-47
SLC6A6	-0.829362	5.68509e-49	2.30148e-47
BRPF1	1.40887	5.96809e-49	2.40768e-47
MAP3K8	6.90407	7.7383e-49	3.11106e-47
RPS16	0.766811	9.59691e-49	3.84503e-47
GSE1	1.08619	3.49481e-48	1.39541e-46
ZZEF1	0.977065	4.01832e-48	1.59896e-46
MAFF	1.18435	4.47202e-48	1.77344e-46
TANC1	1.12628	5.58171e-48	2.206e-46
UIMC1	1.25063	7.12845e-48	2.80779e-46
CEP85L	1.45897	7.69967e-48	3.02257e-46
GNA13	1.0343	9.68326e-48	3.78849e-46
TTC7B	0.938524	1.00823e-47	3.93141e-46
GNS	-0.663018	1.03429e-47	4.0196e-46
MAP3K14	1.06749	1.71683e-47	6.65e-46
NCOA6	0.920518	1.77204e-47	6.84114e-46
ARID1B	0.954748	1.96281e-47	7.55262e-46
CREBBP	0.785681	6.11033e-47	2.34343e-45
UBA2	0.839729	1.26687e-46	4.84276e-45
COG3	1.21655	1.90568e-46	7.26089e-45
MTSS2	1.50286	2.12915e-46	8.08591e-45
FOXN2	1.11055	2.33336e-46	8.83267e-45
CLDN4	0.939488	2.93113e-46	1.10595e-44
FOSL1	1.98474	3.90471e-46	1.46855e-44
VEGFC	1.79895	6.7655e-46	2.5363e-44
PDIA3	-0.631845	7.62904e-46	2.85087e-44
ICAM1	5.05409	1.48326e-45	5.52501e-44
CDC14A	1.51519	1.74379e-45	6.47479e-44
FBXO42	0.95441	1.94902e-45	7.21385e-44
EEF1D	0.69966	2.10843e-45	7.77917e-44
SCYL1	0.909825	2.14662e-45	7.89508e-44
SETD2	0.851231	5.99675e-45	2.19862e-43
CDC42EP1	0.925726	6.87339e-45	2.51213e-43
GPC4	-0.524136	1.22167e-44	4.45108e-43
DUSP4	2.27834	1.24549e-44	4.52371e-43
AFF1	1.09129	1.2539e-44	4.54014e-43
SPATS2L	-0.733643	2.95536e-44	1.06677e-42
TP53INP1	-1.18898	3.25528e-44	1.1714e-42
EGR1	4.44095	3.42652e-44	1.22922e-42
PIBF1	1.13447	3.88465e-44	1.3893e-42
NOTCH1	1.08489	5.39601e-44	1.92392e-42
PAIP2B	-1.32763	5.87113e-44	2.08694e-42
MMP1	-1.21572	1.07715e-43	3.81718e-42
RBBP6	1.00083	1.50541e-43	5.31867e-42
ZNF746	1.2198	2.06251e-43	7.26488e-42
CNTFR	3.65834	2.25225e-43	7.90935e-42
HERC6	2.66357	2.49823e-43	8.7468e-42
KMT2C	0.979617	2.69751e-43	9.41627e-42
PTPRD	3.43042	3.87811e-43	1.3497e-41
PTPN14	0.93294	4.05488e-43	1.40702e-41
BYSL	1.20688	4.67346e-43	1.61685e-41
TRIP10	0.809999	6.00809e-43	2.07244e-41
RHOB	0.744837	6.29685e-43	2.16563e-41
SLC3A2	0.973384	8.7379e-43	2.99633e-41
EPN1	0.659064	1.12456e-42	3.84494e-41
MTA1	0.825109	1.30973e-42	4.46494e-41
PHF12	0.767998	1.43054e-42	4.85612e-41
XPO6	0.772867	1.4328e-42	4.85612e-41
DDIT4	1.02393	1.95252e-42	6.59838e-41
MFSD14A	1.42203	2.44516e-42	8.23933e-41
FOXK2	0.900144	2.75104e-42	9.24333e-41
SOD2	1.26255	3.13766e-42	1.05121e-40
HSP90B1	-0.580273	3.46968e-42	1.15911e-40
MSN	-0.632509	3.92171e-42	1.30638e-40
BMF	-0.680075	3.95183e-42	1.31266e-40
ZSWIM6	1.21053	6.13245e-42	2.0312e-40
ST3GAL1	1.03718	7.15182e-42	2.36213e-40
MTMR3	0.97354	7.73298e-42	2.54686e-40
CDK17	1.14645	1.25437e-41	4.11965e-40
SLC39A1	-0.68864	1.83351e-41	6.00474e-40
ZNF451	1.02872	2.22549e-41	7.26806e-40
SPARC	-0.702174	2.92286e-41	9.51889e-40
ACTR2	-0.750353	3.20699e-41	1.04151e-39
PLA2G4C	7.18064	3.34788e-41	1.08425e-39
H1-4	0.588264	7.10609e-41	2.29501e-39
VIM	-0.564334	1.00194e-40	3.22698e-39
RASAL2	1.41305	1.44654e-40	4.64607e-39
ACVR1	1.14476	1.66348e-40	5.32816e-39
NOP53	0.715957	1.72675e-40	5.51566e-39
APP	-0.53712	2.18379e-40	6.95649e-39
RPS3A	0.541914	3.42436e-40	1.08786e-38
BACH2	2.48051	3.57274e-40	1.13192e-38
MFSD2A	2.49231	5.14517e-40	1.62568e-38
TGFBRAP1	0.862414	7.26507e-40	2.28928e-38
ZNF292	1.08069	1.1097e-39	3.48732e-38
RANGAP1	0.745832	1.17581e-39	3.68515e-38
DAGLA	1.12666	1.21973e-39	3.81256e-38
B3GNT2	1.30123	1.22369e-39	3.81472e-38
PDGFB	0.644434	1.27559e-39	3.96589e-38
ZBTB48	1.33349	1.39926e-39	4.33882e-38
PLK3	2.2871	1.64835e-39	5.09764e-38
KLF11	0.985216	1.98903e-39	6.13495e-38
CAMSAP1	0.858336	2.12387e-39	6.53356e-38
NFKBID	3.19234	2.66727e-39	8.1836e-38
WTAP	1.07791	2.87312e-39	8.79205e-38
TBC1D10B	0.784134	2.91833e-39	8.90702e-38
EPDR1	-0.87832	3.1807e-39	9.68245e-38
H2AC6	0.892116	3.5592e-39	1.08064e-37
MRTFA	0.965224	3.96734e-39	1.20144e-37
ARID3B	1.48456	4.98075e-39	1.50442e-37
IFFO2	0.725559	5.9263e-39	1.78539e-37
RPL7	0.510855	7.63004e-39	2.29275e-37
GANAB	-0.575212	7.88108e-39	2.3621e-37
ITGB1	-0.501629	8.24187e-39	2.4639e-37
H2AC14	0.802072	9.42713e-39	2.81102e-37
IFNGR2	1.1582	1.24398e-38	3.69988e-37
GRAMD1B	1.3619	1.59624e-38	4.73552e-37
GPBP1	0.925918	1.79299e-38	5.30571e-37
HNRNPDL	0.726074	1.99185e-38	5.87924e-37
CXCL2	5.45454	2.43108e-38	7.15757e-37
SELPLG	1.68534	3.7004e-38	1.08672e-36
SCARB2	-0.794409	4.59283e-38	1.34542e-36
DDR2	3.79046	5.48061e-38	1.60146e-36
JARID2	0.991419	6.22298e-38	1.81384e-36
PIP5K1A	0.959451	6.33497e-38	1.84188e-36
GRK2	0.81433	1.40032e-37	4.06126e-36
CD63	-0.734639	2.08455e-37	6.0307e-36
LAMA5	1.07253	2.32145e-37	6.69945e-36
TM7SF3	-0.612767	3.58706e-37	1.03263e-35
SPTLC3	-1.03901	4.24316e-37	1.2185e-35
CRAMP1	1.0139	5.03654e-37	1.44278e-35
FOXO1	1.3068	6.28976e-37	1.79736e-35
FRS2	1.09817	6.64034e-37	1.8929e-35
REV3L	0.982157	7.89157e-37	2.24409e-35
GZF1	1.18459	8.19787e-37	2.32552e-35
MYSM1	1.28708	8.22973e-37	2.32889e-35
CRY1	1.09331	1.00465e-36	2.83612e-35
DNAJB5	1.21295	1.21872e-36	3.43213e-35
POGZ	0.783897	1.24667e-36	3.50238e-35
CITED2	0.842895	1.65361e-36	4.63449e-35
AFF4	0.722855	2.38914e-36	6.67986e-35
NOP56	0.703612	2.5519e-36	7.11784e-35
ELMSAN1	0.933285	2.99472e-36	8.33305e-35
LAPTM4A	-0.771875	3.55601e-36	9.87132e-35
SH3RF1	1.06429	4.2455e-36	1.17573e-34
CLIP1	0.690955	5.92295e-36	1.63639e-34
ENO1	-0.506315	1.08822e-35	2.99942e-34
ARRDC2	1.24195	1.18339e-35	3.25404e-34
GPR37	1.26611	1.2379e-35	3.39592e-34
CLDN2	-1.13288	1.28115e-35	3.50632e-34
CBARP	1.7178	1.62833e-35	4.44606e-34
RND3	1.23482	2.33807e-35	6.36906e-34
SEPTIN2	-0.593265	2.48848e-35	6.76298e-34
AIP	0.879251	2.87929e-35	7.80688e-34
SLC12A2	1.22765	3.07141e-35	8.30848e-34
PLEKHG3	0.995765	5.11996e-35	1.3818e-33
ASRGL1	-0.648253	5.67168e-35	1.52716e-33
MORC3	0.942596	6.02913e-35	1.61967e-33
ZCCHC2	1.06164	8.0112e-35	2.14719e-33
RPS23	0.547605	8.73911e-35	2.33691e-33
RUSC2	0.90604	1.02229e-34	2.72744e-33
CCNT2	1.21384	1.05448e-34	2.80689e-33
ABCC1	0.806601	1.13955e-34	3.02642e-33
SLC6A13	3.56698	1.29792e-34	3.43919e-33
TET2	0.933175	1.67175e-34	4.41972e-33
KLHL26	1.13038	2.03586e-34	5.37015e-33
KMT2B	0.796042	2.82763e-34	7.44183e-33
FTL	-0.542162	3.06166e-34	8.03961e-33
YWHAQ	-0.545446	3.46259e-34	9.07198e-33
TNFSF15	3.44221	3.66776e-34	9.58798e-33
BRPF3	0.840434	3.81711e-34	9.95608e-33
KDM4B	0.77747	5.42836e-34	1.41271e-32
OASL	12.4288	6.70539e-34	1.74116e-32
MICAL3	0.733425	6.82523e-34	1.76834e-32
ETV3	0.864161	8.96701e-34	2.3181e-32
SPOCK3	-0.814408	9.94513e-34	2.56527e-32
UBA52	0.689126	1.06948e-33	2.75256e-32
AKAP13	0.884655	1.16597e-33	2.99428e-32
TNRC6A	0.681875	1.32915e-33	3.40584e-32
BCAR3	1.05414	1.37171e-33	3.50718e-32
CHD5	2.13931	1.51829e-33	3.87346e-32
RC3H2	0.823201	1.6662e-33	4.24045e-32
FHOD3	0.778023	1.66941e-33	4.24045e-32
CCNT1	0.974277	1.72774e-33	4.37908e-32
MMP10	-1.40567	1.7873e-33	4.5202e-32
PPP4R3A	0.676485	2.84362e-33	7.17615e-32
ANKRD13D	1.32262	3.68991e-33	9.29173e-32
RBM5	0.777534	4.58501e-33	1.15208e-31
CHD7	0.825904	4.75541e-33	1.19233e-31
APLP2	-0.661431	1.0031e-32	2.50968e-31
TBX20	1.52211	1.22905e-32	3.06842e-31
AKAP17A	1.1351	1.77248e-32	4.41566e-31
GATAD2B	0.849786	2.15044e-32	5.34585e-31
OS9	-0.73836	2.25066e-32	5.58308e-31
MIDN	0.594978	2.31427e-32	5.72868e-31
DAAM1	0.878683	2.72396e-32	6.72852e-31
EVPL	1.62018	3.30151e-32	8.12146e-31
ARHGAP17	0.785627	3.3018e-32	8.12146e-31
SGK1	1.43604	3.32114e-32	8.15183e-31
RPL22L1	0.65968	3.89657e-32	9.54415e-31
ZNF131	1.13807	4.30923e-32	1.05328e-30
AUTS2	1.01115	4.93605e-32	1.20396e-30
FBXW7	1.05399	6.91859e-32	1.68401e-30
CALM2	-0.533584	8.45139e-32	2.05281e-30
ZEB2	2.15377	8.85194e-32	2.14563e-30
ITGAV	-0.670214	9.89221e-32	2.39281e-30
KANSL2	0.801999	1.06676e-31	2.57502e-30
KRT80	0.902752	1.22797e-31	2.95804e-30
NCOA4	-0.509481	1.29267e-31	3.10748e-30
YTHDF1	0.735483	1.36948e-31	3.28534e-30
PAPOLA	-0.558194	1.6848e-31	4.03349e-30
URB1	1.04785	2.25468e-31	5.38674e-30
TSPAN3	-0.680077	2.3944e-31	5.70886e-30
HCN2	0.791605	2.54288e-31	6.0505e-30
GLG1	-0.68734	3.37476e-31	8.0135e-30
CRYZ	-0.802333	3.39409e-31	8.04303e-30
THEM4	-0.711316	3.61428e-31	8.54745e-30
GATA2	1.44323	4.53835e-31	1.07111e-29
FBXO38	0.768568	5.55291e-31	1.30791e-29
PGLS	0.786452	5.63619e-31	1.32484e-29
NUP98	0.694088	5.79563e-31	1.35958e-29
PHC2	0.927837	7.43467e-31	1.74058e-29
FLCN	0.769028	7.54558e-31	1.763e-29
SLC20A1	0.751275	9.9968e-31	2.33105e-29
ZFP36L2	0.577986	1.0199e-30	2.37347e-29
TPP1	-0.896422	1.05361e-30	2.44701e-29
GHITM	-0.631966	1.09665e-30	2.54191e-29
TLK2	0.690497	1.13462e-30	2.62472e-29
EEA1	0.976049	1.17322e-30	2.70863e-29
MAST1	1.27877	1.18641e-30	2.73367e-29
WDR43	0.596825	1.25527e-30	2.88663e-29
CRY2	1.40561	1.27478e-30	2.92573e-29
ANXA4	-0.606158	1.33316e-30	3.05371e-29
ADAMTS1	0.63648	1.33957e-30	3.06237e-29
PRPF6	0.65719	2.15448e-30	4.91568e-29
PIAS4	0.919648	2.36035e-30	5.37487e-29
EGFR	1.09251	2.39917e-30	5.45263e-29
RPL36A	0.570668	2.67829e-30	6.07512e-29
CTNNB1	-0.508304	3.9281e-30	8.89276e-29
INO80D	1.25274	4.43421e-30	1.00191e-28
SLC6A12	4.00183	4.78829e-30	1.07982e-28
SLC8A1	0.503356	5.25797e-30	1.18345e-28
RSPO3	0.631331	6.00883e-30	1.34985e-28
ABL1	0.613639	6.69356e-30	1.50077e-28
TRIM26	0.817117	8.18595e-30	1.83186e-28
TICAM1	1.35956	9.10954e-30	2.03464e-28
TIMM44	0.808752	9.25206e-30	2.06252e-28
SESN2	0.869183	1.03374e-29	2.30008e-28
ZBTB2	1.50968	1.06209e-29	2.35864e-28
CTSA	-0.685287	1.17472e-29	2.60381e-28
AHI1	1.303	1.17936e-29	2.60913e-28
SLC25A6	0.613299	1.18425e-29	2.61499e-28
TMEM123	-0.647779	1.24759e-29	2.74966e-28
CDH17	-0.834132	1.4696e-29	3.23284e-28
ITM2C	-0.770241	1.56902e-29	3.44504e-28
NDUFA5	-0.813776	1.72308e-29	3.7762e-28
PIGN	-0.932852	1.79147e-29	3.91871e-28
SARM1	2.77162	2.04503e-29	4.46498e-28
EDIL3	-1.70525	2.23377e-29	4.86795e-28
ADAMTS9	-0.601153	2.6077e-29	5.67224e-28
CALR	-0.462338	2.61345e-29	5.67416e-28
PPIA	-0.546473	2.96719e-29	6.43019e-28
CASC4	-0.714418	3.22675e-29	6.97971e-28
SSH2	1.01742	3.49259e-29	7.54076e-28
GRAMD1A	0.724716	3.70124e-29	7.97649e-28
PTBP1	0.522587	4.68706e-29	1.00824e-27
PLEKHA4	2.42745	5.69473e-29	1.22274e-27
REV1	1.01376	6.17312e-29	1.32111e-27
TIGD5	0.987294	6.17553e-29	1.32111e-27
ARL6IP5	-0.690758	6.2689e-29	1.33863e-27
FOXJ3	0.762239	6.68492e-29	1.42485e-27
CPEB3	2.05077	7.79231e-29	1.65554e-27
PGRMC1	-0.789586	7.79564e-29	1.65554e-27
NDUFA4	-0.769477	1.26283e-28	2.67698e-27
IVD	-0.812066	1.29821e-28	2.74698e-27
ZNF503	0.624526	1.82604e-28	3.85684e-27
ZNF202	2.02159	2.03161e-28	4.28328e-27
CYBRD1	-0.818393	2.0592e-28	4.33361e-27
ZC3H12C	1.62796	2.23591e-28	4.69702e-27
DIPK1B	0.753809	2.94402e-28	6.17344e-27
PCYOX1	-0.806041	2.95424e-28	6.18374e-27
SERTAD2	1.05904	3.623e-28	7.56999e-27
SLC1A3	3.53541	3.68247e-28	7.68048e-27
SYNJ1	0.955389	3.93234e-28	8.18698e-27
PHLPP2	0.95887	4.25618e-28	8.84542e-27
USP6NL	0.755044	5.81836e-28	1.20705e-26
KIFC3	0.594007	6.9787e-28	1.4452e-26
ZBTB43	1.40431	8.33916e-28	1.72387e-26
LHX1	-0.447921	8.58376e-28	1.77129e-26
DNER	-0.810653	9.70341e-28	1.9988e-26
ANKRD11	0.597791	9.90815e-28	2.03737e-26
CAV2	-0.943968	1.24588e-27	2.55734e-26
RPS7	0.452444	1.25856e-27	2.57883e-26
POLR1E	1.07326	1.31887e-27	2.69766e-26
CSDE1	-0.564192	1.86756e-27	3.81329e-26
LARP1	0.542108	2.19465e-27	4.47333e-26
ATP6AP1	-0.642668	2.41486e-27	4.91359e-26
ZNF787	0.857908	2.46742e-27	5.01178e-26
BAMBI	2.13719	2.74416e-27	5.5642e-26
CNST	1.13684	3.01011e-27	6.09285e-26
RIN2	0.958182	3.02533e-27	6.11306e-26
CYP3A5	-0.4741	3.7669e-27	7.59833e-26
RICTOR	0.799771	3.94372e-27	7.94125e-26
SF3B3	0.588944	4.20061e-27	8.44396e-26
SNIP1	0.928726	4.29422e-27	8.61726e-26
ZNF821	1.48015	4.57051e-27	9.15595e-26
H1-3	0.597966	4.77536e-27	9.5499e-26
FBXO11	0.646707	4.87945e-27	9.74136e-26
CD109	-0.697204	5.58656e-27	1.1134e-25
STOM	-1.12428	6.84734e-27	1.36234e-25
PSMA2	-0.760478	7.15719e-27	1.42156e-25
FRMD4B	0.491338	7.8799e-27	1.56244e-25
DDB1	-0.486501	8.04995e-27	1.59345e-25
MAU2	1.08429	8.22838e-27	1.62601e-25
FAM160B1	0.911978	8.58112e-27	1.69285e-25
GTF3C4	0.819115	9.04509e-27	1.78136e-25
TMEM59	-0.908018	9.16925e-27	1.80277e-25
MYO10	0.742313	1.07129e-26	2.10272e-25
PAIP2	-0.68255	1.07695e-26	2.11028e-25
ZNF827	0.821249	1.08999e-26	2.13224e-25
SERPINI1	-1.12862	1.1701e-26	2.28513e-25
DSTN	-0.611704	1.19642e-26	2.33261e-25
GTF2H4	0.864967	1.49238e-26	2.90479e-25
LAMB1	-0.51593	1.60334e-26	3.11556e-25
CTNNA1	-0.491122	1.80737e-26	3.50617e-25
XPO1	0.488661	1.83939e-26	3.56237e-25
NR1D2	0.869291	2.11002e-26	4.07972e-25
CDK18	0.855536	2.135e-26	4.12119e-25
RARA	0.745913	2.55403e-26	4.92189e-25
SMG1	0.841035	3.22316e-26	6.20113e-25
ZCCHC8	1.10836	3.34226e-26	6.41966e-25
VAV2	0.612677	3.4743e-26	6.66232e-25
ERN1	1.08117	3.73539e-26	7.15122e-25
INTS6	0.939467	3.79903e-26	7.26112e-25
HES1	0.75437	4.54418e-26	8.67114e-25
PPP1R12A	0.641803	4.92514e-26	9.38272e-25
ID3	0.823667	5.50742e-26	1.04749e-24
ATP13A3	0.456227	6.15551e-26	1.16885e-24
ZNF516	1.01185	6.16911e-26	1.16952e-24
LMAN1	-0.514266	6.52926e-26	1.23579e-24
RNF216	0.518386	7.17993e-26	1.35674e-24
RFX7	0.729527	7.87839e-26	1.48631e-24
COX8A	-0.780622	9.59949e-26	1.80809e-24
PTPRK	-0.456973	1.0789e-25	2.02886e-24
AP2M1	-0.558522	1.11834e-25	2.09963e-24
PPARGC1A	0.818676	1.15457e-25	2.16416e-24
CAP1	-0.488475	1.19302e-25	2.23264e-24
DAZAP2	-0.603484	1.23643e-25	2.31019e-24
GALNT12	-0.6739	1.4142e-25	2.63811e-24
UTP15	1.06027	1.48638e-25	2.76831e-24
ARID1A	0.751873	1.50473e-25	2.79803e-24
LRFN1	1.0833	1.66429e-25	3.0898e-24
UBE2H	-0.501976	1.69346e-25	3.13895e-24
RDH10	-0.841943	1.77519e-25	3.28522e-24
HMGXB3	0.780101	1.79133e-25	3.30985e-24
CCNB1IP1	2.03905	1.93474e-25	3.56917e-24
ELAVL1	0.564226	2.28659e-25	4.21159e-24
BRD4	0.553863	2.57842e-25	4.74161e-24
ITPRID2	0.665835	2.67186e-25	4.90571e-24
DYNC1I2	-0.656615	3.01886e-25	5.5341e-24
UCK2	0.621525	3.06802e-25	5.61539e-24
PER3	0.989205	3.58714e-25	6.55525e-24
KDM2A	0.562863	3.71823e-25	6.78417e-24
INTU	1.74131	3.83409e-25	6.98464e-24
ZSWIM4	0.931558	4.22343e-25	7.68191e-24
AXIN2	2.16254	4.50257e-25	8.17686e-24
NEFL	2.92049	5.44713e-25	9.87684e-24
SMAD9	2.01206	5.51697e-25	9.98795e-24
KLF7	1.01138	5.70245e-25	1.03077e-23
NEU1	-0.564639	5.8724e-25	1.05985e-23
AMMECR1L	0.777929	6.06698e-25	1.09195e-23
RHPN2	0.582366	6.06897e-25	1.09195e-23
TNFRSF10D	0.981486	6.4271e-25	1.1546e-23
COX5B	-0.586394	6.91748e-25	1.24078e-23
ITM2B	-0.617094	6.96237e-25	1.24692e-23
SIPA1L3	0.640094	8.05292e-25	1.44001e-23
TIAM1	1.06541	8.76438e-25	1.56484e-23
SLC25A37	0.823488	9.36747e-25	1.66996e-23
REL	1.46441	1.05412e-24	1.87633e-23
TOP2B	-0.487528	1.05882e-24	1.88183e-23
JUND	0.614199	1.12522e-24	1.9968e-23
COPS2	0.642213	1.12699e-24	1.9969e-23
LRCH1	1.42209	1.34474e-24	2.3791e-23
COL4A1	-0.660323	1.41989e-24	2.50825e-23
SPAG1	1.0114	1.55982e-24	2.75128e-23
ZBTB46	1.2895	1.58899e-24	2.7985e-23
ACTR3B	1.48801	1.68566e-24	2.96427e-23
EFNB1	-0.737205	1.6944e-24	2.97515e-23
STAT1	-0.43318	1.70764e-24	2.99389e-23
RIPK2	1.06072	2.15208e-24	3.76743e-23
ZNF608	0.631476	2.24232e-24	3.91952e-23
SENP7	1.28945	2.52528e-24	4.40753e-23
GTPBP4	0.712185	2.60566e-24	4.54102e-23
FRMD4A	1.15937	2.88816e-24	5.02583e-23
ELL2	1.03732	3.02764e-24	5.26069e-23
RAPGEF2	0.66253	3.23022e-24	5.60434e-23
CEP350	0.719884	3.29972e-24	5.7164e-23
DOCK10	0.714142	3.32066e-24	5.74416e-23
MEF2A	0.805072	3.39196e-24	5.85879e-23
PXDC1	0.772158	3.43954e-24	5.9322e-23
PRDX3	-0.639177	3.60377e-24	6.20626e-23
BAZ1B	0.465747	3.9656e-24	6.81931e-23
PRDM15	1.28979	4.08447e-24	7.01338e-23
TMED2	-0.634733	4.12731e-24	7.07651e-23
MAFK	1.29323	4.14596e-24	7.09805e-23
LMTK2	0.54144	4.29998e-24	7.35094e-23
HNRNPA2B1	-0.449965	4.98858e-24	8.51564e-23
ATP1A1	-0.483997	5.06164e-24	8.62773e-23
ADCY10	3.59387	5.46764e-24	9.30617e-23
CXCL8	8.72397	5.50338e-24	9.35334e-23
BDH2	-0.764004	5.57489e-24	9.46108e-23
ATXN1	0.788297	5.74972e-24	9.74361e-23
DAB2IP	0.622067	6.29527e-24	1.06526e-22
SEC24A	0.827785	6.47334e-24	1.09381e-22
TNRC6C	0.8369	6.5165e-24	1.09951e-22
SLC7A5	0.630509	7.50508e-24	1.26448e-22
SEL1L	-0.594524	7.88145e-24	1.32593e-22
CWC25	0.86507	7.8926e-24	1.32593e-22
ANKRD13B	0.959917	8.12309e-24	1.36269e-22
STAMBPL1	0.983379	8.96421e-24	1.50163e-22
COPA	-0.500052	9.22789e-24	1.54359e-22
TGIF2	0.783481	9.35792e-24	1.5631e-22
CARS2	0.869743	1.02216e-23	1.70492e-22
GNG10	-0.758289	1.03815e-23	1.72911e-22
ANP32E	-0.628584	1.08545e-23	1.80532e-22
CIART	2.09415	1.11689e-23	1.85496e-22
CREB1	0.985776	1.18946e-23	1.97268e-22
ZNF627	1.44406	1.21108e-23	2.00568e-22
ANKLE2	0.506349	1.3126e-23	2.17072e-22
PTGFRN	-0.536227	1.33604e-23	2.20635e-22
TECTA	1.79393	1.51622e-23	2.50037e-22
NACC1	0.469244	1.67125e-23	2.75214e-22
KDM7A	1.3728	1.72303e-23	2.83102e-22
SELENOF	-0.960624	1.72401e-23	2.83102e-22
METTL9	-0.643337	1.79422e-23	2.94217e-22
ZSCAN25	0.868693	1.81178e-23	2.96679e-22
DGKD	0.574127	1.89955e-23	3.10615e-22
CALU	-0.606287	2.12713e-23	3.47342e-22
TMED9	-0.616266	2.18441e-23	3.56196e-22
MED13	0.591466	2.21953e-23	3.61417e-22
HIRA	0.757921	2.23909e-23	3.64094e-22
PTPRF	-0.549301	2.24541e-23	3.64613e-22
TNFRSF10A	0.936077	2.80793e-23	4.55322e-22
IFIT5	1.59188	2.94912e-23	4.77552e-22
CSNK2A2	0.720058	3.13815e-23	5.07457e-22
ZNF574	0.935367	3.48334e-23	5.62497e-22
TMED10	-0.566012	3.61031e-23	5.82194e-22
MXI1	1.5353	4.29592e-23	6.91798e-22
FAM13B	0.957937	4.35762e-23	7.00765e-22
N4BP3	1.72039	6.08678e-23	9.7749e-22
CETN2	-0.814413	6.22339e-23	9.98053e-22
NFAT5	0.925855	6.46983e-23	1.03615e-21
NRF1	1.0993	6.50963e-23	1.0411e-21
RASSF3	0.582203	6.58082e-23	1.05104e-21
TOP3B	1.05156	6.96889e-23	1.1115e-21
FOSL2	0.530283	1.06016e-22	1.68858e-21
CANX	-0.412632	1.17531e-22	1.86944e-21
STK32A	-1.11384	1.20389e-22	1.91229e-21
CDH16	-0.518965	1.2757e-22	2.0236e-21
TRMT44	1.52074	1.34975e-22	2.13815e-21
PARD3	0.572403	1.42415e-22	2.25294e-21
MAZ	0.498946	1.4972e-22	2.36529e-21
MAFG	1.30491	1.93511e-22	3.05297e-21
RBM15	0.828007	2.08802e-22	3.28976e-21
ATAD2B	0.810701	2.33003e-22	3.66611e-21
ATP5F1A	-0.404857	3.11301e-22	4.89146e-21
ARID3A	1.10245	3.35696e-22	5.26767e-21
CHPF	-0.546395	3.50912e-22	5.49904e-21
PROSER2	1.07472	3.70035e-22	5.79093e-21
SNAP23	-0.845495	3.87238e-22	6.05203e-21
MAP3K1	0.535896	4.49113e-22	7.00966e-21
MED13L	0.608531	5.34167e-22	8.326e-21
CHRM1	5.99556	5.55727e-22	8.65049e-21
ELF3	0.619079	5.87327e-22	9.1302e-21
UBE2S	0.610425	5.88781e-22	9.14061e-21
KLF3	0.638333	7.15496e-22	1.1093e-20
USP15	0.834199	7.30081e-22	1.13041e-20
IFNL1	11.4946	7.53814e-22	1.16561e-20
CLU	-0.742647	7.82861e-22	1.20892e-20
CLEC16A	0.703983	8.72241e-22	1.34517e-20
NREP	-1.16839	9.27237e-22	1.42809e-20
ERC1	0.655749	9.37202e-22	1.44154e-20
DDOST	-0.560529	9.81052e-22	1.50699e-20
LFNG	0.484065	9.92229e-22	1.52216e-20
PLAUR	1.32289	1.03424e-21	1.58261e-20
CIRBP	-0.573488	1.03435e-21	1.58261e-20
EIF4ENIF1	0.745307	1.05894e-21	1.61811e-20
EHMT1	0.580196	1.07032e-21	1.63336e-20
BMP2	1.72495	1.21955e-21	1.85866e-20
ITSN2	0.752331	1.30952e-21	1.99318e-20
PNP	0.681035	1.32266e-21	2.01055e-20
METRNL	0.90245	1.5419e-21	2.34076e-20
SASS6	0.759592	1.55824e-21	2.36249e-20
SPATA2	1.03202	1.61678e-21	2.44806e-20
DENND1B	1.37617	1.70515e-21	2.57771e-20
SKIL	0.47023	1.70683e-21	2.57771e-20
RFX3	1.27917	1.81874e-21	2.74317e-20
MAGED2	-0.709145	1.86336e-21	2.80684e-20
LPIN1	0.491697	2.02584e-21	3.04765e-20
ASAH1	-0.777256	2.11183e-21	3.17291e-20
RPS5	0.543002	2.39671e-21	3.5963e-20
KCNN1	1.22948	2.44492e-21	3.66393e-20
FAM135A	0.964533	2.82156e-21	4.22293e-20
STMN1	-0.761246	2.88178e-21	4.30752e-20
SPTLC2	0.760202	2.98599e-21	4.45758e-20
PRKAG2	0.633039	3.0905e-21	4.6077e-20
METTL22	1.23579	3.11002e-21	4.63087e-20
B2M	-0.458508	3.14106e-21	4.67113e-20
SHROOM4	1.53952	3.20837e-21	4.76514e-20
PHF20	0.498432	3.26776e-21	4.84718e-20
MCCC2	-0.833637	3.28974e-21	4.87358e-20
KANK2	-0.553428	3.33329e-21	4.93183e-20
LRIG2	1.03985	4.22618e-21	6.245e-20
UQCR10	-0.794765	4.35099e-21	6.42129e-20
ATXN2L	0.465362	4.41435e-21	6.50656e-20
PSIP1	-0.564254	4.68865e-21	6.90214e-20
OAT	-0.691659	4.7949e-21	7.04966e-20
UBE2O	0.566348	5.11469e-21	7.51034e-20
AXIN1	0.841739	5.39925e-21	7.91822e-20
BNIP3L	-0.65011	8.36804e-21	1.22567e-19
DDX17	-0.453765	8.69515e-21	1.27198e-19
PHLPP1	0.751294	8.86404e-21	1.29506e-19
ANKRD33B	0.856265	9.13406e-21	1.33284e-19
RPN2	-0.470686	9.27485e-21	1.35169e-19
CPNE3	-0.511881	9.676e-21	1.4084e-19
HLTF	-0.619388	1.06184e-20	1.54364e-19
CLIP2	0.502489	1.16876e-20	1.69696e-19
S100A6	-0.447143	1.22634e-20	1.77835e-19
KIF3C	0.493781	1.24414e-20	1.80191e-19
SRPK2	0.64303	1.28854e-20	1.86391e-19
DCDC1	-0.426905	1.50341e-20	2.17202e-19
VPS35	-0.524965	1.78334e-20	2.57327e-19
AGO3	1.07322	1.93962e-20	2.7953e-19
ZNF592	0.566541	2.19613e-20	3.16108e-19
MAP3K13	1.65938	2.27508e-20	3.27068e-19
ATN1	0.536071	2.31635e-20	3.3259e-19
TRIB3	1.15311	2.3305e-20	3.3421e-19
ZNF330	1.00758	2.57731e-20	3.6915e-19
ACTN2	3.72174	2.65858e-20	3.80324e-19
PPM1G	0.421691	2.67652e-20	3.82421e-19
ELOVL5	-0.411579	2.81539e-20	4.01771e-19
SUPT6H	0.466739	2.93415e-20	4.18206e-19
SCP2	-0.707045	3.01657e-20	4.29428e-19
LRRFIP2	0.83208	3.55689e-20	5.05729e-19
H2AC20	0.658385	3.62339e-20	5.14557e-19
NELFA	0.757115	3.68769e-20	5.23051e-19
PAM	-0.608043	3.74497e-20	5.3053e-19
H2AC7	0.613146	4.01099e-20	5.67526e-19
TAF1D	1.0662	4.17424e-20	5.89908e-19
BACE2	0.802435	4.28976e-20	6.055e-19
RNF167	-0.546065	4.42529e-20	6.23875e-19
ZNF217	0.482504	4.86523e-20	6.85069e-19
SNRK	0.914193	4.95643e-20	6.97069e-19
ROBO2	-0.72512	5.04508e-20	7.08682e-19
DNAJA3	0.890647	5.12632e-20	7.19226e-19
MCL1	0.606946	5.77086e-20	8.08683e-19
SND1	-0.443194	6.20033e-20	8.67823e-19
TNIP2	0.70908	6.20925e-20	8.6803e-19
GPR15	1.20345	6.29633e-20	8.79149e-19
ANTXR1	-0.735128	6.43692e-20	8.97704e-19
HDGFL2	0.519139	7.22077e-20	1.00582e-18
RAPGEF1	0.548452	7.784e-20	1.08298e-18
IQGAP1	-0.368158	7.96972e-20	1.1075e-18
LSR	0.608801	8.0503e-20	1.11736e-18
TRANK1	2.48317	8.09513e-20	1.12225e-18
CALCOCO1	-0.744323	9.12149e-20	1.26303e-18
EIF2AK3	0.757326	9.4247e-20	1.30347e-18
LAMA4	0.50749	9.53963e-20	1.3178e-18
TTC28	0.801074	9.66363e-20	1.33335e-18
SERPINE2	-0.561686	9.98648e-20	1.37627e-18
RAB12	1.01291	1.06379e-19	1.46431e-18
MEGF9	1.21461	1.14124e-19	1.56907e-18
TBL2	0.551728	1.25861e-19	1.72841e-18
SMS	-0.478253	1.31451e-19	1.80304e-18
SOWAHC	1.17758	1.44817e-19	1.98405e-18
RMC1	0.998465	1.51171e-19	2.06866e-18
ATP6V1H	0.700904	1.54642e-19	2.11368e-18
ZCCHC14	0.617527	1.7201e-19	2.34832e-18
RNASE10	3.59426	1.88418e-19	2.56931e-18
SZT2	0.847265	2.01132e-19	2.73949e-18
PAX8	0.434047	2.13987e-19	2.91117e-18
SLC25A38	0.734391	2.15946e-19	2.9344e-18
MFSD1	-0.822289	2.3209e-19	3.1501e-18
FAM171B	0.921117	2.41689e-19	3.27657e-18
PARP1	-0.516904	2.42614e-19	3.2853e-18
BICRA	0.932655	2.57797e-19	3.48684e-18
MARCHF6	0.510222	2.90267e-19	3.92146e-18
DLD	-0.636374	2.93608e-19	3.96201e-18
DCUN1D3	1.33666	3.13701e-19	4.22826e-18
DBF4	1.15026	3.16101e-19	4.25568e-18
KPNA4	0.706196	3.45335e-19	4.64389e-18
TRIM47	0.750358	3.52706e-19	4.73756e-18
NPC1	0.603669	4.29401e-19	5.76109e-18
PKD2	-0.492121	4.49932e-19	6.0296e-18
ARHGAP31	0.913506	4.57766e-19	6.12755e-18
SETDB1	0.691323	4.77613e-19	6.38588e-18
C5orf15	-0.612934	4.80691e-19	6.41967e-18
TM9SF3	-0.558414	4.88612e-19	6.518e-18
CCDC88C	0.641264	5.27329e-19	7.02643e-18
SH3BP5	0.959541	5.29685e-19	7.04976e-18
CDYL2	1.45137	5.62124e-19	7.47298e-18
PFN1	-0.419516	5.96384e-19	7.91941e-18
PTPN21	0.91765	6.46327e-19	8.57283e-18
FAM193B	0.97486	6.4762e-19	8.58022e-18
RAB7A	-0.475124	6.6152e-19	8.75444e-18
TMTC3	-0.678625	6.83398e-19	9.03371e-18
PICALM	0.471184	7.07412e-19	9.34057e-18
MBD1	0.699772	7.35107e-19	9.69526e-18
PHF2	0.617896	7.38272e-19	9.72601e-18
NR6A1	1.81055	7.50028e-19	9.86973e-18
RFX2	1.16083	7.54492e-19	9.91728e-18
SUPT16H	-0.384173	7.78467e-19	1.02209e-17
COX6A1	-0.583644	9.04128e-19	1.18574e-17
CYBA	-0.550499	9.17914e-19	1.20247e-17
FKBP1A	-0.510135	9.19224e-19	1.20283e-17
FKBP9	-0.591508	1.07701e-18	1.40772e-17
SLC20A2	0.899288	1.10017e-18	1.43638e-17
WDR74	0.912179	1.10626e-18	1.44271e-17
DSG2	-0.600963	1.16492e-18	1.51752e-17
OAS1	1.646	1.33049e-18	1.73127e-17
UQCRC1	-0.535189	1.39904e-18	1.81844e-17
ELL	0.915723	1.45495e-18	1.889e-17
RSF1	0.52132	1.48589e-18	1.92703e-17
ARHGEF10L	0.648588	1.49108e-18	1.93162e-17
PUM2	0.440164	1.54185e-18	1.99516e-17
ANXA5	-0.511468	1.62309e-18	2.09797e-17
ZBTB11	0.81906	1.77889e-18	2.2968e-17
RPS21	0.463894	1.78723e-18	2.30501e-17
PUM1	0.468993	1.83941e-18	2.36968e-17
GSTP1	-0.477691	1.95225e-18	2.51228e-17
TRMT61A	0.756539	1.99077e-18	2.55903e-17
TPI1	-0.43485	2.05149e-18	2.63417e-17
ALCAM	-0.592722	2.09671e-18	2.68928e-17
SMAD6	0.868903	2.15438e-18	2.76021e-17
FAM131A	1.16304	2.15882e-18	2.76286e-17
GIGYF2	0.553778	2.21975e-18	2.83772e-17
TOGARAM1	0.554235	2.25581e-18	2.88067e-17
LMCD1	0.951112	2.33009e-18	2.97226e-17
TAF4B	1.26749	2.41925e-18	3.08262e-17
LRRC42	0.725438	2.68404e-18	3.41629e-17
CBX4	0.606629	2.7564e-18	3.50457e-17
ERCC6	0.745398	2.80863e-18	3.56708e-17
AJUBA	0.526056	3.05477e-18	3.87547e-17
ZNF853	0.61075	3.12881e-18	3.96509e-17
SLCO4A1	0.932143	3.52489e-18	4.46218e-17
USPL1	1.16103	3.57799e-18	4.52449e-17
HIPK3	0.525978	3.77514e-18	4.76862e-17
ND3	1.51045	3.83033e-18	4.83309e-17
WDR33	0.493664	3.84076e-18	4.84102e-17
RRM1	-0.555806	4.09135e-18	5.1513e-17
URGCP	0.659569	4.26522e-18	5.36442e-17
NCOR2	0.52462	4.66941e-18	5.86645e-17
ACE2	-1.43631	4.69467e-18	5.89184e-17
OLA1	0.897473	4.92098e-18	6.16922e-17
GRB10	2.12653	5.07996e-18	6.36168e-17
PAPPA	2.30988	5.1602e-18	6.45523e-17
ZMPSTE24	-0.659509	5.49652e-18	6.86859e-17
PID1	0.680097	5.50647e-18	6.87365e-17
USP37	0.870654	5.56163e-18	6.93509e-17
PAXIP1	0.771806	5.61096e-18	6.98912e-17
GLB1	-0.609045	6.24167e-18	7.76645e-17
LRPAP1	-0.596303	6.29111e-18	7.81962e-17
NIPBL	0.512067	6.91841e-18	8.59018e-17
CEP131	0.689686	7.3044e-18	9.05979e-17
IK	-0.606424	7.5299e-18	9.32955e-17
MARCHF7	0.584133	7.70366e-18	9.53471e-17
IGFBP6	-0.560288	8.48341e-18	1.04887e-16
SRGAP1	0.962854	8.57214e-18	1.05871e-16
MPZL1	-0.532677	9.19912e-18	1.13495e-16
MAB21L3	3.18322	9.61124e-18	1.18454e-16
UNC119B	-0.499985	1.01653e-17	1.2515e-16
GOLGA3	0.494698	1.02935e-17	1.26595e-16
SNCG	0.838632	1.03134e-17	1.26706e-16
DHX33	1.17711	1.04998e-17	1.2886e-16
BEX3	-0.612273	1.1699e-17	1.43426e-16
TBL1X	0.373705	1.20935e-17	1.48108e-16
MIER3	1.08316	1.27187e-17	1.55601e-16
MBNL2	0.622893	1.43003e-17	1.74766e-16
RERE	0.533144	1.48602e-17	1.81419e-16
SRSF7	0.668157	1.51697e-17	1.85004e-16
PDIA4	-0.368999	1.594e-17	1.94195e-16
NGF	1.14753	1.60794e-17	1.95689e-16
SKP1	-0.640719	1.65806e-17	2.01578e-16
BBS2	-0.803228	1.76088e-17	2.13856e-16
ST6GALNAC2	1.29899	1.7896e-17	2.17117e-16
DHX30	0.565667	1.79418e-17	2.17446e-16
LTBP3	-0.419604	1.81689e-17	2.1997e-16
CSNK2B	0.650564	1.92372e-17	2.32662e-16
PODXL	0.480892	1.981e-17	2.39342e-16
PPP1R3F	1.28022	1.98724e-17	2.39847e-16
ROMO1	-0.597023	1.99239e-17	2.4022e-16
TMEM30A	-0.52697	2.08655e-17	2.51313e-16
PIEZO1	0.492053	2.14518e-17	2.58107e-16
CRYAB	-0.987618	2.16762e-17	2.60539e-16
IRF9	0.828595	2.2107e-17	2.65443e-16
RILPL1	0.721422	2.23735e-17	2.68367e-16
CTIF	1.42791	2.35353e-17	2.82013e-16
MCFD2	-0.435448	2.50939e-17	3.0038e-16
DNAJC10	-0.500821	2.64586e-17	3.16391e-16
ZNF276	1.19407	2.67318e-17	3.1933e-16
SLC30A9	-0.568454	2.81993e-17	3.36515e-16
NAV2	0.752203	2.85527e-17	3.40385e-16
DOT1L	0.623225	3.20447e-17	3.81624e-16
TENT5B	1.4156	3.21686e-17	3.82708e-16
EPCAM	-0.637204	3.27188e-17	3.88857e-16
ACADM	-0.65415	3.46669e-17	4.1159e-16
FAM3C	-0.735582	3.62347e-17	4.29767e-16
RRP12	0.635127	3.71802e-17	4.40532e-16
XRCC5	-0.408839	3.93449e-17	4.65708e-16
ZNF473	0.753978	4.08531e-17	4.83069e-16
ZFY	1.30955	4.10707e-17	4.85151e-16
VAMP3	-0.499678	4.32397e-17	5.10255e-16
TENT4A	0.646382	4.3443e-17	5.12136e-16
PRICKLE2	0.91327	4.5507e-17	5.35926e-16
GBP1	3.65709	4.58486e-17	5.39403e-16
USP38	0.585777	4.67347e-17	5.49274e-16
CPD	-0.519968	4.76018e-17	5.58902e-16
ARHGAP24	0.650108	5.00293e-17	5.86812e-16
MDH1	-0.484848	5.2753e-17	6.18138e-16
MAN1B1	-0.513736	5.28741e-17	6.18935e-16
NCSTN	-0.767792	5.7634e-17	6.73976e-16
TBC1D22B	0.870953	5.81488e-17	6.79316e-16
TTC7A	0.489774	5.99089e-17	6.99177e-16
PCCB	-0.67577	6.05616e-17	7.06087e-16
ZNF622	0.710034	6.14211e-17	7.15393e-16
ARHGAP1	-0.470615	6.18912e-17	7.20149e-16
ELK4	0.753109	6.41595e-17	7.45798e-16
TTC37	-0.544054	6.47145e-17	7.51501e-16
CTTN	-0.431649	7.46719e-17	8.66268e-16
ZBTB21	0.931004	8.11983e-17	9.41045e-16
DPY19L1	-0.569303	8.54345e-17	9.89156e-16
ANKRD28	0.52692	8.59425e-17	9.94051e-16
SORT1	-0.551823	9.51049e-17	1.09894e-15
ILF3	0.378454	1.01557e-16	1.17233e-15
KDM4C	0.835174	1.02827e-16	1.18582e-15
GTF2I	-0.430556	1.05137e-16	1.21125e-15
MYBBP1A	0.627418	1.10478e-16	1.27154e-15
RNF111	0.606678	1.13229e-16	1.30191e-15
ACTA1	2.98716	1.186e-16	1.36232e-15
TSC22D1	-0.652799	1.19673e-16	1.37329e-15
VEZF1	0.515627	1.20293e-16	1.37905e-15
SVIL	0.610529	1.22049e-16	1.39781e-15
RPS19	0.471674	1.26797e-16	1.45076e-15
CUL1	0.43518	1.29903e-16	1.48485e-15
DMWD	0.621513	1.37836e-16	1.57398e-15
PPP1CB	-0.377612	1.41165e-16	1.61041e-15
LONRF1	0.898631	1.52404e-16	1.73693e-15
SOBP	0.865618	1.53123e-16	1.74342e-15
LTBP1	1.88748	1.6092e-16	1.8304e-15
SLC5A11	3.01179	1.61439e-16	1.83451e-15
HNRNPU	-0.318363	1.62121e-16	1.84047e-15
HADHB	-0.500423	1.64409e-16	1.86463e-15
CTSF	-0.670652	1.65189e-16	1.87057e-15
LGR4	-1.05603	1.65253e-16	1.87057e-15
RPUSD2	0.863494	1.69532e-16	1.91714e-15
LGALS3BP	-0.441873	1.72349e-16	1.94711e-15
ENY2	-0.52422	1.72955e-16	1.95206e-15
STK17B	0.564236	1.75334e-16	1.977e-15
IFNAR1	-0.687333	1.76194e-16	1.98478e-15
ACAA2	-0.632231	1.77885e-16	2.00189e-15
LETM1	0.430971	1.78191e-16	2.00341e-15
POLR3A	0.637628	1.82465e-16	2.04948e-15
HS3ST3A1	0.699489	1.82751e-16	2.05071e-15
POMP	-0.80632	1.83554e-16	2.05775e-15
GRAMD4	0.779322	2.01004e-16	2.25121e-15
E2F4	0.643013	2.06012e-16	2.30508e-15
ATP11A	-0.428974	2.24082e-16	2.50486e-15
ZFR	0.437033	2.25951e-16	2.52334e-15
PHIP	0.580329	2.4479e-16	2.73111e-15
RBM39	0.682465	2.50846e-16	2.796e-15
SH3BGRL	-0.688865	2.53432e-16	2.82213e-15
MLLT1	0.470553	2.54668e-16	2.83318e-15
LYZ	-1.36421	2.61262e-16	2.90376e-15
HSPA9	0.368444	2.70795e-16	3.00686e-15
IPPK	1.26979	2.86929e-16	3.18297e-15
ZNF250	0.959052	2.87992e-16	3.19172e-15
PPP1R10	0.486968	3.03199e-16	3.35707e-15
MSH2	-0.553369	3.25844e-16	3.60438e-15
CDH6	-0.692188	3.29027e-16	3.63613e-15
IDH3B	-0.541355	3.74391e-16	4.13355e-15
TMEM106C	-0.657713	3.90198e-16	4.30399e-15
CA2	-0.684735	4.04334e-16	4.4557e-15
MGST3	-0.49494	4.16323e-16	4.58349e-15
TRPM4	-0.652922	4.30072e-16	4.73039e-15
SH3TC1	0.831789	4.36137e-16	4.79258e-15
TGFB2	0.74696	4.60597e-16	5.05659e-15
PSMD2	-0.352302	4.73358e-16	5.1918e-15
LRRC17	-1.94349	4.79541e-16	5.25467e-15
PUS1	0.853578	4.98392e-16	5.45611e-15
SMC2	-0.584129	5.53037e-16	6.04864e-15
PHLDB2	0.404359	5.78775e-16	6.31904e-15
SNRPD2	-0.524164	5.78843e-16	6.31904e-15
VPS35L	-0.463084	5.97903e-16	6.521e-15
TECR	-0.553275	6.23674e-16	6.79572e-15
COL4A2	-0.571843	6.84756e-16	7.45431e-15
TADA3	0.545339	6.94291e-16	7.55106e-15
MCM3	-0.456895	7.35144e-16	7.98199e-15
TM7SF2	-0.584384	7.35283e-16	7.98199e-15
DAPK3	0.617564	7.72508e-16	8.3783e-15
ZNF385A	0.672552	8.14422e-16	8.82467e-15
LRRC24	0.686844	8.63887e-16	9.35196e-15
FAM13A	1.03806	9.2501e-16	1.00044e-14
BCL9	0.499205	9.87764e-16	1.06732e-14
CD81	-0.58794	1.00749e-15	1.08762e-14
CALM3	-0.398544	1.14475e-15	1.23466e-14
KLHL3	2.48398	1.14983e-15	1.23899e-14
IL13RA1	-0.583868	1.17184e-15	1.26154e-14
CHD1	0.650224	1.18502e-15	1.27455e-14
GDF15	0.568124	1.31257e-15	1.41044e-14
BCOR	0.489349	1.34588e-15	1.4449e-14
TRIM11	0.901568	1.3566e-15	1.45507e-14
PLEKHH3	0.685523	1.45377e-15	1.55786e-14
RASSF1	0.840642	1.4919e-15	1.59725e-14
KIAA0232	0.620476	1.56989e-15	1.67921e-14
UQCRB	-0.505138	1.60888e-15	1.71934e-14
VPS26A	-0.611751	1.63888e-15	1.74979e-14
GPAM	0.607421	1.75265e-15	1.86955e-14
RAD54L2	0.632624	1.79661e-15	1.91469e-14
IPO8	-0.583984	1.91127e-15	2.03502e-14
RBM3	-0.501037	1.93897e-15	2.06264e-14
KSR1	0.983211	1.99975e-15	2.12535e-14
CDK19	-0.597818	2.0055e-15	2.12952e-14
PERP	-0.469298	2.01148e-15	2.13392e-14
GPCPD1	1.42197	2.02892e-15	2.15047e-14
MTF2	0.647971	2.0492e-15	2.16999e-14
ZNF48	0.76845	2.06289e-15	2.18251e-14
FAM53B	1.34533	2.27447e-15	2.40417e-14
ACADVL	-0.575588	2.40402e-15	2.53881e-14
KLHL36	0.884291	2.40872e-15	2.53963e-14
AMBRA1	0.512918	2.40915e-15	2.53963e-14
BCAP31	-0.504191	2.57882e-15	2.71603e-14
CALD1	-0.494507	2.61201e-15	2.74851e-14
ARIH2	0.642293	2.68853e-15	2.82647e-14
NAA15	0.560739	2.72437e-15	2.86157e-14
SRBD1	-0.643107	2.75553e-15	2.8917e-14
PTGIS	1.55692	2.8551e-15	2.99349e-14
CDKN1A	-0.411525	2.96931e-15	3.11044e-14
ZBTB18	0.853411	2.9912e-15	3.13056e-14
PCBP1	0.391111	3.19764e-15	3.34361e-14
RAI1	0.522288	3.25326e-15	3.39872e-14
ARID2	0.547908	3.26348e-15	3.40635e-14
ZNF142	0.748386	3.27632e-15	3.41669e-14
DIP2B	0.615161	3.33473e-15	3.47449e-14
TAPBP	-0.534961	3.34559e-15	3.4827e-14
IDH2	-0.503584	3.40004e-15	3.53623e-14
RBL2	-0.627668	3.42827e-15	3.56241e-14
HELZ2	0.662376	3.51809e-15	3.65249e-14
IPO4	0.451728	3.58673e-15	3.72043e-14
DAD1	-0.623041	3.71225e-15	3.84721e-14
CD164	-0.517515	3.79199e-15	3.92635e-14
CLSTN3	-0.838172	3.85932e-15	3.99253e-14
IP6K1	0.482621	3.89604e-15	4.02694e-14
GAREM2	0.811288	3.93251e-15	4.06103e-14
ZNF267	1.025	4.1179e-15	4.24873e-14
RIOK3	0.529655	4.34806e-15	4.48223e-14
FBL	0.436456	4.42298e-15	4.55543e-14
DARS2	-0.619554	4.50375e-15	4.63452e-14
SLC39A10	-0.365911	4.55104e-15	4.67906e-14
PMAIP1	3.41641	4.62567e-15	4.7516e-14
PPARGC1B	1.03849	4.65055e-15	4.77295e-14
ATP6V1A	-0.412459	4.70904e-15	4.82874e-14
APOBR	1.42088	4.87861e-15	4.99821e-14
MPP3	1.19317	5.40499e-15	5.53264e-14
RPS15	0.449229	5.45705e-15	5.58103e-14
EP300	0.571646	5.61814e-15	5.74074e-14
MSI2	-0.62219	5.76233e-15	5.88293e-14
PTPRJ	0.459993	5.77139e-15	5.88702e-14
CLUH	0.412664	5.89017e-15	6.00292e-14
ZDHHC8	0.623991	5.92652e-15	6.0347e-14
HNRNPH2	-0.583559	5.9772e-15	6.081e-14
TRAPPC8	0.526085	6.13945e-15	6.24062e-14
ZNF496	0.587877	6.23406e-15	6.33127e-14
PLA2R1	-0.59967	6.25627e-15	6.34829e-14
SYBU	0.77488	6.75993e-15	6.85339e-14
CAT	-0.798264	6.85427e-15	6.943e-14
INO80	0.541337	6.90841e-15	6.99177e-14
RBMS2	0.780214	7.19497e-15	7.27547e-14
PTER	-0.96504	7.20138e-15	7.27564e-14
MARF1	-0.592867	7.4915e-15	7.5622e-14
ZRANB1	0.70507	7.54777e-15	7.61241e-14
ITFG1	-0.610549	8.27577e-15	8.33943e-14
DPYSL3	-0.610749	8.35559e-15	8.41259e-14
AIFM1	-0.536248	8.41166e-15	8.46174e-14
PTPN13	-0.340035	8.5364e-15	8.57982e-14
HECTD2	1.18211	8.66753e-15	8.69903e-14
SCRIB	0.461229	8.66993e-15	8.69903e-14
FILIP1L	0.971898	8.79805e-15	8.81999e-14
SLC12A1	-1.13339	8.89692e-15	8.91144e-14
NDUFB8	-0.539934	9.10527e-15	9.1123e-14
SNAPC4	0.690065	9.34462e-15	9.34382e-14
HTATIP2	-0.723894	9.61826e-15	9.6092e-14
MRPL13	-0.687281	9.81687e-15	9.79922e-14
FBXO28	0.842441	1.0123e-14	1.00962e-13
PRR13	-0.648599	1.0471e-14	1.04343e-13
SVIP	-0.756922	1.05421e-14	1.04962e-13
SFXN3	-0.660481	1.07028e-14	1.06471e-13
STRN4	0.430312	1.09425e-14	1.08763e-13
CXCR4	4.57537	1.10441e-14	1.09679e-13
PARD6B	0.485645	1.10716e-14	1.09859e-13
RANBP2	0.390625	1.15933e-14	1.14937e-13
SPRED2	0.457476	1.25615e-14	1.2443e-13
ARL1	-0.580762	1.27725e-14	1.26413e-13
PDCD4	-0.840147	1.28291e-14	1.26865e-13
STMN3	-0.583678	1.32e-14	1.30422e-13
LAPTM4B	-0.456916	1.33057e-14	1.31355e-13
LEMD3	0.598182	1.39792e-14	1.37888e-13
KIF7	0.555894	1.47393e-14	1.45262e-13
LRIG3	0.886569	1.5124e-14	1.48928e-13
SH3D19	-0.39663	1.51727e-14	1.49282e-13
MAML2	1.46227	1.52648e-14	1.50061e-13
CACNB1	1.44434	1.56773e-14	1.53986e-13
REXO4	0.946863	1.58641e-14	1.5569e-13
LGALS3	-0.412954	1.61086e-14	1.57957e-13
HSPA4	0.409194	1.61653e-14	1.58379e-13
FAM160A1	1.45281	1.64355e-14	1.60891e-13
PRPS2	-0.590685	1.68961e-14	1.65262e-13
TBC1D8B	-0.801177	1.70581e-14	1.66706e-13
CPNE8	0.559038	1.73435e-14	1.69354e-13
RRP9	0.765013	1.77431e-14	1.7311e-13
BLVRA	-0.651395	1.78426e-14	1.73936e-13
HYDIN	1.63141	1.78806e-14	1.7416e-13
PBXIP1	-0.635411	1.80764e-14	1.75921e-13
ZNF205	0.824231	1.84928e-14	1.79823e-13
GEMIN5	0.531348	1.85889e-14	1.80607e-13
RASGEF1B	2.35065	1.92196e-14	1.86579e-13
NCF2	-0.655211	1.93591e-14	1.87777e-13
TRAM1	-0.392296	1.96396e-14	1.9034e-13
SCIN	-0.599641	2.03367e-14	1.96932e-13
WAC	0.470168	2.03732e-14	1.97122e-13
NFX1	0.667264	2.12581e-14	2.05512e-13
SERPINE1	0.468905	2.24176e-14	2.16543e-13
IFT80	-0.732265	2.26024e-14	2.18147e-13
STT3B	-0.440281	2.28545e-14	2.20398e-13
NUCB1	-0.481344	2.36188e-14	2.2758e-13
PLD3	-0.537052	2.45546e-14	2.36402e-13
SRF	0.550458	2.53371e-14	2.43734e-13
ANKRD17	0.456744	2.56286e-14	2.46335e-13
BST1	-0.826193	2.75023e-14	2.64127e-13
EFEMP1	-0.771297	2.75916e-14	2.64766e-13
ZNF536	1.30665	2.88444e-14	2.7656e-13
CCNG1	-0.641788	2.95399e-14	2.82995e-13
WDR45B	0.46996	2.96789e-14	2.84094e-13
PAPOLG	0.647733	3.02361e-14	2.8919e-13
ZNF133	1.17189	3.05199e-14	2.91666e-13
CREBRF	0.871725	3.16145e-14	3.01878e-13
EPRS1	-0.421356	3.30853e-14	3.15664e-13
MB21D2	0.58693	3.59318e-14	3.42542e-13
PRDX5	-0.47247	3.65606e-14	3.48251e-13
NDUFA9	-0.601209	3.74955e-14	3.56865e-13
ABHD6	1.02956	3.9998e-14	3.80372e-13
SYNJ2	0.871764	4.79242e-14	4.55377e-13
NIM1K	1.70197	4.93028e-14	4.68013e-13
USP30	0.972778	4.93342e-14	4.68013e-13
N4BP1	0.526007	5.01819e-14	4.75667e-13
SETD3	0.571374	5.0323e-14	4.76384e-13
G3BP2	-0.41076	5.03392e-14	4.76384e-13
TFPI	-0.932687	5.06277e-14	4.78725e-13
ZNF703	1.25069	5.08235e-14	4.80187e-13
SMURF2	0.643281	5.46192e-14	5.15631e-13
DDX1	-0.416268	5.60565e-14	5.28773e-13
HAVCR1	-0.458577	5.67988e-14	5.35341e-13
FZD6	-1.10846	5.83576e-14	5.49589e-13
MTHFD2	0.617246	6.31869e-14	5.94589e-13
CCNJ	0.754045	6.39518e-14	6.01302e-13
NETO1	1.14626	6.49617e-14	6.10305e-13
APOE	-0.434674	6.61955e-14	6.21395e-13
UCKL1	0.621664	7.23764e-14	6.78871e-13
LEPR	1.27105	7.49821e-14	7.02672e-13
MYL12B	-0.384878	7.50344e-14	7.02672e-13
METTL7A	-0.998857	7.99854e-14	7.48435e-13
SUN1	-0.352349	8.32003e-14	7.77893e-13
ECH1	-0.680759	8.36205e-14	7.81195e-13
ARF4	-0.508238	8.59033e-14	8.01879e-13
ATP2B4	-0.64422	8.80002e-14	8.20796e-13
SYAP1	-0.652594	8.96073e-14	8.35117e-13
HSD17B11	-0.751763	9.07885e-14	8.45449e-13
DUS3L	0.812503	9.96668e-14	9.26736e-13
MFHAS1	0.5495	9.96764e-14	9.26736e-13
GPATCH8	0.53527	1.05575e-13	9.808e-13
MARK4	0.565319	1.069e-13	9.92319e-13
OTUB2	0.701866	1.11207e-13	1.03147e-12
STAM	0.56622	1.13209e-13	1.04921e-12
TENT4B	1.02193	1.18902e-13	1.10109e-12
TRPM7	0.534814	1.20714e-13	1.11699e-12
ADAM10	-0.404927	1.21463e-13	1.12303e-12
DCBLD1	0.816634	1.23654e-13	1.14238e-12
POGK	0.430687	1.24114e-13	1.14572e-12
CPEB2	1.39035	1.29805e-13	1.1973e-12
NDUFA8	-0.590765	1.36587e-13	1.25887e-12
SLC1A4	0.548211	1.401e-13	1.29023e-12
ITGB8	1.3271	1.49539e-13	1.37607e-12
ANKRD12	0.774889	1.56536e-13	1.43932e-12
CHURC1	-0.565753	1.65849e-13	1.52374e-12
PDE8A	0.533475	1.75592e-13	1.61199e-12
XPR1	-0.608157	1.77349e-13	1.62638e-12
PDZD2	2.78819	1.77438e-13	1.62638e-12
CNPY3	-0.509727	1.96187e-13	1.79681e-12
DUS1L	0.586472	1.99672e-13	1.82729e-12
ZBTB34	1.06466	2.11909e-13	1.93776e-12
GALNT2	-0.358505	2.19133e-13	2.00225e-12
SEMA3A	1.95054	2.20478e-13	2.01296e-12
CHAF1A	0.448423	2.23874e-13	2.04237e-12
ADAM17	-0.432997	2.24051e-13	2.04238e-12
CA12	-0.522518	2.27192e-13	2.0694e-12
PGD	-0.515084	2.29639e-13	2.09005e-12
BIRC3	0.809426	2.31745e-13	2.10757e-12
B3GLCT	-0.637546	2.39296e-13	2.17455e-12
SNX3	-0.358167	2.4856e-13	2.25698e-12
GAS1	-0.861729	2.61529e-13	2.37289e-12
CD46	-0.728191	2.63152e-13	2.38576e-12
PELO	0.475726	2.66764e-13	2.41663e-12
SAT1	-0.447525	2.69703e-13	2.44136e-12
ZNF335	0.726047	2.7039e-13	2.44568e-12
DLGAP1	1.91105	2.71745e-13	2.45603e-12
PAXBP1	0.620555	2.72639e-13	2.46115e-12
HPS5	0.671012	2.72734e-13	2.46115e-12
MIF	-0.396242	2.87057e-13	2.5884e-12
USP5	-0.490621	2.88978e-13	2.60281e-12
NNT	-0.524463	2.89102e-13	2.60281e-12
VWA1	-0.575543	2.92169e-13	2.6284e-12
FBXO32	-0.653537	2.98062e-13	2.67934e-12
PFDN5	0.597264	3.07505e-13	2.7621e-12
MMP17	2.89735	3.11648e-13	2.79716e-12
LMAN2	-0.400501	3.29197e-13	2.95239e-12
EMSY	0.765563	3.50346e-13	3.13965e-12
JDP2	0.542247	3.55178e-13	3.1805e-12
CCDC115	-0.55679	3.6868e-13	3.29888e-12
CREG1	-0.521018	3.69175e-13	3.30078e-12
SCHIP1	0.832358	3.83563e-13	3.42679e-12
SCAMP1	-0.562692	3.8406e-13	3.4286e-12
NUTF2	-0.431794	3.95423e-13	3.52735e-12
ATG2B	0.587058	4.04107e-13	3.60205e-12
CHMP5	-0.568383	4.34629e-13	3.87115e-12
WSB2	0.535624	4.52205e-13	4.02463e-12
DNAJB4	0.797368	4.59123e-13	4.08308e-12
B3GALNT2	-0.68075	4.64167e-13	4.12479e-12
NEK9	-0.388702	4.69866e-13	4.17225e-12
VCAN	-0.617574	5.17397e-13	4.59081e-12
CD9	-0.357306	5.35408e-13	4.74701e-12
CETN3	-0.754048	5.58707e-13	4.94982e-12
CYB561A3	-1.06122	5.64308e-13	4.99564e-12
ZSCAN29	0.533911	6.05562e-13	5.35679e-12
NDUFB5	-0.782287	6.07031e-13	5.36571e-12
PPT1	-0.804041	6.23315e-13	5.50547e-12
OTUD4	0.419726	6.43436e-13	5.6789e-12
ANXA1	-0.434737	6.46199e-13	5.69896e-12
NOP10	-0.635875	6.66824e-13	5.87642e-12
HELZ	0.480121	6.76846e-13	5.96023e-12
DDX56	0.516033	6.87088e-13	6.04585e-12
YY1AP1	0.676753	7.47386e-13	6.57147e-12
RAD52	1.16589	7.52446e-13	6.61097e-12
G6PD	-0.457531	7.57258e-13	6.64825e-12
AREG	1.76488	7.94453e-13	6.96954e-12
AHCTF1	0.426969	8.39929e-13	7.36296e-12
HSP90AB1	-0.305269	8.43516e-13	7.38885e-12
INHBE	3.2258	8.54175e-13	7.4766e-12
SMARCA1	-0.515606	9.37708e-13	8.20161e-12
SMARCE1	-0.384024	9.47884e-13	8.28439e-12
CDT1	0.642559	9.51196e-13	8.30711e-12
SPATS2	0.734814	9.58478e-13	8.36444e-12
SOCS6	0.804601	9.98066e-13	8.7034e-12
USP21	0.81048	1.00235e-12	8.73427e-12
COG4	-0.545265	1.00725e-12	8.77039e-12
BTBD2	0.480118	1.02115e-12	8.88473e-12
NPTN	-0.546682	1.05052e-12	9.13352e-12
PPIF	0.632226	1.06654e-12	9.26586e-12
MAP2K4	0.784379	1.08158e-12	9.38956e-12
TGFB3	-0.777298	1.11166e-12	9.64352e-12
TDG	0.636659	1.1215e-12	9.72162e-12
PTX3	2.89469	1.12711e-12	9.76298e-12
BICDL1	0.515773	1.13302e-12	9.80686e-12
TXNDC12	-0.783138	1.13713e-12	9.83518e-12
ESRRA	0.454305	1.22741e-12	1.06082e-11
MAP1A	-0.96855	1.28114e-12	1.10643e-11
RPS6KC1	0.536675	1.29288e-12	1.11574e-11
PML	0.512793	1.29546e-12	1.11714e-11
SLC12A6	-0.592485	1.31116e-12	1.12984e-11
PC	0.530604	1.34718e-12	1.16002e-11
GRASP	1.72178	1.46114e-12	1.25723e-11
KLF16	0.902472	1.49165e-12	1.28253e-11
FOXO3	0.617505	1.53218e-12	1.31641e-11
TWSG1	-0.661406	1.59149e-12	1.36636e-11
OSBPL8	-0.522911	1.6315e-12	1.39968e-11
TRIM24	0.39272	1.69451e-12	1.45267e-11
CCT8	0.333609	1.70048e-12	1.45671e-11
IL4R	0.509625	1.7557e-12	1.50292e-11
GABRA2	-0.673736	1.77337e-12	1.51693e-11
RPS8	0.327631	1.78276e-12	1.52384e-11
SLC36A4	-0.709074	1.83856e-12	1.57039e-11
CD82	-0.961298	1.84745e-12	1.57682e-11
ARHGAP26	0.863555	1.84922e-12	1.57718e-11
CD3EAP	1.02545	1.8626e-12	1.58743e-11
SLC25A33	1.12269	1.99828e-12	1.70183e-11
PPP2R2D	0.665865	2.0429e-12	1.73855e-11
SLCO2A1	-0.838883	2.08163e-12	1.77022e-11
UQCRQ	-0.609131	2.10365e-12	1.78764e-11
JUP	-0.623305	2.10952e-12	1.79133e-11
LUC7L	0.581087	2.12482e-12	1.803e-11
PPP4R1	0.510327	2.13448e-12	1.80988e-11
FAM168B	-0.396054	2.13828e-12	1.81133e-11
ARHGAP39	0.628711	2.13929e-12	1.81133e-11
PIGS	-0.41046	2.15895e-12	1.82665e-11
PHRF1	0.450005	2.19651e-12	1.85708e-11
ARHGEF5	0.463596	2.21945e-12	1.87511e-11
ACADSB	-0.863329	2.24533e-12	1.89561e-11
NDUFA13	-0.462673	2.29055e-12	1.93238e-11
RCOR3	0.833036	2.38834e-12	2.01282e-11
RAB11FIP5	0.486688	2.38935e-12	2.01282e-11
HRAS	0.538455	2.41071e-12	2.02935e-11
MYO1E	-0.373444	2.41822e-12	2.0342e-11
PPP1CA	-0.418571	2.45138e-12	2.06061e-11
CNN3	-0.456401	2.51711e-12	2.11434e-11
PPP1R12C	0.48231	2.54884e-12	2.13944e-11
FOXA1	0.869378	2.59728e-12	2.17854e-11
TMX1	-0.546964	2.69352e-12	2.25764e-11
ZNF263	0.910784	2.77133e-12	2.32119e-11
VCP	-0.327811	2.80557e-12	2.34818e-11
DENND5B	0.480303	2.89881e-12	2.42448e-11
SLC38A5	0.880125	2.97159e-12	2.48357e-11
VPS13B	0.497842	2.97727e-12	2.48653e-11
WDR37	0.851052	3.00643e-12	2.50909e-11
NDUFS2	-0.432114	3.03664e-12	2.53249e-11
RETREG1	0.83185	3.22825e-12	2.69036e-11
PAFAH1B2	-0.479842	3.24425e-12	2.70176e-11
DISP2	1.05514	3.24899e-12	2.70378e-11
ZNF3	0.889116	3.36048e-12	2.79457e-11
MXD1	0.751089	3.39487e-12	2.82115e-11
PRDX1	-0.320974	3.44658e-12	2.86208e-11
ACSS3	-0.884794	3.45649e-12	2.86827e-11
DPP3	-0.579913	3.48839e-12	2.89269e-11
ENPP5	-0.703974	3.50227e-12	2.90213e-11
QSOX1	-0.618243	3.692e-12	3.05717e-11
ZNF668	0.973152	3.77485e-12	3.12356e-11
EEFSEC	0.705206	3.80271e-12	3.14438e-11
MAF1	-0.379041	3.81964e-12	3.15614e-11
SMPD3	-0.823439	3.83953e-12	3.17034e-11
EGR3	3.33289	4.34917e-12	3.5886e-11
SDCCAG8	0.603462	4.45184e-12	3.67072e-11
DHRS2	2.90859	4.49336e-12	3.70234e-11
TMEM67	-0.734047	4.57e-12	3.76283e-11
MFNG	1.40065	4.58904e-12	3.77584e-11
DNMBP	0.714259	4.61617e-12	3.79548e-11
DVL1	0.57453	4.64505e-12	3.81653e-11
SYDE1	0.548414	4.68036e-12	3.84284e-11
ETFB	-0.521692	4.79332e-12	3.93282e-11
XPO4	0.527227	4.806e-12	3.94044e-11
KCNH1	3.36874	4.97381e-12	4.07517e-11
EPHX1	-0.792153	5.03155e-12	4.11958e-11
PRICKLE1	0.644305	5.1523e-12	4.21549e-11
TSC1	0.620638	5.26814e-12	4.30724e-11
ICE1	0.445039	5.2801e-12	4.314e-11
DAP	-0.434242	5.40734e-12	4.41486e-11
RNPEP	-0.50293	5.44328e-12	4.44109e-11
KCNK5	2.21513	5.4999e-12	4.48415e-11
C6orf136	0.755627	5.74616e-12	4.68165e-11
DDX5	0.319029	5.75272e-12	4.68373e-11
BSN	0.691575	5.84301e-12	4.75392e-11
ZNF764	1.38363	6.17477e-12	5.02034e-11
RBM47	-0.465389	6.24702e-12	5.07554e-11
ARPC5	-0.563189	6.43929e-12	5.22811e-11
SCPEP1	-0.614971	6.5438e-12	5.30927e-11
TADA2B	0.709427	6.66981e-12	5.40774e-11
C15orf39	0.656752	6.89066e-12	5.58292e-11
REXO1	0.459728	6.92408e-12	5.60415e-11
CAPG	-0.436411	6.92648e-12	5.60415e-11
TRPS1	0.505159	7.1881e-12	5.81179e-11
SPINDOC	0.626384	7.47522e-12	6.03975e-11
ENTPD7	0.746782	7.65536e-12	6.18101e-11
OPTN	0.597649	7.7137e-12	6.2238e-11
TM9SF2	-0.469805	8.06604e-12	6.5036e-11
DNAH17	3.00305	8.09133e-12	6.51947e-11
RRBP1	-0.382724	8.2346e-12	6.63033e-11
SLC30A1	0.427286	8.27427e-12	6.65767e-11
MED27	0.723087	8.34936e-12	6.71346e-11
HMGCL	-0.572308	8.59821e-12	6.90879e-11
RHOBTB1	-0.469931	8.82384e-12	7.08521e-11
ARRB2	1.35053	9.06e-12	7.26982e-11
DENND4B	0.572673	9.20149e-12	7.37828e-11
CMAS	-0.602708	9.23491e-12	7.39999e-11
ITGB5	-0.519482	9.97317e-12	7.98607e-11
FDXR	-0.567339	1.04458e-11	8.3575e-11
TFEB	1.01655	1.04514e-11	8.3575e-11
CDK5RAP3	-0.50851	1.04938e-11	8.38568e-11
UNC45A	-0.422518	1.07478e-11	8.58279e-11
CAPZB	-0.396095	1.07683e-11	8.59328e-11
CEBPB	0.684959	1.09017e-11	8.69379e-11
PTPRO	3.22115	1.11523e-11	8.88751e-11
GMEB2	0.648144	1.13515e-11	9.04009e-11
BCL2L11	1.50025	1.14114e-11	9.08159e-11
MTHFD2L	1.51621	1.14351e-11	9.09427e-11
BTG1	-0.742844	1.17037e-11	9.30155e-11
PGRMC2	-0.486475	1.20404e-11	9.5626e-11
BANF1	-0.490685	1.20577e-11	9.56984e-11
R3HDM2	0.449831	1.25446e-11	9.94948e-11
CLIP3	0.68274	1.29904e-11	1.02961e-10
SAP18	-0.436512	1.30662e-11	1.03491e-10
COPE	-0.45943	1.34941e-11	1.06808e-10
ATP6V0E1	-0.480176	1.39121e-11	1.10042e-10
PIPOX	-0.55059	1.40634e-11	1.11163e-10
KHSRP	-0.332096	1.41493e-11	1.11766e-10
PMEPA1	0.320299	1.43267e-11	1.13091e-10
ANP32A	-0.434197	1.43465e-11	1.1317e-10
MAML1	0.478937	1.47861e-11	1.16559e-10
MLEC	-0.482166	1.48454e-11	1.16948e-10
ATG101	0.5428	1.5161e-11	1.19353e-10
HNRNPM	-0.356101	1.56603e-11	1.23201e-10
SERINC3	-0.675522	1.60068e-11	1.25842e-10
EFTUD2	-0.291245	1.65492e-11	1.30018e-10
NME2	0.41107	1.7464e-11	1.37113e-10
GBX2	1.60343	1.76761e-11	1.38685e-10
PON2	-0.676349	1.77622e-11	1.39266e-10
MYRF	-0.440364	1.78934e-11	1.40201e-10
HNRNPA1	-0.279132	1.79545e-11	1.40586e-10
PRKCSH	-0.400306	1.82484e-11	1.42791e-10
ALDH6A1	-0.688148	1.83959e-11	1.43848e-10
MAGED1	-0.600518	1.85111e-11	1.44652e-10
HS3ST1	0.404984	1.86809e-11	1.45882e-10
PROS1	-0.722957	1.88056e-11	1.46757e-10
ECHS1	-0.467899	1.92833e-11	1.50384e-10
PEX5	0.643675	1.97025e-11	1.5355e-10
PRDX4	-0.70688	2.01226e-11	1.5672e-10
IRS2	0.480028	2.15423e-11	1.67664e-10
FSTL3	0.415499	2.27413e-11	1.76879e-10
FANCD2	-0.53007	2.30457e-11	1.79126e-10
MAPK6	0.555372	2.33473e-11	1.8135e-10
POC1A	0.677385	2.39269e-11	1.85728e-10
TFG	-0.55077	2.46967e-11	1.91576e-10
AP2B1	-0.309585	2.47629e-11	1.91962e-10
MTG2	0.913647	2.48239e-11	1.92307e-10
CNOT4	0.659956	2.48983e-11	1.92755e-10
BPGM	-0.470947	2.51298e-11	1.94418e-10
STX11	2.72934	2.56177e-11	1.98061e-10
PAWR	0.418541	2.62484e-11	2.02803e-10
DEPP1	1.3601	2.64384e-11	2.04136e-10
POLR2B	-0.501403	2.6596e-11	2.05217e-10
PPAN	0.599224	2.6621e-11	2.05274e-10
DPY19L4	-0.47393	2.94489e-11	2.2693e-10
CD44	-0.376974	2.98691e-11	2.30016e-10
MEIS1	1.14529	3.00281e-11	2.31087e-10
POLR2L	-0.554539	3.06787e-11	2.35938e-10
DLGAP5	-0.5812	3.11074e-11	2.39078e-10
HFE	-0.750616	3.12723e-11	2.40187e-10
RCN2	-0.541657	3.13459e-11	2.40594e-10
PPFIA3	0.722967	3.28295e-11	2.51815e-10
TSN	-0.48975	3.33772e-11	2.55848e-10
RNF41	0.541736	3.36625e-11	2.57719e-10
NUP50	0.563061	3.36655e-11	2.57719e-10
CAMSAP2	0.43417	3.38497e-11	2.58959e-10
FMNL3	0.65155	3.41639e-11	2.61192e-10
ACBD5	-0.520491	3.45055e-11	2.6363e-10
SMO	-0.415145	3.5447e-11	2.70646e-10
GLI3	0.717731	3.55442e-11	2.7121e-10
GOLPH3L	-0.619875	3.56326e-11	2.71707e-10
LSM12	0.640273	3.57203e-11	2.72198e-10
MKRN1	-0.469875	3.63262e-11	2.76635e-10
OSBPL11	0.526893	3.78707e-11	2.88208e-10
ZNF598	0.596604	3.83112e-11	2.9137e-10
H2AZ2	-0.644735	3.86076e-11	2.93433e-10
POLR1B	0.435195	3.94123e-11	2.99354e-10
DECR1	-0.528821	3.96293e-11	3.00806e-10
KIAA0753	0.696957	3.97223e-11	3.01316e-10
ALDH7A1	-0.593586	4.02106e-11	3.04821e-10
PIK3CD	0.581779	4.0405e-11	3.06096e-10
ATOH8	1.43067	4.26495e-11	3.22725e-10
TRABD2B	-0.567907	4.26554e-11	3.22725e-10
PDLIM2	0.719771	4.28582e-11	3.24049e-10
TOP2A	-0.354015	4.29037e-11	3.24183e-10
HNF4G	-0.491811	4.3675e-11	3.29797e-10
NDUFB2	-0.624333	4.45994e-11	3.36559e-10
B3GALT6	0.966647	4.68691e-11	3.53459e-10
NDUFB3	-0.550843	4.7839e-11	3.6054e-10
TMEM248	-0.415405	4.93766e-11	3.71887e-10
CYB5B	-0.504669	5.06137e-11	3.80959e-10
CPPED1	-0.653123	5.13338e-11	3.86129e-10
ZNF507	0.633118	5.15923e-11	3.87824e-10
TMEM167A	-0.563388	5.25723e-11	3.94936e-10
PTK7	-0.422335	5.34983e-11	4.01633e-10
PREPL	-0.370511	5.35479e-11	4.01747e-10
NCKAP1	-0.305368	5.39145e-11	4.04238e-10
FERMT2	0.559606	5.425e-11	4.06492e-10
CTSC	-1.0155	5.44836e-11	4.0798e-10
POLRMT	0.444729	5.48366e-11	4.1036e-10
UBA1	-0.360988	5.77053e-11	4.3155e-10
SEC24C	-0.434739	5.79264e-11	4.32925e-10
TRIM52	0.841082	5.86247e-11	4.37864e-10
DHTKD1	0.933089	5.88329e-11	4.39137e-10
AHCY	-0.379361	5.88968e-11	4.39277e-10
SEMA3F	-0.615878	5.8927e-11	4.39277e-10
CCDC157	1.16774	6.07407e-11	4.52508e-10
ZNF384	0.531588	6.24357e-11	4.64839e-10
PCMTD1	-0.760956	6.50541e-11	4.84024e-10
POLR3E	0.731031	6.52138e-11	4.84903e-10
ASAP2	0.521628	6.53634e-11	4.85706e-10
PIGK	-0.603589	6.54605e-11	4.85907e-10
SAFB	0.356048	6.54739e-11	4.85907e-10
EIF4G2	-0.260581	6.59682e-11	4.89264e-10
MMS22L	-0.577019	6.61353e-11	4.90192e-10
SLC43A3	3.84356	6.73276e-11	4.98712e-10
OSER1	0.633426	6.78047e-11	5.01927e-10
SH2D4A	0.656759	6.90924e-11	5.11134e-10
TANC2	0.549906	6.99827e-11	5.17393e-10
PSENEN	-0.652719	7.60878e-11	5.61931e-10
SBF1	0.376375	7.61478e-11	5.61931e-10
SLC7A6	0.988324	7.61516e-11	5.61931e-10
FZD2	-0.507108	7.78762e-11	5.74294e-10
TPMT	-1.0869	7.87503e-11	5.80373e-10
CHST3	0.823724	7.9153e-11	5.82972e-10
TMEM50A	-0.640564	7.99605e-11	5.88548e-10
CTSB	-0.422894	8.01788e-11	5.89782e-10
GLO1	-0.450483	8.15181e-11	5.99256e-10
EIF3F	0.376006	8.367e-11	6.14687e-10
BECN1	-0.444707	8.40741e-11	6.17267e-10
NTN4	-0.580629	8.57602e-11	6.2925e-10
ACO2	-0.404051	8.61304e-11	6.31569e-10
B4GALT4	-0.53926	8.67747e-11	6.35893e-10
CC2D1B	0.485674	8.85395e-11	6.48418e-10
SLC39A8	-0.487614	8.92942e-11	6.53535e-10
H2BC18	0.462113	9.03551e-11	6.60885e-10
SLC46A3	-1.12598	9.08296e-11	6.63939e-10
FXR2	0.437335	9.11085e-11	6.65548e-10
RANBP9	0.50227	9.1164e-11	6.65548e-10
BSG	-0.382923	9.30262e-11	6.78719e-10
PSMB6	-0.507291	9.42282e-11	6.87059e-10
NAGA	-0.725765	9.59243e-11	6.98988e-10
CRIP2	-0.42028	9.60631e-11	6.99563e-10
CIB1	-0.499655	9.6842e-11	7.04794e-10
MARS2	0.76084	9.94189e-11	7.23097e-10
PHACTR2	0.690866	1.05159e-10	7.64368e-10
SPCS1	-0.606855	1.0831e-10	7.86786e-10
DCP1A	0.508097	1.08518e-10	7.87806e-10
LLGL1	0.460777	1.09294e-10	7.92943e-10
RPL15	0.298744	1.09398e-10	7.93202e-10
RNF138	0.876388	1.1022e-10	7.9867e-10
USO1	-0.396114	1.10614e-10	8.01026e-10
ANKRD1	1.15529	1.13165e-10	8.18988e-10
TTC4	0.641393	1.14209e-10	8.26029e-10
TLL1	0.496162	1.14646e-10	8.28681e-10
DICER1	0.403456	1.15398e-10	8.33597e-10
MED12L	1.23622	1.15518e-10	8.33946e-10
CHMP2B	-0.72624	1.19795e-10	8.64289e-10
CCAR1	0.387301	1.21139e-10	8.73446e-10
IRF7	1.1822	1.22132e-10	8.80059e-10
TNKS2	0.404908	1.22609e-10	8.82948e-10
NUFIP1	1.01634	1.23216e-10	8.86776e-10
TNFRSF21	-0.359605	1.25319e-10	9.01351e-10
SCAF8	0.559871	1.26994e-10	9.12841e-10
CHD8	0.350009	1.27537e-10	9.16177e-10
RIC1	0.490095	1.29144e-10	9.2715e-10
FOLR1	-0.776228	1.29718e-10	9.307e-10
RNF215	0.709502	1.31922e-10	9.45925e-10
KDSR	-0.507885	1.33153e-10	9.53985e-10
DDX54	0.348775	1.33209e-10	9.53985e-10
EVC2	0.785264	1.35625e-10	9.70687e-10
GLDC	-0.642034	1.43266e-10	1.02475e-09
NDUFAF5	1.07052	1.44592e-10	1.0336e-09
DMAC2	-0.522589	1.4759e-10	1.05438e-09
MSL2	0.625708	1.50021e-10	1.07109e-09
IGF1R	0.389108	1.61628e-10	1.15326e-09
BMP1	-0.543818	1.64157e-10	1.17058e-09
HMGN3	-0.876142	1.64281e-10	1.17075e-09
ISCA1	-0.566863	1.64594e-10	1.17227e-09
PRR36	0.566862	1.66825e-10	1.18743e-09
MAP11	0.812584	1.68281e-10	1.19707e-09
ZNF408	0.7589	1.69986e-10	1.20846e-09
ATF6B	-0.583868	1.73353e-10	1.23164e-09
ARVCF	0.646764	1.76471e-10	1.25303e-09
JPT2	-0.39025	1.77978e-10	1.26296e-09
POLE4	-0.466503	1.782e-10	1.26376e-09
NUCKS1	-0.367185	1.85436e-10	1.31429e-09
PDHB	-0.493871	1.94085e-10	1.37475e-09
RASA3	0.658197	1.98421e-10	1.40461e-09
HS6ST1	0.457066	1.99325e-10	1.41015e-09
CHD3	-0.368019	2.00573e-10	1.41812e-09
BAIAP2L1	0.604236	2.03312e-10	1.43662e-09
ARHGAP12	0.500202	2.04866e-10	1.44672e-09
UNC93B1	-0.39549	2.08121e-10	1.46882e-09
USP24	0.428348	2.13512e-10	1.50595e-09
MRGBP	0.675729	2.15881e-10	1.52174e-09
DZIP3	-0.823335	2.16698e-10	1.52658e-09
MYH15	3.49651	2.20609e-10	1.55319e-09
HTATSF1	-0.405558	2.2667e-10	1.5949e-09
SH3BP5L	0.489343	2.31404e-10	1.62723e-09
CSNK1A1	0.335114	2.40566e-10	1.69063e-09
FECH	-0.577228	2.41191e-10	1.694e-09
ETFA	-0.437326	2.45299e-10	1.72182e-09
C11orf58	-0.404946	2.50872e-10	1.75988e-09
ADNP2	0.436926	2.52397e-10	1.76951e-09
COL5A2	-0.344955	2.58152e-10	1.80877e-09
FNIP1	0.466592	2.62406e-10	1.83747e-09
C3	0.861623	2.688e-10	1.88111e-09
SMARCC2	-0.383584	2.72017e-10	1.90249e-09
EFCAB6	1.41941	2.73919e-10	1.91464e-09
SASH1	0.6932	2.84299e-10	1.986e-09
TCTN2	-0.523716	2.91023e-10	2.03176e-09
GALNT1	-0.510979	2.99305e-10	2.08833e-09
MCM5	-0.392571	3.00496e-10	2.09538e-09
UBL5	-0.476729	3.06944e-10	2.13907e-09
XPO5	0.466892	3.22501e-10	2.24614e-09
RAPH1	0.686109	3.23069e-10	2.24875e-09
IRF2BPL	0.542353	3.2734e-10	2.27713e-09
ZNF282	0.411037	3.32576e-10	2.31217e-09
TMEM132B	2.10818	3.35376e-10	2.33025e-09
NOL6	0.550329	3.40057e-10	2.36136e-09
M6PR	-0.343698	3.44241e-10	2.38899e-09
SCARF2	0.641607	3.44602e-10	2.39008e-09
KDM8	1.15105	3.51451e-10	2.43613e-09
GGCX	-0.473976	3.532e-10	2.4468e-09
MTF1	0.903931	3.53764e-10	2.44925e-09
CUEDC2	-0.534912	3.72132e-10	2.57489e-09
GAA	-0.427609	3.79886e-10	2.62698e-09
WDR7	0.557195	3.80668e-10	2.63083e-09
CBR4	-0.728037	3.82906e-10	2.64473e-09
FIS1	0.436499	3.94715e-10	2.72468e-09
ARHGAP21	0.436692	4.05086e-10	2.79462e-09
DARS1	-0.448075	4.06605e-10	2.80343e-09
ZNF614	1.15375	4.1386e-10	2.85177e-09
SNX16	0.934369	4.18538e-10	2.8823e-09
LGALS1	-0.347393	4.18798e-10	2.88239e-09
ASB1	0.740442	4.19126e-10	2.88294e-09
CCDC88A	-0.388015	4.20708e-10	2.89212e-09
DUSP14	0.900078	4.21914e-10	2.8987e-09
SSBP1	-0.567773	4.26304e-10	2.92713e-09
ZBED1	0.535529	4.32551e-10	2.96828e-09
FGD6	0.686449	4.35231e-10	2.98491e-09
GDE1	-0.391844	4.5976e-10	3.15126e-09
ZBTB8OS	-0.690364	4.60026e-10	3.15126e-09
PSMB7	-0.338474	4.62351e-10	3.16533e-09
SART3	0.405096	4.69085e-10	3.20955e-09
CDC27	0.338995	4.7584e-10	3.25386e-09
GNAI2	-0.322506	4.77366e-10	3.26238e-09
ADGRG1	-0.325937	4.80628e-10	3.28274e-09
PIH1D1	-0.599999	4.84319e-10	3.30601e-09
BRAF	0.838998	4.97014e-10	3.39069e-09
SP3	0.387438	5.10401e-10	3.47998e-09
NRP2	2.48016	5.22648e-10	3.5614e-09
PLBD2	-0.690177	5.24758e-10	3.57369e-09
RBAK	0.604937	5.30749e-10	3.61238e-09
CARD10	0.378879	5.37006e-10	3.65283e-09
VDAC3	-0.430128	5.44589e-10	3.70225e-09
GLIS1	1.41915	5.48287e-10	3.72522e-09
GAPVD1	0.406543	5.50203e-10	3.73606e-09
MKNK2	-0.367753	5.65927e-10	3.8406e-09
FAM234A	-0.454975	5.70243e-10	3.86764e-09
GALNT11	-0.539137	5.97127e-10	4.04762e-09
GPX1	-0.398737	6.30422e-10	4.27082e-09
NUP42	0.764122	6.40165e-10	4.33431e-09
SLC39A6	-0.476715	6.49103e-10	4.39227e-09
TBCK	-0.597707	6.58055e-10	4.45027e-09
FIZ1	0.731398	6.72866e-10	4.54779e-09
ASB7	0.630343	6.80597e-10	4.59738e-09
POLR2G	-0.545665	6.82575e-10	4.60808e-09
KIF13A	0.449734	7.14721e-10	4.8223e-09
VEGFB	0.482378	7.15735e-10	4.82635e-09
TRIP4	0.596729	7.35455e-10	4.95645e-09
NCLN	0.400508	7.47475e-10	5.03455e-09
ZNF79	1.13288	7.48017e-10	5.0353e-09
PPP1R26	0.34435	7.50171e-10	5.04688e-09
UBE4A	-0.505499	7.61517e-10	5.12026e-09
CEP76	0.880674	7.89049e-10	5.30232e-09
GLMP	-0.450626	7.9994e-10	5.37241e-09
PEX19	-0.681459	8.05667e-10	5.40776e-09
GRK6	0.540386	8.1138e-10	5.44297e-09
LIG4	0.835692	8.17248e-10	5.47918e-09
SURF2	0.718832	8.27346e-10	5.54369e-09
HDAC6	-0.548297	8.33839e-10	5.58399e-09
ADH5	-0.549231	8.42771e-10	5.64056e-09
PSMA5	-0.492916	8.68262e-10	5.80784e-09
MED12	0.419455	8.76451e-10	5.85926e-09
FHL2	0.416673	8.98344e-10	6.00218e-09
CS	-0.27686	8.99268e-10	6.00307e-09
MIEN1	-0.672958	8.99508e-10	6.00307e-09
NLE1	0.653199	9.0363e-10	6.02713e-09
ABCF3	0.500947	9.10523e-10	6.06963e-09
CRTC3	0.493298	9.18204e-10	6.11734e-09
PARP4	-0.469235	9.23162e-10	6.14686e-09
ITPKC	0.828192	9.25045e-10	6.1542e-09
WIZ	0.39539	9.2532e-10	6.1542e-09
ETS1	0.336474	9.33374e-10	6.20423e-09
AP1S1	-0.349815	9.46424e-10	6.28738e-09
ATP5F1B	-0.291298	9.96221e-10	6.61443e-09
API5	-0.44619	1.00189e-09	6.64829e-09
SFMBT1	0.709496	1.01777e-09	6.74983e-09
ING3	0.975818	1.08971e-09	7.22281e-09
BANP	0.679253	1.09182e-09	7.23266e-09
COX4I1	-0.308093	1.11162e-09	7.35965e-09
ZFYVE26	0.450771	1.13055e-09	7.48075e-09
SRFBP1	0.754041	1.15738e-09	7.65393e-09
ZNF654	0.900004	1.18349e-09	7.82218e-09
UBIAD1	0.491279	1.18804e-09	7.84777e-09
TSEN34	-0.492321	1.19241e-09	7.87223e-09
VWCE	2.90061	1.21339e-09	8.0062e-09
ZNF385B	-0.433481	1.22003e-09	8.04544e-09
CEBPZ	0.461322	1.25349e-09	8.26139e-09
PSMB1	-0.416831	1.26681e-09	8.34446e-09
WWC1	0.316875	1.28021e-09	8.42797e-09
EFR3A	-0.285581	1.30468e-09	8.58422e-09
CYB5R3	-0.389329	1.30838e-09	8.60374e-09
BUD31	0.442039	1.31489e-09	8.64163e-09
TOMM40	0.412461	1.3501e-09	8.86807e-09
ZNF609	0.506131	1.35563e-09	8.89939e-09
YARS2	0.560072	1.35731e-09	8.90541e-09
RPN1	-0.350124	1.36681e-09	8.96269e-09
BET1	-0.804926	1.40511e-09	9.20866e-09
MMP14	-0.861576	1.41434e-09	9.26391e-09
DLG5	0.341022	1.42708e-09	9.34214e-09
MIB2	0.51473	1.43506e-09	9.3891e-09
MBTPS1	-0.505718	1.44513e-09	9.44969e-09
ISG20	0.959197	1.48543e-09	9.70778e-09
DOK4	-0.427889	1.50013e-09	9.79832e-09
SRRT	0.387725	1.53354e-09	1.0011e-08
ATP5MD	-0.64467	1.54936e-09	1.01086e-08
RASGRP1	0.998347	1.57407e-09	1.0264e-08
SURF4	-0.346235	1.65351e-09	1.0776e-08
GREB1L	1.00924	1.66206e-09	1.08257e-08
SLC9A3R1	-0.479505	1.69598e-09	1.10404e-08
CPSF1	0.292658	1.75105e-09	1.13926e-08
AHCYL1	-0.437323	1.75266e-09	1.13967e-08
KRBA1	0.681068	1.80247e-09	1.1714e-08
TMEM50B	-0.578446	1.83436e-09	1.19147e-08
ZNF367	0.875511	1.84279e-09	1.19627e-08
MLYCD	0.607292	1.88665e-09	1.22407e-08
ZFHX3	0.532283	1.98959e-09	1.29013e-08
AMOTL1	0.49748	1.99188e-09	1.2909e-08
CLCN6	0.595775	2.02775e-09	1.31289e-08
AQR	0.354604	2.02807e-09	1.31289e-08
RNFT1	-0.605257	2.05271e-09	1.32811e-08
VAMP8	-0.676602	2.07145e-09	1.33948e-08
PSMA4	-0.483819	2.07257e-09	1.33948e-08
REEP2	0.43786	2.0865e-09	1.34773e-08
RALBP1	-0.4304	2.14019e-09	1.38164e-08
CANT1	0.312995	2.14789e-09	1.38585e-08
PTPRE	1.16744	2.171e-09	1.39998e-08
ZBTB49	1.17622	2.17511e-09	1.40186e-08
EXOC5	-0.401152	2.18621e-09	1.40823e-08
CLCC1	-0.704644	2.20315e-09	1.41836e-08
USF2	0.504216	2.24705e-09	1.44583e-08
SMARCC1	-0.30707	2.2501e-09	1.44699e-08
SGSM2	-0.394264	2.27592e-09	1.46278e-08
SPINT2	-0.31736	2.28738e-09	1.46934e-08
COMMD4	-0.625967	2.38749e-09	1.5328e-08
TGM2	-0.393393	2.51885e-09	1.61625e-08
MAGT1	-0.561357	2.54509e-09	1.63219e-08
HSPD1	-0.265358	2.59649e-09	1.66424e-08
COPB2	-0.390879	2.60268e-09	1.66729e-08
PRDX6	0.315878	2.63532e-09	1.68727e-08
MEA1	-0.47224	2.66503e-09	1.70536e-08
CCDC57	0.868238	2.68391e-09	1.71649e-08
TBC1D16	-0.523046	2.7445e-09	1.75424e-08
DSP	-0.527424	2.74594e-09	1.75424e-08
OPLAH	-0.535967	2.75965e-09	1.76203e-08
RPA1	-0.370859	2.76279e-09	1.76307e-08
UGGT1	-0.454569	2.98805e-09	1.90578e-08
MAP2K2	0.347973	3.09805e-09	1.97486e-08
KLHL24	-0.802027	3.14287e-09	2.00233e-08
IGHMBP2	0.715385	3.1892e-09	2.03074e-08
LARP1B	0.810961	3.22523e-09	2.05256e-08
PRPF31	-0.436012	3.23329e-09	2.05657e-08
NPR2	1.12685	3.26747e-09	2.07718e-08
GPATCH1	0.59116	3.27351e-09	2.07988e-08
IQCC	1.02995	3.29893e-09	2.09489e-08
POLD2	-0.376682	3.32855e-09	2.11255e-08
FLRT3	0.702808	3.33278e-09	2.11409e-08
TLR3	-0.683268	3.42441e-09	2.17103e-08
ATP5MPL	-0.44784	3.46321e-09	2.19443e-08
BCKDHB	-0.828598	3.49915e-09	2.216e-08
CBX1	-0.439471	3.5151e-09	2.2249e-08
ANKRD9	0.79823	3.5301e-09	2.23318e-08
HIVEP3	0.776731	3.56433e-09	2.25361e-08
SRSF9	-0.332245	3.58141e-09	2.26318e-08
EXOSC9	0.796019	3.63946e-09	2.29861e-08
ZYX	0.475265	3.70778e-09	2.3405e-08
PYURF	-0.572654	3.72563e-09	2.35049e-08
SLC7A1	0.394754	3.77111e-09	2.3779e-08
H2BC11	0.415555	3.84864e-09	2.42548e-08
RPS6KA4	0.453887	3.86484e-09	2.43437e-08
STX3	0.552269	3.89844e-09	2.45421e-08
HNRNPUL1	0.255226	3.91947e-09	2.46611e-08
CLTC	-0.301009	3.9363e-09	2.47537e-08
KIAA0100	-0.282711	3.9733e-09	2.49729e-08
TFAP4	0.802383	4.02964e-09	2.53133e-08
RAB5C	-0.316551	4.06156e-09	2.54914e-08
ATP6V1D	-0.576438	4.06235e-09	2.54914e-08
TUBB6	0.381542	4.08451e-09	2.56166e-08
MAP3K2	0.502481	4.18455e-09	2.623e-08
SNX6	-0.500834	4.39849e-09	2.75562e-08
LAMTOR2	-0.585725	4.42087e-09	2.76815e-08
CAPN15	0.549152	4.5887e-09	2.8717e-08
NAPSA	-0.741796	4.65437e-09	2.91123e-08
PARP6	0.626298	4.72681e-09	2.95495e-08
MOCS3	0.690317	4.75342e-09	2.97e-08
RAB11A	-0.530928	4.82088e-09	3.01053e-08
CLDND1	-0.494602	4.83511e-09	3.0178e-08
MCM3AP	0.40471	4.859e-09	3.03109e-08
POLR2E	-0.329053	4.94481e-09	3.08297e-08
SRSF5	-0.49431	4.99107e-09	3.11015e-08
PABPC1L	1.89173	5.0329e-09	3.13454e-08
NKX3-1	0.829026	5.05733e-09	3.14808e-08
ZNF398	0.691125	5.07413e-09	3.15684e-08
SMARCA5	-0.300705	5.25407e-09	3.26705e-08
WDR19	-0.570112	5.27224e-09	3.2766e-08
UBE2J2	0.544263	5.28664e-09	3.2838e-08
ZNF7	0.60168	5.31064e-09	3.29695e-08
GPRIN1	0.472175	5.3502e-09	3.31975e-08
WDR11	-0.574246	5.36996e-09	3.33023e-08
ZNHIT1	-0.497063	5.39536e-09	3.3442e-08
HIBADH	-0.510618	5.42213e-09	3.35901e-08
JAG1	-0.521935	5.53425e-09	3.42665e-08
RBBP8	-0.448907	5.63972e-09	3.4901e-08
PHACTR4	0.37325	5.78446e-09	3.57777e-08
GMPR2	-0.433939	5.84394e-09	3.61265e-08
ABCF1	0.322171	5.97556e-09	3.69206e-08
FGD4	0.983703	5.99221e-09	3.70038e-08
RBM15B	0.399075	6.08474e-09	3.75553e-08
MBOAT7	-0.505643	6.10821e-09	3.76802e-08
SEMA4B	0.484052	6.1441e-09	3.78816e-08
ELMOD2	-0.661926	6.34442e-09	3.9096e-08
FBRS	0.413262	6.45271e-09	3.97423e-08
CDK12	0.355451	6.58441e-09	4.0532e-08
LAMP2	-0.614264	6.67612e-09	4.10749e-08
UGP2	-0.51888	6.75872e-09	4.15611e-08
SLTM	0.365033	6.77829e-09	4.16595e-08
IDH1	-0.479309	6.94133e-09	4.26391e-08
ERBIN	0.407569	6.97226e-09	4.28065e-08
PSMB2	-0.360872	7.04332e-09	4.322e-08
AP1S3	0.934439	7.17242e-09	4.39891e-08
TMEM201	0.637432	7.2419e-09	4.43783e-08
PHF23	0.422358	7.2435e-09	4.43783e-08
PCDHGB7	-0.570194	7.3899e-09	4.52515e-08
SLC7A13	-0.905105	7.52744e-09	4.60695e-08
NRDC	-0.346293	7.60402e-09	4.65138e-08
E4F1	0.59795	7.69478e-09	4.70443e-08
TTC38	-0.513273	7.75675e-09	4.73983e-08
EAF1	0.436562	7.85893e-09	4.79975e-08
MTPN	-0.366762	7.93158e-09	4.84159e-08
FAM171A1	0.634927	7.96286e-09	4.85814e-08
TAF10	0.515662	8.0872e-09	4.93142e-08
ZNF778	0.620504	8.09308e-09	4.93242e-08
MAPKAPK2	0.305515	8.10999e-09	4.94015e-08
SLC3A1	-0.487424	8.12254e-09	4.9452e-08
PRKAR1A	-0.28105	8.15637e-09	4.96321e-08
EPS15L1	0.493958	8.18964e-09	4.98086e-08
FBLN1	-0.445691	8.29492e-09	5.04226e-08
TUBB2A	0.60344	8.39241e-09	5.09886e-08
ADGRL2	0.296169	8.41418e-09	5.10942e-08
AKR1C3	-0.84694	8.49485e-09	5.15572e-08
GMCL1	-0.628773	8.52525e-09	5.17148e-08
ECHDC1	-0.486204	8.54489e-09	5.1807e-08
DUT	-0.58005	8.87845e-09	5.38014e-08
SHLD2	0.649958	8.90826e-09	5.3954e-08
VPS13C	-0.384592	8.93173e-09	5.4068e-08
FUT4	1.63257	9.07414e-09	5.49016e-08
PRDM2	0.438047	9.08144e-09	5.49173e-08
SLC24A2	1.51786	9.35527e-09	5.65439e-08
DPP9	0.419747	9.41667e-09	5.68855e-08
OCIAD2	-0.6339	9.42485e-09	5.69054e-08
SDC1	-0.341559	9.64564e-09	5.82083e-08
DENND5A	0.359567	9.65714e-09	5.82476e-08
FKBP10	-0.332541	1.01998e-08	6.14887e-08
SAE1	-0.317323	1.03031e-08	6.20793e-08
ADAMTS2	0.474045	1.054e-08	6.3474e-08
ANO5	-0.885418	1.06373e-08	6.4027e-08
LTA4H	-0.444146	1.06479e-08	6.40577e-08
MARK2	0.39345	1.07084e-08	6.43882e-08
SSR2	-0.3585	1.07397e-08	6.45435e-08
GTF3C6	-0.859069	1.08992e-08	6.54684e-08
RSPRY1	0.503293	1.0937e-08	6.56612e-08
HNRNPD	-0.315313	1.10613e-08	6.63733e-08
FAM8A1	-0.472183	1.11768e-08	6.70318e-08
ZNF317	0.695678	1.13743e-08	6.81817e-08
COPS6	-0.485879	1.14299e-08	6.84798e-08
IPO7	0.264621	1.15966e-08	6.94427e-08
CTDSPL2	0.509462	1.16837e-08	6.99284e-08
SH3D21	0.85107	1.1921e-08	7.13121e-08
LRP6	0.428016	1.19312e-08	7.13364e-08
RC3H1	0.448231	1.24591e-08	7.44545e-08
PLXNA2	0.963485	1.25243e-08	7.48059e-08
NHSL1	0.410271	1.25729e-08	7.50574e-08
MLXIP	0.695558	1.26594e-08	7.55355e-08
DDX51	0.767505	1.27297e-08	7.5916e-08
VIRMA	0.298656	1.2988e-08	7.74165e-08
PHF21A	0.734347	1.32979e-08	7.92235e-08
SLC13A1	-2.84679	1.33596e-08	7.95142e-08
RBBP7	-0.38041	1.33644e-08	7.95142e-08
STRIP1	0.514124	1.33672e-08	7.95142e-08
SLC25A30	0.350094	1.34713e-08	8.00925e-08
HNRNPL	-0.249217	1.3739e-08	8.16428e-08
PLAGL2	0.429052	1.37795e-08	8.18415e-08
NHLRC3	-0.713001	1.38543e-08	8.22441e-08
RTF2	-0.45922	1.40084e-08	8.31113e-08
NIPSNAP1	-0.388267	1.40146e-08	8.31113e-08
TLK1	0.532272	1.42722e-08	8.45956e-08
DDX6	-0.482289	1.42796e-08	8.45962e-08
PABPC4	-0.335545	1.43537e-08	8.4992e-08
BDP1	0.445391	1.45043e-08	8.58403e-08
IER5L	0.573439	1.45723e-08	8.61989e-08
PTTG1IP	-0.276496	1.47546e-08	8.72329e-08
ZXDC	0.535674	1.48263e-08	8.76128e-08
FEM1A	0.522523	1.4986e-08	8.85114e-08
PELI2	-1.24515	1.51214e-08	8.9266e-08
STXBP3	-0.469687	1.51986e-08	8.96762e-08
DENND4A	0.535757	1.52257e-08	8.97905e-08
AKR1A1	-0.589309	1.55268e-08	9.152e-08
SEC14L1	0.312858	1.5563e-08	9.16869e-08
LMO7	-0.478799	1.6085e-08	9.47146e-08
WDR48	-0.476729	1.6165e-08	9.51378e-08
GSN	-0.418507	1.62632e-08	9.56671e-08
ALDH3A2	-0.539473	1.69449e-08	9.96271e-08
PMPCB	-0.36547	1.69547e-08	9.96343e-08
PLD1	-0.558631	1.72848e-08	1.01523e-07
SF1	0.312191	1.74361e-08	1.02361e-07
HECTD4	0.496438	1.77244e-08	1.04e-07
ECT2	-0.357084	1.79591e-08	1.05325e-07
MLF2	-0.301147	1.80265e-08	1.05667e-07
ADAM15	0.484382	1.816e-08	1.06396e-07
IDH3G	-0.382134	1.82984e-08	1.07153e-07
MICAL2	0.661777	1.83705e-08	1.07521e-07
IFI44L	1.19306	1.85831e-08	1.08711e-07
SFRP4	-0.641999	1.89638e-08	1.10882e-07
ZFYVE28	0.963022	1.9437e-08	1.13592e-07
RIOK1	0.648036	1.99615e-08	1.16599e-07
ALDH4A1	-0.462884	1.99763e-08	1.16627e-07
EXOC7	-0.326619	2.00364e-08	1.16919e-07
GOLPH3	0.394275	2.01813e-08	1.17706e-07
[truncated: 9,660 more rows]

## Sheet: 293T
gene	log.fold.change	p.value	adjusted.p.value
JUN	3.09668	2.03817e-168	3.08579e-164
KMT2E	1.68241	2.86763e-134	2.1708e-130
SETD2	1.46218	1.17251e-119	5.91725e-116
REV3L	1.86249	1.12659e-103	4.26415e-100
ZNF367	2.05872	9.82845e-94	2.97606e-90
CASP8AP2	1.31481	1.60943e-92	4.06114e-89
DUSP16	1.8018	1.71324e-86	3.70549e-83
CEP350	1.31779	1.61377e-84	3.05405e-81
BAZ1B	0.814611	1.02873e-78	1.73055e-75
MYCBP2	0.91779	5.30351e-77	8.02951e-74
RBM33	1.43615	7.0955e-76	9.76599e-73
SETD5	0.920725	1.16866e-73	1.47446e-70
CREB5	1.51984	3.61619e-67	4.21147e-64
ZNF317	1.52728	2.5813e-63	2.79149e-60
KMT2C	1.26362	3.14008e-63	3.16939e-60
HIVEP1	1.47566	1.46517e-61	1.38642e-58
CHD2	1.23518	2.08169e-56	1.85393e-53
ENSG00000286403.1	4.03176	4.94359e-56	4.15811e-53
RBBP6	1.19679	2.67463e-55	2.13126e-52
JMJD1C	1.43493	9.90802e-55	7.50037e-52
ARID4B	1.1667	2.21252e-52	1.59512e-49
DYRK1A	1.56746	2.88433e-52	1.98495e-49
BOD1L1	0.930655	1.07881e-51	7.1014e-49
CHD9	1.29207	8.01935e-51	5.05887e-48
ZGRF1	1.29251	5.12497e-50	3.10368e-47
ZZEF1	1.26446	2.46463e-49	1.43517e-46
E2F3	1.03671	1.09416e-48	6.13542e-46
ARID2	1.16591	5.77227e-48	3.12115e-45
ENSG00000287064.1	4.53889	8.37532e-48	4.3725e-45
CREBBP	1.06075	2.26961e-47	1.1454e-44
SLC39A10	-1.25528	1.1582e-46	5.65652e-44
TRIP11	1.71971	1.65935e-46	7.85078e-44
ENSG00000249790.3	3.00637	5.09716e-46	2.33852e-43
UBR5	0.91636	6.75721e-46	3.00895e-43
DHRS2	2.67872	2.68761e-44	1.16258e-41
ENSG00000206965.1	3.50492	1.586e-43	6.67001e-41
RICTOR	1.10983	1.17917e-42	4.82506e-40
SETX	0.868879	2.40461e-42	9.58046e-40
USP34	0.749356	5.77732e-42	2.24279e-39
CCNB1IP1	1.072	8.03891e-42	3.04273e-39
CHD8	0.707748	1.78662e-41	6.59742e-39
BDP1	0.869813	2.68339e-41	9.67297e-39
CLK1	1.24692	6.32062e-41	2.22545e-38
TAOK1	0.764138	1.4849e-40	5.10941e-38
INO80	1.15604	2.20401e-40	7.41525e-38
PARP6	1.00314	2.79623e-40	9.20323e-38
KMT2A	0.904566	5.27441e-40	1.69903e-37
USP9X	0.613032	5.63437e-40	1.77717e-37
NIPBL	0.794108	1.41815e-39	4.38178e-37
SON	0.541292	1.75799e-38	5.3232e-36
RSRC2	0.898978	4.75866e-38	1.41267e-35
ATRX	1.05621	5.15974e-38	1.50228e-35
NCOA6	0.991354	7.8435e-38	2.24058e-35
BRD2	0.669949	9.96385e-38	2.79357e-35
FNBP4	0.717142	1.4293e-37	3.93448e-35
ZIC5	1.13167	2.13219e-37	5.76452e-35
HIVEP2	1.40065	4.04622e-37	1.07457e-34
INO80D	1.51288	4.15169e-37	1.07457e-34
CSPP1	0.967171	4.18757e-37	1.07457e-34
EP300	0.857231	7.2372e-37	1.82619e-34
CHD1	0.855351	1.16171e-36	2.88333e-34
RLF	1.21885	3.16693e-36	7.73344e-34
ZBTB21	1.06541	3.80566e-36	9.14567e-34
CEP295	1.02008	1.20327e-35	2.84648e-33
USP24	0.706881	3.00869e-35	7.00793e-33
SPEN	0.908898	6.30536e-35	1.44641e-32
ATAD5	1.07632	1.16452e-34	2.63148e-32
CNOT4	1.12825	1.24085e-34	2.76272e-32
MED13	0.865263	2.85152e-34	6.2568e-32
ARRDC3	2.44982	3.81243e-34	8.24573e-32
MDN1	0.680876	5.87e-34	1.25172e-31
VIRMA	0.861581	7.55971e-34	1.58964e-31
ZNF184	1.75198	1.37206e-33	2.84561e-31
KDM6A	0.84964	3.97014e-33	8.12269e-31
PHF12	0.967147	8.46815e-33	1.70944e-30
CHD6	0.880133	1.916e-32	3.81688e-30
MYSM1	0.856423	2.83763e-32	5.57945e-30
RANBP2	0.733986	3.98473e-32	7.73447e-30
KAT6A	1.04421	9.98808e-32	1.91417e-29
BIRC6	0.763059	1.41822e-31	2.68399e-29
MYH3	2.43566	1.92323e-31	3.59479e-29
ZFX	1.46032	2.2645e-31	4.18103e-29
EIF4G3	0.555086	5.12561e-31	9.34962e-29
KIAA1109	0.838057	7.7639e-31	1.39935e-28
ZNF585A	1.62219	8.1912e-31	1.459e-28
SNIP1	1.26232	8.52247e-31	1.50035e-28
ASH1L	0.880479	4.49091e-30	7.81521e-28
PHIP	0.662499	5.11652e-30	8.80274e-28
CREBRF	1.94227	1.05869e-29	1.80097e-27
TRIO	0.973606	1.76848e-29	2.97498e-27
FAF2	0.634312	1.87585e-29	3.12092e-27
DNTTIP2	0.81513	3.95601e-29	6.51022e-27
EPC1	1.54119	4.00046e-29	6.51257e-27
ZNF264	1.36288	5.07644e-29	8.17631e-27
RIOK3	0.932372	9.62568e-29	1.53403e-26
AFF4	0.701376	1.11513e-28	1.75866e-26
MGAM	5.2558	1.54575e-28	2.41264e-26
ZNF845	1.49828	2.24645e-28	3.47053e-26
RSF1	0.833335	3.47953e-28	5.32123e-26
ANKRD17	0.584547	3.6048e-28	5.45766e-26
THAP9-AS1	0.907653	4.57059e-28	6.85136e-26
WAC	0.655981	4.96275e-28	7.36628e-26
ZNF267	1.00278	6.52964e-28	9.59794e-26
HELZ	0.76749	1.91743e-27	2.76623e-25
ZBTB2	1.13088	1.91846e-27	2.76623e-25
IREB2	0.702691	2.09333e-27	2.9899e-25
APC	0.773996	3.35262e-27	4.7438e-25
USP37	1.27765	5.30987e-27	7.44365e-25
SETDB1	0.871352	5.63048e-27	7.82069e-25
RBM39	0.59167	1.26967e-26	1.74752e-24
PPP1R10	0.737485	1.28844e-26	1.75738e-24
ZNF211	1.60124	1.3077e-26	1.76773e-24
ZNF644	0.901808	1.74441e-26	2.33719e-24
SUZ12	0.791451	2.27622e-26	3.02298e-24
AMOT	-0.547519	3.1355e-26	4.12795e-24
LBR	-0.542738	3.92894e-26	5.12794e-24
TIPARP	2.18231	5.48714e-26	7.10045e-24
TANC2	1.03778	6.46376e-26	8.29334e-24
ZNF689	1.19674	6.80456e-26	8.65723e-24
ND2	0.844351	6.86204e-26	8.6576e-24
PCF11	0.810718	2.23797e-25	2.80023e-23
CEP95	0.901384	2.51212e-25	3.1175e-23
YTHDF2	0.668807	4.53036e-25	5.5764e-23
BLM	0.845174	7.62804e-25	9.3136e-23
USP15	0.665797	7.69337e-25	9.31821e-23
FBXO38	0.984245	9.30144e-25	1.11765e-22
GATAD2B	0.960549	1.48841e-24	1.77437e-22
HECTD1	0.855683	1.93415e-24	2.28774e-22
LYST	1.07415	2.46273e-24	2.89036e-22
POGZ	0.687913	2.98449e-24	3.47578e-22
EEF1A1	-0.727573	3.29205e-24	3.8047e-22
EIF2S3	-0.515652	3.60584e-24	4.13579e-22
VPS13B	0.955762	4.0214e-24	4.57775e-22
ZNF432	1.60527	4.39791e-24	4.96898e-22
MTF1	1.40056	6.14429e-24	6.89071e-22
ICE1	0.627488	7.15387e-24	7.96394e-22
CYTB	0.816397	1.20085e-23	1.32707e-21
ADNP	0.779294	1.50515e-23	1.64957e-21
CSNK2A2	0.647612	1.51447e-23	1.64957e-21
SFMBT2	1.11729	1.68351e-23	1.82059e-21
DROSHA	0.702256	2.44727e-23	2.62778e-21
FBXW7	1.04806	4.53971e-23	4.84023e-21
PGK1	-0.74821	4.82502e-23	5.10844e-21
ND1	1.02406	6.12126e-23	6.43583e-21
FOXO3	0.794693	6.72364e-23	7.01583e-21
CCNL1	0.685872	6.7656e-23	7.01583e-21
ZNF557	1.56117	1.09731e-22	1.13015e-20
AHCTF1	0.731887	1.164e-22	1.19074e-20
NOL8	0.649073	1.32992e-22	1.35134e-20
H2BC20P	1.88951	1.56677e-22	1.58139e-20
AGTPBP1	0.824077	2.07649e-22	2.08199e-20
ATP8	0.676203	2.18623e-22	2.1776e-20
ENSG00000283515.1	2.24752	2.25895e-22	2.23533e-20
ZNF274	1.2258	2.59796e-22	2.55409e-20
TAF1D	0.556498	2.6811e-22	2.61883e-20
ZNF398	0.841833	2.85843e-22	2.75837e-20
FRS2	1.00658	2.8604e-22	2.75837e-20
LATS1	1.02491	3.84299e-22	3.68246e-20
HERC1	0.697574	4.05736e-22	3.86343e-20
CRAMP1	1.05353	6.36205e-22	6.02009e-20
ZNF850	1.79512	6.87354e-22	6.46369e-20
DIDO1	0.606709	7.2083e-22	6.73665e-20
TFRC	-0.849557	9.09078e-22	8.44383e-20
GON4L	0.877297	9.2271e-22	8.51819e-20
C1S	3.17251	1.51187e-21	1.38726e-19
ENSG00000244055.2	2.14453	1.70284e-21	1.55307e-19
ZNF510	1.21958	1.74967e-21	1.58623e-19
ZNF766	1.5172	1.83684e-21	1.65534e-19
PHLPP2	0.843809	2.3515e-21	2.10661e-19
EPC2	0.856574	2.39387e-21	2.13196e-19
ZNF24	0.58348	2.55967e-21	2.26628e-19
ZNF654	1.3953	3.45006e-21	3.03685e-19
DCP1A	0.75901	3.48723e-21	3.05183e-19
ASXL1	0.767374	3.5786e-21	3.1138e-19
RLIM	0.622789	3.61485e-21	3.12736e-19
ZSCAN12	1.58452	4.83983e-21	4.16336e-19
RBM5	0.5379	7.47286e-21	6.39204e-19
BRAF	0.827837	7.67119e-21	6.52482e-19
ENSG00000248685.6	2.43558	8.03849e-21	6.79904e-19
ESF1	0.73987	9.09692e-21	7.65148e-19
ZBED9	1.72009	9.14741e-21	7.65148e-19
KAT6B	0.834445	9.42081e-21	7.83687e-19
KIF24	1.1423	1.03941e-20	8.59928e-19
PPM1D	0.870464	1.24508e-20	1.02448e-18
ZNF721	0.99027	1.2901e-20	1.05579e-18
ANP32A	-0.46709	1.47603e-20	1.20146e-18
ENSG00000260103.2	2.5004	1.95761e-20	1.58493e-18
SSH2	0.83355	2.19307e-20	1.76612e-18
SFSWAP	0.751007	2.2309e-20	1.78708e-18
ARID1A	0.790716	2.99612e-20	2.38744e-18
ZC3H6	1.79307	3.18131e-20	2.52173e-18
COX1	0.749049	4.23045e-20	3.33589e-18
BRD8	0.574718	4.51397e-20	3.54101e-18
TSC1	0.736193	4.96168e-20	3.87215e-18
PTBP2	0.785763	5.67428e-20	4.40557e-18
ITPRID2	0.743692	5.77104e-20	4.45784e-18
TAB2	0.611761	6.14107e-20	4.71959e-18
MAP3K4	0.775323	6.74362e-20	5.15649e-18
NUP153	0.652952	7.94776e-20	6.04669e-18
RFX7	0.965418	8.32634e-20	6.30304e-18
ZBTB6	1.02013	9.04161e-20	6.81045e-18
ABRAXAS2	0.953135	9.09748e-20	6.8186e-18
GZF1	1.11665	9.68554e-20	7.2236e-18
ZMYM4	0.569601	1.02835e-19	7.63195e-18
TRPS1	1.14092	1.32338e-19	9.77367e-18
FBXW8	1.21286	1.51191e-19	1.11118e-17
PUM1	0.674887	1.6938e-19	1.23885e-17
FOXJ3	0.764403	1.97261e-19	1.43583e-17
ND4	0.672507	2.00961e-19	1.45577e-17
SLC9A8	1.23734	2.14134e-19	1.5438e-17
ZNF292	0.959242	2.15298e-19	1.54484e-17
THADA	0.777268	2.2437e-19	1.60234e-17
SRRM1	0.417955	2.43983e-19	1.73423e-17
TNRC6A	0.737436	2.51479e-19	1.77915e-17
CEP162	1.13168	2.84805e-19	2.00555e-17
ND4L	0.681274	3.18466e-19	2.23221e-17
UBA2	0.661858	3.69493e-19	2.57794e-17
TIAM2	1.78433	4.23336e-19	2.94005e-17
ZBTB43	1.33844	4.68906e-19	3.24166e-17
NAA16	0.89452	5.05833e-19	3.48105e-17
CCDC66	0.812978	5.91222e-19	4.05027e-17
FAM193A	1.11177	6.82656e-19	4.65559e-17
ZNF23	1.36186	7.68978e-19	5.22078e-17
CSNK1G1	1.02391	7.89911e-19	5.33895e-17
SMAD7	1.79073	8.23996e-19	5.54458e-17
SCD	-0.356282	8.85505e-19	5.9321e-17
ND5	0.53378	9.1146e-19	6.07908e-17
CLK4	0.908821	1.22485e-18	8.13342e-17
ZC3H13	0.567319	1.32174e-18	8.73851e-17
BRIP1	0.787212	1.43695e-18	9.45888e-17
TTC17	0.609149	1.46988e-18	9.63375e-17
ATXN7	1.33214	1.78032e-18	1.16181e-16
FBXW10	4.19745	1.95019e-18	1.2672e-16
ZNF629	1.157	1.99067e-18	1.28798e-16
TCERG1	0.510176	2.08549e-18	1.34359e-16
TAF3	1.0149	2.31893e-18	1.48765e-16
HERC2	0.660149	2.34721e-18	1.49944e-16
ZNF3	0.935516	2.50812e-18	1.5955e-16
CHD7	0.55628	2.52837e-18	1.60165e-16
TOGARAM1	1.09172	2.72412e-18	1.71846e-16
DUSP8	3.09704	3.16971e-18	1.99126e-16
ZNF131	0.850777	3.53439e-18	2.21118e-16
OBI1	0.904647	3.8002e-18	2.3677e-16
ATF3	0.911884	3.90363e-18	2.42217e-16
UBE3C	0.46499	4.00481e-18	2.47481e-16
NKTR	0.757031	4.15823e-18	2.55917e-16
C1orf162	2.66896	4.22763e-18	2.59135e-16
ZNF621	0.762311	4.81143e-18	2.9373e-16
MAP3K2	0.804917	5.86621e-18	3.56684e-16
PDIA6	-0.441897	5.94071e-18	3.59769e-16
ZNF35	1.37545	8.35699e-18	5.04083e-16
MARCHF7	0.644777	1.10122e-17	6.61604e-16
SKIL	1.52089	1.12303e-17	6.72045e-16
NSD3	0.526362	1.18584e-17	7.06837e-16
SLC13A3	1.78374	1.35531e-17	8.04684e-16
BRPF1	1.01936	1.47003e-17	8.69384e-16
DUXAP10	-0.57712	1.48876e-17	8.77037e-16
ZNF627	1.81828	1.54531e-17	9.0682e-16
ZNF92	1.13634	1.69501e-17	9.90827e-16
ZNF473	1.20387	1.73863e-17	1.01242e-15
APLP2	-0.557241	1.88404e-17	1.09289e-15
BRPF3	0.953563	1.90353e-17	1.09998e-15
NUP98	0.464595	2.10068e-17	1.20929e-15
CDC25A	0.560638	2.23915e-17	1.28412e-15
ZNF616	1.50149	2.30228e-17	1.31534e-15
PGRMC1	-0.584549	2.4124e-17	1.37307e-15
RAD54L2	0.821283	2.43746e-17	1.38214e-15
ZNF638	0.647551	2.78716e-17	1.57454e-15
TAF2	0.583754	4.09596e-17	2.30531e-15
PARP1	-0.498422	4.13427e-17	2.31826e-15
ZNF384	0.843457	5.26859e-17	2.94341e-15
RBAK	1.17263	5.64765e-17	3.14358e-15
ZNF180	1.48058	5.7572e-17	3.19282e-15
ERCC6L	0.640541	5.78038e-17	3.19398e-15
ZNF805	1.12845	6.38462e-17	3.51502e-15
IQCN	4.33172	6.7551e-17	3.70552e-15
PRPF4B	0.454677	8.94422e-17	4.88865e-15
LTBP2	3.05867	9.71219e-17	5.2893e-15
ZBTB39	1.07115	1.01498e-16	5.50784e-15
HNRNPA1	-0.499622	1.1519e-16	6.22851e-15
TMPRSS2	0.996795	1.39701e-16	7.52696e-15
ATP6	0.60985	1.53425e-16	8.23709e-15
LUC7L2	0.451833	1.58642e-16	8.48706e-15
LOC93622	0.799484	1.61093e-16	8.58786e-15
CRKL	0.546738	2.01191e-16	1.06878e-14
LMTK2	0.792598	2.77796e-16	1.47057e-14
BPTF	0.732728	2.93953e-16	1.55068e-14
DUSP1	1.37479	3.28856e-16	1.72878e-14
E2F8	0.946781	3.38068e-16	1.77106e-14
ACAT1	-0.594613	3.63705e-16	1.89879e-14
CASS4	4.09987	4.51383e-16	2.34843e-14
KNTC1	0.563733	5.0816e-16	2.63478e-14
OGA	0.495634	5.19122e-16	2.68243e-14
TMEM131	0.614375	5.65453e-16	2.91189e-14
FBN1	1.09923	6.167e-16	3.16503e-14
VEZF1	0.71429	6.73218e-16	3.44342e-14
PHC3	1.16534	6.98393e-16	3.56016e-14
ZNF7	1.18707	7.042e-16	3.57771e-14
ERC1	0.722512	7.108e-16	3.59917e-14
VWA8	0.716114	7.22471e-16	3.63499e-14
ZNF503	1.27391	7.22676e-16	3.63499e-14
BNIP3L	-1.19817	7.63352e-16	3.82687e-14
TLK1	0.784514	8.6227e-16	4.30851e-14
ARRDC4	-0.893412	1.08262e-15	5.39175e-14
HIPK1	0.560153	1.12611e-15	5.58993e-14
NPIPB6	2.70292	1.3435e-15	6.64726e-14
ZNF22	1.13887	1.37627e-15	6.78722e-14
RC3H1	1.15671	1.64607e-15	8.09142e-14
BRCA2	1.01509	1.65951e-15	8.13106e-14
AGAP6	1.30499	1.72777e-15	8.4382e-14
ND3	0.855145	2.08266e-15	1.01298e-13
PGAM1	-0.499239	2.08752e-15	1.01298e-13
KHDC4	0.480928	2.18962e-15	1.05913e-13
MED1	0.413414	2.51999e-15	1.21505e-13
MPI	-0.627424	2.63225e-15	1.26515e-13
ZC3H11A	0.543446	2.71963e-15	1.30098e-13
PSD3	0.728339	2.72398e-15	1.30098e-13
ZNF429	1.98946	2.73922e-15	1.30414e-13
NCOA1	0.709569	2.76133e-15	1.31055e-13
CWC25	0.764341	2.89114e-15	1.36787e-13
POLR3C	0.873132	3.672e-15	1.7319e-13
AHI1	0.73147	3.83845e-15	1.80133e-13
VPS54	0.855375	3.84299e-15	1.80133e-13
PPFIA1	0.612714	4.04156e-15	1.88856e-13
TET3	0.871269	4.17014e-15	1.94264e-13
ZC3H14	0.492836	4.6989e-15	2.17687e-13
ZNF596	2.57799	4.7017e-15	2.17687e-13
ZNF649	1.60272	5.01232e-15	2.31361e-13
NUP214	0.536654	5.04909e-15	2.3235e-13
TXLNG	0.519691	5.17419e-15	2.37385e-13
RNF103	0.995154	5.25641e-15	2.40429e-13
ENSG00000220323.4	1.52957	5.45446e-15	2.48737e-13
SLC2A1	-1.01413	6.06265e-15	2.75641e-13
XRN1	0.762764	6.3836e-15	2.88796e-13
TET2	0.797597	6.39014e-15	2.88796e-13
ZC3H4	1.36828	6.70082e-15	3.01936e-13
DHCR24	-0.480061	6.9919e-15	3.14117e-13
HK2	-0.707224	7.21906e-15	3.23363e-13
ZNF675	1.31332	7.67515e-15	3.42778e-13
RNF214	0.731899	8.04318e-15	3.58158e-13
OAT	-0.564217	8.87891e-15	3.94213e-13
RAD52	1.11414	9.04163e-15	4.00264e-13
ZNF34	2.31559	9.84934e-15	4.34749e-13
SRSF4	0.375398	1.06343e-14	4.68032e-13
ZSCAN26	1.23124	1.1438e-14	5.01947e-13
RYR2	1.66928	1.1981e-14	5.24257e-13
TICRR	0.558863	1.20592e-14	5.26158e-13
ZNF146	0.565988	1.22404e-14	5.32526e-13
ACTR2	-0.50677	1.25936e-14	5.46324e-13
DCAF4L1	2.92901	1.326e-14	5.73589e-13
MMS22L	0.678976	1.40635e-14	6.06616e-13
TIAL1	0.530897	1.46107e-14	6.28424e-13
RNF111	1.13342	1.48915e-14	6.38688e-13
TBC1D9	0.976391	1.79602e-14	7.68129e-13
MSL2	0.813832	1.87884e-14	8.01284e-13
EAF1	0.723382	1.94338e-14	8.26483e-13
SCAF4	0.590686	1.9818e-14	8.4046e-13
TLK2	0.57616	2.14152e-14	9.05661e-13
COX2	0.625081	2.20691e-14	9.30714e-13
POLQ	0.723183	2.28842e-14	9.62407e-13
TECTA	2.27309	2.51536e-14	1.05492e-12
WDFY3	0.662591	2.61757e-14	1.09475e-12
TTBK2	0.784489	2.75624e-14	1.14957e-12
DPP8	0.689703	3.32592e-14	1.38336e-12
CD164	-0.523843	3.34637e-14	1.38805e-12
ARIH1	0.44418	3.63008e-14	1.50162e-12
TSC22D3	-0.606749	4.00707e-14	1.65305e-12
SLC39A6	-0.48161	4.18742e-14	1.72276e-12
ZNF350-AS1	2.72357	4.31915e-14	1.77214e-12
PPP2R2A	0.663241	4.41832e-14	1.80771e-12
LIPA	-0.704104	4.42972e-14	1.80771e-12
ZZZ3	0.474799	4.51927e-14	1.83929e-12
NARS1	-0.545279	4.54594e-14	1.84519e-12
ZNF606	1.39511	4.87302e-14	1.97266e-12
ADHFE1	3.69418	5.10159e-14	2.05968e-12
PIBF1	0.61807	5.14569e-14	2.07196e-12
RFPL3S	2.01354	5.35375e-14	2.15002e-12
ST7L	1.12738	5.39473e-14	2.16075e-12
KCTD6	1.29441	5.4374e-14	2.17209e-12
ENSG00000225630.1	0.741945	5.54436e-14	2.20899e-12
NSD1	0.479516	5.65456e-14	2.24148e-12
INTS6	0.799746	5.65552e-14	2.24148e-12
CDK11A	0.838596	6.51027e-14	2.57351e-12
MGAM2	6.20392	6.68765e-14	2.63674e-12
UBR4	0.684827	6.7091e-14	2.63833e-12
COX3	0.532587	6.97318e-14	2.7314e-12
LRRC37A2	1.15374	6.98186e-14	2.7314e-12
PDK1	-1.07206	7.11818e-14	2.77355e-12
YTHDC1	0.57715	7.12623e-14	2.77355e-12
PPP1R15A	0.840083	7.81023e-14	3.03197e-12
PRDM10	0.922806	7.91575e-14	3.06508e-12
PPRC1	0.687385	7.95105e-14	3.07089e-12
ENSG00000248527.1	0.561966	8.95844e-14	3.44413e-12
ENSG00000187621.14	2.45874	8.97653e-14	3.44413e-12
LTN1	0.594741	8.98567e-14	3.44413e-12
FRMD3	2.56156	9.27365e-14	3.54553e-12
TPH2	2.33064	1.25476e-13	4.78514e-12
NBAS	0.744549	1.3269e-13	5.04755e-12
FAM200A	1.22459	1.37887e-13	5.2321e-12
AK2	-0.504164	1.41641e-13	5.36112e-12
KANSL1	0.565443	1.42574e-13	5.38298e-12
ZFP1	0.929717	1.45606e-13	5.48375e-12
AP2B1	-0.49929	1.58503e-13	5.95469e-12
ZKSCAN2	1.18025	1.61729e-13	6.06085e-12
MED13L	0.59078	1.84514e-13	6.89763e-12
ZNF445	0.683289	1.88914e-13	7.04473e-12
SND1	-0.568366	2.00368e-13	7.45349e-12
PSAT1	-0.635066	2.32974e-13	8.64516e-12
ZHX1	0.62859	2.37786e-13	8.80215e-12
ANKRD11	0.598472	2.59517e-13	9.58313e-12
GPATCH1	1.03141	2.67629e-13	9.85865e-12
ZNF761	1.28894	2.70496e-13	9.94007e-12
GPATCH2	0.879743	3.08296e-13	1.13017e-11
PRKDC	-0.300774	3.21641e-13	1.17624e-11
ENSG00000286769.1	4.17332	3.85965e-13	1.40807e-11
ENSG00000264112.1	0.983753	3.93512e-13	1.43216e-11
ZNF724	1.40696	3.98432e-13	1.44658e-11
EIF2AK3	0.804665	4.10501e-13	1.48684e-11
PAXBP1	0.509765	4.18932e-13	1.51375e-11
TRAPPC8	0.646848	4.4983e-13	1.62153e-11
NEK4	0.653712	5.17893e-13	1.86245e-11
MANBA	1.04879	5.49152e-13	1.97018e-11
EPB41L2	-0.471524	5.67878e-13	2.03255e-11
TUT7	0.733858	6.01124e-13	2.14647e-11
VPS13D	0.791487	6.43428e-13	2.29212e-11
LOC102606465	1.25089	6.57052e-13	2.33516e-11
ZNF304	1.29287	7.02469e-13	2.49072e-11
SYNJ1	0.76288	7.16281e-13	2.53376e-11
SPCS3	-0.65366	7.21861e-13	2.54755e-11
GPBP1	0.44035	7.3989e-13	2.6051e-11
MSL1	0.522066	7.59201e-13	2.66689e-11
SLC16A1	-0.419992	7.79746e-13	2.73272e-11
NR2C2	0.702838	7.88178e-13	2.75589e-11
SMG1	0.425964	8.07518e-13	2.81701e-11
UCP2	-0.953511	8.57417e-13	2.98421e-11
EFCAB6	2.31735	8.62476e-13	2.99493e-11
ZNF84	0.763103	8.69825e-13	3.01354e-11
ZFPM2	1.44253	9.14674e-13	3.16168e-11
ZNF451	0.732233	1.10087e-12	3.79662e-11
ZNF436	1.04168	1.11914e-12	3.85088e-11
OVGP1	1.46016	1.15171e-12	3.95396e-11
SERBP1	-0.298569	1.32909e-12	4.54995e-11
ENSG00000261239.6	4.55613	1.33133e-12	4.54995e-11
SENP6	0.634745	1.38763e-12	4.73169e-11
CPEB4	0.948624	1.42663e-12	4.85376e-11
SNHG15	0.612532	1.43047e-12	4.8559e-11
XPO6	0.42633	1.44816e-12	4.90494e-11
NFAT5	0.806514	1.56631e-12	5.29327e-11
PPARGC1B	0.735936	1.58368e-12	5.34008e-11
ZNF623	1.06931	1.6174e-12	5.44166e-11
PHACTR4	0.535284	1.69868e-12	5.70245e-11
RIPK1	0.918978	1.71053e-12	5.72952e-11
ZNF567	1.14915	1.82489e-12	6.09909e-11
ENSG00000247627.2	0.617982	1.86949e-12	6.23439e-11
WNK1	0.425054	1.94932e-12	6.48632e-11
LRATD2	-0.580918	1.96527e-12	6.52504e-11
KDM2A	0.589459	1.98235e-12	6.56735e-11
AK4	-0.593113	2.01043e-12	6.64583e-11
MORC2	0.769778	2.05784e-12	6.78775e-11
BCAP31	-0.670395	2.08535e-12	6.86353e-11
PTAFR	2.48824	2.19762e-12	7.21736e-11
PAN3	0.629014	2.21735e-12	7.26637e-11
HUWE1	0.46617	2.31836e-12	7.58098e-11
ZNF75A	1.21868	2.42753e-12	7.92086e-11
WEE1	0.87151	2.46062e-12	8.01156e-11
NAA25	0.504301	3.10753e-12	1.00961e-10
ZNF615	1.33731	3.44164e-12	1.11577e-10
ZNF619	1.97869	3.51404e-12	1.13529e-10
ZNF502	2.4544	3.51685e-12	1.13529e-10
WLS	-0.721076	3.53275e-12	1.138e-10
HOXD10	0.625998	3.80169e-12	1.22203e-10
ZSCAN16	1.5894	3.85864e-12	1.23771e-10
EYA3	0.537292	3.88023e-12	1.242e-10
QSER1	0.524804	4.1246e-12	1.31744e-10
TSHZ1	0.853363	4.15523e-12	1.32443e-10
TYW1B	1.63268	4.23025e-12	1.3455e-10
DARS2	-0.496857	4.49079e-12	1.42458e-10
UBR1	0.738646	4.49768e-12	1.42458e-10
ZNF239	1.66999	4.66772e-12	1.47535e-10
ZNF425	2.79837	4.68483e-12	1.47767e-10
STAG2	0.334443	4.6988e-12	1.479e-10
ZNF501	1.6276	4.80271e-12	1.50857e-10
CPSF7	0.38391	5.03205e-12	1.57733e-10
DPY19L2P2	1.92178	5.37774e-12	1.68221e-10
YOD1	0.650408	5.57319e-12	1.73893e-10
LOC150776	1.02861	5.58202e-12	1.73893e-10
ZIC2	0.704583	5.71597e-12	1.777e-10
CENPBD1P1	0.784724	5.73809e-12	1.78022e-10
RGPD6	0.64426	5.9651e-12	1.84686e-10
ZNF222	1.74004	6.36005e-12	1.96513e-10
ZNF658	1.53202	6.43447e-12	1.98407e-10
ZNF254	0.998449	6.75909e-12	2.07993e-10
ZNF134	1.42453	6.96056e-12	2.13758e-10
KLHL15	0.646287	7.18411e-12	2.20177e-10
ENSG00000251537.4	3.36935	7.2913e-12	2.23011e-10
PDCD4	-0.593713	7.57082e-12	2.31093e-10
ZNF543	1.13576	8.43554e-12	2.5697e-10
ZNF281	0.596082	8.55028e-12	2.59942e-10
NPR3	3.89214	8.84582e-12	2.68388e-10
SCAF8	0.724984	9.10723e-12	2.75419e-10
GTF2IRD2B	1.5566	9.11393e-12	2.75419e-10
USP31	0.832164	9.46583e-12	2.85483e-10
ACE2	1.14508	9.77985e-12	2.94368e-10
ZNF107	0.947734	1.007e-11	3.02499e-10
LINC01588	1.81784	1.0381e-11	3.11226e-10
HIPK3	0.740955	1.0797e-11	3.23055e-10
ATP1A1	-0.398841	1.123e-11	3.35351e-10
UBR2	0.596427	1.12945e-11	3.36613e-10
SDC3	-0.99094	1.13496e-11	3.37588e-10
ARFGEF2	0.49201	1.14489e-11	3.39877e-10
RUFY2	0.885035	1.249e-11	3.70057e-10
SSR3	-0.469554	1.26446e-11	3.73905e-10
THAP12	0.468712	1.27521e-11	3.76349e-10
AHCY	-0.583493	1.3291e-11	3.9149e-10
NKAPD1	0.580475	1.39706e-11	4.10411e-10
GOLGA4	0.387618	1.39876e-11	4.10411e-10
METTL7A	-1.14144	1.52663e-11	4.47063e-10
PDHA1	-0.43109	1.63051e-11	4.76563e-10
CDRT1	2.66835	1.64763e-11	4.80637e-10
GJA1	-0.603868	1.65771e-11	4.82083e-10
MCFD2	-0.414077	1.65895e-11	4.82083e-10
CEP135	0.584612	1.66524e-11	4.82985e-10
GABRR2	2.80855	1.80173e-11	5.21571e-10
C2CD3	0.571383	2.01183e-11	5.81279e-10
PPP4R3B	0.61621	2.07481e-11	5.98337e-10
LOC643201	3.62427	2.11358e-11	6.08359e-10
NKRF	0.542735	2.1567e-11	6.1959e-10
ATF7IP	0.741857	2.25598e-11	6.46886e-10
ENSG00000287592.1	2.58436	2.26065e-11	6.46999e-10
NUP50	0.404536	2.26924e-11	6.48233e-10
USP47	0.525864	2.39637e-11	6.83259e-10
GPI	-0.447557	2.48288e-11	7.06593e-10
TGS1	0.582711	2.49289e-11	7.08113e-10
SENP7	0.77845	2.56898e-11	7.28359e-10
MTPAP	0.756578	2.62368e-11	7.42478e-10
CEP152	0.710224	2.64413e-11	7.46869e-10
ZNF547	1.70866	2.7547e-11	7.76651e-10
TPH1	2.10849	3.24174e-11	9.12266e-10
CLIC4	-0.559801	3.47069e-11	9.74885e-10
ENSG00000228409.6	1.34934	3.71176e-11	1.04067e-09
PDIA4	-0.371083	3.84801e-11	1.07687e-09
PCNT	0.480679	3.89445e-11	1.08786e-09
CYCS	-0.57068	4.0267e-11	1.12273e-09
CNN3	-0.497511	4.07845e-11	1.13345e-09
TASOR2	0.474098	4.08011e-11	1.13345e-09
INSIG1	-0.419008	4.39854e-11	1.21967e-09
SOS1	0.464072	4.42969e-11	1.22606e-09
RAB11A	-0.542863	4.54216e-11	1.2549e-09
ENSG00000219891.2	2.06567	4.91274e-11	1.35481e-09
PAPOLG	0.756343	5.03729e-11	1.38663e-09
ZNF507	0.963908	5.11342e-11	1.40503e-09
DDB1	-0.465691	5.20737e-11	1.42825e-09
MARCKSL1	-0.708272	5.25206e-11	1.4379e-09
ZNF607	0.977756	5.31872e-11	1.45353e-09
GSK3B	0.542952	5.35909e-11	1.46192e-09
TENT4B	0.619366	5.37939e-11	1.46482e-09
ELOVL6	-0.660878	5.47069e-11	1.48701e-09
PRPF38B	0.458344	5.5413e-11	1.5035e-09
USP49	0.861616	5.88834e-11	1.5948e-09
MXD1	1.31843	6.0436e-11	1.63393e-09
CTCF	0.645403	6.12231e-11	1.65226e-09
UTP20	0.641712	6.14354e-11	1.65504e-09
LOC101928336	2.14926	6.84262e-11	1.84009e-09
FEM1B	0.452678	7.08168e-11	1.901e-09
TAF7L	2.84953	7.17402e-11	1.92238e-09
AKR1B1	-0.599722	7.198e-11	1.9254e-09
CDK5R1	1.32424	7.24585e-11	1.93478e-09
TIMP3	-0.939968	7.30156e-11	1.94623e-09
ZFHX4	0.800932	7.45344e-11	1.98322e-09
TOMM20	-0.44824	7.5673e-11	2.00998e-09
LINC01252	1.85789	7.86543e-11	2.08551e-09
ZFP36L2	0.808443	8.76545e-11	2.32009e-09
FOXC1	0.484485	8.82667e-11	2.33221e-09
CTNNB1	-0.344245	9.08708e-11	2.39683e-09
HOXA5	0.966702	9.57234e-11	2.52044e-09
UBR3	0.603769	9.61764e-11	2.52797e-09
SREK1	0.418688	9.68707e-11	2.54181e-09
BTBD7	0.731381	9.91487e-11	2.59708e-09
VPS50	0.720318	9.96062e-11	2.60456e-09
ENSG00000270069.1	-0.724729	1.07295e-10	2.80076e-09
RC3H2	0.436293	1.08995e-10	2.84026e-09
LMAN1	-0.397865	1.14198e-10	2.97071e-09
DDX5	0.36264	1.16785e-10	3.03281e-09
CCDC93	0.450453	1.17063e-10	3.03481e-09
NPC1L1	4.52191	1.25039e-10	3.23604e-09
ENSG00000286109.1	3.37001	1.26305e-10	3.26323e-09
TUBA1B	-0.509942	1.32271e-10	3.41156e-09
SSR1	-0.382583	1.39281e-10	3.58625e-09
BACH2	0.975748	1.40446e-10	3.61011e-09
COG3	0.598704	1.41973e-10	3.64316e-09
FDPS	-0.495903	1.46546e-10	3.75415e-09
ZEB2	0.664921	1.47268e-10	3.76629e-09
ATP5MC1	-0.691853	1.47868e-10	3.77524e-09
ZNF80	2.70224	1.64553e-10	4.19417e-09
HES1	1.01828	1.65521e-10	4.21174e-09
KCMF1	0.73018	1.6778e-10	4.26205e-09
STXBP5	0.761475	1.68095e-10	4.26292e-09
CFAP70	1.10361	1.72498e-10	4.36726e-09
GATD1	-0.734546	1.72928e-10	4.36956e-09
ZNF420	1.15451	1.73166e-10	4.36956e-09
TMED7-TICAM2	0.9919	1.74875e-10	4.40534e-09
NPIPB9	2.10995	1.77011e-10	4.45174e-09
SAFB	0.328169	1.79204e-10	4.49942e-09
BNIP3	-0.795458	1.83572e-10	4.60147e-09
BMPR2	0.594633	1.89679e-10	4.74668e-09
PUM2	0.44528	1.98616e-10	4.96213e-09
ATG2B	0.517911	1.99527e-10	4.97666e-09
ANKRD12	0.656332	2.00858e-10	5.00163e-09
RBM25	0.322305	2.01652e-10	5.01314e-09
PER2	1.20104	2.0334e-10	5.04683e-09
DHFR	-0.363325	2.14453e-10	5.31395e-09
OGG1	-1.14238	2.15284e-10	5.32581e-09
SOCS6	1.06359	2.18329e-10	5.39234e-09
SRFBP1	0.873941	2.2748e-10	5.60919e-09
SMAD6	0.876401	2.48223e-10	6.11073e-09
CIRBP	-0.621155	2.49665e-10	6.13625e-09
ZNF551	1.29055	2.61029e-10	6.40514e-09
DNAH10	3.45626	2.75925e-10	6.7597e-09
JADE1	0.722322	2.77219e-10	6.78045e-09
UBE2E1	-0.471765	2.82609e-10	6.90112e-09
TRIB1	0.665653	2.87715e-10	7.0145e-09
AKAP9	0.542304	3.03013e-10	7.37559e-09
GCNA	1.62461	3.18637e-10	7.74344e-09
URB2	0.510521	3.24762e-10	7.87964e-09
ZFHX3	0.821469	3.25823e-10	7.89273e-09
HNRNPDL	0.386606	3.37349e-10	8.15888e-09
HERC2P9	0.658388	3.42857e-10	8.27889e-09
NEB	1.72694	3.43887e-10	8.29052e-09
MARCKS	-0.507721	3.53271e-10	8.49435e-09
MED26	1.31747	3.53464e-10	8.49435e-09
GIGYF2	0.474714	3.58843e-10	8.60996e-09
ZBTB11	0.510173	3.63347e-10	8.70423e-09
SLC7A11	-0.789715	3.95973e-10	9.47082e-09
MIER3	0.667916	4.27038e-10	1.01977e-08
FBXO5	0.559705	4.27933e-10	1.0203e-08
ATP5MF	-0.674434	4.2918e-10	1.02166e-08
CEBPZ	0.439488	4.3542e-10	1.03489e-08
TPI1	-0.678553	4.36194e-10	1.03511e-08
SEC61A1	-0.436341	4.40533e-10	1.04377e-08
ANKLE2	0.466616	4.48304e-10	1.06052e-08
PPP6C	0.533573	4.50537e-10	1.06414e-08
AGO2	0.429142	4.61511e-10	1.08836e-08
ZKSCAN5	0.733169	4.7428e-10	1.11673e-08
ZNF736	0.700579	4.76343e-10	1.11985e-08
SDCBP	-0.682701	4.9181e-10	1.15442e-08
SIK3	0.74881	5.09915e-10	1.19506e-08
BTF3	-0.456881	5.11377e-10	1.19664e-08
GOLGB1	0.566925	5.21708e-10	1.21706e-08
ZNRF3	0.822895	5.2171e-10	1.21706e-08
LINC02158	3.46465	5.34494e-10	1.24496e-08
RRP8	0.890023	6.12542e-10	1.42456e-08
PPP4R3A	0.65077	6.23424e-10	1.44764e-08
TRRAP	0.411564	6.47852e-10	1.50206e-08
ENSG00000268756.1	3.75587	6.49516e-10	1.50362e-08
ENSG00000263567.1	4.50608	6.7055e-10	1.54994e-08
THUMPD1	0.618699	7.05616e-10	1.62851e-08
SRSF11	0.309436	7.1927e-10	1.6575e-08
ENSA	-0.431226	7.31699e-10	1.68357e-08
ZNF791	0.865575	7.37721e-10	1.69485e-08
KPNA4	0.588516	7.46072e-10	1.71144e-08
LINC01554	1.98106	7.50103e-10	1.71809e-08
NDUFB8	-0.736324	7.64361e-10	1.7481e-08
CCNT2	0.612147	7.6701e-10	1.75151e-08
ENSG00000259316.11	1.45268	7.91403e-10	1.80449e-08
PEBP1	-0.533444	8.32926e-10	1.89632e-08
SNHG12	0.685743	8.49629e-10	1.93144e-08
NBPF12	0.862478	8.52398e-10	1.93483e-08
ZNF280B	1.01163	8.7056e-10	1.9731e-08
CCDC150	0.592666	8.75148e-10	1.98053e-08
CD63	-0.558419	8.77184e-10	1.98217e-08
C3orf38	0.830434	8.79633e-10	1.98475e-08
HNRNPA2B1	-0.327415	9.01037e-10	2.03001e-08
GNPNAT1	-0.499897	9.1782e-10	2.0627e-08
COPS2	0.451997	9.18269e-10	2.0627e-08
BCS1L	0.670052	9.40548e-10	2.10961e-08
TPGS2	-0.389887	9.47673e-10	2.12245e-08
RSBN1	0.631361	9.62552e-10	2.15259e-08
ACAT2	-0.645932	9.90516e-10	2.21186e-08
CUX1	0.536337	1.05292e-09	2.34776e-08
CAST	-0.43752	1.0669e-09	2.37542e-08
SLC25A11	-0.744538	1.07803e-09	2.39668e-08
OTUD4	0.515612	1.08683e-09	2.41095e-08
SPECC1L	0.410422	1.08763e-09	2.41095e-08
ZNF251	0.72207	1.09316e-09	2.41964e-08
NPIPB5	0.632211	1.10901e-09	2.45116e-08
MSN	-0.480124	1.14562e-09	2.52838e-08
DYNC2H1	0.482277	1.17605e-09	2.59175e-08
PAICS	-0.360054	1.22555e-09	2.69693e-08
PRDX2	-0.927239	1.25461e-09	2.75687e-08
NSRP1	0.733088	1.26235e-09	2.76984e-08
BAZ1A	0.444297	1.28269e-09	2.81041e-08
PCLAF	-1.05858	1.30078e-09	2.84592e-08
RP9	0.864119	1.32067e-09	2.88527e-08
MAPK3	-0.599267	1.32567e-09	2.89203e-08
ZNF155	1.20802	1.33791e-09	2.91452e-08
UCP3	2.98803	1.38713e-09	3.01741e-08
ANKRD40	0.575597	1.3989e-09	3.03864e-08
ENSG00000209082.1	1.3545	1.41559e-09	3.0705e-08
ZNF550	0.886549	1.47161e-09	3.18569e-08
CBLL1	0.560569	1.47291e-09	3.18569e-08
KIAA2026	0.643886	1.53754e-09	3.32074e-08
ENO1	-0.511897	1.54102e-09	3.32351e-08
PLS3	-0.531965	1.551e-09	3.34028e-08
ZNF485	1.42639	1.55636e-09	3.34275e-08
NBPF20	0.626513	1.55656e-09	3.34275e-08
GOLGA6A	4.75646	1.59202e-09	3.41404e-08
ENSG00000251410.2	2.73081	1.60776e-09	3.44293e-08
LIN9	0.629791	1.62631e-09	3.47774e-08
TSC22D2	0.884815	1.64734e-09	3.51774e-08
ETV3	0.702416	1.79154e-09	3.82027e-08
MDH1	-0.571043	1.79796e-09	3.82856e-08
ZNF79	1.44264	1.81381e-09	3.8569e-08
HDAC1	-0.347697	1.8597e-09	3.94894e-08
EFL1	0.511261	1.87847e-09	3.9832e-08
HPRT1	-0.499807	1.90068e-09	4.02466e-08
FAM13B	0.787432	1.90642e-09	4.03116e-08
GANAB	-0.463043	1.95587e-09	4.12997e-08
ANPEP	6.50653	2.01088e-09	4.24021e-08
C1orf112	0.637781	2.01949e-09	4.25244e-08
GAPVD1	0.334299	2.05737e-09	4.32024e-08
LOC100507336	3.8864	2.05739e-09	4.32024e-08
SENP1	0.514852	2.0961e-09	4.39543e-08
PPP4R1	0.570602	2.11996e-09	4.43931e-08
NBPF19	0.829752	2.15122e-09	4.49854e-08
REV1	0.68904	2.23847e-09	4.67453e-08
CCAR1	0.43757	2.26539e-09	4.72425e-08
TMEM260	0.892277	2.29637e-09	4.78227e-08
ZNF778	0.775001	2.30512e-09	4.79388e-08
ACTB	-0.691445	2.32382e-09	4.82614e-08
BAZ2B	0.820941	2.33592e-09	4.84463e-08
BUD13	0.784934	2.34924e-09	4.8656e-08
CFAP44	0.791246	2.35557e-09	4.87204e-08
ACSL4	-0.469109	2.43945e-09	5.03864e-08
LDHB	-0.394943	2.54916e-09	5.25808e-08
MYH10	-0.37474	2.61504e-09	5.38662e-08
ZBTB18	0.542477	2.72246e-09	5.60027e-08
ISOC1	-0.624801	2.81218e-09	5.77699e-08
PLAGL2	0.528976	2.82573e-09	5.79695e-08
ZNF121	0.524005	2.88358e-09	5.90763e-08
ADAMTS6	1.71692	2.92394e-09	5.98062e-08
ERCC4	0.881016	2.92801e-09	5.98062e-08
LINC01647	2.94115	2.93106e-09	5.98062e-08
ABL2	0.552829	2.97052e-09	6.05298e-08
STARD4	-0.798425	3.1189e-09	6.3468e-08
XPO4	0.452133	3.20743e-09	6.51818e-08
ZBTB1	0.757081	3.24458e-09	6.58484e-08
PTPN21	1.00857	3.32996e-09	6.74908e-08
EP400P1	0.8808	3.33668e-09	6.75365e-08
DNAL1	0.834869	3.35636e-09	6.78443e-08
PAQR8	-1.84394	3.37257e-09	6.80809e-08
RRH	1.85458	3.37984e-09	6.81369e-08
PGBD1	1.11628	3.46513e-09	6.97633e-08
PPA1	-0.463677	3.47664e-09	6.99022e-08
CDKN2AIP	0.907934	3.50837e-09	7.04466e-08
NFATC3	0.451427	3.75259e-09	7.52507e-08
SERPINF1	-1.15352	3.80869e-09	7.62746e-08
ZFP30	0.894536	3.82403e-09	7.64807e-08
ANXA2	-0.612594	3.8467e-09	7.68325e-08
PLAT	-0.94709	3.8559e-09	7.69148e-08
PNP	-0.536715	3.95332e-09	7.87543e-08
AKAP10	0.745964	4.00011e-09	7.95817e-08
HASPIN	0.621625	4.0894e-09	8.12512e-08
RBM6	0.456359	4.15469e-09	8.24403e-08
GLUL	-0.450348	4.18629e-09	8.29587e-08
OTUD3	0.583545	4.24341e-09	8.39806e-08
AMBRA1	0.690962	4.2582e-09	8.41634e-08
RABGAP1L	0.697331	4.28823e-09	8.46464e-08
ENSG00000248431.2	3.17038	4.29752e-09	8.47194e-08
PRKAA2	0.605368	4.34503e-09	8.55446e-08
GOLPH3L	0.871884	4.42044e-09	8.69163e-08
SNRPD2	-0.718994	4.458e-09	8.75411e-08
MYH15	2.10937	4.47198e-09	8.77018e-08
PPIB	-0.600537	4.51406e-09	8.84126e-08
EIF3A	0.210378	4.73936e-09	9.27052e-08
SMCHD1	0.38024	4.81064e-09	9.39781e-08
AMY2B	1.44765	4.92184e-09	9.60265e-08
ING3	0.75827	4.99668e-09	9.73612e-08
UBE4A	0.402785	5.17515e-09	1.00709e-07
ND6	0.543988	5.31586e-09	1.03315e-07
PDHB	-0.463874	5.37721e-09	1.04373e-07
UHRF2	0.422952	5.56849e-09	1.07947e-07
TPD52L2	-0.577272	5.5822e-09	1.08075e-07
DENND5A	0.380583	5.67347e-09	1.09702e-07
DCLRE1A	0.760731	5.68792e-09	1.09841e-07
CYB5B	-0.475855	5.72397e-09	1.10396e-07
EGR1	2.48517	5.82257e-09	1.12155e-07
ZFR	0.3377	5.86525e-09	1.12833e-07
RPS4X	-0.468118	5.88666e-09	1.13102e-07
TUBGCP3	0.688509	5.92761e-09	1.13744e-07
BOD1	0.475761	6.09451e-09	1.16799e-07
GGNBP2	0.540253	6.13528e-09	1.17431e-07
GLDC	-0.628169	6.40854e-09	1.22507e-07
ZNF765	1.2828	6.47577e-09	1.23636e-07
CLK2	0.416469	6.59734e-09	1.25798e-07
REST	0.576223	6.6613e-09	1.26858e-07
NAXE	-0.59901	6.7038e-09	1.27507e-07
STMN1	-0.512262	6.98512e-09	1.32525e-07
KLF11	1.00667	6.98514e-09	1.32525e-07
AVIL	2.76197	7.09692e-09	1.34477e-07
CDKN1B	0.787527	7.1149e-09	1.34649e-07
SDHA	-0.518918	7.18806e-09	1.35864e-07
HOXD11	1.02522	7.20803e-09	1.36072e-07
ERG28	-0.539511	7.23416e-09	1.36395e-07
PRR13	-0.608713	7.29346e-09	1.37342e-07
FNIP1	0.690964	7.39486e-09	1.39078e-07
MAPRE2	-0.448734	7.50966e-09	1.41062e-07
GLO1	-0.391654	7.54004e-09	1.41458e-07
GPC4	-0.742094	7.59162e-09	1.42249e-07
SLC7A1	-0.487791	7.66142e-09	1.4335e-07
ENSG00000239883.8	0.850797	7.67837e-09	1.4335e-07
SMNDC1	0.576957	7.67881e-09	1.4335e-07
GCC2	0.518325	7.78117e-09	1.44985e-07
LRRFIP2	0.586056	7.78552e-09	1.44985e-07
GOLGA6D	3.73603	8.01213e-09	1.49022e-07
ZNF2	0.989884	8.04704e-09	1.49487e-07
HLA-A	-0.687703	8.2101e-09	1.52329e-07
ANKRD31	2.12178	8.22958e-09	1.52504e-07
PLOD2	-0.58308	8.46516e-09	1.56539e-07
VPS8	0.594093	8.46797e-09	1.56539e-07
ALDH1L2	-0.59451	8.62995e-09	1.59338e-07
BFAR	0.619041	8.78061e-09	1.61923e-07
MDM2	0.491165	8.81342e-09	1.6233e-07
ZNF16	1.01824	8.83846e-09	1.62593e-07
TPT1	0.584463	8.88058e-09	1.6317e-07
ASB7	0.816116	9.13703e-09	1.67678e-07
NRN1	-0.697336	9.50334e-09	1.74189e-07
NSDHL	-0.542122	9.56974e-09	1.75194e-07
CFAP43	1.8949	9.81668e-09	1.79498e-07
LAMA3	0.609499	1.01352e-08	1.85098e-07
ZNF48	1.18614	1.02098e-08	1.86237e-07
SLC25A29	-1.11574	1.1515e-08	2.09793e-07
TAP2	-0.780694	1.17958e-08	2.1465e-07
ZNF841	0.832701	1.20783e-08	2.19526e-07
PRPS1	-0.477622	1.22589e-08	2.22543e-07
TRMT44	0.851589	1.2275e-08	2.22567e-07
UIMC1	0.474901	1.25534e-08	2.27344e-07
ZNF57	1.04099	1.27407e-08	2.30458e-07
ZBTB34	0.636793	1.31728e-08	2.37991e-07
GPATCH8	0.387795	1.32962e-08	2.39934e-07
MIS12	0.537787	1.33479e-08	2.40581e-07
KIF27	1.04642	1.3529e-08	2.43554e-07
ENSG00000255363.3	2.53881	1.36292e-08	2.45066e-07
LPCAT1	-0.546639	1.37189e-08	2.46386e-07
NID2	-0.757245	1.37683e-08	2.46982e-07
BCOR	0.392596	1.40016e-08	2.50868e-07
LRP1B	1.07267	1.43851e-08	2.57435e-07
PIP5K1A	0.338115	1.46689e-08	2.62204e-07
DOP1A	0.613964	1.48503e-08	2.65133e-07
ZNF17	0.986221	1.4886e-08	2.65459e-07
LSM14A	0.355158	1.49669e-08	2.66587e-07
ZNF217	0.692816	1.50389e-08	2.67555e-07
WDR78	1.75174	1.50698e-08	2.67567e-07
PCGF6	0.628756	1.50749e-08	2.67567e-07
SALL1	0.557348	1.57549e-08	2.79308e-07
PRPF3	0.421608	1.58557e-08	2.80766e-07
IARS1	-0.312482	1.58931e-08	2.81099e-07
DHCR7	-0.761384	1.5915e-08	2.81158e-07
MORC3	0.603741	1.601e-08	2.82508e-07
CPE	-0.918957	1.65056e-08	2.90914e-07
ZRSR2	0.967122	1.65959e-08	2.92166e-07
URGCP	0.819967	1.66481e-08	2.92744e-07
RWDD1	0.443651	1.67782e-08	2.94689e-07
PYGM	2.47911	1.68616e-08	2.95811e-07
GPATCH11	0.548334	1.77022e-08	3.10199e-07
CCNI	0.405172	1.81626e-08	3.17898e-07
UBE2N	-0.424052	1.8967e-08	3.31594e-07
ZNF202	0.941574	1.92665e-08	3.36442e-07
FAM214A	0.91085	1.93307e-08	3.37174e-07
CANX	-0.268797	1.96784e-08	3.42843e-07
ENSG00000227232.5	1.14971	1.98525e-08	3.45479e-07
MTHFD1L	0.473722	2.0453e-08	3.55521e-07
ALDH18A1	-0.389506	2.11708e-08	3.67576e-07
ALDH1A2	-0.8883	2.13005e-08	3.69405e-07
CACNA2D3	1.0607	2.16345e-08	3.74767e-07
ENSG00000236255.2	0.874026	2.2353e-08	3.8677e-07
ZNF430	1.16075	2.25519e-08	3.89767e-07
ZSCAN21	1.11517	2.3038e-08	3.97715e-07
TUG1	0.432437	2.42389e-08	4.17969e-07
NUFIP2	0.350259	2.50671e-08	4.31656e-07
ACADSB	-0.508228	2.50896e-08	4.31656e-07
BCYRN1	1.15712	2.55998e-08	4.39932e-07
DSC3	-0.394508	2.67866e-08	4.59806e-07
SAFB2	0.464464	2.79596e-08	4.79398e-07
NOM1	0.55803	2.83941e-08	4.86296e-07
COLEC12	-0.686684	2.85756e-08	4.88853e-07
MDC1	0.475906	2.86443e-08	4.89474e-07
KLF5	0.690891	2.91061e-08	4.96806e-07
SMG1P5	0.918174	2.92404e-08	4.98536e-07
ARHGAP11B	2.12981	2.92932e-08	4.98874e-07
PRRC2C	0.232639	2.94589e-08	5.01133e-07
ATL2	0.445656	2.97987e-08	5.06344e-07
NOA1	0.654667	3.02285e-08	5.13071e-07
STAG1	0.718578	3.0265e-08	5.13116e-07
UNG	0.424161	3.08912e-08	5.23146e-07
MYO1B	-0.513696	3.11393e-08	5.26759e-07
KLF10	0.652865	3.20397e-08	5.41148e-07
SBNO1	0.40683	3.20614e-08	5.41148e-07
HTT	0.341029	3.21795e-08	5.42536e-07
ZNF266	0.75567	3.26242e-08	5.49421e-07
ARPC2	-0.344245	3.29219e-08	5.53819e-07
RAPGEF2	0.590009	3.3105e-08	5.56282e-07
ETFA	-0.451917	3.31437e-08	5.56315e-07
FAM184B	2.16554	3.3194e-08	5.56542e-07
UBQLN1	-0.331356	3.38263e-08	5.66515e-07
EMB	-0.609862	3.39667e-08	5.68238e-07
TOPORS	0.551292	3.43208e-08	5.73528e-07
TRIM24	0.360885	3.54618e-08	5.91942e-07
CALM3	-0.590672	3.62469e-08	6.0438e-07
SLC39A8	-0.783876	3.63717e-08	6.05794e-07
PFKP	-0.802334	3.79025e-08	6.30597e-07
SERP1	-0.596432	3.80618e-08	6.32553e-07
AP2M1	-0.53618	3.81417e-08	6.33186e-07
MAIP1	1.11817	3.828e-08	6.34786e-07
RPL6	-0.362609	3.92416e-08	6.50019e-07
SFMBT1	0.684222	3.9425e-08	6.52036e-07
MASTL	0.512914	3.94495e-08	6.52036e-07
GPC3	-0.704246	4.03799e-08	6.66687e-07
TRPC1	0.881625	4.05853e-08	6.69348e-07
MCM3AP	0.453831	4.07022e-08	6.70545e-07
LINC01892	3.78075	4.09205e-08	6.73408e-07
RTTN	0.643649	4.11738e-08	6.76186e-07
WAPL	0.393385	4.11786e-08	6.76186e-07
ORC1	0.505608	4.13161e-08	6.7771e-07
TUB	-0.438356	4.13889e-08	6.78169e-07
PMS2CL	1.30141	4.21397e-08	6.89724e-07
COX7C	-0.629018	4.29747e-08	7.02632e-07
EXOC6B	0.500553	4.30267e-08	7.02723e-07
B2M	-0.435653	4.44394e-08	7.25014e-07
ZMYM2	0.504641	4.4588e-08	7.26324e-07
SMC4	0.301101	4.46589e-08	7.26324e-07
DYRK4	0.773452	4.46636e-08	7.26324e-07
HMGB1	-0.390589	4.80738e-08	7.80942e-07
ALDOC	-1.30033	4.82856e-08	7.83541e-07
EIF4A2	0.428154	4.98032e-08	8.07303e-07
ERBIN	0.374047	4.99792e-08	8.09288e-07
RIF1	0.486227	5.01128e-08	8.10586e-07
MSH6	0.31733	5.06136e-08	8.17812e-07
YBX1	-0.394814	5.21925e-08	8.42424e-07
SOX4	0.618663	5.33128e-08	8.59592e-07
AMMECR1L	0.630316	5.41461e-08	8.72098e-07
PDK3	-0.435573	5.44304e-08	8.75745e-07
ACSBG1	1.85621	5.46698e-08	8.78663e-07
BCAT1	-0.472965	5.48877e-08	8.8123e-07
ZNF224	0.842851	5.59176e-08	8.96813e-07
IQCC	0.972425	5.60042e-08	8.97252e-07
DCAF5	0.4716	5.66632e-08	9.06851e-07
CDC25B	-0.743161	5.69928e-08	9.11163e-07
SLTM	0.395014	5.71566e-08	9.12817e-07
ENSG00000259033.2	3.26168	5.76214e-08	9.19271e-07
SP3	0.435387	5.82888e-08	9.2894e-07
ZNF571	1.0355	5.87395e-08	9.35138e-07
EEA1	0.629691	5.8823e-08	9.35483e-07
KRI1	0.636508	5.94153e-08	9.43912e-07
MOB1A	-0.398644	6.03334e-08	9.57493e-07
MIER1	0.459875	6.05031e-08	9.59179e-07
CDK13	0.543492	6.44246e-08	1.02028e-06
FKBP1A	-0.533068	6.6013e-08	1.04434e-06
TEX15	-0.584087	6.6421e-08	1.0497e-06
TMEM230	-0.447299	6.66406e-08	1.05207e-06
MTMR3	0.481324	6.7647e-08	1.06685e-06
CLASP1	0.409732	6.86572e-08	1.08165e-06
ZKSCAN4	1.26059	6.89161e-08	1.0846e-06
CEP85L	0.744108	6.97558e-08	1.09668e-06
ENSG00000240291.1	1.30056	6.99199e-08	1.09812e-06
ASPH	-0.378423	7.0274e-08	1.10254e-06
PYCR2	-0.563758	7.04381e-08	1.10397e-06
AKAP8	0.691972	7.06793e-08	1.1066e-06
USPL1	0.606573	7.17143e-08	1.12165e-06
NOP56	0.277587	7.19966e-08	1.1249e-06
SPOCK1	3.25706	7.23045e-08	1.12855e-06
TRAPPC10	0.54945	7.32921e-08	1.14259e-06
PARD3	0.5666	7.33552e-08	1.14259e-06
CA2	-0.678986	7.36843e-08	1.14545e-06
CUL1	0.357067	7.36898e-08	1.14545e-06
RHOT1	0.528452	7.39051e-08	1.14761e-06
RBM48	0.730595	7.41873e-08	1.15081e-06
POLA2.1	1.24085	7.56495e-08	1.1723e-06
NDUFC2	-0.580647	7.63671e-08	1.18221e-06
LRIT3	1.98984	7.67378e-08	1.18673e-06
ZNF14	1.92788	7.76937e-08	1.20029e-06
PHB	-0.572767	7.85034e-08	1.21156e-06
ARF4	-0.389213	7.99176e-08	1.23213e-06
CHCHD10	-0.855811	8.12877e-08	1.25198e-06
ENSG00000281538.1	3.75157	8.20806e-08	1.26291e-06
LOC284344	3.42155	8.31956e-08	1.27876e-06
DFFA	-0.381009	8.37586e-08	1.28611e-06
SEPTIN2	-0.340569	8.41809e-08	1.29003e-06
AKAP5	0.983948	8.41844e-08	1.29003e-06
N4BP2L1	2.55319	8.57362e-08	1.31248e-06
LUZP1	0.509231	8.69892e-08	1.33032e-06
AGAP9	0.628019	8.77557e-08	1.34069e-06
PEX12	1.1138	8.86611e-08	1.35315e-06
SETD1B	0.948175	9.11179e-08	1.38925e-06
SERF2	-0.613487	9.1874e-08	1.39937e-06
COTL1	-0.644837	9.21908e-08	1.40278e-06
PSMB7	-0.40866	9.28222e-08	1.41097e-06
PHF20L1	0.473797	9.32211e-08	1.41561e-06
SPINT2	-0.700604	9.54237e-08	1.44741e-06
ZNF776	0.868774	9.55064e-08	1.44741e-06
EMSY	0.525952	9.78307e-08	1.48116e-06
POGK	0.556265	1.00284e-07	1.51678e-06
ZNF19	1.54967	1.04136e-07	1.57348e-06
VCL	-0.483423	1.06194e-07	1.60297e-06
HNRNPC	-0.334375	1.0812e-07	1.63041e-06
TMSB10	-0.639065	1.09034e-07	1.64257e-06
NRIP1	0.76455	1.09765e-07	1.65193e-06
RBM26-AS1	1.36284	1.11009e-07	1.669e-06
PSAP	-0.548498	1.11224e-07	1.67018e-06
ATP5MC3	-0.527968	1.11309e-07	1.67018e-06
NSUN6	0.739491	1.13215e-07	1.6971e-06
LRRC37B	0.885022	1.13692e-07	1.70256e-06
EDEM1	0.504789	1.15225e-07	1.72382e-06
PARN	0.422071	1.16181e-07	1.73641e-06
GLI3	0.60234	1.17362e-07	1.75164e-06
GABBR1	-0.750035	1.17432e-07	1.75164e-06
HMGA2	-0.446697	1.21637e-07	1.81258e-06
ZKSCAN8	0.309529	1.2275e-07	1.82737e-06
PDPN	-0.789591	1.22987e-07	1.82904e-06
RPN2	-0.356573	1.23104e-07	1.82904e-06
RNPEP	-0.481554	1.23768e-07	1.8371e-06
SRP9	-0.472553	1.25386e-07	1.85847e-06
RAPGEF6	0.685773	1.2553e-07	1.85847e-06
ZKSCAN3	0.929462	1.25576e-07	1.85847e-06
BRD7	0.342136	1.26593e-07	1.87169e-06
SQLE	-0.352441	1.2761e-07	1.88489e-06
WNK4	1.48962	1.27838e-07	1.88642e-06
P4HA2	-1.06576	1.29305e-07	1.90621e-06
LTA	5.2739	1.29994e-07	1.91411e-06
BNIP5	6.72457	1.30094e-07	1.91411e-06
UGT8	-0.930581	1.30474e-07	1.91784e-06
ACBD3	0.418422	1.30639e-07	1.9184e-06
HOXD13	0.536163	1.31182e-07	1.92452e-06
XPR1	-0.518805	1.35248e-07	1.98224e-06
EIF4EBP1	-0.961992	1.36706e-07	2.00167e-06
FAM126B	0.726491	1.3753e-07	2.01178e-06
AP4E1	0.695248	1.39678e-07	2.04123e-06
IRS4	-0.199989	1.40988e-07	2.0584e-06
AFTPH	0.554727	1.4191e-07	2.06986e-06
ZNF324	0.880827	1.43157e-07	2.08604e-06
CTSC	-0.517077	1.43508e-07	2.08914e-06
ENSG00000286511.1	3.05104	1.43992e-07	2.09418e-06
SSR2	-0.469146	1.4481e-07	2.10405e-06
ENSG00000235781.1	2.9106	1.49638e-07	2.17212e-06
SOCS5	0.711577	1.50914e-07	2.18855e-06
CPLANE1	0.51173	1.51449e-07	2.19419e-06
PSIP1	-0.362948	1.56361e-07	2.2632e-06
USP12	0.485817	1.58001e-07	2.28475e-06
ERP29	-0.534015	1.59489e-07	2.30407e-06
CTH	-0.757612	1.64594e-07	2.37555e-06
TUBGCP4	0.386213	1.65655e-07	2.38859e-06
THOC1	0.450267	1.66897e-07	2.40421e-06
STC2	-0.527843	1.68081e-07	2.41896e-06
XRCC5	-0.271262	1.69517e-07	2.43695e-06
EIF4B	0.531365	1.69653e-07	2.43695e-06
ENSG00000285791.1	4.53143	1.71473e-07	2.46076e-06
OTUD7B	0.601916	1.74474e-07	2.50145e-06
IGFBP5	-0.886713	1.80782e-07	2.58945e-06
LMO7	0.555312	1.81854e-07	2.60233e-06
TCF7L2	0.664599	1.82988e-07	2.61608e-06
LCOR	0.538049	1.84323e-07	2.63269e-06
PPEF2	3.75176	1.8494e-07	2.63901e-06
ATF6B	-0.594908	1.86209e-07	2.65462e-06
CALD1	-0.43816	1.86766e-07	2.66006e-06
SMC2	-0.349049	1.86978e-07	2.66056e-06
ENSG00000283235.2	4.64215	1.88467e-07	2.67923e-06
CDCA5	0.379553	1.89938e-07	2.69762e-06
GGT1.1	-0.70753	1.93938e-07	2.75184e-06
NF1	0.399359	1.953e-07	2.76858e-06
NOP10	-0.664333	1.9633e-07	2.778e-06
CENPJ	0.436963	1.96332e-07	2.778e-06
CCDC167	-0.922927	1.97371e-07	2.79011e-06
C11orf95	1.033	1.98786e-07	2.80748e-06
CSTF3	0.43862	1.99655e-07	2.81713e-06
FIP1L1	0.438949	2.00828e-07	2.83105e-06
DLD	-0.453725	2.02983e-07	2.85876e-06
EZH2	0.36154	2.05186e-07	2.8871e-06
ZNF81	0.610877	2.06695e-07	2.90563e-06
AGAP4	0.850748	2.07956e-07	2.92065e-06
MYOM2	-1.64446	2.08804e-07	2.92983e-06
ZNF614	0.762091	2.0923e-07	2.9331e-06
NPC1	0.454631	2.12451e-07	2.97549e-06
RAB12	0.642239	2.1436e-07	2.99945e-06
KCTD2	0.612066	2.18585e-07	3.05575e-06
HELQ	0.799465	2.21979e-07	3.09896e-06
NID1	-0.472099	2.22085e-07	3.09896e-06
TOP2A	-0.265164	2.22648e-07	3.10396e-06
AP1S1	-0.694765	2.22912e-07	3.10477e-06
USP42	0.575905	2.23897e-07	3.11452e-06
NDUFA8	-0.544468	2.24176e-07	3.11452e-06
SCYL2	0.41318	2.24229e-07	3.11452e-06
INTS2	0.57887	2.27738e-07	3.16036e-06
ZNF790	1.377	2.28533e-07	3.16849e-06
MYNN	0.785501	2.30629e-07	3.19456e-06
HSP90B1	-0.30521	2.3099e-07	3.19456e-06
SIGMAR1	-0.465063	2.31047e-07	3.19456e-06
ALCAM	-0.586983	2.31788e-07	3.20189e-06
HOXA3	0.928158	2.33912e-07	3.22599e-06
CLIP1	0.510645	2.33959e-07	3.22599e-06
LAMB1	-0.628613	2.42915e-07	3.34644e-06
HSBP1	-0.499194	2.49397e-07	3.43162e-06
RAD1	0.655335	2.49552e-07	3.43162e-06
ZNF426	0.912684	2.55914e-07	3.51591e-06
SNX5	0.531205	2.59773e-07	3.56569e-06
DDX17	-0.282449	2.60554e-07	3.57317e-06
RANBP17	0.714287	2.61246e-07	3.57942e-06
DHX9	0.37143	2.64025e-07	3.61424e-06
ATAD2	0.378085	2.74553e-07	3.75496e-06
MAD2L1	-0.388273	2.76219e-07	3.77432e-06
ECI2	-0.558674	2.77673e-07	3.78916e-06
RIMKLB	0.498532	2.77805e-07	3.78916e-06
ENSG00000263551.6	1.3389	2.786e-07	3.79658e-06
GTF3C4	0.35226	2.81302e-07	3.82995e-06
GPR21	0.417058	2.86284e-07	3.89429e-06
KIAA0232	0.568346	2.87828e-07	3.91177e-06
SEC24B	0.414296	2.88862e-07	3.9223e-06
BRIX1	0.466615	2.9013e-07	3.93289e-06
TWNK	0.510874	2.90161e-07	3.93289e-06
LAMC1	-0.340428	2.94498e-07	3.98811e-06
CBS	-0.880009	2.95268e-07	3.99496e-06
BUB3	-0.378058	2.98271e-07	4.03198e-06
FDFT1	-0.389198	3.07194e-07	4.1489e-06
ASCC3	0.422911	3.11806e-07	4.20744e-06
ZNF484	0.971246	3.20717e-07	4.32382e-06
ZSCAN9	0.974781	3.24567e-07	4.37184e-06
RFWD3	0.388577	3.28408e-07	4.41964e-06
SLC7A6OS	0.605417	3.33737e-07	4.48736e-06
TMED10	-0.331589	3.34702e-07	4.49635e-06
WHAMM	0.703629	3.35267e-07	4.49995e-06
PSMB5	-0.570741	3.41216e-07	4.57574e-06
LANCL1	-0.459558	3.45388e-07	4.62759e-06
SUPT6H	0.304293	3.48969e-07	4.67143e-06
AOC3	1.78681	3.50552e-07	4.68848e-06
ECHS1	-0.567624	3.512e-07	4.693e-06
ZNF225	1.41856	3.51914e-07	4.69839e-06
DDIT4	-0.725284	3.56198e-07	4.7514e-06
HLF	1.88639	3.57982e-07	4.771e-06
TNRC6C	0.730565	3.63072e-07	4.83457e-06
PRPF39	0.500158	3.6471e-07	4.85212e-06
ZNF530	1.11017	3.66934e-07	4.87735e-06
NDUFS1	-0.35404	3.67251e-07	4.87735e-06
ZRANB1	0.538601	3.77605e-07	5.01046e-06
TUBB2B	-0.772579	3.79857e-07	5.03593e-06
RBM15	0.66278	3.83831e-07	5.08416e-06
ZNF175	0.729132	3.84611e-07	5.09004e-06
PCM1	0.360539	3.91786e-07	5.18047e-06
GLG1	-0.434696	3.96356e-07	5.23633e-06
GTF2B	0.539789	4.00333e-07	5.28425e-06
TRAP1	-0.419234	4.01946e-07	5.30093e-06
FKBP3	-0.494858	4.0302e-07	5.31047e-06
NUP210	-0.519998	4.11195e-07	5.41347e-06
PI15	1.35799	4.13767e-07	5.4426e-06
ZNF777	0.827155	4.16563e-07	5.47462e-06
EXO1	0.319983	4.17083e-07	5.4767e-06
PEF1	-0.593715	4.27272e-07	5.60563e-06
RFLNB	-0.668565	4.29738e-07	5.6331e-06
ENSG00000197149.5	0.643175	4.41552e-07	5.78295e-06
PRIM1	0.588047	4.44086e-07	5.81112e-06
USP1	0.376259	4.47548e-07	5.85136e-06
ZNF700	1.31526	4.49305e-07	5.86926e-06
PRDX3	-0.487913	4.52662e-07	5.90802e-06
CHM	0.510553	4.56263e-07	5.94988e-06
ACACA	0.368042	4.57151e-07	5.95634e-06
HEY1	0.395742	4.61309e-07	6.00534e-06
CRTAP	0.351268	4.63341e-07	6.02662e-06
ZNF280D	0.77402	4.64837e-07	6.04089e-06
SECISBP2L	0.606387	4.68894e-07	6.08839e-06
UBA6	0.350331	4.7123e-07	6.11347e-06
LOC107986257	1.88219	4.72958e-07	6.13064e-06
RPS3	-0.521898	4.77865e-07	6.18894e-06
RPAP2	0.575412	4.87881e-07	6.31326e-06
ENSG00000261038.1	2.64259	4.90102e-07	6.33291e-06
ENSG00000265217.2	2.40243	4.90236e-07	6.33291e-06
POMZP3	1.33569	4.93653e-07	6.36815e-06
LIG4	0.921724	4.93805e-07	6.36815e-06
ZNF620	0.819488	5.01978e-07	6.46804e-06
EIF3C	-0.256336	5.04906e-07	6.50023e-06
MTOR	0.290278	5.08165e-07	6.53663e-06
ZNF197	0.80472	5.20683e-07	6.69197e-06
DCP1B	0.643646	5.24389e-07	6.73388e-06
AKAP13	0.521482	5.27057e-07	6.76241e-06
CCNG1	-0.47828	5.29464e-07	6.78753e-06
MORF4L2	-0.311139	5.2998e-07	6.78841e-06
DENND4C	0.445849	5.32935e-07	6.82048e-06
RBMX	-0.266897	5.40824e-07	6.91561e-06
PRELID1	-0.48929	5.64102e-07	7.20718e-06
VXN	5.19883	5.67384e-07	7.24299e-06
RBM8A	-0.319697	5.77455e-07	7.36535e-06
RBSN	0.501477	5.84232e-07	7.44552e-06
NDUFA13	-0.787723	5.89068e-07	7.50084e-06
PFN1	-0.613039	5.92352e-07	7.5363e-06
CELSR3	1.435	5.97587e-07	7.59653e-06
FYCO1	0.618733	6.05332e-07	7.68854e-06
TUBA1A	-0.461326	6.06774e-07	7.70039e-06
LRPAP1	-0.64735	6.15295e-07	7.80198e-06
UROD	-0.576737	6.17178e-07	7.81588e-06
ARHGAP21	0.414778	6.17423e-07	7.81588e-06
LRIG2	0.552341	6.23442e-07	7.88547e-06
TRIM52	0.712709	6.28533e-07	7.94323e-06
ADGRV1	0.610749	6.29644e-07	7.95064e-06
SRI	-0.503171	6.30225e-07	7.95134e-06
NBPF8	0.498974	6.30788e-07	7.95181e-06
WDR76	0.423542	6.33437e-07	7.97856e-06
NBPF10	0.726551	6.40388e-07	8.05941e-06
NOLC1	-0.251845	6.44151e-07	8.10004e-06
ZNF416	1.74794	6.45528e-07	8.11062e-06
CAV1	-1.27761	6.50528e-07	8.16666e-06
LMLN	0.995095	6.56612e-07	8.23621e-06
MFGE8	-0.800531	6.61452e-07	8.29005e-06
ZFP2	2.29645	6.65674e-07	8.33606e-06
RCN2	-0.351356	6.69214e-07	8.37347e-06
SNRK	0.773959	6.73703e-07	8.42267e-06
TAGLN	1.86351	6.76585e-07	8.45174e-06
ECH1	-0.803475	6.8318e-07	8.52708e-06
CREB1	0.575518	6.90027e-07	8.60544e-06
INTS4P1	1.94343	6.94475e-07	8.64958e-06
E2F2	0.571788	6.94708e-07	8.64958e-06
ZNF441	1.41092	7.00422e-07	8.71051e-06
LSS	-0.59022	7.00753e-07	8.71051e-06
PRDX4	-0.443035	7.01811e-07	8.71221e-06
NDUFA6	-0.555987	7.0204e-07	8.71221e-06
NBPF14	0.651925	7.04857e-07	8.74e-06
ENSG00000244468.1	2.35982	7.07022e-07	8.75966e-06
SPTY2D1	0.57026	7.08422e-07	8.76984e-06
IFT46	0.768255	7.10135e-07	8.78385e-06
PPP1R15B	0.358583	7.28275e-07	9.00089e-06
TOPBP1	0.306394	7.34411e-07	9.06931e-06
USP16	0.414897	7.38099e-07	9.10743e-06
FAM133B	0.516266	7.44547e-07	9.17952e-06
ZNF230	1.09935	7.46329e-07	9.194e-06
RASAL2	0.452454	7.49331e-07	9.22347e-06
LOC100506606	1.81033	7.50965e-07	9.23607e-06
RB1CC1	0.388871	7.58386e-07	9.31977e-06
PPIL4	0.351726	7.60394e-07	9.33439e-06
MGST1	-0.725941	7.60808e-07	9.33439e-06
LINC01447	5.26507	7.61428e-07	9.33443e-06
PPIG	0.36096	7.63689e-07	9.35457e-06
PSMD4	-0.371002	7.67067e-07	9.38836e-06
ST8SIA5	1.80153	7.67707e-07	9.3886e-06
NDUFB1	-0.719628	7.80193e-07	9.5336e-06
CMAS	-0.569203	7.83788e-07	9.5698e-06
ENSG00000273599.1	4.47683	7.89934e-07	9.63201e-06
ATP5F1A	-0.316898	7.90156e-07	9.63201e-06
CYFIP2	-0.440316	7.96566e-07	9.70234e-06
LRRC39	1.71407	8.07573e-07	9.8285e-06
TMED2	-0.334426	8.09607e-07	9.84534e-06
ADH5	-0.505514	8.16394e-07	9.91991e-06
PPP5C	-0.489885	8.21462e-07	9.97348e-06
SLF1	0.555607	8.23083e-07	9.98516e-06
MAVS	-0.439138	8.33647e-07	1.01034e-05
CHSY1	0.486197	8.34168e-07	1.01034e-05
NME1	-0.430153	8.55254e-07	1.03499e-05
KBTBD8	0.744934	8.55884e-07	1.03499e-05
DNAH3	2.34264	8.64135e-07	1.04413e-05
PHGDH	-0.780414	8.65198e-07	1.04459e-05
KLHDC10	0.434295	8.75374e-07	1.05603e-05
HNRNPH2	-0.420039	8.80523e-07	1.0614e-05
UQCRQ	-0.609507	8.9093e-07	1.07309e-05
DCLRE1B	0.530374	8.95775e-07	1.07806e-05
NYNRIN	-1.1053	8.98629e-07	1.08064e-05
ZNF391	0.956513	9.07588e-07	1.09055e-05
IQGAP2	-0.550912	9.1978e-07	1.10432e-05
PNMA2	-0.771501	9.3535e-07	1.12212e-05
DCTPP1	-0.468987	9.44939e-07	1.13273e-05
THOC7	0.584369	9.46814e-07	1.13408e-05
RBM12	-0.378156	9.49886e-07	1.13686e-05
ZNF746	0.817565	9.52926e-07	1.1396e-05
SIPA1L1	0.458526	9.7307e-07	1.16277e-05
FAM126A	-0.415595	1.01569e-06	1.21274e-05
PRIM2	0.562691	1.02466e-06	1.2216e-05
SRP14	-0.515558	1.02472e-06	1.2216e-05
ATP5PD	-0.539507	1.02973e-06	1.2266e-05
PHLPP1	0.682415	1.0731e-06	1.27726e-05
NXF1	0.380691	1.07487e-06	1.27836e-05
RTL8C	-0.83696	1.0872e-06	1.29201e-05
PTTG1	-0.447994	1.08822e-06	1.2922e-05
NDUFB2	-0.584919	1.10268e-06	1.30836e-05
COL4A1	-0.764708	1.10422e-06	1.30916e-05
CDCA7L	-0.490586	1.1074e-06	1.3119e-05
LTV1	0.474589	1.1376e-06	1.34583e-05
CDK4	-0.430694	1.13782e-06	1.34583e-05
SNHG17	0.483653	1.14176e-06	1.34943e-05
FER	0.657027	1.14695e-06	1.35451e-05
HOXB3	0.534025	1.15106e-06	1.35831e-05
SLC2A12	-1.44924	1.15291e-06	1.35942e-05
CDK12	0.319217	1.16561e-06	1.37265e-05
DNAH12	4.84481	1.16593e-06	1.37265e-05
OSTC	-0.559346	1.17107e-06	1.37762e-05
BEX3	-0.578357	1.17522e-06	1.38125e-05
ZBED5	0.490859	1.17626e-06	1.38125e-05
ZNF597	1.08385	1.17746e-06	1.38125e-05
MGA	0.594692	1.17811e-06	1.38125e-05
RAB3GAP2	0.437508	1.17871e-06	1.38125e-05
ZBTB10	0.569186	1.18133e-06	1.38324e-05
ATP6V0A1	-0.370429	1.18571e-06	1.3873e-05
TCEA1	0.345929	1.1952e-06	1.39732e-05
ZNF268	0.832521	1.19806e-06	1.39958e-05
IMPAD1	-0.332327	1.20222e-06	1.40336e-05
RGS5	1.13946	1.20495e-06	1.40546e-05
ZNF717	0.783846	1.20959e-06	1.40979e-05
NFKBIZ	1.16928	1.22028e-06	1.42115e-05
LYRM7	-0.634265	1.2469e-06	1.45104e-05
MPHOSPH10	0.480993	1.24863e-06	1.45194e-05
BCLAF1	0.438273	1.25245e-06	1.45385e-05
ZNF577	0.804909	1.2529e-06	1.45385e-05
TAGLN2	-0.453786	1.25463e-06	1.45385e-05
KDM4C	0.609191	1.25498e-06	1.45385e-05
SERINC3	-0.392599	1.25507e-06	1.45385e-05
CACHD1	0.378761	1.26977e-06	1.46975e-05
RPL3	-0.594746	1.27455e-06	1.47416e-05
GHITM	-0.443644	1.30556e-06	1.50887e-05
CDK5RAP2	0.324015	1.30965e-06	1.51244e-05
ZNF354A	0.749933	1.31185e-06	1.51383e-05
WDR7	0.653436	1.31469e-06	1.51595e-05
DDAH1	-0.390881	1.32771e-06	1.5298e-05
ATF2	0.427221	1.36673e-06	1.57329e-05
ELOVL2	-0.63795	1.36753e-06	1.57329e-05
ENSG00000250198.3	3.59804	1.3885e-06	1.59619e-05
SLC38A1	-0.433142	1.39078e-06	1.59761e-05
API5	-0.287168	1.40175e-06	1.60898e-05
AIF1L	-0.585162	1.40632e-06	1.61301e-05
ATMIN	0.483913	1.40839e-06	1.61416e-05
DHTKD1	-0.59497	1.41058e-06	1.61544e-05
PREPL	-0.353421	1.42706e-06	1.63308e-05
CD200R1	3.48941	1.42823e-06	1.63319e-05
SARS1	-0.462681	1.43519e-06	1.63991e-05
ENSG00000258038.6	2.75655	1.44563e-06	1.65059e-05
ZNF624	0.973214	1.44815e-06	1.65222e-05
CHEK1	0.383869	1.45611e-06	1.66005e-05
XRN2	0.326774	1.47073e-06	1.67545e-05
ZNF329	1.52265	1.47488e-06	1.67893e-05
SIN3A	0.425355	1.48471e-06	1.68884e-05
HIGD1A	-0.488168	1.49384e-06	1.69796e-05
CAPNS1	-0.367612	1.5179e-06	1.72401e-05
KMT5B	0.557459	1.51924e-06	1.72424e-05
PARD3B	0.831438	1.54138e-06	1.74806e-05
DBI	-0.608949	1.54317e-06	1.74877e-05
CHCHD2	-0.470934	1.55318e-06	1.7588e-05
ZNF613	1.52872	1.5685e-06	1.77482e-05
CRK	0.365188	1.58722e-06	1.79466e-05
APEX1	-0.355867	1.59067e-06	1.79722e-05
ARPC5	-0.410491	1.62396e-06	1.83347e-05
SEC23A	-0.342402	1.62628e-06	1.83471e-05
UBN2	0.526752	1.6439e-06	1.85321e-05
ZC3H7A	0.350931	1.64653e-06	1.85479e-05
RPRD1A	-0.340389	1.65116e-06	1.85862e-05
C18orf25	0.524109	1.6555e-06	1.86213e-05
IBTK	0.456245	1.67366e-06	1.88116e-05
HSP90AB1	-0.308997	1.67907e-06	1.88584e-05
ZNF585B	0.8544	1.68319e-06	1.8879e-05
TRIM39	0.629986	1.6834e-06	1.8879e-05
KLHL3	1.36543	1.69467e-06	1.89914e-05
TGFB2	2.00406	1.69602e-06	1.89924e-05
ENSG00000165121.11	0.92225	1.71113e-06	1.91474e-05
TECPR2	0.829979	1.74217e-06	1.94712e-05
ZNF773	1.4426	1.74264e-06	1.94712e-05
PSMD10	-0.425066	1.75496e-06	1.95945e-05
ANXA11	-0.471888	1.76496e-06	1.96916e-05
GPX8	-0.55499	1.77693e-06	1.98105e-05
CDC6	0.36243	1.7899e-06	1.99405e-05
GPR83	2.60064	1.79895e-06	2.00265e-05
EIF2AK4	0.390888	1.82267e-06	2.02757e-05
ZSWIM6	0.443509	1.84313e-06	2.04883e-05
CIR1	0.553134	1.88867e-06	2.0979e-05
ENO3	1.39865	1.91938e-06	2.13045e-05
ZC3H12C	0.778672	1.92859e-06	2.13911e-05
SHMT2	-0.689048	1.93341e-06	2.14288e-05
ENSG00000220842.6	0.588719	1.98492e-06	2.19805e-05
DDX3X	0.270927	1.98664e-06	2.19805e-05
CHD5	2.09632	1.98753e-06	2.19805e-05
MAST4	0.949953	2.04508e-06	2.25912e-05
ATL3	0.584147	2.04574e-06	2.25912e-05
ZUP1	0.460547	2.05908e-06	2.27219e-05
ORC5	0.542727	2.08956e-06	2.30414e-05
NCOA5	0.614653	2.09242e-06	2.30562e-05
COQ5	0.814593	2.11044e-06	2.32379e-05
PTPN18	-0.65039	2.12394e-06	2.33561e-05
PSMB2	-0.380849	2.12426e-06	2.33561e-05
FUBP1	-0.295957	2.14499e-06	2.35668e-05
ATXN1L	0.471649	2.14948e-06	2.35991e-05
DESI1	-0.365709	2.16377e-06	2.37388e-05
PSPH	-0.655356	2.16561e-06	2.37418e-05
PCNX2	0.559745	2.20038e-06	2.40897e-05
TASOR	0.39907	2.20133e-06	2.40897e-05
ZCCHC8	0.431067	2.20212e-06	2.40897e-05
PLCXD2	0.871407	2.25825e-06	2.46858e-05
OTUB2	-1.04401	2.28011e-06	2.49068e-05
ZNF407	0.854553	2.29325e-06	2.50323e-05
HMG20A	0.35589	2.31283e-06	2.52278e-05
APOBEC3C	-0.777215	2.33289e-06	2.54283e-05
TMED9	-0.515149	2.3674e-06	2.5786e-05
HNRNPA3	-0.228722	2.38615e-06	2.59715e-05
WDR26	0.344935	2.38863e-06	2.59797e-05
KPNA2	-0.275312	2.42472e-06	2.63533e-05
IFIT5	-0.742511	2.43347e-06	2.64295e-05
DNAJC2	0.341697	2.44217e-06	2.6505e-05
SNRPA	-0.552188	2.4698e-06	2.67857e-05
AP1G1	0.344816	2.4831e-06	2.69106e-05
C6orf62	0.36781	2.49291e-06	2.69976e-05
ACO1	-0.494969	2.51784e-06	2.72481e-05
CTSD	-0.885524	2.52907e-06	2.73501e-05
AOC2	1.65093	2.53856e-06	2.74332e-05
DST	0.338022	2.55637e-06	2.76059e-05
WDR33	0.325005	2.64754e-06	2.85701e-05
PRRC2B	0.458883	2.72274e-06	2.93606e-05
RANBP9	0.424723	2.75742e-06	2.97135e-05
SEC22B	-0.396014	2.76513e-06	2.97753e-05
ROBO1	0.252807	2.76798e-06	2.97848e-05
MAGED2	-0.539564	2.79224e-06	3.00191e-05
RPRD1B	0.397039	2.79372e-06	3.00191e-05
ACSS1	-0.844353	2.82287e-06	3.03108e-05
TPM4	-0.350207	2.82809e-06	3.03454e-05
RYBP	0.442726	2.83811e-06	3.04313e-05
FRYL	0.488818	2.84749e-06	3.05103e-05
RIT1	0.786299	2.8582e-06	3.06034e-05
LONP1	-0.754759	2.88123e-06	3.08282e-05
ATP6V0E2	-0.506724	2.90536e-06	3.1055e-05
HNRNPM	-0.237514	2.90653e-06	3.1055e-05
TAF1	0.393075	2.91467e-06	3.11134e-05
PPP1R11	-0.494982	2.91611e-06	3.11134e-05
HMGCS1	-0.383326	2.9381e-06	3.13259e-05
EBP	-0.566539	2.95086e-06	3.14399e-05
MGST3	-0.531014	2.96619e-06	3.1581e-05
RSPH4A	1.60332	2.99339e-06	3.18279e-05
ELOA	0.30388	2.99359e-06	3.18279e-05
TMEM123	-0.360508	3.01295e-06	3.20113e-05
PALB2	0.752812	3.04648e-06	3.23448e-05
HMGCR	-0.347568	3.05495e-06	3.2412e-05
RNF6	0.550298	3.06177e-06	3.24512e-05
WDR75	0.398905	3.06293e-06	3.24512e-05
ZBTB24	0.63896	3.12457e-06	3.30696e-05
DNAH1	1.07026	3.12567e-06	3.30696e-05
TPR	0.226887	3.13387e-06	3.31332e-05
ZNF28	0.934394	3.14877e-06	3.32675e-05
RPS14	-0.378296	3.19339e-06	3.3713e-05
ENSG00000254929.6	1.32122	3.19844e-06	3.3713e-05
FBXO42	0.580302	3.20119e-06	3.3713e-05
SUB1	-0.403236	3.20128e-06	3.3713e-05
BICRA	1.18593	3.20206e-06	3.3713e-05
ZNF250	0.95441	3.24041e-06	3.4093e-05
MKLN1	0.36625	3.31502e-06	3.48538e-05
PSMD9	-0.565028	3.32251e-06	3.49082e-05
FBXO11	0.344444	3.32963e-06	3.49588e-05
ZNF823	1.13889	3.36826e-06	3.53399e-05
ZMYM5	0.805997	3.38721e-06	3.55066e-05
INA	0.533201	3.38884e-06	3.55066e-05
LAPTM4A	-0.446416	3.39748e-06	3.55725e-05
IDH1	-0.513265	3.40777e-06	3.56556e-05
SMG7	0.270673	3.43205e-06	3.58821e-05
ZNF461	1.03907	3.43416e-06	3.58821e-05
HADHB	-0.521708	3.44088e-06	3.59275e-05
MEIS2	0.545373	3.46808e-06	3.6171e-05
ZNF280C	0.55915	3.46898e-06	3.6171e-05
RPL21	0.502256	3.47469e-06	3.62057e-05
ACIN1	0.28747	3.49432e-06	3.63851e-05
FADS2	-0.690599	3.51889e-06	3.66158e-05
UTP14A	0.40079	3.53499e-06	3.67364e-05
INTS7	0.460873	3.53533e-06	3.67364e-05
FAM183BP	2.96405	3.55557e-06	3.69213e-05
ZNF570	1.16603	3.56352e-06	3.69696e-05
PIP5K1B	0.904935	3.5651e-06	3.69696e-05
SERTAD2	0.51346	3.5694e-06	3.69888e-05
RPS26	-0.491583	3.57678e-06	3.704e-05
OST4	-0.5541	3.59885e-06	3.7243e-05
ATXN2	0.420721	3.61471e-06	3.73816e-05
ARRB2	-0.488906	3.65012e-06	3.77221e-05
TTC28	0.463099	3.65324e-06	3.77285e-05
FAN1	0.580863	3.65919e-06	3.77643e-05
IP6K1	0.456593	3.69926e-06	3.81517e-05
PTPRF	-0.64638	3.71082e-06	3.82449e-05
CMTM6	-0.42234	3.72182e-06	3.83322e-05
SNHG1	0.400961	3.75403e-06	3.86376e-05
CCN1	0.91547	3.82826e-06	3.93749e-05
TGIF1	0.893392	3.85888e-06	3.96629e-05
SDHD	-0.487789	3.86702e-06	3.97196e-05
SDCBP2-AS1	1.42307	3.88138e-06	3.98401e-05
MLLT10	0.513613	3.88455e-06	3.98456e-05
YY1AP1	0.459965	3.91414e-06	4.01219e-05
PHF3	0.335152	3.98784e-06	4.08456e-05
TMEM131L	0.488798	3.99014e-06	4.08456e-05
ZNFX1	0.613452	4.09329e-06	4.18732e-05
FHDC1	1.39154	4.11439e-06	4.20607e-05
ZNF277	0.633101	4.12795e-06	4.21708e-05
ALKBH1	0.626241	4.13553e-06	4.22198e-05
TIPRL	-0.38247	4.14739e-06	4.23123e-05
IDI1	-0.394021	4.15413e-06	4.23526e-05
DSG2	-0.303574	4.17425e-06	4.25271e-05
UQCR11	-0.66359	4.17687e-06	4.25271e-05
ZNF142	0.620244	4.18223e-06	4.2553e-05
RERE	0.502803	4.25444e-06	4.32588e-05
CLDN15	0.838476	4.34249e-06	4.41224e-05
RNF5	-0.554392	4.34521e-06	4.41224e-05
NOP14	0.279137	4.39726e-06	4.4621e-05
LINS1	0.626045	4.40871e-06	4.47072e-05
TMCC1	0.790244	4.4133e-06	4.47238e-05
PCLO	0.490747	4.42863e-06	4.48492e-05
RNF216	0.481205	4.45148e-06	4.50504e-05
FAM230B	5.90849	4.47436e-06	4.52517e-05
SUMO1	-0.343938	4.54603e-06	4.59459e-05
RBL1	0.756252	4.57316e-06	4.61892e-05
HSD17B12	-0.378475	4.57811e-06	4.62084e-05
HYOU1	-0.339728	4.58157e-06	4.62125e-05
CRCP	0.568924	4.62692e-06	4.66388e-05
MDH2	-0.541618	4.63392e-06	4.66783e-05
ZNF148	0.453261	4.63806e-06	4.6689e-05
RSBN1L	0.457392	4.69351e-06	4.72158e-05
HSPA6	2.65144	4.71211e-06	4.73714e-05
ENSG00000250102.6	5.92591	4.72259e-06	4.74452e-05
WTAP	0.352404	4.73082e-06	4.74964e-05
SH3GLB2	-0.82981	4.75078e-06	4.76652e-05
EIF4H	-0.321888	4.78433e-06	4.79701e-05
BCL2L11	0.565168	4.80914e-06	4.81868e-05
ZNF418	3.75638	4.81556e-06	4.82193e-05
MCCC2	-0.317215	4.84054e-06	4.84374e-05
GAS8	0.666309	4.9382e-06	4.9382e-05
RBBP8	0.411591	4.942e-06	4.93874e-05
HLA-C	-0.682272	4.9471e-06	4.94057e-05
NPIPA5	1.17952	4.95792e-06	4.94811e-05
HSPA4L	-0.321165	4.96449e-06	4.95141e-05
PKM	-0.491973	4.9822e-06	4.96451e-05
ENSG00000270127.2	1.16743	4.98419e-06	4.96451e-05
RGMB	0.549095	5.01482e-06	4.99174e-05
ERCC6L2	0.596542	5.03007e-06	5.00124e-05
HBEGF	1.19455	5.03097e-06	5.00124e-05
CX3CR1	4.91764	5.06708e-06	5.03383e-05
VHL	-0.381675	5.08606e-06	5.04937e-05
ZNF214	1.11811	5.10756e-06	5.0674e-05
ZNF350	1.25197	5.18736e-06	5.1432e-05
ZNF143	-0.452033	5.19638e-06	5.14877e-05
ATR	0.576021	5.20503e-06	5.15397e-05
ENSG00000287538.1	3.22425	5.2134e-06	5.15888e-05
PDPK1	0.411869	5.29423e-06	5.23545e-05
ARHGEF28	1.35773	5.30236e-06	5.24007e-05
LETM2	1.19941	5.41784e-06	5.35007e-05
H3-3A	-0.316875	5.42074e-06	5.35007e-05
CAMSAP2	0.378733	5.45474e-06	5.38012e-05
EIF3K	-0.416119	5.47093e-06	5.38945e-05
ACTN1	-0.522028	5.47132e-06	5.38945e-05
DDOST	-0.357442	5.72227e-06	5.63298e-05
KRBA2	2.42966	5.73232e-06	5.63921e-05
MED12L	0.69817	5.7763e-06	5.67878e-05
PKP4	0.314407	5.80079e-06	5.69916e-05
SPIN4	-0.683849	5.83148e-06	5.72295e-05
WARS2-AS1	0.529697	5.83257e-06	5.72295e-05
NRP1	0.585144	5.84664e-06	5.73304e-05
MED28	-0.363509	5.86584e-06	5.74815e-05
ZFP91	0.293268	5.93385e-06	5.81102e-05
RTN3	-0.290338	5.97068e-06	5.84332e-05
ENSG00000254416.6	2.24052	6.01696e-06	5.8848e-05
CHAMP1	0.620901	6.0399e-06	5.90343e-05
LYPLA1	-0.410381	6.10066e-06	5.95897e-05
CCDC186	0.565457	6.11811e-06	5.97216e-05
WASHC2A	0.453436	6.13521e-06	5.98499e-05
BAMBI	0.722531	6.28848e-06	6.13056e-05
ACTR3	-0.341601	6.31124e-06	6.14722e-05
TXN	-0.423036	6.31369e-06	6.14722e-05
ACLY	-0.315884	6.41752e-06	6.24429e-05
ENSG00000267002.4	0.537593	6.44071e-06	6.26284e-05
SELENOF	-0.333446	6.47912e-06	6.29615e-05
ENSG00000261351.2	2.34123	6.53413e-06	6.34552e-05
AGPAT1	-0.490474	6.62128e-06	6.42604e-05
UBXN7	0.351754	6.62873e-06	6.42915e-05
LANCL2	0.725789	6.65693e-06	6.45236e-05
MXRA7	-0.344019	6.80252e-06	6.58926e-05
EXOC8	0.375815	6.81718e-06	6.59557e-05
BEX4	-0.471273	6.81775e-06	6.59557e-05
RBM22	0.44408	6.93361e-06	6.70337e-05
ENSG00000285772.1	5.96588	6.95008e-06	6.71501e-05
COPS3	0.381896	7.05893e-06	6.81583e-05
NANS	-0.580179	7.12345e-06	6.87375e-05
APEX2	-0.49988	7.17234e-06	6.9122e-05
DNM1	-0.663402	7.17243e-06	6.9122e-05
KCNQ5	0.816653	7.18396e-06	6.9189e-05
NEK6	-0.563505	7.20506e-06	6.93481e-05
ZIK1	2.52265	7.29882e-06	7.02059e-05
FER1L6	4.44688	7.35769e-06	7.06934e-05
PANK2	0.492709	7.35884e-06	7.06934e-05
MCM8	0.326626	7.40564e-06	7.10979e-05
THUMPD2	0.509962	7.47831e-06	7.16715e-05
ZNF232	0.681669	7.47836e-06	7.16715e-05
DCAF16	-0.403348	7.47959e-06	7.16715e-05
C4A	4.30286	7.48931e-06	7.17193e-05
ETV7	4.23265	7.62981e-06	7.30185e-05
EIF5A	-0.48022	7.72347e-06	7.38682e-05
ENSG00000261215.1	2.01418	7.82154e-06	7.47589e-05
RNF213	0.456121	7.83128e-06	7.48048e-05
ACTA1	5.02731	7.87339e-06	7.51596e-05
DDX39B	0.284779	7.99252e-06	7.62488e-05
VPS29	-0.414954	8.07724e-06	7.69649e-05
CLASP2	0.383787	8.07776e-06	7.69649e-05
TRMT10B	0.820333	8.10612e-06	7.71865e-05
MTTP	4.9312	8.15765e-06	7.76284e-05
PPP1R12A	0.314585	8.17429e-06	7.77082e-05
MCM10	0.363667	8.1763e-06	7.77082e-05
ITGA4	-1.14497	8.20096e-06	7.78937e-05
ASIC1	-0.79843	8.2098e-06	7.79288e-05
ZNF77	0.875395	8.34096e-06	7.91242e-05
PLS1	-0.566542	8.37116e-06	7.93166e-05
TBX15	2.88922	8.37172e-06	7.93166e-05
ZNF330	0.412055	8.38978e-06	7.94379e-05
GM2A	-0.655465	8.48747e-06	8.03127e-05
ZNF174	0.720922	8.56895e-06	8.1033e-05
REXO2	-0.436385	8.60874e-06	8.13585e-05
SREBF2	-0.425393	8.6464e-06	8.16635e-05
CDC123	-0.366833	8.70767e-06	8.21644e-05
UFD1	0.307042	8.71029e-06	8.21644e-05
DNPH1	-1.17556	8.71599e-06	8.21669e-05
ARG2	-0.705813	8.77368e-06	8.26593e-05
ZNF256	1.02647	8.92516e-06	8.40342e-05
PLBD2	-0.51528	8.94298e-06	8.41496e-05
BMS1	0.367727	9.02265e-06	8.48465e-05
FNBP1L	0.382901	9.11148e-06	8.56287e-05
UBAP2	0.357911	9.18695e-06	8.62844e-05
GEN1	0.5025	9.20738e-06	8.64226e-05
CSDE1	-0.234109	9.2169e-06	8.64584e-05
FAM120B	0.380038	9.28781e-06	8.70696e-05
CHMP2B	-0.397071	9.3339e-06	8.74475e-05
SEC23B	-0.325794	9.47253e-06	8.86915e-05
PRDX6	-0.290039	9.60832e-06	8.99073e-05
ZNF583	1.26306	9.72846e-06	9.09624e-05
LSM4	-0.452686	9.7331e-06	9.09624e-05
ZNF44	1.20042	9.87465e-06	9.22284e-05
SUGP2	0.260763	1.00751e-05	9.4043e-05
H2AZ1	-0.461279	1.01314e-05	9.45095e-05
ATF5	1.00573	1.01408e-05	9.45395e-05
PARG	0.386972	1.01477e-05	9.45452e-05
FBL	-0.454634	1.02286e-05	9.52404e-05
CPNE3	-0.34445	1.03585e-05	9.63907e-05
GALNT2	-0.443917	1.03681e-05	9.64203e-05
AUTS2	0.540154	1.03927e-05	9.65808e-05
RPA1	-0.295093	1.03981e-05	9.65808e-05
ESPL1	-0.459428	1.04048e-05	9.65842e-05
MAP7	-0.710496	1.04134e-05	9.66044e-05
SLC6A13	4.10313	1.06196e-05	9.84575e-05
SYDE2	0.63673	1.07574e-05	9.96734e-05
CHUK	0.353296	1.09821e-05	0.000101694
TMEM141	-0.915389	1.10006e-05	0.000101803
EIF4ENIF1	0.552133	1.10208e-05	0.000101927
SPCS2	-0.430986	1.11882e-05	0.000103412
UBE3A	0.400067	1.12e-05	0.000103458
SLC11A2	-0.50203	1.12663e-05	0.000104007
RNF169	0.397332	1.13424e-05	0.00010457
SEC24A	0.473464	1.13442e-05	0.00010457
NBPF11	0.694668	1.1348e-05	0.00010457
KLF6	0.66005	1.13958e-05	0.000104947
PPP4R2	0.318362	1.14963e-05	0.000105808
ZBTB7A	0.727021	1.1779e-05	0.000108344
LEPROT	-0.597578	1.17894e-05	0.000108374
KIF3B	0.46313	1.19356e-05	0.000109651
PGRMC2	-0.340699	1.20684e-05	0.000110803
DCAF10	0.520863	1.21134e-05	0.000111149
DRAP1	-0.959115	1.21432e-05	0.000111355
ENSG00000267475.1	1.38389	1.21635e-05	0.000111474
ANAPC1	0.264806	1.22438e-05	0.000112142
SMURF2	0.403607	1.23944e-05	0.000113453
NFATC2	1.97368	1.24847e-05	0.000114211
ACAD11	-0.459203	1.25896e-05	0.000115101
EP400	0.319723	1.27155e-05	0.000116181
IGSF3	-0.743567	1.27596e-05	0.000116514
GDI1	-0.517115	1.27695e-05	0.000116535
PRR14L	0.285214	1.27921e-05	0.00011667
HMGN4	-0.4496	1.28027e-05	0.000116696
MAN1A1	-0.539392	1.30195e-05	0.000118601
CD46	-0.28082	1.30494e-05	0.000118749
ZNF696	1.1143	1.30514e-05	0.000118749
C4orf3	-0.729418	1.31296e-05	0.000119389
MSMO1	-0.471978	1.31687e-05	0.000119672
DICER1	0.223358	1.32074e-05	0.000119952
COX6C	-0.474069	1.33558e-05	0.000121227
TTLL5	0.377941	1.3414e-05	0.000121683
UBB	-0.461468	1.34236e-05	0.000121697
ARL17A	-0.422622	1.34423e-05	0.000121793
FLNB	-0.363498	1.34675e-05	0.000121949
ARID4A	0.4453	1.34951e-05	0.000122126
ENSG00000273419.1	2.87521	1.35654e-05	0.000122689
ENSG00000286257.2	1.37612	1.35983e-05	0.000122912
ESCO1	0.435252	1.36183e-05	0.00012302
ZNF562	0.573218	1.40793e-05	0.000127109
ZNF91	0.566347	1.4129e-05	0.000127481
DNM3	1.1629	1.42193e-05	0.000128219
CD55	-0.490152	1.4249e-05	0.00012841
ANP32E	-0.295231	1.42778e-05	0.000128593
ARFGEF1	0.403002	1.43112e-05	0.000128818
ZFP37	1.14636	1.43881e-05	0.000129433
RPS25	-0.489773	1.44082e-05	0.000129537
HSF2	0.429769	1.45863e-05	0.00013106
PCCB	-0.507757	1.46061e-05	0.000131161
KLF12	0.385937	1.4673e-05	0.000131683
ANXA6	-0.503006	1.46965e-05	0.000131816
FADS1	-0.431381	1.48402e-05	0.000133026
DOCK3	0.560435	1.49306e-05	0.000133757
GATA6	0.652121	1.49982e-05	0.000134283
GBA	-0.598214	1.51381e-05	0.000135455
SLC39A3	-0.923108	1.51556e-05	0.000135532
ZNF646	0.744643	1.54983e-05	0.000138515
TMEM147	-0.477888	1.55116e-05	0.000138552
DDX55	0.391993	1.55529e-05	0.000138769
CYP27B1	1.13021	1.55611e-05	0.000138769
ITSN2	0.400648	1.55633e-05	0.000138769
ENSG00000285898.1	2.66672	1.56222e-05	0.000139211
STOX2	0.671935	1.56347e-05	0.000139231
DHX36	0.372737	1.56428e-05	0.000139231
SULF1	-0.60393	1.57093e-05	0.000139741
SEPTIN6	-0.434066	1.57928e-05	0.000140401
PRICKLE1	0.701989	1.60784e-05	0.000142856
ATP13A3	0.278601	1.63201e-05	0.000144919
AHSA1	-0.255808	1.64061e-05	0.000145597
FZD4	-0.526044	1.6695e-05	0.000148074
CIT	0.386304	1.67888e-05	0.000148819
TNKS	0.383578	1.68204e-05	0.000149012
PARK7	-0.407399	1.7013e-05	0.00015063
SSH1	0.521038	1.70312e-05	0.000150703
MRPL37	-0.297882	1.72068e-05	0.000152168
ARMCX3	-0.420145	1.73215e-05	0.000153093
MORF4L1	-0.252718	1.73362e-05	0.000153133
MARCHF6	0.310962	1.73648e-05	0.00015323
PPP2R2D	0.464437	1.73674e-05	0.00015323
DCAKD	-0.802927	1.73921e-05	0.000153358
NAGA	-0.719827	1.74517e-05	0.000153794
BRD1	0.513954	1.74692e-05	0.000153859
ARL9	2.19656	1.7638e-05	0.000155255
MAP4K3-DT	1.14898	1.7653e-05	0.000155259
AGO3	0.464311	1.76589e-05	0.000155259
CTDSPL2	0.358408	1.76963e-05	0.000155498
TXNRD1	-0.305958	1.78175e-05	0.000156472
REL	0.590223	1.78488e-05	0.000156655
COX6A1	-0.545476	1.80124e-05	0.000158
ENSG00000124224.17	0.81656	1.81323e-05	0.000158959
CLCC1	-0.413203	1.83554e-05	0.00016073
KRTAP5-AS1	5.20619	1.83555e-05	0.00016073
AARSD1	0.593197	1.86009e-05	0.000162785
CRY2	0.74094	1.86479e-05	0.000163028
ENSG00000280283.1	5.53711	1.86502e-05	0.000163028
ZNF569	0.804421	1.86801e-05	0.000163195
SEMA4G	-0.997834	1.87877e-05	0.00016404
NUP58	0.392562	1.88321e-05	0.000164333
MRC1	3.90463	1.89015e-05	0.000164844
MN1	1.31457	1.90806e-05	0.000166251
UBL5	-0.538347	1.90848e-05	0.000166251
FBXO28	0.390364	1.9229e-05	0.000167411
TMEM43	-0.420408	1.92634e-05	0.000167614
ANKRD49	0.510445	1.94776e-05	0.000169381
ITGA10	2.68709	1.95018e-05	0.000169493
EPG5	0.501872	1.95306e-05	0.000169646
UEVLD	0.667784	1.95418e-05	0.000169646
ZNF879	1.22221	1.95722e-05	0.000169812
BZW1	-0.29032	1.97017e-05	0.000170839
LAS1L	-0.319143	2.0114e-05	0.000174314
RPN1	-0.317229	2.01274e-05	0.00017433
REELD1	2.81943	2.04436e-05	0.000176967
LOC644656	1.48895	2.05082e-05	0.000177425
PIKFYVE	0.334909	2.08952e-05	0.00018067
FAT1	0.462668	2.09223e-05	0.000180801
CCT6P3	0.89766	2.09833e-05	0.000181224
GOSR1	0.366057	2.09951e-05	0.000181224
TTC7B	0.499543	2.11487e-05	0.000182445
ADAM9	-0.391361	2.1226e-05	0.000183008
NOL9	0.40776	2.1379e-05	0.000184222
TJP1	0.340777	2.14256e-05	0.000184519
HERC2P2	0.264304	2.15212e-05	0.000185237
FBXL3	0.368063	2.16325e-05	0.000186089
USB1	-0.435381	2.17028e-05	0.000186587
DNAH11	-0.826643	2.17831e-05	0.000187172
SNU13	-0.442403	2.19853e-05	0.000188801
YY1	0.335398	2.20198e-05	0.000188991
ROMO1	-1.12041	2.20926e-05	0.000189508
TMEM97	-0.428823	2.22605e-05	0.000190759
NRBF2	0.730062	2.22636e-05	0.000190759
GOLGA8A	0.392856	2.23034e-05	0.000190992
ENSG00000220804.8	0.856086	2.25995e-05	0.000193418
VCPIP1	0.500309	2.27485e-05	0.000194583
THG1L	0.644103	2.28259e-05	0.000195135
CD99	-0.420379	2.2842e-05	0.000195163
PATZ1	0.544614	2.29626e-05	0.000196082
SETD7	0.333968	2.3056e-05	0.000196768
TMBIM6	-0.418575	2.31893e-05	0.000197795
TF	1.12465	2.34729e-05	0.000200101
SRSF10	0.326311	2.35742e-05	0.000200852
MPP1	-0.484835	2.38623e-05	0.000203192
UHRF1BP1	0.439618	2.39234e-05	0.000203598
HSPA8	-0.464818	2.39974e-05	0.000204113
CITED2	-0.610461	2.40412e-05	0.000204321
NDFIP2	-0.419339	2.40489e-05	0.000204321
RPRD2	0.372268	2.40989e-05	0.000204631
C17orf80	0.507868	2.41522e-05	0.000204969
FOXN3	0.410212	2.44207e-05	0.000207131
ENSG00000287460.1	1.75187	2.46412e-05	0.000208885
PPP2R1B	-0.397449	2.46789e-05	0.000209087
FLOT2	-0.508968	2.49444e-05	0.000211218
ACTN2	0.797407	2.49818e-05	0.000211417
MDM1	0.647672	2.51117e-05	0.000212398
ZNF45	0.81375	2.54653e-05	0.000215268
FNDC7	3.49299	2.55717e-05	0.000216046
KRCC1	0.998156	2.56485e-05	0.000216575
CKAP2	0.268782	2.57798e-05	0.000217562
RRM2	-0.310422	2.58269e-05	0.000217838
USP8	0.326301	2.58813e-05	0.000218175
ATP5MPL	-0.495301	2.60024e-05	0.000218982
SYNGR1	-0.838844	2.60059e-05	0.000218982
ARID5B	0.648053	2.60741e-05	0.000219434
BRCA1	0.358074	2.6111e-05	0.000219623
TMX1	-0.441666	2.61401e-05	0.000219745
FOXP1	0.55733	2.6265e-05	0.000220673
HFM1	1.24298	2.6389e-05	0.000221592
PLEKHA5	0.436179	2.64934e-05	0.000222345
NEPRO	0.479409	2.66493e-05	0.000223529
NCOA3	0.357332	2.67724e-05	0.000224438
NAA38	-0.871671	2.68739e-05	0.000225164
ZNF273	0.611729	2.69733e-05	0.000225782
ALMS1	0.40666	2.69775e-05	0.000225782
EFTUD2	-0.279981	2.71023e-05	0.000226619
SLC37A2	1.43795	2.71075e-05	0.000226619
ZNF101	0.861523	2.74028e-05	0.000228961
METAP1D	0.599974	2.74742e-05	0.000229431
VIM	-0.296086	2.75215e-05	0.0002297
ZNF207	0.207846	2.75956e-05	0.000230191
FXYD5	-0.584257	2.76944e-05	0.000230889
ASPM	0.276597	2.7991e-05	0.000233232
TCAF1	-0.298391	2.82197e-05	0.000235009
THOC3	-0.570145	2.85721e-05	0.000237813
PRH1-PRR4	1.76469	2.85927e-05	0.000237853
ENSG00000251615.3	1.73184	2.91493e-05	0.000242351
ZNF395	-0.641296	2.92408e-05	0.000242978
FAM76A	0.840293	2.93539e-05	0.000243784
LTA4H	-0.312711	2.95954e-05	0.000245655
TMEM14B	-0.479498	2.96895e-05	0.0002463
SMG1P3	0.815361	2.97723e-05	0.000246853
TMEM164	-0.387282	3.01353e-05	0.000249725
ITM2C	-0.869698	3.02614e-05	0.000250633
AAR2	0.437004	3.03847e-05	0.000251383
NET1	0.317251	3.03851e-05	0.000251383
RPS8	-0.446793	3.04763e-05	0.000252
CHD1L	0.408953	3.04955e-05	0.000252021
ATP5IF1	-0.446932	3.05897e-05	0.000252662
ERMAP	1.14077	3.07528e-05	0.00025387
ZBED4	0.423833	3.08039e-05	0.000254101
ZNF12	0.516813	3.08144e-05	0.000254101
GUCA1B	1.81605	3.09772e-05	0.000255221
SPARC	-1.28054	3.09838e-05	0.000255221
RARA	0.97016	3.11047e-05	0.000255973
PAPOLA	-0.276443	3.11293e-05	0.000255973
CORO1C	-0.337196	3.113e-05	0.000255973
CCDC47	-0.314407	3.11428e-05	0.000255973
FAM210B	-0.567327	3.11621e-05	0.000255992
COX7A2L	-0.478121	3.12058e-05	0.000256212
CMTR2	0.695542	3.12343e-05	0.000256308
INTS12	0.478977	3.15067e-05	0.000258402
DMKN	-0.42508	3.16039e-05	0.00025906
TCHP	0.603177	3.16485e-05	0.000259285
FTH1	-0.32844	3.18776e-05	0.00026102
MARS1	-0.36244	3.21109e-05	0.000262789
CAV2	-1.23346	3.21424e-05	0.000262904
POC5	0.666546	3.23537e-05	0.000264489
ZNF226	0.759716	3.23729e-05	0.000264504
TMEM87A	0.47087	3.2588e-05	0.000266118
SYAP1	-0.389223	3.28927e-05	0.000268461
RASD2	1.823	3.30966e-05	0.00026998
ENSG00000261611.6	2.38357	3.3119e-05	0.000270017
PSMD8	-0.399789	3.35029e-05	0.000273
ASAP1	0.285654	3.35891e-05	0.000273555
ATP5PF	-0.426538	3.3838e-05	0.000275434
CYP51A1	-0.282081	3.39258e-05	0.000276
MAP4K3	0.442534	3.44157e-05	0.000279737
PSRC1	-0.487913	3.4422e-05	0.000279737
SGPP2	-1.24718	3.44761e-05	0.000280026
LEMD3	0.407003	3.45999e-05	0.00028077
ARL2	-0.570674	3.46048e-05	0.00028077
ZSWIM5	0.72437	3.46721e-05	0.000281166
ENSG00000278903.3	1.56533	3.48962e-05	0.000282774
MAP2K4	0.412866	3.49079e-05	0.000282774
PIK3CA	0.577588	3.49349e-05	0.000282842
CITED1	-0.7415	3.51461e-05	0.0002844
HACD3	-0.284529	3.53114e-05	0.000285585
SEPHS2	-0.32147	3.54935e-05	0.000286904
ATP6V1E1	-0.397816	3.60479e-05	0.000291187
DDX31	0.558791	3.60767e-05	0.000291187
USP38	0.471545	3.60811e-05	0.000291187
MICOS13	-1.1172	3.61484e-05	0.000291575
NXF3	5.56362	3.63268e-05	0.000292858
MAGT1	-0.382403	3.66281e-05	0.00029513
DPAGT1	-0.386454	3.68104e-05	0.000296441
SMAD5	-0.321374	3.70734e-05	0.000298401
WDR70	0.472693	3.71876e-05	0.000299161
ZNF555	0.973745	3.72246e-05	0.000299299
JAK2	0.760978	3.76538e-05	0.000302589
ZNF140	0.887072	3.77207e-05	0.000302966
RUVBL2	-0.764762	3.78155e-05	0.000303566
SH3BP5-AS1	0.684254	3.79528e-05	0.000304508
COL25A1	-0.649069	3.82398e-05	0.000306647
TAB3	0.428406	3.84848e-05	0.000308448
RPP38	0.621353	3.9291e-05	0.000314744
PABPC1	0.167631	3.96311e-05	0.0003173
IER2	0.831683	3.9851e-05	0.000318892
NRBP2	-1.00288	3.99869e-05	0.000319811
B4GAT1	-0.483377	4.01404e-05	0.000320869
ENSG00000231533.2	1.81865	4.02642e-05	0.000321688
MAPK10	1.2108	4.06386e-05	0.000324509
PGM2	-0.422191	4.07343e-05	0.000325102
GAL	-0.67887	4.13902e-05	0.000330162
DCAF1	0.377766	4.14999e-05	0.000330863
HOXD8	1.04931	4.21009e-05	0.000335478
IWS1	0.280495	4.21288e-05	0.000335523
UQCR10	-0.682387	4.21769e-05	0.00033573
TRMT5	0.545963	4.22634e-05	0.000336242
RPUSD3	-0.500545	4.24075e-05	0.000337211
STIP1	-0.234358	4.30251e-05	0.000341942
TMEM69	-0.487899	4.35987e-05	0.000346319
SRSF5	-0.255619	4.40676e-05	0.000349861
COQ4	-0.596057	4.41112e-05	0.000350023
FAM76B	0.501223	4.4317e-05	0.000351472
GPN2	0.529796	4.46832e-05	0.00035419
SNRPD3	-0.308208	4.47918e-05	0.000354866
ZNF227	0.845904	4.49068e-05	0.00035559
GORAB	0.894093	4.51439e-05	0.000357281
SPDYA	2.76302	4.53364e-05	0.000358617
PRRG3	1.06544	4.5718e-05	0.000361447
HOXD9	0.753432	4.59771e-05	0.000363306
PXK	0.499952	4.60393e-05	0.000363607
RAB30	1.079	4.62117e-05	0.000364603
ZNF8	0.510762	4.62136e-05	0.000364603
RIOK2	0.60698	4.62875e-05	0.000364997
SPTSSA	-0.874055	4.71249e-05	0.000371406
LIN7A	-0.925114	4.75104e-05	0.00037425
RUFY1	0.378518	4.78254e-05	0.000376535
GEMIN4	0.389433	4.79616e-05	0.000377411
POMK	0.752267	4.82597e-05	0.000379559
GSTCD	0.480382	4.86236e-05	0.0003822
WDR43	0.304338	4.86672e-05	0.0003822
SNAPC4	0.716589	4.86712e-05	0.0003822
APP	-0.286551	4.8939e-05	0.000384104
AGBL3	1.06127	4.89963e-05	0.000384354
NIPSNAP2	-0.310086	4.90663e-05	0.000384704
ARL3	-0.625945	4.9211e-05	0.000385639
IL17F	5.16541	4.93982e-05	0.000386906
KCTD12	-0.376172	4.96279e-05	0.000388504
ARMT1	-0.509766	4.98415e-05	0.000389974
SNX29	0.631727	5.03394e-05	0.000393667
BSG	-0.742887	5.07689e-05	0.00039682
SLC7A5	-0.584113	5.08131e-05	0.000396961
PMPCA	-0.428689	5.08671e-05	0.000397178
ZNF594	0.791232	5.09481e-05	0.000397605
ABHD3	-0.558362	5.12552e-05	0.000399796
CDC27	0.284191	5.21159e-05	0.0004063
CREG1	-0.522664	5.24616e-05	0.000408784
RNMT	0.359673	5.26503e-05	0.000410044
HMGXB4	0.47599	5.27796e-05	0.000410659
ZNF827	0.763882	5.27836e-05	0.000410659
ENSG00000284879.1	1.40106	5.29713e-05	0.000411908
FECH	-0.549671	5.31671e-05	0.000413219
PURB	0.393396	5.32162e-05	0.000413388
RPLP0	-0.410759	5.40607e-05	0.000419733
FAM98A	-0.378583	5.50439e-05	0.000426934
PAN2	0.39666	5.50446e-05	0.000426934
SEC61G	-0.36548	5.51534e-05	0.000427559
ZNF816	1.28283	5.55353e-05	0.000430264
ARHGEF25	-0.577369	5.55592e-05	0.000430264
ZNF703	0.354204	5.55966e-05	0.000430334
DYRK2	0.386373	5.57514e-05	0.000431286
CLDND1	-0.464626	5.57766e-05	0.000431286
DNAJC16	0.689571	5.58804e-05	0.000431868
PAXIP1	0.328652	5.5969e-05	0.000432332
ZCCHC2	0.609041	5.62881e-05	0.000434575
ZNF574	0.811204	5.64967e-05	0.000435821
PPT1	-0.322001	5.65076e-05	0.000435821
TIMP1	-0.775116	5.65358e-05	0.000435821
ANKAR	1.11754	5.65757e-05	0.000435906
ARHGEF12	0.218551	5.66387e-05	0.00043617
AKR1B15	2.27608	5.693e-05	0.000438191
LAP3	-0.409854	5.71333e-05	0.000439532
DDX20	0.479228	5.73539e-05	0.000441005
EOGT	0.694818	5.75049e-05	0.000441941
SEPTIN11	-0.304007	5.77812e-05	0.000443839
ZNF74	0.566295	5.84215e-05	0.00044853
FGFR1OP2	0.36008	5.84563e-05	0.00044857
MACF1	0.326869	5.85397e-05	0.000448982
ERO1A	-0.342913	5.88092e-05	0.000450821
RAB39B	-1.18669	5.93534e-05	0.000454762
TP53BP1	0.317085	5.94971e-05	0.000455445
DNAH14	0.477896	5.95026e-05	0.000455445
AK3	-0.442657	5.96464e-05	0.000456094
BLMH	0.359098	5.96477e-05	0.000456094
NUP205	0.220617	5.98215e-05	0.000457192
ENSG00000274184.1	1.72068	6.02259e-05	0.000459916
DPY19L4	0.518395	6.02387e-05	0.000459916
TTF1	0.598462	6.04953e-05	0.000461643
GAPDH	-0.447987	6.12863e-05	0.000467443
RPS6	-0.362255	6.14943e-05	0.000468794
VLDLR	-0.870417	6.16073e-05	0.000469418
SOD1	-0.287761	6.18804e-05	0.000471263
YTHDF1	0.432477	6.25781e-05	0.000476336
KAT14	0.81807	6.27411e-05	0.000477337
ELOVL5	-0.346856	6.28387e-05	0.00047784
FBF1	0.724184	6.31125e-05	0.000479658
NT5DC2	-0.426668	6.31412e-05	0.000479658
MCM3AP-AS1	-0.781262	6.35369e-05	0.000482422
CCNT1	0.325223	6.36452e-05	0.000483001
TPM3	-0.340301	6.39226e-05	0.000484864
PODXL	-0.378087	6.4775e-05	0.000490972
ARL6IP5	-0.446032	6.47928e-05	0.000490972
SYP	-0.640272	6.48503e-05	0.000491162
[truncated: 14,062 more rows]

## Sheet: Caco-2
gene	log.fold.change	p.value	adjusted.p.value
IGHV3-21	-0.00444232	0.976142	0.989006
A0A0B4J2D5	0.122305	0.00643106	0.0768111
PIGBOS1	0.0735754	0.287247	0.509146
RBM47	-0.0984964	0.0300917	0.155907
UBA6	0.0847025	0.0140516	0.111699
ESYT2	0.0845531	0.226883	0.44631
KIAA1598	-0.153993	0.00917456	0.0912924
TMEM120B	0.0647933	0.18116	0.393058
ARHGAP10	-0.0777603	0.587977	0.761546
ILVBL	0.105407	0.00224671	0.0484332
SH3PXD2B	-0.0659274	0.0120337	0.104874
A2I7N0	0.118635	0.494309	0.692618
A2I7N3	0.298694	0.114837	0.311177
A2I7N3;REFSEQ:XP_001252647	0.336825	0.111442	0.307824
NBAS	0.0298626	0.759397	0.875467
TYW5	-0.0339805	0.747013	0.867934
VWA8	0.0870741	0.039249	0.179769
SBNO1	-0.0271356	0.768229	0.880716
FAM221A	0.0732549	0.788527	0.892284
GTPBP10	-0.0982654	0.356752	0.575148
EFCAB5	0.00962135	0.977212	0.989517
VPS37C	-0.158235	0.190508	0.403536
TMEM189	0.120883	0.277716	0.499488
TRAPPC13	0.0112447	0.873906	0.93765
CNOT1	-0.0446027	0.129993	0.331
C2orf72	-0.0758514	0.20723	0.422394
FAM83G	0.186667	0.280299	0.50239
PGP	-0.138748	0.0624603	0.227425
C5orf51	-0.0267349	0.587629	0.761546
RCCD1	0.226834	0.230461	0.450681
TLCD2	-0.110432	0.58551	0.759996
GLTPD2	-0.212947	0.401854	0.613745
TUBAL3	0.00266664	0.961236	0.982012
TUBA1A;TUBA1C;TUBA4A;TUBAL3	0.127398	0.478216	0.681157
TUBA1A;TUBA1C;TUBA4A;TUBA8;TUBAL3	0.167534	0.00112227	0.0386909
SMCHD1	0.0315894	0.166673	0.376341
ARHGAP42	0.0391554	0.830021	0.915637
CCDC85C	-0.179317	0.416043	0.625465
CLDN24	-0.188766	0.260728	0.483917
FAM127A	-0.436325	0.0137172	0.110377
POM121C	0.0263618	0.801387	0.898393
POM121;POM121C	-0.222953	0.0914425	0.275754
IQCF5	0.0379694	0.923782	0.963376
NUDT19	0.0799404	0.406326	0.617374
MIF4GD	-0.186907	0.0198521	0.127569
ESPN	0.042305	0.621776	0.784877
SMIM1	-0.175259	0.0235828	0.140508
EIF3CL	-0.0911675	0.176182	0.386367
RABGAP1L	0.0842699	0.349523	0.568087
PPP1R3G	-0.171741	0.0190918	0.125338
UMAD1	-0.33299	0.0358151	0.170422
TMEM238	-0.0444766	0.712727	0.844301
FAM195B	-0.353902	0.0266811	0.148433
AKR1B15	-0.00315157	0.983982	0.992537
C11orf98	-0.145215	0.262775	0.486005
H-INV:HIT000292931	0.0578134	0.702367	0.838074
KRT8	0.357451	0.000581924	0.0327944
SLC35A4	-0.14377	0.270474	0.493087
ASNSD1	-0.0654721	0.555872	0.738963
DNASE2	0.223373	0.140982	0.343099
AGPS	0.0620774	0.161829	0.37134
KIF2A	-0.102761	0.350326	0.568956
DDX39A	0.0721907	0.20015	0.414257
DDX39A;DDX39B	0.0410513	0.238563	0.459067
PDLIM1	0.085965	0.172472	0.382562
ACOT7	-0.0513935	0.211929	0.428287
MYO1C	0.0964621	0.00817507	0.0869418
MYO1A;MYO1C	0.0837717	0.0604641	0.2239
SNAP23	-0.0403649	0.108846	0.304092
HAX1	-0.471577	0.0113784	0.102262
AIP	-0.0723312	0.355781	0.574027
GTPBP1	-0.0531914	0.330228	0.548603
STXBP3	0.0931226	0.170721	0.379837
AP4M1	0.147641	0.0387786	0.178662
SMAP	-0.0537827	0.262874	0.486005
RAB27B	-0.127182	0.0494601	0.202328
AP3B1	-0.0370694	0.224866	0.444207
LGALS8	0.0909196	0.176611	0.386671
NDUFS8	0.148015	0.256458	0.479743
PSMD11	0.0651444	0.0475898	0.198333
PSMD12	0.0346984	0.362528	0.580209
PSMD9	-0.0228415	0.645606	0.801264
ATOX1	-0.161779	0.00185086	0.0459547
MEN1	0.0743596	0.39689	0.609374
PGRMC1	0.134585	0.000662981	0.0327944
PGRMC1;PGRMC2	0.0566106	0.338116	0.557514
SUPT5H	-0.00814639	0.723991	0.850951
DFFA	-0.00940574	0.881496	0.940135
CLIC1	0.0673694	0.0150066	0.113861
EIF3F	-0.0137326	0.479092	0.681777
PDHX	0.0703628	0.0282839	0.151042
SULT1C2	-0.155179	0.0902176	0.274249
DCTN6	0.0521416	0.328171	0.546746
WASL	0.0992168	0.10992	0.306248
IPO5	0.106523	0.0191565	0.125529
EEF2K	-0.272406	0.10618	0.299662
SAP18	0.0444912	0.550272	0.73504
IGF2BP3	-0.020819	0.699609	0.836306
DNM1L	0.0179372	0.561338	0.742857
RTCA	-0.00873532	0.864007	0.932412
PIK3C2A	-0.00204312	0.968274	0.985416
PIK3R2	-0.186532	0.26949	0.492585
GOLIM4	-0.0808085	0.168154	0.376952
AGRN	-0.163392	0.0513719	0.205778
PLOD2	0.00969102	0.874232	0.93765
EXOC5	0.0770151	0.0740397	0.248134
HMGN4	0.0308291	0.906336	0.953358
NDUFA4	-0.519345	0.00015608	0.0237256
PSMD14	0.0506409	0.268968	0.491952
ZNF593	0.236296	0.0701342	0.240501
BIN1	0.0268614	0.762792	0.877441
KPNA3	0.0283825	0.301311	0.522179
STK25	0.0197895	0.880184	0.93952
STK25;STK26	0.143435	0.0764155	0.251344
STK24;STK25;STK26	0.126037	0.0842891	0.265536
LAD1	0.251631	0.00205402	0.0476013
PES1	-0.0518056	0.464561	0.671303
EBAG9	-0.0246322	0.951616	0.977033
SDCBP	0.0668897	0.54426	0.730066
PITPNM1	-0.161755	0.186109	0.399449
MPHOSPH10	0.046567	0.416547	0.625998
NOP56	0.0333676	0.662772	0.811927
DDX3X	0.0533403	0.174655	0.384832
DDX17;DDX3X;DDX5	-0.237261	0.0132133	0.10873
RNASET2	0.00249994	0.96677	0.985256
PODXL	0.147332	0.481821	0.684135
CYR61	0.112636	0.141282	0.343435
PIR	0.0252166	0.427743	0.635933
KPNA4	-0.247683	0.167044	0.376778
KPNA3;KPNA4	0.103982	0.0189779	0.125296
PPP6C	-0.0588514	0.223766	0.443019
CES2	0.0912805	0.602267	0.771235
MAN2B1	0.0225381	0.708925	0.842236
FBP2	-0.194502	0.0510536	0.205008
UBE2C	-0.90928	0.000154743	0.0237256
PDXK	0.00107527	0.979079	0.990135
SCD	-1.18372	3.06709e-05	0.020811
CLDN4	0.212787	0.450542	0.658024
ARID1A	-0.00531041	0.918623	0.960625
SDHD	0.0308699	0.539472	0.727159
C2CD2L	0.121702	0.285366	0.507504
TXNDC9	-0.0683377	0.364767	0.582477
TRAFD1	-0.0489529	0.865329	0.932903
COX7A2L	0.0681317	0.0647903	0.231482
NDUFAB1	-0.00516592	0.852324	0.926657
UBFD1	0.0523505	0.346946	0.565193
CIT	-0.84959	0.00747939	0.0824283
COPE	0.197497	0.00733462	0.081822
CDC42EP2	-0.0186433	0.81276	0.906049
AP3D1	-0.109328	0.140508	0.342959
CCS	-0.0277238	0.528415	0.716671
ABLIM1	0.0414478	0.227107	0.44631
DVL2	0.200783	0.367607	0.584649
DVL1;DVL2;DVL3	-0.109112	0.592474	0.763775
CHD1	0.124867	0.0336628	0.165407
CHD2	-0.0180212	0.874317	0.93765
CHD1;CHD2	0.0916165	0.834466	0.91708
CHD1;CHD2;CHD7;CHD8	-0.0898573	0.306394	0.526982
GOSR2	0.200836	0.026748	0.148518
TOR1A	0.0778174	0.574533	0.75202
TOR1B	0.244397	0.0862871	0.268192
STX16	0.0644849	0.57467	0.752035
ADAM10	0.162147	0.0656249	0.233311
EI24	-0.0705776	0.113749	0.309844
APAF1	0.0577917	0.478898	0.681671
RIOK3	0.171775	0.186391	0.399558
IMPA2	-0.210328	0.0165688	0.119213
ACOT8	-0.232298	0.115643	0.312147
CDIPT	-0.0656551	0.331824	0.550747
PDCD5	0.0108011	0.684314	0.826226
PRMT5	0.61213	0.0455149	0.1941
SLC9A3R1	-0.125663	0.0476173	0.198333
CHEK1	-0.116693	0.453714	0.660541
TPP1	-0.179296	0.0543886	0.211991
TCERG1	0.0473929	0.482452	0.684523
NDC80	-0.292407	0.0620036	0.227249
TNPO2	0.0710007	0.294545	0.517179
POLR3A	-0.0178014	0.831744	0.916326
POLR1A;POLR3A	-0.00107665	0.994458	0.996827
PSMA7	-0.00919351	0.774534	0.884291
SCAMP3	-0.0923362	0.384346	0.598174
PHYH	0.0337007	0.743452	0.865371
OPLAH	-0.192975	0.0243072	0.14179
MGST3	-0.0347303	0.0332433	0.164972
TAX1BP3	0.0533047	0.373426	0.589681
GIPC1	-0.156625	0.0975768	0.28418
IKBKB	-0.00373812	0.971795	0.98679
TIMM23	-0.452114	0.0289842	0.15283
HAT1	-0.142756	0.0787304	0.257253
CASK	-0.0209794	0.712591	0.844301
EREG	0.282351	0.268238	0.491564
UQCRQ	0.0681485	0.00370932	0.0594702
MYL12B	0.238853	0.000117027	0.0237256
HGS	-0.0351433	0.436997	0.644287
AURKA	-0.65522	0.00207346	0.0477637
RAB29	-0.0683345	0.388311	0.602267
PPP1R12A	-0.0324211	0.666095	0.813703
SLC27A2	0.0350101	0.13152	0.332632
GAK	-0.14814	0.00065069	0.0327944
HNRNPDL	0.150834	0.126699	0.327049
XPO1	0.0534815	0.143636	0.346092
BTAF1	0.144687	0.0384975	0.178397
ZNF609	0.238919	0.0724374	0.245471
SPTBN2	0.10827	0.185291	0.398497
SEC16A	0.0458359	0.454226	0.660984
PLXNB2	0.12565	0.0771096	0.252715
U2SURP	-0.0123727	0.388432	0.602267
SETD1A	-0.0690572	0.890896	0.944634
SYNJ2	-0.191211	0.81064	0.904852
SYNM	0.188082	0.546445	0.732043
KIF3B	-0.0239736	0.624921	0.787445
PFAS	-0.025935	0.374478	0.59001
ANKRD28	-0.0110936	0.932762	0.967011
ARHGEF11	-0.125511	0.530215	0.718696
KIAA0391	-0.0742881	0.172842	0.382574
CHUK	0.0721843	0.619097	0.783355
LSM1	0.11306	0.12356	0.322997
NPC1	0.225053	0.0965564	0.282959
AGPAT2	0.138959	0.0989195	0.287042
DEGS1	0.11108	0.211623	0.428145
SCAMP1	-0.0241456	0.568788	0.748491
SCAMP2	0.089143	0.426548	0.635157
ARPC1B	0.045396	0.181643	0.393569
ARPC2	-0.000623442	0.98574	0.993368
ARPC3	0.130016	0.0121317	0.10518
ZBTB7B	0.0429725	0.6594	0.809938
POLR1C	0.0181726	0.828924	0.915115
PLSCR1	0.536828	0.000829856	0.0351825
TRIM24	-0.00447288	0.977687	0.989565
PGRMC2	-0.0385378	0.556395	0.739195
CETN3	0.240299	0.110372	0.306839
VILL	0.143173	0.0346095	0.167637
PFDN6	-0.00247757	0.942328	0.97253
WDR46	-0.00696672	0.927833	0.964879
NKRF	0.0343722	0.666154	0.813703
GNPAT	-0.0582294	0.536871	0.724328
LAMA5	0.0771581	0.127031	0.327237
MRPS12	0.369541	0.0204417	0.128933
ACOX3	0.0529374	0.573322	0.75105
RER1	0.0881485	0.0159438	0.117035
SURF4	-0.0254956	0.557267	0.73992
MAPK13	0.0445427	0.232457	0.453473
SPTLC1	-0.0545819	0.320183	0.539678
SPTLC2	0.207567	0.0185654	0.124701
OGT	-0.0080165	0.677443	0.819637
PMM2	-0.0915819	0.0571626	0.216429
PMM1;PMM2	0.0332691	0.550908	0.735581
CTAGE5	-0.0289617	0.715752	0.846366
TM9SF1	0.1185	0.409106	0.619721
INPP4B	0.0424026	0.706902	0.841399
MID1	0.0745963	0.100048	0.289263
HMGB3	0.064871	0.11093	0.307223
HMGB2;HMGB3	0.193974	0.0571495	0.216429
PPM1G	0.203462	0.00114848	0.0388139
INPPL1	-0.0649507	0.164524	0.374537
EIF3D	-0.0417312	0.438359	0.645474
EIF3H	0.0627545	0.127625	0.327717
HDAC3	-0.0231865	0.822605	0.911826
NVL	0.524709	0.00707278	0.080305
BCAT2	-0.0210678	0.791627	0.89315
IPO8	-0.229762	0.0205478	0.129097
STX7	0.146353	0.0710065	0.242815
TNRC18	0.0555694	0.620894	0.784229
SLC16A3	0.0830011	0.206514	0.422394
SLC31A1	-0.0518947	0.744576	0.86586
ABCC3	0.107322	0.286854	0.508811
ABCC4	0.0299571	0.718202	0.847733
ABCB8;ABCC4	-0.0826694	0.282797	0.504762
CD3EAP	0.102366	0.208229	0.423696
P4HA2	0.00238975	0.976401	0.989111
CAPN5	0.0936175	0.0346269	0.167637
GYG2	-0.473896	0.0601537	0.223814
YKT6	-0.101056	0.00986343	0.0952172
NUPL2	0.00563264	0.943971	0.973188
ARPC5	-0.0660056	0.24353	0.465262
POLR2D	-0.292234	0.0604898	0.2239
PDPK1	-0.336843	0.0737679	0.247715
TAPBP	0.0594682	0.148513	0.354133
RNF113A	0.167932	0.132612	0.334147
CLDN3	0.188283	0.164137	0.374191
DHX15	0.0634165	0.0227399	0.137019
RNMT	0.0755523	0.117559	0.315268
ZZEF1	-0.00085497	0.991678	0.994953
ASAP2	0.0329429	0.891146	0.944742
TTI1	-0.393855	0.164416	0.374426
RRP8	-0.0557267	0.596459	0.766876
SIPA1L1	-0.162838	0.0592142	0.221741
CYB5B	0.443743	0.00996349	0.0956045
PRPF4	-0.00411245	0.868015	0.934203
PHGDH	-0.0839133	0.218738	0.436314
NDUFS4	0.0627484	0.0822107	0.262293
DYNC1LI2	-0.0675488	0.178387	0.389291
DYNC1LI1;DYNC1LI2	0.116386	0.370402	0.587505
PSMD3	0.0330938	0.469449	0.675282
RBFOX2	-0.024606	0.766539	0.88
PAPSS1	-0.0174773	0.673406	0.81661
PAPSS1;PAPSS2	0.482978	0.0165725	0.119213
ZW10	-0.0142992	0.780733	0.887715
PRODH	0.0980535	0.266583	0.489797
SPINT1	-0.368821	0.00153188	0.0424344
SART1	-0.0101384	0.87532	0.938205
SPINT2	-0.649597	0.000282595	0.030054
GPAA1	-0.0648664	0.0336853	0.165407
DAPK3	0.0849774	0.247039	0.469256
TGFB1I1	0.519042	0.00237119	0.0495196
AP5Z1	0.0138805	0.95666	0.980161
LRRTM2	0.0498468	0.800954	0.898393
ADCY6	0.115896	0.143338	0.346059
PPIP5K2	-0.0619444	0.357417	0.575773
MAP3K7	-0.00324308	0.976133	0.989006
EEF1E1	0.0087975	0.890042	0.944357
LYRM1	0.116912	0.29913	0.521109
HNRNPR	0.105937	0.000406986	0.0310934
HNRNPR;SYNCRIP	0.134803	0.0969843	0.283349
PRPF3	0.0764421	0.00131555	0.0409488
TXNL1	-0.143549	0.0427648	0.188031
TPD52L2	0.0258379	0.562452	0.743527
EMC8	-0.124671	0.0310414	0.159097
ERI3	-0.101389	0.401038	0.613087
SYNJ1	0.0794854	0.311858	0.532646
FIBP	-0.0968104	0.108549	0.303793
EIF4G3	-0.0769554	0.29955	0.521109
EIF4G1;EIF4G3	-0.0793349	0.317233	0.536798
PPIH	-0.0496845	0.329657	0.548083
HTRA2	0.0787094	0.0158159	0.116537
AKR7A2	-0.0979723	0.0413964	0.184705
AKR7A2;AKR7A3	-0.156001	0.260461	0.483561
PROM1	-0.131533	0.173107	0.382875
EPB41L2	0.0964587	0.0262864	0.147896
EPB41L1;EPB41L2	-0.120905	0.166306	0.376275
TGOLN2	-0.38195	0.0058013	0.0735946
LAMTOR5	-0.0161374	0.928871	0.965021
B4GAT1	0.0482712	0.902031	0.950187
ATP8B1	0.119436	0.00152256	0.0424257
CHST10	-0.00518169	0.976004	0.989006
RNF13	0.0683582	0.215314	0.432322
CA12	0.176386	0.512644	0.706452
AKAP10	0.0510115	0.520604	0.712394
DENR	0.00683486	0.80733	0.902518
XPOT	0.134335	0.144636	0.347486
DNPH1	-0.059565	0.28605	0.508153
TIMM44	0.0670002	0.261643	0.48491
TRAPPC3	-0.200499	0.0283542	0.151042
CHMP2A	-0.0657066	0.0921306	0.276652
NCK2	0.223992	0.0732175	0.246839
TSPAN6	-0.255146	0.0244564	0.142258
PLRG1	-0.0272122	0.664195	0.812544
PRC1	-0.26478	0.126914	0.327207
ZNF207	0.0703345	0.0104609	0.097572
NDUFB5	-0.070987	0.27001	0.493005
NDUFB3	-0.169808	0.117999	0.315658
NDUFC1	-0.218327	0.234488	0.455486
NDUFA2	-0.0170447	0.830828	0.915791
ASNA1	-0.0985944	0.0819215	0.261524
BUB3	-0.0360789	0.365615	0.583352
AKAP7	0.0959328	0.321648	0.541255
PPAP2C	0.36168	0.0423424	0.18711
SULT1B1	-0.116451	0.0402276	0.181793
ACTN4	0.0198267	0.558006	0.740566
GSTZ1	0.0964273	0.0160671	0.117439
WBSCR22	-0.263379	0.186473	0.399558
HTATSF1	0.00435664	0.920032	0.96162
KDELR3	0.195177	0.135331	0.337456
CYTH3	-0.166483	0.172049	0.381992
PRKAB2	-0.171799	0.23677	0.457046
AP1G1	0.00443654	0.646461	0.801517
STX6	-0.11657	0.0549421	0.213122
SYNGR2	0.211493	0.00350527	0.0588608
SGTA	0.0549683	0.046657	0.195698
ENSA	-0.14334	0.12425	0.323955
SLC25A20	0.0461104	0.379618	0.593962
NARS	-0.0863682	0.00278576	0.0530626
ABCB1;NARS	-0.0834431	0.273031	0.495351
MYO1B	0.118872	0.0632329	0.228218
SLC25A17	-0.0411652	0.592391	0.763775
NUDT21	0.109267	0.00379364	0.0598793
LANCL1	-0.0798931	0.378373	0.593364
STRN	0.0275248	0.669053	0.814432
STRN;STRN3;STRN4	0.334648	0.00412858	0.061987
RRP9	0.0465241	0.421276	0.629568
SCO2	-0.411922	0.00193007	0.0464429
AKAP8	0.00042672	0.99153	0.994953
GTPBP6	0.063874	0.468364	0.674027
SLC37A4	-0.0570647	0.554989	0.738249
IDH3B	0.158112	0.00077689	0.0349108
NRD1	-0.0671115	0.392296	0.605799
CALU	0.0637416	0.0692348	0.239581
EDIL3	0.0383237	0.535814	0.723758
AHCYL1	0.0588382	0.705439	0.840441
AHCYL1;AHCYL2	-0.0783122	0.057039	0.216429
XPNPEP2	0.0543227	0.654428	0.806154
KIF1B;KIF1C	-0.181188	0.471512	0.676517
ORC5	0.0708991	0.344169	0.563114
NDUFS5	0.15487	0.113082	0.309466
ORC4	-0.0597412	0.161488	0.371133
PEX1	-0.040581	0.272073	0.494549
RAD21	-0.171863	0.0362808	0.172253
TIMM8A	-0.281616	0.0106536	0.0980348
DHX16	0.0083282	0.844966	0.922372
DHX15;DHX16;DHX8	0.0057117	0.957813	0.980713
SSSCA1	-0.0661057	0.688037	0.829342
PCDH7	0.147721	0.205465	0.421161
PRPSAP2	-0.0913818	0.104788	0.297443
SMARCA5	-0.111131	0.0142048	0.111699
SMARCA1;SMARCA5	-0.0966113	0.366924	0.584273
SPAG9	-0.0803819	0.0104312	0.097572
RPS9;SPAG9	-0.322181	0.0868699	0.268634
MAPK8IP3;SPAG9	-0.00859225	0.795069	0.895558
URB1	0.086313	0.42137	0.629568
SIPA1L3	0.118076	0.050314	0.203709
ZFC3H1	0.338687	0.0878643	0.270353
AQR	-0.200337	0.0191608	0.125529
OPA1	0.0545192	0.149006	0.354383
MCM3AP	-0.160895	0.50463	0.700772
[truncated: 5,967 more rows]

## Sheet: Swab.Butler
gene	log.fold.change	p.value	adjusted.p.value
[truncated: 40,923 more rows]

[truncated: 5 more sheets: Swab.Lieberman, BALF, SC.Liao, SC.Chua.Basal, SC.Chua.Ciliated]
