# Supplementary material for: Genome‐scale metabolic modeling reveals SARS‐CoV‐2‐induced metabolic changes and antiviral targets
Source: Mol Syst Biol. 2021 Oct 28;17(11):e10260. doi: 10.15252/msb.202110260 (PMC8552660; doi:10.15252/msb.202110260)
Supplement: Supplementary file 3 — Table EV2 [file MSB-17-e10260-s001.xlsx]

## Sheet: legend
Table EV2_SARS-CoV-2-infected compared to control GSEA results for each dataset
The gene set enrichment analysis (GSEA) results for each dataset is in a separate worksheet named as decribed in the main text Table 1
Columns of each worksheet:
pathway: name of pathway/gene set
pval: GSEA P value
padj: BH-adjusted P value
ES: enrichment score
NES: normalized enrichment score
nMoreExtreme: number of more extreme cases
size: pathway/gene set size
leadingEdge: the “leading edge” of enrichment

## Sheet: NHBE
pathway	pval	padj	ES	NES	nMoreExtreme	size	leadingEdge
REACTOME_INTERLEUKIN_10_SIGNALING	0.00022482	0.0980534	0.867349	2.34353	0	25	IL6, CCL20, CSF2, CXCL8, ICAM1, CCL2, LIF, CXCL1, IL1R2, CXCL2, IL1A, IL1B, PTGS2
REACTOME_INTERFERON_ALPHA_BETA_SIGNALING	0.000235793	0.0980534	0.793911	2.46525	0	50	IFI27, XAF1, IFI6, MX1, MX2, IFITM1, IRF9, IRF7, HLA-B, OAS2, BST2, IFI35, OAS3, SOCS3, IFIT1, ISG15, IFIT3, IFITM3, SAMHD1, STAT1, IFITM2, IFNAR2, PSMB8
REACTOME_INTERFERON_SIGNALING	0.000258665	0.0980534	0.565652	2.10485	0	156	IFI27, XAF1, IFI6, MX1, MX2, ICAM1, IFITM1, IRF9, IRF7, HLA-B, OAS2, BST2, IFI35, OAS3, SOCS3, IFIT1, ISG15, IFIT3, IFITM3, SAMHD1, TRIM46, CIITA, STAT1, DDX58, IFITM2, IFNAR2, NUP88, PSMB8, MAPK3, IFNGR1, PML, TRIM25, ISG20, EIF2AK2, UBE2L6, OASL, TRIM14, PTAFR, EIF4E3, TRIM21, EIF4A1, USP18, IFNGR2, TRIM31, FLNB
REACTOME_SIGNALING_BY_INTERLEUKINS	0.000308071	0.0980534	0.421986	1.75961	0	446	IL6, CCL20, EBI3, CSF2, FGA, CXCL8, SAA1, ICAM1, PELI2, RASAL1, CNKSR2, IRAK2, SOD2, CCL2, KSR2, LIF, CXCL1, IL1R2, CXCL2, HBEGF, STAT5A, IL32, MAP3K8, ITGB3, LGALS9, IL1A, PSMB9, VAV1, NFKBIA, SOCS3, IL23A, IL1B, PDGFB, NFKB2, SPRED1, BCL2, ITGB2, MMP1, BOLA2, GRIN2D, EREG, LCN2, LYN, IL17RC, PPP2R5B, PTGS2, DUSP4, STAT1, PTPN20, DLG4, DUSP8, SIGIRR, DUSP16, IRAK3, PSMB8, MAPK3, RASGRP1, DUSP5, …
REACTOME_CYTOKINE_SIGNALING_IN_IMMUNE_SYSTEM	0.000329924	0.0980534	0.462351	1.9809	0	607	IL6, CCL20, IFI27, EBI3, CSF2, XAF1, FGA, CXCL8, IFI6, SAA1, MX1, MX2, TNFSF14, ICAM1, IFITM1, PELI2, RASAL1, CNKSR2, BIRC3, IRAK2, SOD2, CCL2, LTB, IRF9, KSR2, LIF, IRF7, CXCL1, HLA-B, IL1R2, CXCL2, OAS2, RELB, HBEGF, BST2, STAT5A, IFI35, IL32, MAP3K8, ITGB3, OAS3, LGALS9, IL1A, PSMB9, VAV1, NFKBIA, SOCS3, IL23A, IL1B, PDGFB, NFKB2, SPRED1, BCL2, ITGB2, MMP1, IFIT1, ISG15, IFIT3, IFITM3, BOLA2, …
REACTOME_CHEMOKINE_RECEPTORS_BIND_CHEMOKINES	0.000431872	0.10696	0.926656	2.08914	1	11	CXCL5, CCL20, CXCL8, CXCL3, CXCL6, CXCL1, CXCL2, CXCL16
REACTOME_SCAVENGING_BY_CLASS_B_RECEPTORS	0.000817327	0.173507	0.994103	1.49598	3	2	SAA1, SCARB1
KEGG_CYTOKINE_CYTOKINE_RECEPTOR_INTERACTION	0.0014892	0.248719	0.553121	1.95355	5	106	CXCL5, IL6, CCL20, CSF2, CXCL8, CXCL3, TNFSF14, INHBA, CCL2, CXCL6, LTB, LIF, CXCL1, IL1R2, CXCL2, IL1A, IL23A, IL1B, PDGFB, BMP2, TNFSF15, TNFRSF19, RELT, TNFRSF10A, IFNAR2, VEGFA, IFNGR1, CXCL16, EPOR
KEGG_CHEMOKINE_SIGNALING_PATHWAY	0.00451354	0.248719	0.510018	1.8175	17	114	CXCL5, ADCY5, CCL20, CXCL8, CXCL3, CCL2, CXCL6, CXCL1, CXCL2, VAV1, NFKBIA, ADCY7, LYN, PLCB1, STAT1, DOCK2, PREX1, MAPK3
KEGG_NOD_LIKE_RECEPTOR_SIGNALING_PATHWAY	0.00488599	0.248719	0.639662	1.99186	20	49	IL6, CXCL8, BIRC3, CCL2, TNFAIP3, CXCL1, CXCL2, NFKBIA, CARD9, IL1B, MAPK3, MAPK11, NFKB1, NLRP1, MAPK12, CARD8
KEGG_GRAFT_VERSUS_HOST_DISEASE	0.00534879	0.248719	0.791962	1.85219	23	13	IL6, HLA-B, IL1A, IL1B, HLA-DMB
REACTOME_PEPTIDE_LIGAND_BINDING_RECEPTORS	0.00138857	0.257926	0.718688	2.1598	5	42	CXCL5, CCL20, CXCL8, CXCL3, SAA1, CXCL6, C3, XK, CXCL1, CXCL2, EDN1, OXTR, F2RL2, SSTR2, NMB
REACTOME_INNATE_IMMUNE_SYSTEM	0.0017059	0.281663	0.314196	1.36767	4	732	MUC5B, FGA, SAA1, TNFAIP6, LEAP2, CFB, VNN1, PI3, PELI2, BIRC3, IRAK2, C3, MUC13, SERPINA3, TNFAIP3, IRF7, CXCL1, HLA-B, RELB, BST2, MAP3K8, PTX3, S100A9, PTPRN2, PSMB9, VAV1, NFKBIA, TLR2, CARD9, C1R, IL1B, QPCT, C2, NFKB2, BCL2, ITGB2, ISG15, IFIH1, ARMC8, LCN2, CDC34, PRSS3, LYN, S100P, SERPINB1, CSTB, MMP25, DUSP4, IKBKE, UNC13D, DDX58, TRAF3, PLAUR, NLRC5, C1S, ADAM8, SLPI, TREM1, NFATC1, DO…
KEGG_LEISHMANIA_INFECTION	0.0132651	0.372212	0.5667	1.73072	56	44	C3, IL1A, NFKBIA, TLR2, IL1B, ITGB2, PTGS2, STAT1, HLA-DMB, MAPK3, IFNGR1, MAPK11, NFKB1, CYBA, NCF2, MARCKSL1, MAPK12, IFNGR2, ITGA4
KEGG_CYTOSOLIC_DNA_SENSING_PATHWAY	0.0139716	0.372212	0.600344	1.73191	60	33	IL6, IRF7, NFKBIA, IL1B, IKBKE, DDX58, NFKB1, POLR3G
KEGG_JAK_STAT_SIGNALING_PATHWAY	0.0174715	0.372212	0.468715	1.59914	71	83	IL6, CSF2, IRF9, LIF, STAT5A, SOCS3, IL23A, SPRED1, SPRY4, CCND3, STAT1, IFNAR2, IFNGR1, SOCS4, SPRY3, EPOR
KEGG_TOLL_LIKE_RECEPTOR_SIGNALING_PATHWAY	0.018895	0.372212	0.485511	1.61055	78	70	IL6, CXCL8, IRF7, MAP3K8, NFKBIA, TLR2, IL1B, IKBKE, STAT1, TRAF3, IFNAR2, MAPK3, TLR1, MAP2K3, MAPK11, NFKB1, CTSK, TICAM1
KEGG_RIG_I_LIKE_RECEPTOR_SIGNALING_PATHWAY	0.0202091	0.372212	0.51897	1.62548	86	50	CXCL8, IRF7, NFKBIA, ISG15, IFIH1, IKBKE, DDX58, TRAF3, TRIM25, MAPK11, NFKB1
KEGG_PURINE_METABOLISM	0.0213144	0.372212	0.420882	1.52956	83	127	ADCY5, FHIT, POLR2J2, PDE11A, NME1-NME2, NT5M, PDE4B, ADCY7, GDA, PDE9A, POLD1, NPR1, XDH, ENPP1, PAPSS2, PNPT1, GART, PDE7B, AMPD3, PDE2A, NME6, AK7, POLA2, POLR3G
KEGG_ALANINE_ASPARTATE_AND_GLUTAMATE_METABOLISM	0.0228694	0.372212	-0.627166	-1.60922	127	22	GLUD2, ACY3, GAD1
KEGG_HEMATOPOIETIC_CELL_LINEAGE	0.0252874	0.372212	0.554517	1.60624	109	34	CD22, IL6, CSF2, IL1R2, ITGB3, IL1A, IL1B
KEGG_GLYCOSPHINGOLIPID_BIOSYNTHESIS_LACTO_AND_NEOLACTO_SERIES	0.0260148	0.372212	0.649892	1.64186	115	18	B3GALT5, B3GALT1, B4GALT2, B4GALT1, FUT2, ST3GAL4, B4GALT3, B4GALT4
REACTOME_INTERLEUKIN_4_AND_INTERLEUKIN_13_SIGNALING	0.00311452	0.462817	0.590875	1.96868	12	73	IL6, CXCL8, SAA1, ICAM1, CCL2, LIF, IL1A, SOCS3, IL23A, IL1B, BCL2, ITGB2, MMP1, LCN2, PTGS2, STAT1
KEGG_GLYCOSPHINGOLIPID_BIOSYNTHESIS_GLOBO_SERIES	0.0381544	0.484199	0.708206	1.59401	171	11	B3GALT5, GLA, FUT2
KEGG_PROXIMAL_TUBULE_BICARBONATE_RECLAMATION	0.0390483	0.484199	-0.657517	-1.55453	214	15	GLUD2, FXYD2, SLC4A4
KEGG_CELL_ADHESION_MOLECULES_CAMS	0.0433325	0.503741	0.441413	1.4556	180	68	CD22, ICAM1, CLDN3, HLA-B, NRCAM, ITGB2, NEGR1, NLGN3, CD226, HLA-DMB, CLDN4, SDC4, CD99, JAM3, NRXN3, CNTNAP1, ITGA4, CDH4, CLDN1, CD40, NECTIN2
KEGG_VIRAL_MYOCARDITIS	0.0492565	0.523761	0.491168	1.46865	211	40	ICAM1, HLA-B, ITGB2, HLA-DMB, ABL2, BID, MYH14, FYN, CD55, CD40, EIF4G1, ACTG1, HLA-DMA, HLA-A, MYH9, RAC2, EIF4G3, ABL1, HLA-C
KEGG_NATURAL_KILLER_CELL_MEDIATED_CYTOTOXICITY	0.0526825	0.523761	0.413701	1.39914	217	79	CSF2, ICAM1, HLA-B, PRKCG, VAV1, ITGB2, NFATC1, TNFRSF10A, BID, IFNAR2, MAPK3, IFNGR1, MICB, ULBP2, FYN, IFNGR2, TNFRSF10B, NFATC4, MAP2K1, RAF1, RAET1G, HLA-A, RAC2, PIK3CD, MAP2K2, SHC1, SYK
KEGG_MELANOGENESIS	0.0539439	0.523761	0.429985	1.41232	224	67	ADCY5, PRKCG, EDN1, ADCY7, CREB3L4, PLCB1, WNT10B, CREB3L1, WNT4, MAPK3, WNT5A, FZD8
KEGG_ANTIGEN_PROCESSING_AND_PRESENTATION	0.0563184	0.523761	0.47034	1.43644	241	44	HLA-B, CIITA, HLA-DMB, CD74, RFXANK, TAP2, TAP1, PSME2, HSPA8, PSME1, HSPA1A, HSP90AB1, HLA-DMA, HSPA1L, HLA-A, TAPBP, HLA-C, NFYA, HLA-F, HSPA1B, LGMN, HLA-G, CTSB
KEGG_CARDIAC_MUSCLE_CONTRACTION	0.0623468	0.531093	-0.478695	-1.40588	355	43	FXYD2, TNNI3, CACNA2D1, CACNA1D, CACNG4, UQCRQ, CACNB4, UQCR11, SLC8A1, ATP1A3, COX7A2, COX7C, TPM1
KEGG_CALCIUM_SIGNALING_PATHWAY	0.0628175	0.531093	-0.402914	-1.34616	370	92	CACNA1G, CD38, PDE1C, MYLK, CHRNA7, ADRB1, ADRA1D, ATP2A1, ATP2A3, PLCG2, ADCY1, CACNA1D, MYLK3
KEGG_SELENOAMINO_ACID_METABOLISM	0.0735726	0.557951	0.542028	1.44093	325	23	GGT1, GGT5, AHCYL2, PAPSS2
KEGG_MATURITY_ONSET_DIABETES_OF_THE_YOUNG	0.0739421	0.557951	0.69147	1.47616	331	9	HNF1A, HNF1B, HNF4A
KEGG_PRION_DISEASES	0.0751523	0.557951	0.540435	1.4367	332	23	IL6, IL1A, IL1B, MAPK3, FYN, HSPA1A, MAP2K1, C5, SOD1, MAP2K2, BAX
KEGG_ALLOGRAFT_REJECTION	0.0796362	0.557951	0.653016	1.46979	358	11	HLA-B, HLA-DMB, CD40, HLA-DMA, HLA-A, IL12A, HLA-C, HLA-F, HLA-G
KEGG_TYPE_I_DIABETES_MELLITUS	0.0819782	0.557951	0.58138	1.45069	367	17	HLA-B, IL1A, PTPRN2, IL1B, HLA-DMB
KEGG_PROTEASOME	0.0839926	0.557951	0.455484	1.36947	360	41	PSMB9, PSMB8, PSMD8, PSME2, PSMB7, PSME1, PSMB3, SEM1, PSMD14, PSMD3, PSMD2, PSMD7, PSMB5, PSMC4, PSMB6, PSMA6, PSMA7, PSMD4, PSMB10, PSMC3, PSMA3, PSMD13
KEGG_HISTIDINE_METABOLISM	0.0930108	0.586386	-0.564595	-1.40724	518	19	ACY3, AMDHD1, ALDH3A1, ALDH3A2
KEGG_GAP_JUNCTION	0.0945785	0.586386	0.404298	1.31498	395	64	ADCY5, PRKCG, ADCY7, PDGFB, TUBB2B, TUBB3, TUBA1C, PLCB1, TUBA1A, MAPK3, TUBB2A, TUBB4B, TUBA4A, TUBB6, MAPK7, TUBB
KEGG_B_CELL_RECEPTOR_SIGNALING_PATHWAY	0.0982332	0.589399	0.405414	1.30716	416	60	CD22, IFITM1, VAV1, NFKBIA, LYN, NFATC1, NFKBIE, MAPK3
REACTOME_MEIOSIS	0.00437828	0.591466	-0.58973	-1.74451	24	45	SYCP2, DMC1, BRCA2, BLM, ATM, MND1, BRCA1, SMC3, STAG3, LMNB1, PSMC3IP, RAD50, ATR, RAD21, NBN, TERF1, POT1, CDK2, RPA2, MSH5, STAG1, STAG2, SYNE1, RBBP8
REACTOME_TOLL_LIKE_RECEPTOR_CASCADES	0.00555836	0.595168	0.477253	1.73494	21	130	FGA, SAA1, PELI2, BIRC3, IRAK2, IRF7, MAP3K8, S100A9, NFKBIA, TLR2, NFKB2, ITGB2, DUSP4, IKBKE, TRAF3, SIGIRR, IRAK3, MAPK3, TLR1, DUSP6, MAP2K3, PPP2R1A, MAPK11, CD180, TNIP2, RPS6KA3, NFKB1, CTSK, MAPK7
REACTOME_SUMOYLATION_OF_IMMUNE_RESPONSE_PROTEINS	0.00561434	0.595168	0.800536	1.8048	25	11	NFKBIA, NFKB2, IKBKE, RELA
REACTOME_SIGNALING_BY_GPCR	0.00562297	0.595168	0.358519	1.46524	18	359	GLP2R, CXCL5, ADCY5, CCL20, CXCL8, PDE11A, CXCL3, SAA1, MCF2L, CXCL6, C3, ADORA2A, ARHGEF25, XK, CXCL1, RBP4, CXCL2, HBEGF, PRKCG, PDE4B, DGKD, P2RY6, EDN1, VAV1, ADCY7, OXTR, CNR2, F2RL2, GPR176, SSTR2, RGS19, ADGRE1, ADRB2, NMB, PLCB1, WNT10B, WNT4, PTCH2, GNA12, MGLL, GUCA1B, APOM, PREX1, GAL, MAPK3, RASGRP1, P2RY2, CXCL16, WNT5A, PPP2R1A, FGD3, RASGRF2, OR1F1, GNB2, LDLR, FZD8, PDE7B, ARHGEF1…
REACTOME_RELEASE_OF_HH_NP_FROM_THE_SECRETING_CELL	0.00600775	0.595168	-0.959687	-1.54743	30	3	SHH
REACTOME_SYNTHESIS_SECRETION_AND_DEACYLATION_OF_GHRELIN	0.00642601	0.596815	-0.835237	-1.74942	33	9	SPCS2, UCN, BCHE, SEC11A
KEGG_AUTOIMMUNE_THYROID_DISEASE	0.102831	0.597703	0.650671	1.42988	464	10	HLA-B, HLA-DMB, CD40, HLA-DMA, HLA-A, HLA-C, HLA-F, HLA-G
REACTOME_INTERLEUKIN_27_SIGNALING	0.00742942	0.605707	0.809677	1.74954	34	9	EBI3, STAT1
REACTOME_IMMUNOREGULATORY_INTERACTIONS_BETWEEN_A_LYMPHOID_AND_A_NON_LYMPHOID_CELL	0.00786855	0.605707	0.608944	1.83	33	42	CD22, ICAM1, IFITM1, C3, HLA-B, ITGB2, ICAM5, CD226, TREM1
REACTOME_GPCR_LIGAND_BINDING	0.00803616	0.605707	0.476137	1.72052	31	125	GLP2R, CXCL5, CCL20, CXCL8, CXCL3, SAA1, CXCL6, C3, ADORA2A, XK, CXCL1, CXCL2, P2RY6, EDN1, OXTR, CNR2, F2RL2, SSTR2, ADGRE1, ADRB2, NMB, WNT10B, WNT4, PTCH2, GAL, P2RY2, CXCL16, WNT5A, GNB2, FZD8, GPR37L1, ANXA1, PTHLH, GPR35, PTAFR, GNRH1, NPFF
REACTOME_CLASS_A_1_RHODOPSIN_LIKE_RECEPTORS	0.0081987	0.605707	0.542101	1.82622	33	79	CXCL5, CCL20, CXCL8, CXCL3, SAA1, CXCL6, C3, ADORA2A, XK, CXCL1, CXCL2, P2RY6, EDN1, OXTR, CNR2, F2RL2, SSTR2, ADRB2, NMB, GAL, P2RY2, CXCL16, GPR37L1, ANXA1, GPR35, PTAFR, GNRH1, NPFF
REACTOME_HOMOLOGOUS_DNA_PAIRING_AND_STRAND_EXCHANGE	0.0086649	0.605707	-0.579016	-1.68035	48	41	BRCA2, BLM, ATM, RAD51AP1, HUS1, DNA2, BRCA1, RFC2, TOPBP1, RFC3, RMI2, RFC4, RAD50, RMI1, ATR, RAD51B, NBN, RFC5, XRCC2, RPA2, BRIP1, KAT5, RBBP8
REACTOME_PHOSPHOLIPASE_C_MEDIATED_CASCADE_FGFR4	0.00910853	0.605707	-0.950827	-1.53314	46	3	FGFR4
REACTOME_TRAF6_MEDIATED_NF_KB_ACTIVATION	0.009375	0.605707	0.672196	1.76969	41	22	SAA1, NFKBIA, NFKB2, IFIH1, DDX58, TRIM25, NFKB1, RNF135
REACTOME_HDR_THROUGH_HOMOLOGOUS_RECOMBINATION_HRR	0.0103324	0.607287	-0.505854	-1.59674	59	66	BRCA2, POLE2, SLX1A, BLM, ATM, RAD51AP1, POLK, HUS1, DNA2, BRCA1, RFC2, TOPBP1, RFC3, RMI2, POLD3, RFC4, RAD50, RMI1, ATR, RAD51B, NBN, GEN1, RFC5, XRCC2, SPIDR, PCNA, RPA2, POLD2, BRIP1, POLH, KAT5, RBBP8
REACTOME_DDX58_IFIH1_MEDIATED_INDUCTION_OF_INTERFERON_ALPHA_BETA	0.0111985	0.607287	0.541672	1.74917	46	62	SAA1, TNFAIP3, IRF7, NFKBIA, NFKB2, ISG15, IFIH1, IKBKE, DDX58, TRAF3, NLRC5, TRIM25, UBE2L6, NFKB1, RNF135
REACTOME_G_ALPHA_I_SIGNALLING_EVENTS	0.0114853	0.607287	0.426547	1.60511	43	168	CXCL5, ADCY5, CCL20, CXCL8, CXCL3, SAA1, CXCL6, C3, CXCL1, RBP4, CXCL2, PRKCG, PDE4B, ADCY7, CNR2, SSTR2, RGS19, PLCB1, GUCA1B, APOM, GAL, CXCL16, PPP2R1A, GNB2, LDLR, STRA6, GPR37L1, SDC4, PRKAR1B, ANXA1
REACTOME_INTERFERON_GAMMA_SIGNALING	0.0118708	0.607287	0.522944	1.70234	49	64	ICAM1, IRF9, IRF7, HLA-B, OAS2, OAS3, SOCS3, TRIM46, CIITA, STAT1, IFNGR1, PML, TRIM25, OASL, TRIM14, PTAFR, TRIM21, IFNGR2, TRIM31
REACTOME_TOLL_LIKE_RECEPTOR_4_TLR4_CASCADE	0.011988	0.607287	0.469909	1.66744	47	112	SAA1, PELI2, BIRC3, IRAK2, IRF7, MAP3K8, NFKBIA, TLR2, NFKB2, ITGB2, DUSP4, IKBKE, TRAF3, SIGIRR, IRAK3, MAPK3, TLR1, DUSP6, MAP2K3, PPP2R1A, MAPK11, CD180, TNIP2, RPS6KA3, NFKB1, MAPK7, TICAM1
REACTOME_RUNX2_REGULATES_CHONDROCYTE_MATURATION	0.0130855	0.607287	-0.909153	-1.57568	68	4	GLI2, HDAC4
REACTOME_INTERLEUKIN_1_SIGNALING	0.0132947	0.607287	0.482053	1.67629	54	96	SAA1, PELI2, IRAK2, IL1R2, MAP3K8, IL1A, PSMB9, NFKBIA, IL1B, NFKB2, IRAK3, PSMB8, PSMD8, TNIP2, PSME2, NFKB1, PSMB7, PSME1, PELI3, PSMB3, MAP2K1, SEM1, PSMD14, PSMD3, PSMD2, PSMD7, MYD88, PSMB5, RELA, NKIRAS1, MAP3K7, PSMC4, UBC, SQSTM1, RBX1, PSMB6, PSMA6
REACTOME_PROCESSING_OF_DNA_DOUBLE_STRAND_BREAK_ENDS	0.0149974	0.607287	-0.506128	-1.57681	86	61	BLM, ATM, CCNA2, HUS1, DNA2, BRCA1, RFC2, TOPBP1, RFC3, RMI2, PPP4R2, RFC4, RAD50, RMI1, ATR, HERC2, NBN, TP53BP1, RFC5, CDK2, RPA2, BRIP1, BRCC3, KAT5, RBBP8
REACTOME_SYNTHESIS_SECRETION_AND_INACTIVATION_OF_GLUCOSE_DEPENDENT_INSULINOTROPIC_POLYPEPTIDE_GIP	0.0150418	0.607287	-0.848895	-1.62024	80	6	SPCS2, DPP4, SEC11A
REACTOME_TAK1_ACTIVATES_NFKB_BY_PHOSPHORYLATION_AND_ACTIVATION_OF_IKKS_COMPLEX	0.0152238	0.607287	0.601989	1.68161	66	29	SAA1, IRAK2, NFKBIA, NFKB2, NFKB1
REACTOME_INCRETIN_SYNTHESIS_SECRETION_AND_INACTIVATION	0.015876	0.607287	-0.796896	-1.66911	83	9	SPCS2, GNB3, DPP4, SEC11A
REACTOME_ALTERNATIVE_COMPLEMENT_ACTIVATION	0.0163156	0.607287	0.927246	1.52959	78	3	CFB, C3
REACTOME_TRAF3_DEPENDENT_IRF_ACTIVATION_PATHWAY	0.0163292	0.607287	0.722172	1.69318	74	13	IRF7, IFIH1, IKBKE, DDX58, TRAF3, TRIM25, RNF135
REACTOME_HOMOLOGY_DIRECTED_REPAIR	0.0165373	0.607287	-0.440077	-1.48283	97	101	BRCA2, POLE2, SLX1A, BLM, ATM, RAD51AP1, POLK, CCNA2, HUS1, DNA2, BRCA1, RFC2, TOPBP1, RFC3, RMI2, POLD3, PPP4R2, RFC4, RAD50, RMI1, ATR, HERC2, RAD51B, NBN, GEN1, TP53BP1, RFC5, XRCC2, SPIDR, PCNA, CDK2, RPA2, LIG3, POLD2, BRIP1, POLH, BRCC3, KAT5, RBBP8
REACTOME_ANTIMICROBIAL_PEPTIDES	0.0169713	0.607287	0.70625	1.68672	77	14	LEAP2, PI3, S100A9, TLR2, LCN2, PRSS3, TLR1
REACTOME_MEIOTIC_RECOMBINATION	0.0172039	0.607287	-0.639694	-1.64041	94	22	DMC1, BRCA2, BLM, ATM, MND1, BRCA1, PSMC3IP, RAD50, NBN
REACTOME_TRIF_TICAM1_MEDIATED_TLR4_SIGNALING	0.0175439	0.607287	0.46712	1.60521	71	90	SAA1, BIRC3, IRAK2, IRF7, MAP3K8, NFKBIA, NFKB2, DUSP4, IKBKE, TRAF3, MAPK3, DUSP6, MAP2K3, PPP2R1A, MAPK11, TNIP2, RPS6KA3, NFKB1, MAPK7, TICAM1
REACTOME_METAL_SEQUESTRATION_BY_ANTIMICROBIAL_PROTEINS	0.0181855	0.607287	0.960871	1.44597	88	2	S100A9, LCN2
REACTOME_N_GLYCAN_ANTENNAE_ELONGATION_IN_THE_MEDIAL_TRANS_GOLGI	0.0183425	0.607287	0.659259	1.66702	82	18	MGAT3, B4GALT2, CHST10, B4GALT1, ST3GAL4, MAN2A2, B4GALT3, B4GALT6, B4GALT4, MGAT4B
REACTOME_PHENYLALANINE_AND_TYROSINE_METABOLISM	0.0185116	0.607287	-0.804516	-1.64514	98	8	HGD, ASRGL1
REACTOME_BLOOD_GROUP_SYSTEMS_BIOSYNTHESIS	0.0191596	0.607287	0.714811	1.67593	87	13	B3GALT5, ST6GALNAC6, B3GALT1, B4GALNT2, FUT2, ST3GAL4, B3GALT4
REACTOME_ANTIVIRAL_MECHANISM_BY_IFN_STIMULATED_GENES	0.0192911	0.607287	0.471516	1.58844	79	79	MX1, MX2, OAS2, OAS3, IFIT1, ISG15, STAT1, DDX58, NUP88, MAPK3, TRIM25, EIF2AK2, UBE2L6, OASL, EIF4E3, EIF4A1, USP18, FLNB, SEC13, EIF4G1
REACTOME_LGI_ADAM_INTERACTIONS	0.019656	0.607287	-0.784223	-1.64257	103	9	ADAM22, ADAM11, ADAM23, LGI3, CACNG4
REACTOME_INTRINSIC_PATHWAY_OF_FIBRIN_CLOT_FORMATION	0.0201192	0.607287	-0.819807	-1.62585	107	7	PROC, F8, PRCP
REACTOME_DNA_DOUBLE_STRAND_BREAK_REPAIR	0.0201853	0.607287	-0.410313	-1.43232	121	128	BRCA2, POLE2, SLX1A, BLM, ATM, RAD51AP1, POLK, CCNA2, HUS1, DNA2, BRCA1, RFC2, TOPBP1, PAXIP1, NHEJ1, RFC3, RMI2, POLD3, PPP4R2, DCLRE1C, RFC4, RAD50, RMI1, ATR, HERC2, RAD51B, NBN, GEN1, TP53BP1, RIF1, EYA2, RFC5, TDP2, XRCC2, SPIDR, PCNA, CDK2, RPA2, LIG3, POLD2, BRIP1, POLH, BRCC3, KAT5, RBBP8
REACTOME_SENESCENCE_ASSOCIATED_SECRETORY_PHENOTYPE_SASP	0.0203986	0.607287	0.523621	1.60751	86	47	IL6, CXCL8, IL1A, MAPK3, CEBPB, FZR1, RPS6KA3, NFKB1, MAPK7
REACTOME_NEGATIVE_REGULATORS_OF_DDX58_IFIH1_SIGNALING	0.0204504	0.607287	0.567943	1.63182	88	34	TNFAIP3, ISG15, IFIH1, IKBKE, DDX58, TRAF3, NLRC5, TRIM25, UBE2L6, RNF135
REACTOME_OAS_ANTIVIRAL_RESPONSE	0.0208423	0.607287	0.78502	1.64935	96	8	OAS2, OAS3, DDX58, OASL
REACTOME_OTHER_INTERLEUKIN_SIGNALING	0.0227024	0.609965	0.366075	1.41634	82	215	CSF2, FGA, RASAL1, CNKSR2, KSR2, HBEGF, STAT5A, IL32, ITGB3, PSMB9, PDGFB, SPRED1, GRIN2D, EREG, PPP2R5B, DUSP4, DLG4, DUSP8, DUSP16, PSMB8, MAPK3, RASGRP1, DUSP5, KSR1, DUSP6, PSMD8, PPP2R1A, RASGRF2, SPTBN2, DUSP1, PSME2, RASA3, TRIB3, PSMB7, CSF1, FYN, PSME1, TGFA, FN1, AREG, THEM4, WDR83, LAMTOR2, STX1A, PPP5C, PHB, PSMB3, MAP2K1, SEM1, PSPN, RASGRP3, MAP3K11, PSMD14, SRC, ACTG1, KBTBD7, PSMD…
REACTOME_ACTIVATION_OF_TRKA_RECEPTORS	0.0227914	0.609965	0.988916	1.31932	112	1	ADORA2A
REACTOME_NGF_INDEPENDANT_TRKA_ACTIVATION	0.0227914	0.609965	0.988916	1.31932	112	1	ADORA2A
REACTOME_INTERLEUKIN_6_SIGNALING	0.0228892	0.609965	0.730742	1.64745	105	11	IL6, SOCS3, STAT1
REACTOME_TOLL_LIKE_RECEPTOR_TLR1:TLR2_CASCADE	0.0231031	0.609965	0.452958	1.54711	94	87	SAA1, PELI2, IRAK2, MAP3K8, NFKBIA, TLR2, NFKB2, DUSP4, SIGIRR, IRAK3, MAPK3, TLR1, DUSP6, MAP2K3, PPP2R1A, MAPK11, TNIP2, RPS6KA3, NFKB1, MAPK7
REACTOME_HDR_THROUGH_SINGLE_STRAND_ANNEALING_SSA	0.023397	0.609965	-0.560091	-1.58447	130	36	BLM, ATM, HUS1, DNA2, BRCA1, RFC2, TOPBP1, RFC3, RMI2, RFC4, RAD50, RMI1, ATR, NBN, RFC5, RPA2, BRIP1, KAT5, RBBP8
KEGG_FRUCTOSE_AND_MANNOSE_METABOLISM	0.109244	0.615737	0.485055	1.34699	480	28	KHK, PFKFB3, AKR1B1, TSTA3, HK2, ALDOA, ALDOC, MPI, PFKL, PMM1, GMPPA, GMPPB, SORD, PFKFB4, HK1
KEGG_SYSTEMIC_LUPUS_ERYTHEMATOSUS	0.113478	0.619209	0.549843	1.3891	505	18	C3, C1R, C2, ACTN1, HLA-DMB, C1S, SNRPD3, TRIM21, CD40, C5, HLA-DMA, C4B
KEGG_GLYOXYLATE_AND_DICARBOXYLATE_METABOLISM	0.116518	0.619209	0.583738	1.39062	521	14	HYI, MTHFD2L, MTHFD1L, MTHFD2, CS, MTHFD1, ACO1
KEGG_NOTCH_SIGNALING_PATHWAY	0.121911	0.629876	0.43104	1.30302	522	42	DLL4, DTX2, DTX3L, NOTCH4, RFNG, KAT2A, DLL3, PSENEN, JAG1
KEGG_NEUROACTIVE_LIGAND_RECEPTOR_INTERACTION	0.127003	0.638448	0.378728	1.25633	530	70	GLP2R, ADORA2A, GABRE, P2RY6, OXTR, CNR2, F2RL2, GRIN2D, SSTR2, PRSS3, ADRB2, GRIK2, P2RX5, GABRP, P2RY2
REACTOME_INTERLEUKIN_1_FAMILY_SIGNALING	0.0250564	0.641962	0.420921	1.50602	99	117	SAA1, PELI2, IRAK2, IL1R2, MAP3K8, IL1A, PSMB9, NFKBIA, IL1B, NFKB2, PTPN20, SIGIRR, IRAK3, PSMB8, PSMD8, TNIP2, PSME2, NFKB1, PSMB7, SMAD3, PSME1, PELI3, PSMB3, MAP2K1, SEM1, PSMD14, PSMD3, PSMD2, PSMD7, MYD88, PSMB5, RELA, NKIRAS1, MAP3K7, PSMC4, UBC, SQSTM1, RBX1, PSMB6, PSMA6
KEGG_ARACHIDONIC_ACID_METABOLISM	0.131603	0.644161	0.486846	1.31902	582	25	GGT1, PLA2G12A, PTGS2, PLA2G4B, GGT5, PTGES2, PTGES, GPX4
REACTOME_INTERLEUKIN_35_SIGNALLING	0.0259123	0.645435	0.72551	1.63565	119	11	EBI3, STAT1
REACTOME_NICOTINAMIDE_SALVAGING	0.0264143	0.645435	0.667773	1.61924	119	15	NNMT, PARP9, PTGS2, RNLS, NAMPT, PARP14, PARP6, PARP10
REACTOME_FCERI_MEDIATED_NF_KB_ACTIVATION	0.0268135	0.645435	0.451964	1.50745	111	74	PSMB9, NFKBIA, CDC34, LYN, PSMB8, RASGRP1, PSMD8, PSME2, NFKB1, PSMB7, PSME1, PRKCQ, PSMB3, SEM1, PSMD14, PSMD3, PSMD2, PSMD7, PSMB5, RELA, MAP3K7, PSMC4, UBC, PSMB6, PSMA6, PSMA7, PSMD4, IKBKB, TRAF6, CUL1
REACTOME_GLYCOGEN_METABOLISM	0.0269293	0.645435	-0.607936	-1.58567	148	24	GYG2, NHLRC1, GAA, UGP2, PPP1R3C, AGL
REACTOME_G2_M_DNA_DAMAGE_CHECKPOINT	0.0280083	0.657702	-0.48038	-1.49217	161	60	CDK1, BLM, ATM, HUS1, DNA2, BRCA1, RFC2, TOPBP1, RFC3, RMI2, RFC4, CCNB1, RAD50, RMI1, ATR, HERC2, NBN, TP53BP1, RFC5, RPA2, BRIP1, BRCC3, KAT5, WEE1, RBBP8
REACTOME_MAPK_FAMILY_SIGNALING_CASCADES	0.0289617	0.657702	0.352989	1.3758	105	227	IL6, CSF2, FGA, RASAL1, CNKSR2, KSR2, HBEGF, ITGB3, PSMB9, IGF2BP1, PDGFB, SPRED1, TNRC6C, CDC42EP2, GRIN2D, EREG, PPP2R5B, DUSP4, CCND3, DLG4, DUSP8, DUSP16, PSMB8, MAPK3, RASGRP1, DUSP5, KSR1, DUSP6, PSMD8, PPP2R1A, RASGRF2, SPTBN2, DUSP1, MMP10, PSME2, RASA3, PSMB7, MYC, FYN, PSME1, TGFA, FN1, AREG, AGO4, WDR83, LAMTOR2, PPP5C, PHB, PSMB3, ETV4, MAP2K1, SEM1, PSPN, RASGRP3, MAP3K11, PSMD14, SR…
REACTOME_N_GLYCAN_TRIMMING_AND_ELONGATION_IN_THE_CIS_GOLGI	0.0295847	0.657702	-0.877431	-1.5207	155	4	MAN1C1, MAN1A2, MANEA
REACTOME_TOLL_LIKE_RECEPTOR_9_TLR9_CASCADE	0.0296117	0.657702	0.439367	1.49965	121	86	SAA1, PELI2, IRAK2, IRF7, MAP3K8, NFKBIA, NFKB2, DUSP4, MAPK3, DUSP6, MAP2K3, PPP2R1A, MAPK11, TNIP2, RPS6KA3, NFKB1, MAPK7, TICAM1
REACTOME_SEMA4D_MEDIATED_INHIBITION_OF_CELL_ATTACHMENT_AND_MIGRATION	0.0300817	0.657702	0.766546	1.61054	139	8	RND1, SEMA4D, RRAS
REACTOME_RESOLUTION_OF_D_LOOP_STRUCTURES	0.0304425	0.657702	-0.552592	-1.54994	171	34	BRCA2, SLX1A, BLM, ATM, RAD51AP1, DNA2, BRCA1, RMI2, RAD50, RMI1, RAD51B, NBN, GEN1, XRCC2, SPIDR, BRIP1, KAT5, RBBP8
REACTOME_RUNX1_REGULATES_TRANSCRIPTION_OF_GENES_INVOLVED_IN_DIFFERENTIATION_OF_MYELOID_CELLS	0.0305393	0.657702	0.813318	1.58859	140	6	CSF2, RUNX1
REACTOME_MYD88_CASCADE_INITIATED_ON_PLASMA_MEMBRANE	0.0313707	0.665954	0.437823	1.47775	129	80	SAA1, PELI2, IRAK2, MAP3K8, NFKBIA, NFKB2, DUSP4, MAPK3, DUSP6, MAP2K3, PPP2R1A, MAPK11, TNIP2, RPS6KA3, NFKB1, MAPK7
REACTOME_REGULATION_OF_INSULIN_LIKE_GROWTH_FACTOR_IGF_TRANSPORT_AND_UPTAKE_BY_INSULIN_LIKE_GROWTH_FACTOR_BINDING_PROTEINS_IGFBPS	0.0318533	0.666676	0.435714	1.47063	131	80	IL6, FGA, C3, TF, FAM20C, MMP1, IGFBP5, TMEM132A, MSLN, TNC, CHGB, GAS6, IGFBP3, IGF2, FSTL3, PCSK9, SHISA5, TIMP1, CSF1, FN1
REACTOME_NF_KB_ACTIVATION_THROUGH_FADD_RIP_1_PATHWAY_MEDIATED_BY_CASPASE_8_AND_10	0.0327976	0.676905	0.693241	1.59728	150	12	IFIH1, DDX58, TRIM25, RNF135
REACTOME_CREATION_OF_C4_AND_C2_ACTIVATORS	0.0335104	0.682144	0.946514	1.42436	163	2	C1R, C1S
REACTOME_INTERLEUKIN_12_FAMILY_SIGNALING	0.03416	0.68597	0.499169	1.52645	145	46	EBI3, SOD2, IL23A, BOLA2, STAT1, PSME2, ARF1, ANXA2, P4HB, MSN, MTAP, SNRPA1, IL12A, SOD1, PPIA, CFL1
KEGG_COMPLEMENT_AND_COAGULATION_CASCADES	0.144072	0.687111	0.43863	1.27759	626	35	FGA, CFB, C3, PLAT, C1R, C2, PLAUR, C1S, PLAU, F3
REACTOME_INFLAMMASOMES	0.0348129	0.688601	0.664631	1.58733	159	14	NFKB2, BCL2, NFKB1, NLRP1, HSP90AB1, BCL2L1, RELA, PANX1
REACTOME_CD22_MEDIATED_BCR_REGULATION	0.0355225	0.688601	0.902769	1.48922	171	3	CD22, LYN
REACTOME_SIGNALING_BY_THE_B_CELL_RECEPTOR_BCR	0.0372972	0.688601	0.408121	1.43003	153	100	CD22, PSMB9, VAV1, NFKBIA, SH3KBP1, LYN, NFATC1, NFKBIE, PSMB8, RASGRP1, PSMD8, PSME2, ORAI1, NFKB1, PSMB7, FYN, PSME1, PSMB3, SEM1, RASGRP3, PSMD14, PSMD3, PSMD2, ITPR3, PSMD7, PSMB5, RELA, PIK3CD, PPIA, SYK, MAP3K7, PSMC4, UBC, PSMB6, PSMA6
REACTOME_VLDL_CLEARANCE	0.0373812	0.688601	0.900686	1.48578	180	3	APOC1, LSR
REACTOME_ORGANIC_CATION_ANION_ZWITTERION_TRANSPORT	0.0378169	0.688601	0.752874	1.58181	175	8	SLC22A4, SLC22A1, SLC22A18, RUNX1
REACTOME_ORGANIC_CATION_TRANSPORT	0.0378169	0.688601	0.752874	1.58181	175	8	SLC22A4, SLC22A1, SLC22A18, RUNX1
REACTOME_SODIUM_PROTON_EXCHANGERS	0.0379801	0.688601	0.780098	1.57867	175	7	SLC9A2, SLC9A5, SLC9A7, SLC9A3, SLC9A8
REACTOME_ION_CHANNEL_TRANSPORT	0.0380905	0.688601	-0.403087	-1.38056	228	111	BEST3, ATP8B4, FXYD2, ATP2A1, TTYH2, ATP2A3, MCOLN2, ATP6V1G2, UNC80, TRPM2, TSC22D3
REACTOME_NUCLEOBASE_CATABOLISM	0.0384615	0.688601	0.558919	1.54777	168	28	NT5M, TYMP, GDA, SAMHD1, XDH, UPP1, NUDT1, ENTPD6
KEGG_ASTHMA	0.149616	0.695715	0.802871	1.32509	720	3	HLA-DMB, CD40, HLA-DMA
REACTOME_ACTIVATED_NOTCH1_TRANSMITS_SIGNAL_TO_THE_NUCLEUS	0.0394468	0.697833	0.560056	1.54107	173	27	DLL4, DNER, DTX2, NEURL1B, PSENEN, JAG1
KEGG_PYRIMIDINE_METABOLISM	0.155708	0.698781	0.347882	1.20159	636	90	POLR2J2, NME1-NME2, NT5M, TYMP, POLD1, DHODH, CDA, PNPT1, CMPK2, NME6, UCK2, CTPS1, POLA2, CMPK1, POLR3G, UPP1
KEGG_INTESTINAL_IMMUNE_NETWORK_FOR_IGA_PRODUCTION	0.157789	0.698781	0.567703	1.32771	707	13	IL6, HLA-DMB, PIGR, TNFSF13, ITGA4, CD40
REACTOME_GLYCOGEN_SYNTHESIS	0.0406668	0.706129	-0.660597	-1.56162	221	15	GYG2, NHLRC1, UGP2, PPP1R3C
REACTOME_NOTCH4_ACTIVATION_AND_TRANSMISSION_OF_SIGNAL_TO_THE_NUCLEUS	0.0423235	0.706129	0.699733	1.57754	195	11	DLL4, NOTCH4, PSENEN, JAG1, PSEN1
REACTOME_INTERLEUKIN_6_FAMILY_SIGNALING	0.0427748	0.706129	0.602945	1.54323	192	19	IL6, LIF, SOCS3, STAT1
REACTOME_EICOSANOID_LIGAND_BINDING_RECEPTORS	0.0430826	0.706129	-0.801678	-1.53012	231	6	PTGER2, CYSLTR1, TBXA2R
REACTOME_INITIAL_TRIGGERING_OF_COMPLEMENT	0.0431887	0.706129	0.745722	1.56678	200	8	CFB, C3, C1R, C2, C1S
REACTOME_ACTIVATION_OF_ATR_IN_RESPONSE_TO_REPLICATION_STRESS	0.0435792	0.706129	-0.528445	-1.49495	243	36	HUS1, RFC2, RFC3, ORC5, RFC4, ATR, ORC1, CDC7, MCM4, RFC5, CDK2, RPA2, ORC6, MCM2, MCM5, MCM10, MCM6, RAD17, ORC3, ORC2, MCM8, RAD1
REACTOME_ANTIGEN_PRESENTATION:_FOLDING_ASSEMBLY_AND_PEPTIDE_LOADING_OF_CLASS_I_MHC	0.0442896	0.706129	0.563145	1.52159	196	25	HLA-B, TAP2, TAP1, ERAP1, SEC24A, SEC13, SEC24C, HLA-A, SEC24D, TAPBP, HLA-C, HLA-F, SAR1B, HLA-G
REACTOME_ATF4_ACTIVATES_GENES_IN_RESPONSE_TO_ENDOPLASMIC_RETICULUM_STRESS	0.0445144	0.706129	0.561219	1.51638	197	25	CXCL8, CCL2, EXOSC1, ATF3, EXOSC5, ATF4
REACTOME_INTERLEUKIN_3_INTERLEUKIN_5_AND_GM_CSF_SIGNALING	0.0447182	0.706129	0.511475	1.49951	195	37	CSF2, STAT5A, VAV1, LYN, FYN, CBL, RAPGEF1, PIK3CD, SHC1, SYK, UBC, CSF2RA
REACTOME_ABACAVIR_TRANSMEMBRANE_TRANSPORT	0.0460553	0.706129	0.888113	1.46504	222	3	SLC22A1, SLC22A3
REACTOME_IRAK2_MEDIATED_ACTIVATION_OF_TAK1_COMPLEX	0.0462527	0.706129	0.702454	1.55202	215	10	IRAK2, MAP3K7, UBC, TRAF6
REACTOME_EICOSANOIDS	0.0462735	0.706129	-0.852835	-1.47808	243	4	CYP4F12, CYP4F3, CYP4F11
REACTOME_RESOLUTION_OF_D_LOOP_STRUCTURES_THROUGH_SYNTHESIS_DEPENDENT_STRAND_ANNEALING_SDSA	0.0465074	0.706129	-0.570017	-1.51156	256	26	BRCA2, BLM, ATM, RAD51AP1, DNA2, BRCA1, RMI2, RAD50, RMI1, RAD51B, NBN, XRCC2, BRIP1, KAT5, RBBP8
REACTOME_TRAF6_MEDIATED_IRF7_ACTIVATION	0.0466652	0.706129	0.637191	1.54509	211	15	IRF7, IFIH1, IKBKE, DDX58, TRIM25, RNF135
REACTOME_PYRIMIDINE_CATABOLISM	0.0470436	0.706129	0.767485	1.55314	217	7	NT5M, TYMP, UPP1
REACTOME_ION_TRANSPORT_BY_P_TYPE_ATPASES	0.0481026	0.70661	-0.536464	-1.48194	269	32	ATP8B4, FXYD2, ATP2A1, ATP2A3
REACTOME_STRIATED_MUSCLE_CONTRACTION	0.0482529	0.70661	-0.67073	-1.53604	260	13	TNNI3, NEB, MYH3, TMOD1, TCAP
REACTOME_NUCLEOSOME_ASSEMBLY	0.0485021	0.70661	-0.557202	-1.50333	271	28	CENPP, CENPH, CENPA, CENPN, CENPM, ITGB3BP, CENPI, KNL1, OIP5, CENPK, CENPC, HJURP, MIS18A, MIS18BP1, RBBP4, CENPU
KEGG_EPITHELIAL_CELL_SIGNALING_IN_HELICOBACTER_PYLORI_INFECTION	0.16388	0.708878	0.379436	1.21943	695	59	CXCL8, CXCL1, HBEGF, NFKBIA, LYN, MAPK11, NFKB1, JAM3, MAPK12, SRC, MAPK13, ATP6V0B, CSK
REACTOME_CLEC7A_DECTIN_1_SIGNALING	0.049323	0.711592	0.401762	1.39486	203	95	RELB, PSMB9, NFKBIA, CARD9, IL1B, NFKB2, CDC34, NFATC1, PSMB8, PSMD8, PSME2, NFKB1, PSMB7, PSME1, PSMB3, SEM1, PSMD14, SRC, PSMD3, PSMD2, ITPR3, PSMD7, UBE2M, PSMB5, RELA, SYK, MAP3K7, PSMC4, UBC, PSMB6, PSMA6, PSMA7
REACTOME_DOWNSTREAM_SIGNALING_EVENTS_OF_B_CELL_RECEPTOR_BCR	0.0500602	0.712817	0.416707	1.40144	207	78	PSMB9, NFKBIA, NFATC1, NFKBIE, PSMB8, RASGRP1, PSMD8, PSME2, NFKB1, PSMB7, PSME1, PSMB3, SEM1, RASGRP3, PSMD14, PSMD3, PSMD2, PSMD7, PSMB5, RELA, PPIA, MAP3K7, PSMC4, UBC, PSMB6, PSMA6, PSMA7, PSMD4, IKBKB, CUL1
REACTOME_HISTIDINE_CATABOLISM	0.0507752	0.712817	-0.882005	-1.42217	261	3	AMDHD1
REACTOME_ACTIVATION_OF_NF_KAPPAB_IN_B_CELLS	0.0515195	0.712817	0.433589	1.41147	216	64	PSMB9, NFKBIA, NFKBIE, PSMB8, PSMD8, PSME2, NFKB1, PSMB7, PSME1, PSMB3, SEM1, PSMD14, PSMD3, PSMD2, PSMD7, PSMB5, RELA, MAP3K7, PSMC4, UBC, PSMB6, PSMA6, PSMA7, PSMD4, IKBKB, CUL1, PSMB10, PSMC3
REACTOME_DEFENSINS	0.0515965	0.712817	0.844672	1.49312	243	4	TLR2, PRSS3, TLR1, DEFB1
REACTOME_VASOPRESSIN_LIKE_RECEPTORS	0.0520371	0.712817	0.974027	1.29946	257	1	OXTR
REACTOME_NUCLEOTIDE_BINDING_DOMAIN_LEUCINE_RICH_REPEAT_CONTAINING_RECEPTOR_NLR_SIGNALING_PATHWAYS	0.052286	0.712817	0.476291	1.46221	222	47	BIRC3, IRAK2, TNFAIP3, CARD9, NFKB2, BCL2, MAPK11, NFKB1, NLRP1, MAPK12, MAPK13, HSP90AB1, BCL2L1, CYLD, RELA, PANX1, MAP3K7, UBC
REACTOME_PHENYLALANINE_METABOLISM	0.0540742	0.730493	-0.813917	-1.48948	289	5	ASRGL1
REACTOME_IRAK1_RECRUITS_IKK_COMPLEX	0.0559182	0.748598	0.63758	1.52272	256	14	PELI2, PELI3, UBC, IRAK1, IKBKB, TRAF6
REACTOME_GLUTAMATE_AND_GLUTAMINE_METABOLISM	0.0576816	0.763431	-0.65711	-1.50485	311	13	GLUD2, RIMKLA
REACTOME_AMINE_LIGAND_BINDING_RECEPTORS	0.0583396	0.763431	-0.737639	-1.50839	311	8	ADRB1, ADRA1D, ADRA2C, HTR1D, CHRM3, ADRA1B
REACTOME_ERKS_ARE_INACTIVATED	0.0585674	0.763431	0.646584	1.51596	268	13	DUSP4, MAPK3, DUSP6, PPP2R1A, MAPK7, DUSP7
KEGG_ABC_TRANSPORTERS	0.181361	0.766664	0.445155	1.24474	793	29	ABCC8, ABCC2, ABCC6, TAP2, TAP1, ABCB11, ABCC3, ABCA10, ABCB8, ABCB9, ABCB7, ABCD1, ABCB10
REACTOME_PHASE_4_RESTING_MEMBRANE_POTENTIAL	0.059344	0.766827	0.750731	1.51924	274	7	KCNK15, KCNJ2, KCNK3
REACTOME_GLYCOGEN_STORAGE_DISEASES	0.0603034	0.766834	-0.646774	-1.50381	325	14	GYG2, NHLRC1, GAA, PPP1R3C
REACTOME_DECTIN_1_MEDIATED_NONCANONICAL_NF_KB_SIGNALING	0.0612536	0.766834	0.437848	1.39813	257	58	RELB, PSMB9, NFKB2, PSMB8, PSMD8, PSME2, PSMB7, PSME1, PSMB3, SEM1, PSMD14, PSMD3, PSMD2, PSMD7, UBE2M, PSMB5, RELA, PSMC4, UBC, PSMB6, PSMA6, PSMA7
REACTOME_PERK_REGULATES_GENE_EXPRESSION	0.062116	0.766834	0.517057	1.4546	272	30	CXCL8, CCL2, EXOSC1, ATF3, EXOSC5, ATF4
REACTOME_RHO_GTPASES_ACTIVATE_NADPH_OXIDASES	0.0622929	0.766834	0.607205	1.49784	281	16	S100A9, MAPK3, MAPK11, CYBA, NCF2, PIK3R4, NOXA1, RAC2
REACTOME_GLYCOGEN_BREAKDOWN_GLYCOGENOLYSIS	0.0624884	0.766834	-0.652924	-1.49526	337	13	GYG2, GAA, AGL, GYG1
REACTOME_METABOLIC_DISORDERS_OF_BIOLOGICAL_OXIDATION_ENZYMES	0.0633929	0.766834	0.560077	1.47451	283	22	GGT1, CYP7B1, CYP27B1, UGT1A1, MAOA, FDX2, CYP26B1
REACTOME_REELIN_SIGNALLING_PATHWAY	0.0634036	0.766834	0.86955	1.43442	306	3	SH3KBP1, FYN
REACTOME_UNFOLDED_PROTEIN_RESPONSE_UPR	0.0634728	0.766834	0.396877	1.35556	260	87	CXCL8, CCL2, ERN1, CREB3L4, PPP2R5B, EXOSC1, PLA2G4B, CREB3L1, HDGF, KDELR3, ZBTB17, ATF3, EXOSC5, YIF1A, ATF4, HYOU1, TATDN2, PREB, LMNA, GSK3A, SYVN1, DNAJB11, SHC1, XBP1, EXOSC7, ADD1, TLN1, CREB3, MYDGF, MBTPS1, NFYA, ATP6V0D1
REACTOME_INTERLEUKIN_2_FAMILY_SIGNALING	0.0640763	0.767883	0.520251	1.45328	281	29	CSF2, STAT5A, LGALS9, STAT1
REACTOME_DISSOLUTION_OF_FIBRIN_CLOT	0.0655246	0.773841	0.681066	1.50476	305	10	PLAT, PLAUR, PLAU, ANXA2, SERPINB8, SERPINB6
REACTOME_MUSCLE_CONTRACTION	0.065615	0.773841	-0.393066	-1.32729	390	102	KCNH2, KCNIP2, FXYD2, TNNI3, MYLK, CACNA2D1, ATP2A1, NEB, MYH3, ATP2A3, CACNA1D, CACNG4, SCN1B, KAT2B, CACNB4, KCNK5, TMOD1, KCND1, ORAI2, TCAP, KCNJ11, KCNJ14, DMPK, SLC8A1, ITPR2, TRIM72, ATP1A3
KEGG_DILATED_CARDIOMYOPATHY	0.196793	0.775457	-0.396377	-1.20233	1128	51	ITGA2B, TNNI3, ADRB1, CACNA2D1, TGFB3, ADCY1, CACNA1D, CACNG4, PRKACB, CACNB4, ADCY3
KEGG_GLYCOSAMINOGLYCAN_BIOSYNTHESIS_KERATAN_SULFATE	0.199465	0.775457	0.542607	1.26901	894	13	CHST2, B4GALT2, B4GALT1, B4GALT3, B4GALT4, ST3GAL2
KEGG_T_CELL_RECEPTOR_SIGNALING_PATHWAY	0.203516	0.775457	0.344011	1.15881	844	77	CSF2, MAP3K8, VAV1, NFKBIA, NFATC1, NFKBIE, MAPK3, RASGRP1, MAPK11, NFKB1, FYN, MAPK12, PRKCQ, NFATC4, MAP2K1, MAPK13, RAF1, CBL, AKT1, RELA, PIK3CD, MAP2K2
KEGG_WNT_SIGNALING_PATHWAY	0.203597	0.775457	0.317438	1.1396	814	118	SFRP4, PRKCG, NKD1, TBL1X, AXIN2, PPP2R5B, PLCB1, WNT10B, CCND3, NFATC1, WNT4, NLK, FOSL1, WNT5A, PPP2R1A, LRP5, FZD8, SMAD3, VANGL2, MYC
KEGG_DRUG_METABOLISM_OTHER_ENZYMES	0.210335	0.775457	0.446916	1.2192	927	26	CES1, TYMP, XDH, UGT1A1, CDA, UCK2, UPP1
KEGG_BLADDER_CANCER	0.219232	0.775457	0.394762	1.17568	952	39	CXCL8, TYMP, MMP1, MAPK3, VEGFA, VEGFC, DAPK3, MYC, PGF, THBS1, MAP2K1, E2F1, RAF1
KEGG_NITROGEN_METABOLISM	0.221659	0.775457	-0.531596	-1.23748	1223	14	GLUD2, CA5B, CA13, AMT, GLUD1
KEGG_APOPTOSIS	0.221876	0.775457	0.341111	1.14198	926	74	BIRC3, IRAK2, IL1A, NFKBIA, IL1B, BCL2, TNFRSF10A, BID, IRAK3, DFFB, PRKAR1B, NFKB1
KEGG_RNA_POLYMERASE	0.223618	0.775457	0.427157	1.19441	978	29	POLR2J2, POLR3G, POLR3H, POLR2G, POLR2I, POLR2A, POLR3D
KEGG_DNA_REPLICATION	0.225133	0.775457	-0.422252	-1.18952	1271	35	POLE2, PRIM1, DNA2, RFC2, RNASEH2B, RFC3, POLD3, RFC4, MCM4, RFC5, PCNA, RPA2, MCM2, POLD2, MCM5, MCM6
REACTOME_SIGNALING_BY_NOTCH1_HD_DOMAIN_MUTANTS_IN_CANCER	0.0670586	0.779945	0.637376	1.49437	307	13	DLL4, NEURL1B, JAG1
REACTOME_GROWTH_HORMONE_RECEPTOR_SIGNALING	0.0671823	0.779945	0.58612	1.48208	303	18	STAT5A, SOCS3, LYN, STAT1, MAPK3, SH2B1, SOCS2
REACTOME_PROSTANOID_LIGAND_RECEPTORS	0.0678295	0.781353	-0.866083	-1.3965	349	3	PTGER2, TBXA2R
KEGG_RIBOFLAVIN_METABOLISM	0.231092	0.781513	0.566172	1.24419	1044	10	ENPP1, ACP2, FLAD1, MTMR1, MTMR6, ACP1, RFK
KEGG_STEROID_HORMONE_BIOSYNTHESIS	0.237911	0.788654	0.455285	1.19744	1047	22	CYP7B1, SULT2B1, HSD11B1, UGT1A1
KEGG_HEDGEHOG_SIGNALING_PATHWAY	0.241684	0.788654	-0.419278	-1.17603	1365	34	BMP8B, GLI2, BMP4, SHH, PTCH1, PRKACB
REACTOME_N_GLYCAN_ANTENNAE_ELONGATION	0.0699633	0.79201	0.659597	1.48705	323	11	B4GALT2, B4GALT1, ST3GAL4, B4GALT3, B4GALT6, B4GALT4, MGAT4B
REACTOME_FORMYL_PEPTIDE_RECEPTORS_BIND_FORMYL_PEPTIDES_AND_MANY_OTHER_LIGANDS	0.0702051	0.79201	0.826335	1.4607	331	4	SAA1, ANXA1
REACTOME_MAPK1_ERK2_ACTIVATION	0.0713224	0.79201	0.691885	1.49501	335	9	IL6, MAP2K2
REACTOME_NEPHRIN_FAMILY_INTERACTIONS	0.0728501	0.79201	-0.593955	-1.46306	398	18	NPHS1
REACTOME_ION_HOMEOSTASIS	0.073401	0.79201	-0.514289	-1.42068	411	32	FXYD2, TNNI3, ATP2A1, ATP2A3, ORAI2, KCNJ11, DMPK, SLC8A1, ITPR2, ATP1A3
REACTOME_MITOCHONDRIAL_UNCOUPLING_PROTEINS	0.0741513	0.79201	-0.823994	-1.42809	390	4	UCP3, SLC25A27
REACTOME_NOTCH2_ACTIVATION_AND_TRANSMISSION_OF_SIGNAL_TO_THE_NUCLEUS	0.0743544	0.79201	0.561208	1.4497	333	20	DLL4, NEURL1B, PSENEN, JAG1
REACTOME_IKBA_VARIANT_LEADS_TO_EDA_ID	0.0744497	0.79201	0.736462	1.49036	344	7	NFKBIA, NFKB2, NFKB1, RELA, IKBKB
REACTOME_SIGNALING_BY_LEPTIN	0.0745182	0.79201	0.669555	1.47933	347	10	STAT5A, SOCS3, SH2B1
REACTOME_HDMS_DEMETHYLATE_HISTONES	0.0758929	0.79201	0.547696	1.44192	339	22	KDM5D, KDM6B, KDM5C
REACTOME_CELL_CYCLE	0.0760191	0.79201	-0.287952	-1.17421	523	548	SYCP2, DMC1, TUBB4A, BRCA2, NUP210, CENPP, POLE2, CEP192, CDK1, AKT3, CENPH, CENPA, PRIM1, KNTC1, PPP1R12B, MIS12, BLM, CABLES1, ATM, CENPN, NINL, CEP72, CENPM, HAUS5, CDKN2C, E2F5, PKMYT1, TUBAL3, MND1, PHF8, PPP1CC, SPC25, GINS3, CCNA2, HUS1, MAD2L1, NCAPG, MDM2, HMMR, XPO1, NDC80, SKA1, DNA2, PCNT, BRCA1, SMC3, KIF2A, CENPF, RFC2, TOPBP1, EP300, CNTRL, RFC3, STAG3, FBXO5, CENPE, HAUS3, ITGB3BP…
REACTOME_ADENYLATE_CYCLASE_INHIBITORY_PATHWAY	0.0764454	0.79201	0.668032	1.47597	356	10	ADCY5, ADCY7
REACTOME_NOD1_2_SIGNALING_PATHWAY	0.0765165	0.79201	0.491394	1.41188	332	34	BIRC3, IRAK2, TNFAIP3, CARD9, MAPK11
REACTOME_DOWNREGULATION_OF_ERBB2:ERBB3_SIGNALING	0.0765391	0.79201	-0.637928	-1.46092	413	13	NRG2, AKT3
REACTOME_CRMPS_IN_SEMA3A_SIGNALING	0.076895	0.79201	-0.609645	-1.46185	420	16	PLXNA4, DPYSL5
REACTOME_INTERLEUKIN_20_FAMILY_SIGNALING	0.0775348	0.79201	0.592121	1.46063	350	16	STAT5A, SOCS3, STAT1, STAT2
REACTOME_CHROMOSOME_MAINTENANCE	0.0782624	0.79201	-0.433487	-1.3505	453	61	CENPP, POLE2, CENPH, CENPA, PRIM1, CENPN, CENPM, DNA2, RFC2, RFC3, ITGB3BP, CENPI, POLD3, RFC4, KNL1, OIP5, TERF1, CENPK, CENPC, HJURP, POT1, MIS18A, RFC5, MIS18BP1, PCNA, RPA2, RBBP4, POLD2, CENPU
REACTOME_REGULATION_OF_BETA_CELL_DEVELOPMENT	0.0783482	0.79201	0.545223	1.43541	350	22	HNF1A, HNF1B, HNF4A
KEGG_TERPENOID_BACKBONE_BIOSYNTHESIS	0.247158	0.792612	0.518688	1.21307	1108	13	PDSS1, FDPS, IDI1, HMGCS1, ACAT2, DHDDS, MVK, HMGCR, PDSS2, MVD
REACTOME_ALPHA_DEFENSINS	0.0790641	0.793847	0.959204	1.27968	391	1	PRSS3
REACTOME_MEIOTIC_SYNAPSIS	0.0806073	0.798732	-0.548292	-1.4301	445	24	SYCP2, BRCA1, SMC3, STAG3, LMNB1, ATR, RAD21, TERF1, POT1, STAG1, STAG2, SYNE1
REACTOME_TNFR2_NON_CANONICAL_NF_KB_PATHWAY	0.0806258	0.798732	0.395824	1.33121	334	78	TNFSF14, BIRC3, LTB, RELB, PSMB9, NFKB2, TNFSF15, TRAF3, PSMB8, PSMD8, PSME2, TNFSF13, PSMB7, PSME1, CD40, PSMB3, SEM1, PSMD14, PSMD3, PSMD2, PSMD7, UBE2M, PSMB5, PSMC4, UBC, TNFRSF12A, PSMB6, PSMA6, PSMA7
REACTOME_REPRODUCTION	0.0819531	0.806505	-0.444417	-1.35681	474	54	SYCP2, DMC1, BRCA2, CATSPERG, BLM, ATM, MND1, BRCA1, SMC3, STAG3, LMNB1, PSMC3IP, RAD50, ATR, RAD21, NBN, TERF1, POT1
REACTOME_TICAM1_DEPENDENT_ACTIVATION_OF_IRF3_IRF7	0.0834057	0.815401	0.630752	1.45331	383	12	IRF7, IKBKE, TRAF3, TICAM1
REACTOME_NOTCH3_ACTIVATION_AND_TRANSMISSION_OF_SIGNAL_TO_THE_NUCLEUS	0.0845102	0.820798	0.533143	1.4164	376	23	DLL4, NEURL1B, PSENEN, JAG1, YBX1
REACTOME_DEX_H_BOX_HELICASES_ACTIVATE_TYPE_I_IFN_AND_INFLAMMATORY_CYTOKINES_PRODUCTION	0.0858869	0.823459	0.725427	1.46803	397	7	IRF7, NFKB2, NFKB1, MYD88, RELA
REACTOME_ANTIGEN_PROCESSING_CROSS_PRESENTATION	0.086324	0.823459	0.385412	1.31315	355	85	HLA-B, PSMB9, TLR2, PSMB8, TLR1, TAP2, TAP1, PSMD8, PSME2, PSMB7, CYBA, NCF2, PSME1, PSMB3, SEM1, PSMD14, PSMD3, PSMD2, HLA-A, PSMD7, MYD88, PSMB5, ITGAV, PSMC4, UBC, PSMB6, PSMA6, TAPBP, PSMA7, HLA-C, PSMD4, HLA-F, IKBKB
REACTOME_TNF_RECEPTOR_SUPERFAMILY_TNFSF_MEMBERS_MEDIATING_NON_CANONICAL_NF_KB_PATHWAY	0.0864466	0.823459	0.628378	1.44784	397	12	TNFSF14, BIRC3, LTB, TRAF3
REACTOME_DEGRADATION_OF_AXIN	0.0882631	0.833869	0.428107	1.34323	372	53	PSMB9, AXIN2, PSMB8, PSMD8, PSME2, PSMB7, PSME1, PSMB3, SEM1, PSMD14, PSMD3, PSMD2, PSMD7, PSMB5, PSMC4, UBC, SMURF2, PSMB6, PSMA6, PSMA7, PSMD4, PSMB10, PSMC3, AXIN1, PSMA3, PSMD13
REACTOME_REGULATION_OF_GENE_EXPRESSION_IN_BETA_CELLS	0.0906747	0.833869	0.692246	1.45443	421	8	HNF1A, HNF4A
REACTOME_PCP_CE_PATHWAY	0.0910194	0.833869	0.380411	1.29843	374	86	PRKCG, ROR1, PSMB9, PARD6A, WNT4, PSMB8, WNT5A, PSMD8, FZD8, PSME2, PSMB7, VANGL2, PSME1, AP2A2, AP2S1, PFN1, PSMB3, SEM1, PSMD14, PSMD3, PSMD2, CLTB, PSMD7, RAC2, PSMB5, PSMC4, UBC, SMURF2, PSMB6, PSMA6, FZD3, PSMA7, WNT5B
REACTOME_CARGO_RECOGNITION_FOR_CLATHRIN_MEDIATED_ENDOCYTOSIS	0.0913286	0.833869	0.383546	1.30399	375	84	KIAA0319, TF, HBEGF, EREG, SH3KBP1, ADRB2, UBQLN1, ITSN2, NECAP2, WNT5A, LDLR, REPS2, ITSN1, TOR1B, TGFA, AREG, AP2A2, AP2S1, EPN1, SYT11, TFRC
REACTOME_AQUAPORIN_MEDIATED_TRANSPORT	0.0921323	0.833869	0.486684	1.37684	403	31	ADCY5, AQP11, ADCY7, AQP7, GNB2, PRKAR1B, AQP6
REACTOME_SYNTHESIS_OF_BILE_ACIDS_AND_BILE_SALTS_VIA_27_HYDROXYCHOLESTEROL	0.0921788	0.833869	0.691171	1.45217	428	8	CYP7B1, NCOA2
REACTOME_ERYTHROPOIETIN_ACTIVATES_STAT5	0.0922677	0.833869	0.741548	1.4484	425	6	STAT5A, LYN, EPOR
REACTOME_ROLE_OF_PHOSPHOLIPIDS_IN_PHAGOCYTOSIS	0.0923863	0.833869	-0.578052	-1.42389	505	18	PLCG2, PLA2G6, PIK3CB, PIK3R1, PLD1, ITPR2, PIK3R2
REACTOME_INTERLEUKIN_1_PROCESSING	0.093224	0.833869	0.718541	1.4541	431	7	IL1A, IL1B, NFKB2, NFKB1
REACTOME_FBXL7_DOWN_REGULATES_AURKA_DURING_MITOTIC_ENTRY_AND_IN_EARLY_MITOSIS	0.0937056	0.833869	0.423915	1.33008	395	53	PSMB9, PSMB8, PSMD8, PSME2, PSMB7, PSME1, PSMB3, SEM1, PSMD14, PSMD3, PSMD2, PSMD7, PSMB5, PSMC4, UBC, RBX1, PSMB6, PSMA6, PSMA7, PSMD4, CUL1, FBXL18, PSMB10, PSMC3, PSMA3, PSMD13
REACTOME_HEMOSTASIS	0.093816	0.833869	0.283113	1.17404	310	410	FGA, KIF1A, PDE11A, SERPINA3, SLC7A7, TF, PLAT, PRKCG, GATA2, ITGB3, DGKD, MAFF, VAV1, PDE9A, PDGFB, TUBB2B, ITGB2, F2RL2, MMP1, ACTN1, GRB14, KIF21B, LYN, EHD1, TUBB3, TUBA1C, PPP2R5B, SYTL4, PLAUR, RAPGEF4, TREM1, SH2B2, DOCK4, P2RX5, DOCK10, KIF9, GNA12, MGLL, DOCK2, MERTK, TUBA1A, TNFRSF10A, ITGA10, CD74, MAPK3, SLC16A3, RASGRP1, VEGFA, PLAU, SH2B1, F3, TUBB2A, TUBB4B, PPP2R1A, TUBA4A, GAS6, …
REACTOME_CONDENSATION_OF_PROMETAPHASE_CHROMOSOMES	0.0949544	0.833869	-0.650776	-1.43422	509	11	CDK1, NCAPG, SMC2, CCNB1, NCAPD2, CCNB2, SMC4
REACTOME_TRNA_PROCESSING_IN_THE_MITOCHONDRION	0.0951575	0.833869	0.805855	1.4245	449	4	TRNT1, ELAC2, TRMT10C
REACTOME_VXPX_CARGO_TARGETING_TO_CILIUM	0.0953955	0.833869	0.562987	1.40914	432	17	EXOC6, ARF4, RAB11FIP3
REACTOME_SIGNALING_BY_NOTCH1_T_7_9_NOTCH1:M1580_K2555_TRANSLOCATION_MUTANT	0.0963829	0.836872	0.738014	1.4415	444	6	DLL4, JAG1
REACTOME_VIF_MEDIATED_DEGRADATION_OF_APOBEC3G	0.0968654	0.836872	0.42518	1.3303	410	52	PSMB9, PSMB8, PSMD8, PSME2, PSMB7, PSME1, PSMB3, SEM1, PSMD14, PSMD3, PSMD2, PSMD7, PSMB5, PSMC4, UBC, RBX1, PSMB6, PSMA6, PSMA7, PSMD4, PSMB10, PSMC3, PSMA3, PSMD13
KEGG_TASTE_TRANSDUCTION	0.26709	0.837717	-0.519366	-1.18978	1472	13	GNB3, PRKACB
KEGG_LEUKOCYTE_TRANSENDOTHELIAL_MIGRATION	0.270231	0.837717	0.326517	1.09988	1121	77	ICAM1, CLDN3, PRKCG, VAV1, ITGB2, ACTN1, RAPGEF4, MAPK11, CLDN4, CD99, JAM3, CYBA, NCF2, MAPK12, ITGA4, RAPGEF3, CLDN1, MSN, MYL12A, MAPK13, ACTG1
REACTOME_G_ALPHA_S_SIGNALLING_EVENTS	0.0981757	0.84329	0.39363	1.29996	408	69	GLP2R, ADCY5, PDE11A, ADORA2A, ADCY7, GPR176, ADRB2, OR1F1, GNB2, PDE7B, PDE2A, PTHLH, GRK5, OR7A17, OR10A2, PDE8A, GPR27
REACTOME_C_TYPE_LECTIN_RECEPTORS_CLRS	0.0987685	0.843506	0.351467	1.255	392	116	MUC5B, MUC13, RELB, PSMB9, NFKBIA, CARD9, IL1B, NFKB2, CDC34, LYN, NFATC1, PSMB8, PSMD8, MUC3A, PSME2, NFKB1, PSMB7, FYN, PSME1, PSMB3, SEM1, PSMD14, SRC, PSMD3, PSMD2, RAF1, ITPR3, PSMD7, UBE2M, PSMB5, RELA, SYK, MAP3K7, PSMC4, UBC, PSMB6, PSMA6
KEGG_MAPK_SIGNALING_PATHWAY	0.277478	0.846082	0.277745	1.06492	1029	200	CACNA1H, IL1R2, RELB, MAP4K1, PRKCG, MAP3K8, IL1A, IL1B, PDGFB, NFKB2, MAPT, FGF12, PLA2G12A, DUSP4, PLA2G4B, NLK, GNA12, DUSP8, DUSP16, MAPK3, RASGRP1, DUSP5, DUSP6, MAP2K3, RASGRF2, MAPK11, DUSP1, RPS6KA3, CACNG8, NFKB1, MAPK7, MAP3K20, MYC, HSPA8, MAP2K5, MAPK8IP3, MAPK12, FLNB, ATF4, ECSIT, PPP5C, NFATC4, MAP4K4, HSPA1A, MAP2K1, RASGRP3, MAP3K11, MAPK13, MAPKAPK2
KEGG_VASCULAR_SMOOTH_MUSCLE_CONTRACTION	0.285441	0.856323	0.32579	1.08927	1193	73	ADCY5, ADORA2A, PRKCG, ADCY7, PLA2G12A, PLCB1, NPR1, PLA2G4B, GNA12, MAPK3
REACTOME_RUNX1_REGULATES_TRANSCRIPTION_OF_GENES_INVOLVED_IN_DIFFERENTIATION_OF_HSCS	0.101263	0.858311	0.404452	1.30606	424	62	GATA2, PSMB9, PSMB8, PSMD8, PSME2, PSMB7, PSME1, PSMB3, SEM1, PSMD14, PSMD3, PSMD2, RUNX1, PSMD7, PSMB5, TCF12, PSMC4, UBC, PSMB6, PSMA6, ABL1, PSMA7, PSMD4, CBFB, PSMB10, PSMC3, TCF3, PSMA3, PSMD13, GATA3, PSME4
REACTOME_NEUREXINS_AND_NEUROLIGINS	0.102166	0.858311	0.479401	1.35624	447	31	BEGAIN, GRIN2D, NLGN3, SHANK2, DLG4, DLGAP4, EPB41L1, SIPA1L1, NRXN3, STX1A
REACTOME_NEGATIVE_REGULATION_OF_NOTCH4_SIGNALING	0.102235	0.858311	0.418755	1.31754	429	54	PSMB9, PSMB8, PSMD8, NOTCH4, PSME2, PSMB7, PSME1, PSMB3, SEM1, PSMD14, PSMD3, PSMD2, AKT1, PSMD7, PSMB5, PSMC4, UBC, RBX1, PSMB6, PSMA6, PSMA7, PSMD4, CUL1, PSMB10, PSMC3, PSMA3, PSMD13
REACTOME_RAF_INDEPENDENT_MAPK1_3_ACTIVATION	0.104464	0.866253	0.525105	1.38244	467	22	IL6, DUSP4, DUSP8, DUSP16, MAPK3, DUSP5, DUSP6, DUSP1
REACTOME_AMYLOID_FIBER_FORMATION	0.104951	0.866253	0.459222	1.34632	459	37	FGA, SAA1, PRKN, UBE2L6, HSPG2, PSENEN
REACTOME_CELL_CYCLE_CHECKPOINTS	0.106053	0.866253	-0.316107	-1.20055	677	250	CENPP, CDK1, CENPH, CENPA, KNTC1, MIS12, BLM, ATM, CENPN, CENPM, PKMYT1, PPP1CC, SPC25, CCNA2, HUS1, MAD2L1, MDM2, XPO1, NDC80, SKA1, DNA2, BRCA1, KIF2A, CENPF, RFC2, TOPBP1, RFC3, CENPE, ITGB3BP, CENPI, ORC5, RMI2, RFC4, NUF2, CCNB1, RAD50, RMI1, ATR, HERC2, NBN, KNL1, TP53BP1, KIF18A, CENPK, ORC1, CENPC, NSL1, CDC7, B9D2, CCNE2, CCNB2, MCM4, NUP107, GTSE1, RFC5, ZWINT, PSMA1, ANAPC4, ERCC6L, CD…
REACTOME_NECTIN_NECL_TRANS_HETERODIMERIZATION	0.108449	0.866253	-0.737451	-1.40753	583	6	CADM1, NECTIN3
REACTOME_DIGESTION_AND_ABSORPTION	0.108635	0.866253	-0.736219	-1.40518	584	6	CEL, SLC2A5, AMY2B
REACTOME_NEUTROPHIL_DEGRANULATION	0.109504	0.866253	0.285175	1.16709	370	361	TNFAIP6, VNN1, C3, SERPINA3, CXCL1, HLA-B, BST2, PTX3, S100A9, PTPRN2, TLR2, QPCT, ITGB2, ARMC8, LCN2, PRSS3, S100P, SERPINB1, CSTB, MMP25, UNC13D, PLAUR, ADAM8, SLPI, DOCK2, PTGES2, SLC2A3, IQGAP2, CDA, PLAU, RHOF, PIGR, RAB24, TMC6, TUBB4B, LRG1, HMOX2, TOM1, AMPD3, AGPAT2, ATP11A, NFKB1, TUBB, B4GALT1, PTAFR, GLA, PSMB7, SIRPB1, HSPA8, CYBA, TMEM63A, PLEKHO2, AP2A2, PYGL, CD55, HPSE, ANXA2, OL…
REACTOME_REGULATION_OF_CHOLESTEROL_BIOSYNTHESIS_BY_SREBP_SREBF	0.109631	0.866253	0.412927	1.30561	460	55	ACACB, HELZ2, TBL1X, FDPS, INSIG2, IDI1, SCAP, DHCR7, LSS, ELOVL6, HMGCS1, FDFT1, SQLE, SEC24A, FASN, INSIG1, SEC24C, MTF1, RAN, MVK, SEC24D, ACACA, HMGCR, MBTPS1, NFYA, TM7SF2, NCOA2, MVD, SAR1B
REACTOME_SYNTHESIS_OF_BILE_ACIDS_AND_BILE_SALTS_VIA_24_HYDROXYCHOLESTEROL	0.109761	0.866253	-0.687973	-1.40682	586	8	CYP39A1, SLC27A2
REACTOME_REGULATION_OF_TLR_BY_ENDOGENOUS_LIGAND	0.110228	0.866253	0.676348	1.42103	512	8	FGA, S100A9, TLR2, TLR1
REACTOME_NEGATIVE_REGULATION_OF_MAPK_PATHWAY	0.110399	0.866253	0.449935	1.33167	481	39	PPP2R5B, DUSP4, DUSP8, DUSP16, MAPK3, DUSP5, KSR1, DUSP6, PPP2R1A, DUSP1, PPP5C, MAP2K1, MARK3, RAF1, DUSP7, MAP2K2, UBC
REACTOME_GLYCEROPHOSPHOLIPID_CATABOLISM	0.111235	0.866253	-0.735464	-1.40374	598	6	GDPD5, PNPLA7
REACTOME_PHOSPHOLIPASE_C_MEDIATED_CASCADE_FGFR2	0.111628	0.866253	-0.831522	-1.34077	575	3	FGFR2
REACTOME_MITOTIC_PROMETAPHASE	0.111663	0.866253	-0.33037	-1.21473	696	188	TUBB4A, CENPP, CEP192, CDK1, CENPH, CENPA, KNTC1, MIS12, CENPN, NINL, CEP72, CENPM, HAUS5, TUBAL3, PPP1CC, SPC25, MAD2L1, NCAPG, XPO1, NDC80, SKA1, PCNT, SMC3, KIF2A, CENPF, CNTRL, CENPE, HAUS3, ITGB3BP, CENPI, SMC2, CEP76, CEP78, NUF2, CCNB1, HAUS2, MZT2B, RAD21, KNL1, CEP152, NEDD1, KIF18A, CENPK, CENPC, NCAPD2, NSL1, ALMS1, NUMA1, B9D2, PDS5B, CCNB2, NUP107, NEK2, SMC4, CEP70, ZWINT, CEP57, HA…
REACTOME_ADENYLATE_CYCLASE_ACTIVATING_PATHWAY	0.112214	0.866253	0.699147	1.41485	519	7	ADCY5, ADCY7
REACTOME_AUF1_HNRNP_D0_BINDS_AND_DESTABILIZES_MRNA	0.112636	0.866253	0.413844	1.29848	475	53	PSMB9, PSMB8, PSMD8, PSME2, PSMB7, HSPA8, PSME1, EIF4G1, PSMB3, HSPA1A, SEM1, PSMD14, PSMD3, PSMD2, PSMD7, PSMB5, PSMC4, UBC, PSMB6, PSMA6, PSMA7, PSMD4
REACTOME_PKA_MEDIATED_PHOSPHORYLATION_OF_CREB	0.112924	0.866253	0.584298	1.39547	518	14	ADCY5, ADCY7, PRKAR1B
REACTOME_SIGNALING_BY_NOTCH3	0.1134	0.866253	0.441153	1.32575	489	42	DLL4, HEYL, PLXND1, WWC1, STAT1, NEURL1B, KAT2A, PSENEN, JAG1, YBX1
REACTOME_TRANSLESION_SYNTHESIS_BY_POLK	0.113674	0.866253	-0.569835	-1.38407	620	17	POLK, RFC2, REV3L, RFC3, RFC4, RFC5, PCNA, RPA2
REACTOME_PEPTIDE_HORMONE_METABOLISM	0.115223	0.873582	-0.442115	-1.31485	659	46	KIF5C, INHBB, SPCS2, UCN, ANPEP, GNB3, BCHE, KIF5A, DPP4, RAB27A
REACTOME_INTERACTION_WITH_CUMULUS_CELLS_AND_THE_ZONA_PELLUCIDA	0.116068	0.875516	0.831653	1.3719	561	3	ZP3, B4GALT1, OVGP1
KEGG_PANTOTHENATE_AND_COA_BIOSYNTHESIS	0.297991	0.879783	0.504941	1.15818	1334	12	VNN1, ENPP1
REACTOME_CARDIAC_CONDUCTION	0.11865	0.887188	-0.405304	-1.27935	688	66	KCNH2, KCNIP2, FXYD2, TNNI3, CACNA2D1, ATP2A1, ATP2A3, CACNA1D, CACNG4, SCN1B, KAT2B, CACNB4, KCNK5, KCND1, ORAI2, KCNJ11, KCNJ14, DMPK, SLC8A1, ITPR2, ATP1A3
REACTOME_GASTRIN_CREB_SIGNALLING_PATHWAY_VIA_PKC_AND_MAPK	0.118864	0.887188	0.570943	1.38445	539	15	HBEGF, MAPK3, RPS6KA3, MAPK7
REACTOME_CROSS_PRESENTATION_OF_SOLUBLE_EXOGENOUS_ANTIGENS_ENDOSOMES	0.120084	0.887188	0.434433	1.31235	515	43	PSMB9, PSMB8, PSMD8, PSME2, PSMB7, PSME1, PSMB3, SEM1, PSMD14, PSMD3, PSMD2, PSMD7, PSMB5, PSMC4, PSMB6, PSMA6, PSMA7, PSMD4, PSMB10, PSMC3, PSMA3, PSMD13
REACTOME_BETA_CATENIN_INDEPENDENT_WNT_SIGNALING	0.121547	0.887188	0.338798	1.22425	483	125	PRKCG, ROR1, PSMB9, TNRC6C, AXIN2, PLCB1, PARD6A, NFATC1, WNT4, NLK, PSMB8, WNT5A, PSMD8, GNB2, FZD8, PSME2, PSMB7, VANGL2, MYC, PSME1, AP2A2, AP2S1, AGO4, PFN1, PSMB3, SEM1, PSMD14, PSMD3, PSMD2, ITPR3, CLTB, PSMD7, RAC2, PSMB5, MAP3K7, TCF7L1, PSMC4, UBC, SMURF2, PSMB6, PSMA6, FZD3, PSMA7, GNB1, WNT5B, PDE6A, PSMD4
REACTOME_NUCLEOTIDE_LIKE_PURINERGIC_RECEPTORS	0.121925	0.887188	0.689643	1.39562	564	7	ADORA2A, P2RY6, P2RY2
REACTOME_MAP2K_AND_MAPK_ACTIVATION	0.122291	0.887188	0.449758	1.31858	535	37	FGA, CNKSR2, KSR2, ITGB3, MAPK3, KSR1, FN1, WDR83, LAMTOR2, MAP2K1, SRC, ACTG1, MARK3, CSK, RAF1, CNKSR1, MAP2K2
REACTOME_INTERLEUKIN_9_SIGNALING	0.12259	0.887188	0.716171	1.39884	565	6	STAT5A, STAT1, STAT3, JAK1
REACTOME_METABOLISM_OF_POLYAMINES	0.122811	0.887188	0.401713	1.28077	518	57	PSMB9, AZIN2, SMOX, PSMB8, PSMD8, PSME2, PSMB7, SRM, PSME1, SAT1, PSMB3, SEM1, PSMD14, PSMD3, PSMD2, PSMD7, PSMB5, PSMC4, PSMB6, PSMA6, PSMA7, ODC1, PSMD4, OAZ3, PSMB10
REACTOME_ACYL_CHAIN_REMODELING_OF_CL	0.123305	0.887188	-0.726618	-1.38685	663	6	PLA2G6, PLA2G4A, LCLAT1
REACTOME_ACTIVATION_OF_C3_AND_C5	0.124973	0.887188	0.714938	1.39643	576	6	CFB, C3, C2
REACTOME_WNT5A_DEPENDENT_INTERNALIZATION_OF_FZD4	0.126414	0.887188	0.576037	1.37574	580	14	PRKCG, WNT5A, AP2A2, AP2S1, CLTB
REACTOME_VLDL_ASSEMBLY	0.126686	0.887188	0.876658	1.31924	619	2	APOC1, P4HB
REACTOME_SIGNALING_BY_NOTCH4	0.126839	0.887188	0.371746	1.25233	525	79	DLL4, PSMB9, PSMB8, PSMD8, NOTCH4, PSME2, PSMB7, KAT2A, SMAD3, PSME1, PSENEN, JAG1, PSMB3, SEM1, PSMD14, PSMD3, PSMD2, PSEN1, AKT1, PSMD7, PSMB5, MAML1, PSMC4, UBC, RBX1, PSMB6, PSMA6, PSMA7
REACTOME_POST_CHAPERONIN_TUBULIN_FOLDING_PATHWAY	0.1269	0.887188	0.543112	1.35939	575	17	TUBB2B, TBCE, TUBB3, TUBA1C, TUBA1A, TUBB2A, TUBB4B, TUBA4A, TUBB6
REACTOME_REDUCTION_OF_CYTOSOLIC_CAPLUSPLUS_LEVELS	0.126963	0.887188	-0.675719	-1.38176	678	8	ATP2A1, ATP2A3
REACTOME_ADRENOCEPTORS	0.127168	0.887188	-0.752455	-1.37701	681	5	ADRB1, ADRA1D, ADRA2C
KEGG_LONG_TERM_DEPRESSION	0.308015	0.895168	0.359792	1.09286	1321	43	PRKCG, LYN, PLA2G12A, PLCB1, PLA2G4B, GNA12, MAPK3, PPP2R1A
REACTOME_TELOMERE_EXTENSION_BY_TELOMERASE	0.129123	0.896618	0.743939	1.39072	598	5	NHP2, RUVBL2, WRAP53, DKC1, RUVBL1
REACTOME_UB_SPECIFIC_PROCESSING_PROTEASES	0.130367	0.898124	0.321068	1.19473	503	156	USP44, BIRC3, PSMB9, NFKBIA, IFIH1, AXIN2, ADRB2, DDX58, PSMB8, PSMD8, USP11, PSME2, PSMB7, KAT2A, SMAD3, SMAD7, MYC, POLB, FOXO4, RNF123, USP18, PSME1, IDE, UFD1, TADA2B, USP5, PSMB3, SEM1, PSMD14, SIAH2, VDAC1, PTRH2, PSMD3, PSMD2, ADRM1, CYLD, PSMD7, PSMB5, MAP3K7, PSMC4, UBC, SMURF2, ATXN7, PSMB6, PSMA6, HGS, PSMA7, RUVBL1
REACTOME_GLUCAGON_TYPE_LIGAND_RECEPTORS	0.130548	0.898124	0.572806	1.36802	599	14	GLP2R, GNB2
KEGG_TGF_BETA_SIGNALING_PATHWAY	0.3144	0.899667	-0.351551	-1.09722	1809	60	INHBB, BMP8B, BMP4, TGFB3, AMH, BMPR1B, E2F5, ACVR2A, EP300, ACVR2B, ACVR1
REACTOME_E2F_ENABLED_INHIBITION_OF_PRE_REPLICATION_COMPLEX_FORMATION	0.131544	0.900028	-0.652372	-1.36641	695	9	CDK1, ORC5, CCNB1, ORC1, ORC6, ORC3, ORC2, MCM8
REACTOME_DISEASES_OF_SIGNAL_TRANSDUCTION	0.133043	0.900028	0.282762	1.14459	458	324	DLL4, FGA, HEYL, RASAL1, CNKSR2, KSR2, RBP4, HBEGF, STAT5A, ITGB3, PSMB9, VAV1, PRR5, PDGFB, SPRED1, TBL1X, EREG, PPP2R5B, STAT1, PSMB8, NEURL1B, MAPK3, KSR1, HDAC3, PSMD8, PPP2R1A, LRP5, FZD8, PSME2, STRA6, RASA3, SND1, PSMB7, KAT2A, HDAC6, SMAD3, HDAC9, MYC, MAPKAP1, FOXO4, FYN, PSME1, TGFA, FN1, AREG, PSENEN, BAD, JAG1, CLCN6, RBP1, NCOR1, PHB, PSMB3, RHOG, MYO18A, MAP2K1, PORCN, MTOR, SEM1, M…
REACTOME_GRB7_EVENTS_IN_ERBB2_SIGNALING	0.133507	0.900028	-0.747438	-1.36783	715	5	NRG2
REACTOME_ANTIGEN_ACTIVATES_B_CELL_RECEPTOR_BCR_LEADING_TO_GENERATION_OF_SECOND_MESSENGERS	0.134275	0.900028	0.499489	1.32699	598	23	CD22, VAV1, SH3KBP1, LYN, ORAI1, FYN
REACTOME_DEGRADATION_OF_DVL	0.134807	0.900028	0.402175	1.26537	566	54	PSMB9, PSMB8, PSMD8, PSME2, PSMB7, PSME1, PSMB3, SEM1, PSMD14, PSMD3, PSMD2, PSMD7, PSMB5, PSMC4, UBC, RBX1, PSMB6, PSMA6, PSMA7, PSMD4
REACTOME_SIGNALING_BY_MODERATE_KINASE_ACTIVITY_BRAF_MUTANTS	0.135969	0.900028	0.432527	1.28861	594	40	FGA, CNKSR2, KSR2, ITGB3, MAPK3, KSR1, FN1, PHB, MAP2K1, MAP3K11, SRC, ACTG1, MARK3, CSK, RAF1, CNKSR1, MAP2K2
REACTOME_PKA_ACTIVATION_IN_GLUCAGON_SIGNALLING	0.136403	0.900028	0.591017	1.36175	627	12	ADCY5, ADCY7, PRKAR1B
REACTOME_RUNX1_REGULATES_TRANSCRIPTION_OF_GENES_INVOLVED_IN_DIFFERENTIATION_OF_KERATINOCYTES	0.136599	0.900028	0.679562	1.37522	632	7	SOCS3, SOCS4, CTSK, RUNX1, CBFB
REACTOME_GLUTATHIONE_SYNTHESIS_AND_RECYCLING	0.136688	0.900028	0.606643	1.36767	632	11	GGT1, GGT5, CHAC1, OPLAH, CHAC2
REACTOME_EXTRACELLULAR_MATRIX_ORGANIZATION	0.137427	0.900028	0.307159	1.17282	516	189	FGA, ICAM1, COL4A4, ADAM12, COL13A1, EMILIN2, COL9A2, ITGB3, ADAMTS9, LOX, TNXB, PDGFB, ITGB2, ICAM5, BMP2, MMP1, ACTN1, MMP25, ADAM8, ADAMTS4, ITGA10, TNC, COL8A1, CAPN12, LAMB3, MMP10, SDC4, CTSK, ITGA5, PLOD2, COL6A1, PCOLCE2, LOXL3, JAM3, TIMP1, LAMC2, FN1, HSPG2, COL12A1, ITGA4, BSG, LTBP2, EFEMP2, DDR1, P4HB, COL16A1, COLGALT1
REACTOME_O_GLYCOSYLATION_OF_TSR_DOMAIN_CONTAINING_PROTEINS	0.137849	0.900028	-0.545917	-1.34473	754	18	THSD7A, ADAMTS12, ADAMTS10, SPON2, ADAMTS13
REACTOME_ACROSOME_REACTION_AND_SPERM:OOCYTE_MEMBRANE_BINDING	0.138537	0.900028	0.868388	1.30679	677	2	IZUMO4, CD9
REACTOME_REMOVAL_OF_AMINOTERMINAL_PROPEPTIDES_FROM_GAMMA_CARBOXYLATED_PROTEINS	0.1392	0.900028	-0.771288	-1.33675	733	4	PROC, PROS1
REACTOME_CASPASE_ACTIVATION_VIA_DEPENDENCE_RECEPTORS_IN_THE_ABSENCE_OF_LIGAND	0.139304	0.900028	-0.665271	-1.3604	744	8	DAPK1, DAPK2, UNC5B, APPL1
REACTOME_BETA_DEFENSINS	0.14147	0.906304	0.812288	1.33996	684	3	TLR2, TLR1, DEFB1
REACTOME_REGULATION_OF_RUNX3_EXPRESSION_AND_ACTIVITY	0.143842	0.906304	0.397088	1.24937	604	54	PSMB9, RUNX3, PSMB8, PSMD8, PSME2, PSMB7, PSME1, PSMB3, SEM1, PSMD14, SRC, PSMD3, PSMD2, PSMD7, PSMB5, PSMC4, UBC, SMURF2, PSMB6, PSMA6, PSMA7, PSMD4, CBFB, PSMB10, TGFB1, PSMC3
REACTOME_RUNX1_REGULATES_TRANSCRIPTION_OF_GENES_INVOLVED_IN_WNT_SIGNALING	0.145458	0.906304	-0.767965	-1.33099	766	4	RSPO3
REACTOME_SIGNALING_BY_SCF_KIT	0.146247	0.906304	0.435163	1.27579	640	37	STAT5A, VAV1, LYN, STAT1, FES, SH2B2, PTPRU, FYN, SOCS6
REACTOME_DNA_REPAIR	0.146572	0.906304	-0.301321	-1.15608	946	280	FANCB, FANCM, BRCA2, POLE2, COPS4, XPA, SLX1A, BLM, ATM, NEIL1, RAD51AP1, USP1, DTL, MSH6, ALKBH3, POLK, CCNA2, HUS1, POLI, NEIL3, DNA2, BRCA1, RFC2, TOPBP1, REV3L, EP300, PAXIP1, NHEJ1, RFC3, UBE2B, RMI2, POLD3, PPP4R2, RAD18, DCLRE1C, RFC4, RAD50, FANCI, RMI1, USP45, ATR, TCEA1, HERC2, RAD51B, NBN, USP7, GEN1, GTF2H5, TP53BP1, TERF1, ISY1, MSH2, POT1, ERCC8, WDR48, DDB2, RIF1, XPC, FANCE, EYA2,…
REACTOME_THE_NLRP3_INFLAMMASOME	0.146837	0.906304	0.599847	1.35235	679	11	NFKB2, NFKB1, HSP90AB1, RELA, PANX1
REACTOME_PECAM1_INTERACTIONS	0.146895	0.906304	0.615096	1.35901	685	10	ITGB3, LYN, FYN, SRC, ITGAV
REACTOME_TRANSLOCATION_OF_SLC2A4_GLUT4_TO_THE_PLASMA_MEMBRANE	0.14701	0.906304	0.382484	1.23512	616	62	EXOC6, TUBB2B, TUBB3, TUBA1C, TUBA1A, ASPSCR1, MYO1C, TUBB2A, TUBB4B, TUBA4A, TUBB6, PRKAG2, YWHAH, TBC1D4, ACTG1, YWHAG, TUBA1B, AKT1, MYH9, EXOC3
REACTOME_L1CAM_INTERACTIONS	0.147123	0.906304	0.351269	1.21254	605	92	ANK2, ITGB3, SCN8A, NRCAM, TUBB2B, TUBB3, TUBA1C, CHL1, DLG4, TUBA1A, ITGA10, MAPK3, KCNQ3, TUBB2A, TUBB4B, SPTBN2, TUBA4A, RPS6KA3, TUBB6, ITGA5, HSPA8, AP2A2, CNTNAP1, AP2S1
REACTOME_TRANSPORT_OF_CONNEXONS_TO_THE_PLASMA_MEMBRANE	0.14914	0.906304	0.569626	1.33553	684	13	TUBB2B, TUBB3, TUBA1C, TUBA1A, GJB2, TUBB2A, TUBB4B, TUBA4A, TUBB6
REACTOME_SUMOYLATION_OF_INTRACELLULAR_RECEPTORS	0.149648	0.906304	-0.501057	-1.3069	827	24	HDAC4, NR5A2, AR, NR2C1, NR4A2
REACTOME_RHO_GTPASES_ACTIVATE_IQGAPS	0.150593	0.906304	0.484935	1.29983	672	24	TUBB2B, TUBB3, TUBA1C, TUBA1A, IQGAP2, TUBB2A, TUBB4B, TUBA4A, TUBB6
REACTOME_VITAMIN_D_CALCIFEROL_METABOLISM	0.151053	0.906304	0.644576	1.35427	702	8	CYP27B1, VDR
REACTOME_DIGESTION_OF_DIETARY_LIPID	0.151071	0.906304	-0.92602	-1.23252	761	1	CEL
REACTOME_MITOCHONDRIAL_PROTEIN_IMPORT	0.151235	0.906304	0.377725	1.22961	636	64	COX19, SLC25A13, FXN, CHCHD5, PMPCA, NDUFB8, ATP5F1A, CHCHD4, ATP5MC1, ATP5F1B, TIMM22, GRPEL1, CS, COA4, COX17, TOMM40, TIMM44, VDAC1, CYC1, TIMM10, CHCHD10, TIMM21, COA6, LDHD, MTX2, HSPD1, IDH3G, SLC25A6, TIMM13, ACO2, TOMM6, TOMM5
REACTOME_SYNTHESIS_OF_GDP_MANNOSE	0.152188	0.906304	0.72809	1.36109	705	5	MPI, PMM1, GMPPA, GMPPB
REACTOME_HEDGEHOG_OFF_STATE	0.153091	0.906304	0.343128	1.20223	623	101	ADCY5, PSMB9, ADCY7, TUBB2B, GLI1, TUBB3, TUBA1C, GPR161, TUBA1A, PSMB8, TUBB2A, TUBB4B, PSMD8, TUBA4A, PSME2, PRKAR1B, TUBB6, PSMB7, PSME1, PSMB3, SEM1, PSMD14, PSMD3, PSMD2, SMO, TUBA1B, PSMD7, NUMB, IFT140, IFT122, PSMB5, PSMC4, UBC, IFT52, PRKAR2A, RBX1, PSMB6, PSMA6, PSMA7, ADCY9
REACTOME_NEURONAL_SYSTEM	0.153131	0.906304	0.295757	1.14674	559	219	ADCY5, BEGAIN, KCNV1, KCNQ1, PRKCG, CACFD1, ADCY7, SLC22A1, KCNJ2, MAPT, TUBB2B, KCNN1, KCNK3, GRIN2D, NLGN3, TUBB3, TUBA1C, ABCC8, PLCB1, GRIK2, PPFIA4, LRFN3, SHANK2, AKAP5, SLC17A7, DLG4, TUBA1A, KCNG1, MAPK3, KCNQ3, TUBB2A, TUBB4B, DLGAP4, RASGRF2, TUBA4A, GNB2, PPM1F, RPS6KA3, MAOA, PRKAR1B, TUBB6, CACNG8
REACTOME_INTERACTION_BETWEEN_L1_AND_ANKYRINS	0.153147	0.906304	0.513875	1.31526	690	19	ANK2, SCN8A, NRCAM, KCNQ3, SPTBN2
REACTOME_SEROTONIN_RECEPTORS	0.153846	0.906304	-0.924685	-1.23075	775	1	HTR1D
REACTOME_VEGF_LIGAND_RECEPTOR_INTERACTIONS	0.153944	0.906304	0.765665	1.35346	727	4	VEGFA, VEGFC, PGF
REACTOME_ACTIVATION_OF_NIMA_KINASES_NEK9_NEK6_NEK7	0.154806	0.906304	-0.676229	-1.34111	830	7	CDK1, CCNB1, NEK7, CCNB2
REACTOME_SIGNALING_BY_RAS_MUTANTS	0.156964	0.906304	0.395229	1.23659	665	52	FGA, RASAL1, CNKSR2, KSR2, ITGB3, SPRED1, MAPK3, KSR1, RASA3, FN1, PHB, MAP2K1, MAP3K11, SRC, ACTG1, MARK3, CSK, RAF1
REACTOME_DEGRADATION_OF_GLI1_BY_THE_PROTEASOME	0.157832	0.906304	0.387057	1.23404	666	57	PSMB9, GLI1, PSMB8, PSMD8, PSME2, PSMB7, PSME1, PSMB3, SEM1, PSMD14, PSMD3, PSMD2, PSMD7, NUMB, PSMB5, PSMC4, UBC, RBX1, PSMB6, PSMA6, PSMA7, PSMD4, CUL1, PSMB10, PSMC3
REACTOME_TYROSINE_CATABOLISM	0.158721	0.906304	-0.801869	-1.29296	818	3	HGD
REACTOME_ZINC_INFLUX_INTO_CELLS_BY_THE_SLC39_GENE_FAMILY	0.159003	0.906304	0.638679	1.34188	739	8	SLC39A3, SLC39A4, SLC39A14
REACTOME_BIOSYNTHESIS_OF_MARESIN_LIKE_SPMS	0.159338	0.906304	0.920011	1.2274	789	1	CYP2D6
REACTOME_G2_M_DNA_REPLICATION_CHECKPOINT	0.160544	0.906304	-0.730715	-1.33722	860	5	CDK1, PKMYT1, CCNB1, CCNB2, WEE1
REACTOME_MAP3K8_TPL2_DEPENDENT_MAPK1_3_ACTIVATION	0.161255	0.906304	0.531636	1.31143	729	16	MAP3K8, TNIP2, NFKB1, MAP2K1, UBC, IKBKB, CUL1
REACTOME_COSTIMULATION_BY_THE_CD28_FAMILY	0.161721	0.906304	0.417917	1.25137	702	41	MAP3K8, VAV1, PRR5, LYN, PPP2R5B, PPP2R1A, TRIB3, MAPKAP1, FYN, THEM4, MTOR, SRC, CSK, AKT1, MLST8
REACTOME_ACTIVATION_OF_GENE_EXPRESSION_BY_SREBF_SREBP	0.161768	0.906304	0.415869	1.24977	698	42	ACACB, HELZ2, TBL1X, FDPS, IDI1, DHCR7, LSS, ELOVL6, HMGCS1, FDFT1, SQLE
REACTOME_GABA_B_RECEPTOR_ACTIVATION	0.162054	0.906304	0.488045	1.28487	725	22	ADCY5, ADCY7, KCNJ2, GNB2
REACTOME_SYNTHESIS_OF_16_20_HYDROXYEICOSATETRAENOIC_ACIDS_HETE	0.162791	0.906304	-0.796954	-1.28503	839	3	CYP2U1
REACTOME_VITAMIN_B2_RIBOFLAVIN_METABOLISM	0.162876	0.906304	0.687502	1.34284	751	6	SLC52A3, ENPP1, FLAD1, SLC52A2
REACTOME_ACETYLCHOLINE_BINDING_AND_DOWNSTREAM_EVENTS	0.162984	0.906304	-0.796708	-1.28463	840	3	CHRNA7
REACTOME_HIGHLY_CALCIUM_PERMEABLE_POSTSYNAPTIC_NICOTINIC_ACETYLCHOLINE_RECEPTORS	0.162984	0.906304	-0.796708	-1.28463	840	3	CHRNA7
REACTOME_PASSIVE_TRANSPORT_BY_AQUAPORINS	0.163613	0.906304	0.721833	1.34939	758	5	AQP11, AQP7, AQP6
REACTOME_NRCAM_INTERACTIONS	0.164176	0.906304	0.686339	1.34057	757	6	NRCAM, DLG4, ANK1
REACTOME_EGFR_TRANSACTIVATION_BY_GASTRIN	0.164804	0.906304	0.633206	1.33038	766	8	HBEGF, GRB2, HRAS
REACTOME_UPTAKE_AND_FUNCTION_OF_DIPHTHERIA_TOXIN	0.165042	0.906304	0.685007	1.33797	761	6	HBEGF, HSP90AB1, TXNRD1
REACTOME_TANDEM_PORE_DOMAIN_POTASSIUM_CHANNELS	0.165634	0.906304	0.795489	1.31225	801	3	KCNK3, KCNK6
REACTOME_PHASE_1_INACTIVATION_OF_FAST_NAPLUS_CHANNELS	0.165891	0.906304	-0.794498	-1.28107	855	3	KCNIP2, KCND1
REACTOME_MITOTIC_SPINDLE_CHECKPOINT	0.167224	0.907133	-0.350146	-1.19423	1000	108	CENPP, CENPH, CENPA, KNTC1, MIS12, CENPN, CENPM, PPP1CC, SPC25, MAD2L1, XPO1, NDC80, SKA1, KIF2A, CENPF, CENPE, ITGB3BP, CENPI, NUF2, KNL1, KIF18A, CENPK, CENPC, NSL1, B9D2, NUP107, ZWINT, ANAPC4, ERCC6L, BIRC5, UBE2C, PAFAH1B1, CENPU
REACTOME_SIGNALING_BY_NOTCH1	0.167264	0.907133	0.367631	1.20745	699	67	DLL4, HEYL, DNER, TBL1X, DTX2, NEURL1B, HDAC3, KAT2A, HDAC6, HDAC9, MYC, PSENEN, JAG1, NCOR1, TLE4
REACTOME_RAF_ACTIVATION	0.167956	0.907575	0.454383	1.25828	737	28	PPP2R5B, KSR1, PPP2R1A, PHB, MAP2K1, MAP3K11, SRC, MARK3, RAF1, MAP2K2, CAMK2G
REACTOME_DEACTIVATION_OF_THE_BETA_CATENIN_TRANSACTIVATING_COMPLEX	0.170658	0.908302	-0.436095	-1.24704	961	38	TLE2, XIAP, SOX6, XPO1, ASH2L, SOX2, TCF7
REACTOME_REGULATION_OF_IFNA_SIGNALING	0.170721	0.908302	0.569003	1.31103	785	12	SOCS3, STAT1, IFNAR2, USP18, STAT2
REACTOME_RIP_MEDIATED_NFKB_ACTIVATION_VIA_ZBP1	0.171913	0.908302	0.534817	1.29685	780	15	NFKBIA, NFKB2, NFKB1, TICAM1, MYD88, RELA, NKIRAS1, IKBKB, NKIRAS2, DHX9
REACTOME_CALCITONIN_LIKE_LIGAND_RECEPTORS	0.172279	0.908302	-0.84521	-1.25361	879	2	ADM2
REACTOME_FACTORS_INVOLVED_IN_MEGAKARYOCYTE_DEVELOPMENT_AND_PLATELET_PRODUCTION	0.173217	0.908302	0.328593	1.16779	691	113	KIF1A, GATA2, MAFF, TUBB2B, KIF21B, EHD1, TUBB3, TUBA1C, SH2B2, DOCK4, DOCK10, KIF9, DOCK2, TUBA1A, SH2B1, TUBB2A, TUBB4B, TUBA4A, PRKAR1B, TUBB6, RCOR1, KIF1C, AKAP1, MAFK, KIFC1, IRF1, KLC2
REACTOME_INTERLEUKIN_RECEPTOR_SHC_SIGNALING	0.175691	0.908302	0.506746	1.28137	794	18	CSF2, PIK3CD, SHC1, CSF2RA
REACTOME_STAT5_ACTIVATION	0.176738	0.908302	0.678208	1.32469	815	6	STAT5A, GRB2
REACTOME_CONDENSATION_OF_PROPHASE_CHROMOSOMES	0.176742	0.908302	-0.565376	-1.29477	955	13	CDK1, PHF8, SMC2, CCNB1, NCAPH2, SMC4
REACTOME_REGULATION_OF_TP53_ACTIVITY_THROUGH_ASSOCIATION_WITH_CO_FACTORS	0.179326	0.908302	-0.57751	-1.2991	967	12	POU4F1, AKT3
REACTOME_REGULATION_OF_MRNA_STABILITY_BY_PROTEINS_THAT_BIND_AU_RICH_ELEMENTS	0.179437	0.908302	0.346524	1.18066	739	85	PSMB9, EXOSC1, PSMB8, PSMD8, MAPK11, PSME2, TNFSF13, PSMB7, HSPA8, PSME1, EXOSC5, EIF4G1, PSMB3, HSPA1A, SEM1, PSMD14, MAPKAPK2, PSMD3, PSMD2, AKT1, PSMD7, PSMB5, PSMC4, UBC, PSMB6, EXOSC7, PSMA6, PSMA7, ELAVL1, ZFP36L1, PSMD4, DCP1A, YWHAB, PSMB10, KHSRP, PSMC3, ZFP36, EXOSC3, PSMA3, PSMD13
REACTOME_METABOLISM_OF_NITRIC_OXIDE:_ENOS_ACTIVATION_AND_REGULATION	0.179721	0.908302	0.541865	1.29413	825	14	NOSTRIN, NOSIP, DNM2, DDAH2, AKT1, HSP90AA1, DDAH1, LYPLA1, CALM1, WASL
REACTOME_SIGNALING_BY_MST1	0.179742	0.908302	0.747481	1.32131	849	4	MST1R, SPINT1, SPINT2
REACTOME_DAP12_SIGNALING	0.181884	0.908302	-0.500602	-1.27383	1003	21	PLCG2, VAV3, PIK3CB, KLRD1, PIK3R1, PIK3R2
REACTOME_SIGNALING_BY_EGFR	0.182199	0.908302	0.400965	1.22274	781	45	ADAM12, HBEGF, EREG, SH3KBP1, SPRY2, TGFA, AREG, EPN1, SRC, CSK, CBL, ARHGEF7, SHC1, UBC, HGS, PTPRK, EPS15L1, GRB2
REACTOME_DOWNSTREAM_TCR_SIGNALING	0.182762	0.908302	0.352066	1.17894	756	77	PSMB9, NFKBIA, CDC34, PSMB8, PSMD8, PSME2, NFKB1, PSMB7, PSME1, PRKCQ, PSMB3, SEM1, PSMD14, PSMD3, PSMD2, PSMD7, PSMB5, RELA, MAP3K7, PSMC4, UBC, PSMB6, PSMA6, PSMA7, PSMD4, IKBKB, TRAF6, CUL1
REACTOME_DIGESTION	0.183766	0.908302	-0.743786	-1.28908	968	4	CEL, AMY2B
REACTOME_UREA_CYCLE	0.184506	0.908302	0.646648	1.30861	854	7	ASL, ARG2, ASS1, NAGS
REACTOME_EGFR_DOWNREGULATION	0.185025	0.908302	0.447623	1.23956	812	28	HBEGF, EREG, SH3KBP1, SPRY2, TGFA, AREG, EPN1, CBL, ARHGEF7, UBC, HGS, PTPRK, EPS15L1, GRB2
REACTOME_REGULATION_OF_APOPTOSIS	0.185448	0.908302	0.387232	1.2074	784	51	PSMB9, PSMB8, PSMD8, PSME2, PSMB7, PSME1, PSMB3, SEM1, PSMD14, PSMD3, PSMD2, PSMD7, PSMB5, PSMC4, UBC, PSMB6, PSMA6, PSMA7, PSMD4, PSMB10, PSMC3, PSMA3, PSMD13
REACTOME_SYNTHESIS_OF_LEUKOTRIENES_LT_AND_EOXINS_EX	0.185867	0.908302	0.586742	1.29636	867	10	GGT1, GGT5
REACTOME_ZBP1_DAI_MEDIATED_INDUCTION_OF_TYPE_I_IFNS	0.186519	0.908302	0.50063	1.26591	843	18	NFKBIA, NFKB2, NFKB1, TICAM1, MYD88, RELA, NKIRAS1, IKBKB, NKIRAS2, DTX4, DHX9
REACTOME_SIGNALING_BY_NOTCH	0.187045	0.908302	0.303933	1.13707	718	162	DLL4, HEYL, DNER, PLXND1, PSMB9, TNRC6C, TBL1X, DTX2, WWC1, STAT1, PSMB8, NEURL1B, HDAC3, PSMD8, NOTCH4, PSME2, RFNG, B4GALT1, PSMB7, KAT2A, HDAC6, SMAD3, HDAC9, MYC, PSME1, PSENEN, TFDP2, AGO4, JAG1, YBX1, ST3GAL4, NCOR1, TLE4, PSMB3, SEM1, PSMD14, E2F1, PSMD3, PSMD2, RUNX1, PSEN1, AKT1, PSMD7, NUMB, PSMB5, HDAC7, MAML1, PSMC4, UBC, RBX1, PSMB6, PSMA6
REACTOME_SIGNALING_BY_NOTCH1_IN_CANCER	0.187114	0.908302	0.380689	1.19777	786	54	DLL4, HEYL, TBL1X, NEURL1B, HDAC3, KAT2A, HDAC6, HDAC9, MYC, PSENEN, JAG1, NCOR1
REACTOME_RRNA_MODIFICATION_IN_THE_NUCLEUS_AND_CYTOSOL	0.187515	0.908302	0.372793	1.19531	792	59	DHX37, NHP2, RRP9, TBL3, PWP2, NOP56, RRP7A, DKC1, UTP6, NOP14, PDCD11, BUD23, WDR3, RPS14, NOP10, WDR46, RRP36, FBL, BMS1, IMP4, DDX49, RPS2, UTP3, NOP2, PNO1, SNU13, NOL6, RPS7, UTP4, THUMPD1, UTP25, RPS6, UTP11, UTP14A
REACTOME_NONHOMOLOGOUS_END_JOINING_NHEJ	0.187834	0.908302	-0.437681	-1.23348	1055	35	ATM, BRCA1, PAXIP1, NHEJ1, DCLRE1C, RAD50, HERC2, NBN, TP53BP1, RIF1, TDP2, BRCC3, KAT5
REACTOME_CREB_PHOSPHORYLATION	0.188174	0.908302	0.643333	1.3019	871	7	RPS6KA3, MAPKAPK2, RPS6KA1, RPS6KA5, ATF1, CREB1
REACTOME_FATTY_ACIDS_BOUND_TO_GPR40_FFAR1_REGULATE_INSULIN_SECRETION	0.188623	0.908302	0.74205	1.31171	891	4	PLCB1, GNA11
REACTOME_FREE_FATTY_ACIDS_REGULATE_INSULIN_SECRETION	0.188867	0.908302	0.66918	1.30705	871	6	PLCB1, GNA11, ACSL4
REACTOME_EGFR_INTERACTS_WITH_PHOSPHOLIPASE_C_GAMMA	0.189514	0.908302	0.616268	1.2948	881	8	HBEGF, EREG, TGFA, AREG
REACTOME_SCAVENGING_OF_HEME_FROM_PLASMA	0.189702	0.908302	-0.836194	-1.24024	968	2	LRP1
REACTOME_RECOGNITION_OF_DNA_DAMAGE_BY_PCNA_CONTAINING_REPLICATION_COMPLEX	0.190655	0.908302	-0.453553	-1.23749	1068	30	POLE2, USP1, DTL, RFC2, RFC3, UBE2B, POLD3, RAD18, RFC4, WDR48, RFC5, PCNA, RPA2, POLD2
REACTOME_FGFR2C_LIGAND_BINDING_AND_ACTIVATION	0.191073	0.908302	-0.835458	-1.23915	975	2	FGFR2
REACTOME_INTERLEUKIN_21_SIGNALING	0.191411	0.908302	0.64142	1.29803	886	7	STAT5A, STAT1, STAT3, JAK1
REACTOME_FERTILIZATION	0.191891	0.908302	0.601146	1.29895	903	9	CATSPER1, ZP3, IZUMO4, B4GALT1, OVGP1
REACTOME_ADAPTIVE_IMMUNE_SYSTEM	0.19242	0.908302	0.254807	1.08465	593	560	CD22, ICAM1, IFITM1, C3, HLA-B, MAP3K8, KBTBD8, PSMB9, VAV1, NFKBIA, SOCS3, TLR2, PRR5, TUBB2B, ITGB2, ICAM5, SH3KBP1, CDC34, LYN, TUBB3, RNF182, TUBA1C, PPP2R5B, CD226, PRKN, HLA-DMB, DTX3L, FBXL15, RAPGEF4, TREM1, NFATC1, XDH, HECW2, TUBA1A, NFKBIE, HERC6, PSMB8, KLHL25, CD74, RASGRP1, UBE2W, TLR1, TAP2, TUBB2A, TUBB4B, TAP1, PSMD8, PPP2R1A, RILP, SPTBN2, TUBA4A, UBE2L6, PSME2, FZR1, ASB6, MICB…
REACTOME_DEFECTIVE_CFTR_CAUSES_CYSTIC_FIBROSIS	0.192854	0.908302	0.372898	1.1889	814	57	PSMB9, PSMB8, PSMD8, PSME2, PSMB7, PSME1, PSMB3, SEM1, PSMD14, PSMD3, PSMD2, PSMD7, PSMB5, PSMC4, UBC, PSMB6, PSMA6, PSMA7, PSMD4, OS9, DERL1, VCP, PSMB10, PSMC3, PSMA3, PSMD13
REACTOME_INTERLEUKIN_17_SIGNALING	0.193802	0.908302	0.359665	1.17836	812	66	IRAK2, MAP3K8, IL17RC, DUSP4, MAPK3, DUSP6, MAP2K3, PPP2R1A, MAPK11, TNIP2, RPS6KA3, NFKB1, MAPK7
REACTOME_UCH_PROTEINASES	0.194095	0.908302	0.343949	1.1669	801	83	PSMB9, PSMB8, PSMD8, PSME2, PSMB7, SMAD7, PSME1, TFPT, INO80E, ASXL1, ASXL2, PSMB3, SEM1, PSMD14, PSMD3, PSMD2, ADRM1, PSMD7, INO80C, PSMB5, BARD1, PSMC4, UBC, ACTR8, PSMB6, PSMA6, NEDD8, PSMA7, RUVBL1, TGFBR2, PSMD4, INO80D, PSMB10, INO80, TGFB1, BAP1, PSMC3, ACTL6A, NFRKB, PSMA3, PSMD13
REACTOME_SLC_MEDIATED_TRANSMEMBRANE_TRANSPORT	0.196029	0.908302	0.310114	1.13961	769	142	SLCO4A1, SLC22A4, SLC26A9, SLC7A7, RHCG, SLC9A2, SLC22A1, SLC7A2, SLC9A5, SLC39A3, SLC4A8, SLC9A7, SLC17A7, AHCYL2, SLC24A4, SLC2A3, SLC16A3, SLC39A4, SLC16A10, CTNS, SLC11A2, SLCO2B1, SLC13A5, SLC2A6, SLC29A2
REACTOME_COHESIN_LOADING_ONTO_CHROMATIN	0.197299	0.908302	-0.592977	-1.27711	1051	10	SMC3, RAD21, PDS5B, STAG1, STAG2, NIPBL, PDS5A, WAPL, MAU2
REACTOME_ALPHA_OXIDATION_OF_PHYTANATE	0.198514	0.908302	-0.67532	-1.28894	1068	6	ALDH3A2, PECR, SLC27A2, PHYH
REACTOME_RESOLUTION_OF_SISTER_CHROMATID_COHESION	0.199402	0.908302	-0.337425	-1.1628	1200	116	TUBB4A, CENPP, CDK1, CENPH, CENPA, KNTC1, MIS12, CENPN, CENPM, TUBAL3, PPP1CC, SPC25, MAD2L1, XPO1, NDC80, SKA1, SMC3, KIF2A, CENPF, CENPE, ITGB3BP, CENPI, NUF2, CCNB1, RAD21, KNL1, KIF18A, CENPK, CENPC, NSL1, B9D2, PDS5B, CCNB2, NUP107
REACTOME_GLUCONEOGENESIS	0.199415	0.908302	0.457136	1.23515	886	25	SLC25A13, ENO3, ENO2, ALDOA, ALDOC, G6PC3, GPI, GOT2, SLC25A1, ENO1, PC, SLC25A11, SLC37A1, GOT1, SLC37A2, PCK2, SLC25A10, MDH2, PGAM1, TPI1
REACTOME_NITRIC_OXIDE_STIMULATES_GUANYLATE_CYCLASE	0.199434	0.908302	0.542082	1.27095	915	13	PDE11A, PDE9A, PDE2A
REACTOME_PI_3K_CASCADE:FGFR4	0.199514	0.908302	-0.628715	-1.28565	1066	8	FGFR4, PIK3R1, FRS2
REACTOME_REGULATION_OF_SIGNALING_BY_NODAL	0.2	0.908302	-0.774305	-1.24851	1031	3	ACVR2A, ACVR2B
REACTOME_DAG_AND_IP3_SIGNALING	0.200683	0.908302	0.433101	1.21841	881	30	ADCY5, PRKCG, ADCY7
REACTOME_ACTIVATION_OF_AMPK_DOWNSTREAM_OF_NMDARS	0.200801	0.908302	0.485189	1.25333	901	20	MAPT, TUBB2B, TUBB3, TUBA1C, TUBA1A, TUBB2A, TUBB4B, TUBA4A, TUBB6, PRKAG2
REACTOME_CELL_SURFACE_INTERACTIONS_AT_THE_VASCULAR_WALL	0.201355	0.908302	0.34188	1.15988	831	83	SLC7A7, ITGB3, ITGB2, MMP1, GRB14, LYN, TREM1, MERTK, TNFRSF10A, CD74, SLC16A3, GAS6, ATP1B1, SDC4, ITGA5, PROCR, CD99, JAM3, FYN, FN1, TNFRSF10B, ITGA4, BSG, OLR1
REACTOME_THE_ROLE_OF_GTSE1_IN_G2_M_PROGRESSION_AFTER_G2_CHECKPOINT	0.201392	0.908302	0.353127	1.1662	838	69	PSMB9, TUBB2B, TUBB3, TUBA1C, TUBA1A, PSMB8, TUBB2A, TUBB4B, PSMD8, TUBA4A, PSME2, TUBB6, PSMB7, PSME1, FKBPL, PSMB3, SEM1, PSMD14, HSP90AB1, PSMD3, PSMD2, TUBA1B, PSMD7, PSMB5, PSMC4, UBC, PSMB6, PSMA6, PSMA7
REACTOME_ONCOGENIC_MAPK_SIGNALING	0.202059	0.908302	0.348455	1.16221	843	74	FGA, RASAL1, CNKSR2, KSR2, ITGB3, SPRED1, MAPK3, KSR1, RASA3, SND1, FN1, CLCN6, PHB, MAP2K1, MAP3K11, SRC, ACTG1, MARK3, CSK, RAF1, LMNA
REACTOME_DEFECTIVE_CHST14_CAUSES_EDS_MUSCULOCONTRACTURAL_TYPE	0.203488	0.908302	-0.772275	-1.24524	1049	3	CSPG5
REACTOME_CREB1_PHOSPHORYLATION_THROUGH_THE_ACTIVATION_OF_ADENYLATE_CYCLASE	0.204876	0.908302	-0.606049	-1.26938	1083	9	ADCY1, PRKACB
REACTOME_SIGNALING_BY_BRAF_AND_RAF_FUSIONS	0.205486	0.908302	0.366511	1.17517	868	59	FGA, CNKSR2, KSR2, ITGB3, MAPK3, KSR1, SND1, FN1, CLCN6, MAP2K1, SRC, ACTG1, MARK3, CSK, RAF1, LMNA
REACTOME_VITAMIN_B5_PANTOTHENATE_METABOLISM	0.205614	0.908302	0.528102	1.26126	944	14	VNN1, ENPP1, SLC25A16, FASN
REACTOME_SYNTHESIS_OF_PC	0.205856	0.908302	-0.474071	-1.23651	1138	24	SLC44A5, BCHE, ABHD3, CHKA, SLC44A3, SLC44A1, PCYT1A, PCTP, STARD7
REACTOME_PI5P_REGULATES_TP53_ACETYLATION	0.206199	0.908302	-0.605153	-1.2675	1090	9	MAP2K6, PIP4P1, EP300
REACTOME_MUSCARINIC_ACETYLCHOLINE_RECEPTORS	0.206384	0.908302	-0.896909	-1.19378	1040	1	CHRM3
REACTOME_RRNA_PROCESSING_IN_THE_MITOCHONDRION	0.206538	0.908302	0.592838	1.281	972	9	MRM3, ELAC2, TRMT10C, NSUN4, MRM2, TFB1M, MRM1
REACTOME_ERYTHROPOIETIN_ACTIVATES_RAS	0.206619	0.908302	0.53822	1.26189	948	13	VAV1, LYN, EPOR, RAPGEF1, SHC1
REACTOME_DISEASES_OF_CARBOHYDRATE_METABOLISM	0.207641	0.908302	-0.448412	-1.21767	1162	29	GYG2, IDUA, NHLRC1, GAA, PPP1R3C, GYG1, GNS, GUSB, ARSB, GLB1
REACTOME_TOXICITY_OF_BOTULINUM_TOXIN_TYPE_D_BONT_D	0.207909	0.908302	-0.827317	-1.22707	1061	2	VAMP1
REACTOME_MET_RECEPTOR_ACTIVATION	0.208798	0.908302	0.766342	1.26416	1010	3	SPINT1, SPINT2, MET
REACTOME_WAX_AND_PLASMALOGEN_BIOSYNTHESIS	0.211076	0.908302	-0.697255	-1.27599	1131	5	FAR2, AGPS, FAR1, GNPAT
REACTOME_SEMA4D_INDUCED_CELL_MIGRATION_AND_GROWTH_CONE_COLLAPSE	0.211879	0.908302	0.482803	1.23573	955	19	RND1, SEMA4D, MYH14, RHOC, MYL6, MYH9
REACTOME_G_ALPHA_Z_SIGNALLING_EVENTS	0.211893	0.908302	0.421795	1.20087	929	32	ADCY5, PRKCG, ADCY7, RGS19
REACTOME_GABA_RECEPTOR_ACTIVATION	0.21197	0.908302	0.440729	1.21272	934	27	ADCY5, ADCY7, KCNJ2, GNB2
REACTOME_CD28_CO_STIMULATION	0.212197	0.908302	0.440681	1.21259	935	27	MAP3K8, VAV1, PRR5, LYN, TRIB3, MAPKAP1, FYN, THEM4, MTOR, SRC, AKT1, MLST8
REACTOME_TRAF6_MEDIATED_IRF7_ACTIVATION_IN_TLR7_8_OR_9_SIGNALING	0.212265	0.908302	0.558594	1.25934	982	11	IRF7, MYD88, UBC, IRAK1, TRAF6
REACTOME_PROLACTIN_RECEPTOR_SIGNALING	0.212481	0.908302	0.588495	1.27161	1000	9	STAT5A, SH2B1, RBX1, CUL1
REACTOME_FCGR_ACTIVATION	0.212761	0.908302	0.686072	1.28254	986	5	LYN, FYN, SRC, SYK
REACTOME_DISEASES_OF_IMMUNE_SYSTEM	0.212766	0.908302	0.48224	1.23429	959	19	NFKBIA, TLR2, NFKB2, TRAF3, TLR1, NFKB1, TICAM1
REACTOME_ECM_PROTEOGLYCANS	0.21304	0.908302	-0.395527	-1.18428	1221	48	VTN, COL4A3, ITGA2B, TGFB3, LAMA4, ITGAX, COL6A3, PTPRS, COL5A1, SPARC, COL5A3, COL4A2, ITGB1, LAMA1
REACTOME_NOSTRIN_MEDIATED_ENOS_TRAFFICKING	0.213787	0.908302	0.72514	1.28182	1010	4	NOSTRIN, DNM2
REACTOME_G_PROTEIN_ACTIVATION	0.215058	0.908302	-0.526194	-1.2439	1173	15	GNAZ, GNB3, GNG4
REACTOME_ABC_TRANSPORTER_DISORDERS	0.215074	0.908302	0.349492	1.15419	895	69	PSMB9, ABCC8, ABCC2, PSMB8, ABCC6, PSMD8, PSME2, PSMB7, PSME1, ABCB11, PSMB3, SEM1, PSMD14, PSMD3, PSMD2, PSMD7, ABCD1, PSMB5, PSMC4, UBC, PSMB6, PSMA6, PSMA7, PSMD4, OS9, DERL1, VCP, PSMB10
REACTOME_CA_DEPENDENT_EVENTS	0.215818	0.908302	0.443885	1.21545	965	26	ADCY5, PRKCG, ADCY7
REACTOME_ACTIVATION_OF_IRF3_IRF7_MEDIATED_BY_TBK1_IKK_EPSILON	0.21584	0.908302	0.520272	1.24256	991	14	IRF7, IKBKE, TRAF3, TICAM1
REACTOME_GENE_AND_PROTEIN_EXPRESSION_BY_JAK_STAT_SIGNALING_AFTER_INTERLEUKIN_12_STIMULATION	0.216854	0.908302	0.41631	1.19294	946	33	SOD2, BOLA2, PSME2, ARF1, ANXA2, MSN, MTAP, SNRPA1, SOD1, PPIA, CFL1, PITPNA
REACTOME_INTEGRIN_CELL_SURFACE_INTERACTIONS	0.21699	0.908302	0.366665	1.16903	916	57	FGA, ICAM1, COL4A4, COL13A1, COL9A2, ITGB3, ITGB2, ICAM5, ITGA10, TNC, COL8A1, ITGA5, COL6A1, JAM3, FN1, HSPG2, ITGA4, BSG
REACTOME_CGMP_EFFECTS	0.221334	0.923273	0.553699	1.24831	1024	11	PDE11A, PDE9A, PDE2A
REACTOME_FATTY_ACIDS	0.223402	0.923273	-0.719003	-1.24613	1177	4	CYP4F12, CYP4F3, CYP4F11
REACTOME_REGULATION_OF_RUNX1_EXPRESSION_AND_ACTIVITY	0.223989	0.923273	0.50029	1.2341	1013	16	TNRC6C, CCND3, PML, AGO4, SRC, RUNX1, CDK6, CBFB, AGO1
REACTOME_BUTYROPHILIN_BTN_FAMILY_INTERACTIONS	0.224196	0.923273	-0.611519	-1.25048	1198	8	BTNL9
REACTOME_ASSEMBLY_OF_THE_ORC_COMPLEX_AT_THE_ORIGIN_OF_REPLICATION	0.226555	0.923273	-0.65767	-1.25526	1219	6	ORC5, ORC1, ORC6, ORC3, ORC2
REACTOME_SODIUM_COUPLED_SULPHATE_DI_AND_TRI_CARBOXYLATE_TRANSPORTERS	0.227309	0.923273	0.888963	1.18597	1126	1	SLC13A5
REACTOME_CELL_CELL_COMMUNICATION	0.228181	0.923273	-0.344663	-1.14644	1335	93	NPHS1, CADM1, CLDN23, CLDN2, NECTIN3, CLDN16, LIMS2, PARD6B, PIK3CB, FYB1, DST, CDH2, PIK3R1, PRKCI
REACTOME_VITAMIN_C_ASCORBATE_METABOLISM	0.22905	0.923273	0.597089	1.2545	1065	8	SLC23A1, SLC2A3, GSTO2, CYB5R3, CYB5A
REACTOME_DISINHIBITION_OF_SNARE_FORMATION	0.229435	0.923273	0.714985	1.26387	1084	4	PRKCG, STX4, PRKCA, STXBP3
REACTOME_DEFECTIVE_CHSY1_CAUSES_TPBS	0.229651	0.923273	-0.758755	-1.22344	1184	3	CSPG5
REACTOME_BASIGIN_INTERACTIONS	0.230939	0.923273	0.481929	1.21862	1044	18	SLC7A7, MMP1, SLC16A3, ATP1B1, BSG
REACTOME_DEFECTIVE_B4GALT1_CAUSES_B4GALT1_CDG_CDG_2D	0.23094	0.923273	0.887694	1.18428	1144	1	B4GALT1
REACTOME_NEF_AND_SIGNAL_TRANSDUCTION	0.231731	0.923273	0.674558	1.26102	1074	5	DOCK2, FYN, ELMO1, RAC1
REACTOME_SIGNALING_BY_NOTCH2	0.231907	0.923273	0.430394	1.19185	1018	28	DLL4, NEURL1B, PSENEN, JAG1, PSEN1, MAML1, UBC
REACTOME_ACTIVATION_OF_THE_PRE_REPLICATIVE_COMPLEX	0.231962	0.923273	-0.430393	-1.18893	1301	32	POLE2, PRIM1, ORC5, ORC1, CDC7, MCM4, CDT1, CDK2, RPA2, ORC6, MCM2, MCM5, MCM10, MCM6, ORC3, ORC2, MCM8
REACTOME_NF_KB_IS_ACTIVATED_AND_SIGNALS_SURVIVAL	0.231972	0.923273	0.53509	1.23289	1067	12	NFKBIA, NFKB1, RELA, UBC, SQSTM1, IRAK1, IKBKB, TRAF6
REACTOME_PRE_NOTCH_PROCESSING_IN_GOLGI	0.232061	0.923273	-0.492984	-1.21435	1270	18	ATP2A1, ATP2A3, NOTCH1, RAB6A, LFNG, SEL1L, ST3GAL6
REACTOME_ESTROGEN_BIOSYNTHESIS	0.232316	0.923273	-0.714492	-1.23831	1224	4	AKR1B15, HSD17B11
REACTOME_DISEASES_OF_GLYCOSYLATION	0.232372	0.923273	-0.341852	-1.14301	1360	97	THSD7A, ALG14, MUC12, ADAMTS12, ADAMTS10, CSPG5, GALK1, MUC1, SPON2, ADAMTS13, GPC6
REACTOME_ENDOSOMAL_VACUOLAR_PATHWAY	0.233211	0.924137	0.548327	1.2362	1079	11	HLA-B, HLA-A, HLA-C, HLA-F, HLA-G
REACTOME_MAPK3_ERK1_ACTIVATION	0.234475	0.926076	0.560906	1.23928	1094	10	IL6, MAPK3
REACTOME_TNFR1_INDUCED_NFKAPPAB_SIGNALING_PATHWAY	0.234947	0.926076	0.424326	1.18532	1033	29	BIRC3, TNFAIP3, TRAF1, RBCK1, CYLD, MAP3K7, UBC, SHARPIN, TRAF2, IKBKB
REACTOME_GAMMA_CARBOXYLATION_TRANSPORT_AND_AMINO_TERMINAL_CLEAVAGE_OF_PROTEINS	0.236062	0.926932	-0.68117	-1.24656	1265	5	PROC, PROS1
REACTOME_DNA_STRAND_ELONGATION	0.236772	0.926932	-0.428513	-1.18373	1328	32	PRIM1, GINS3, DNA2, RFC2, RFC3, GINS4, POLD3, RFC4, GINS2, MCM4, RFC5, PCNA, RPA2, MCM2, POLD2, MCM5, MCM6
REACTOME_O_LINKED_GLYCOSYLATION	0.237615	0.926932	-0.358644	-1.14694	1390	71	THSD7A, MUC12, ST6GALNAC3, ADAMTS12, ADAMTS10, GALNT4, GCNT4, MUC1, SPON2, ADAMTS13
REACTOME_DNA_REPLICATION_INITIATION	0.237659	0.926932	-0.604837	-1.23682	1270	8	POLE2, PRIM1
KEGG_STEROID_BIOSYNTHESIS	0.338656	0.93167	0.451473	1.1101	1526	16	CYP27B1, DHCR7, LSS, FDFT1, SQLE, EBP
KEGG_GNRH_SIGNALING_PATHWAY	0.339871	0.93167	0.315512	1.04975	1420	71	ADCY5, HBEGF, ADCY7, PLA2G12A, PLCB1, PLA2G4B, MAPK3, MAP2K3, MAPK11, MAPK7, GNRH1, MAPK12, ATF4, GNA11, MAP2K1, SRC, MAPK13, RAF1, ITPR3
KEGG_FATTY_ACID_METABOLISM	0.340611	0.93167	-0.392758	-1.08908	1918	32	CPT1C, CPT1A, ACSL6, ALDH3A2, ACADS, ACSL1, ACAT1
REACTOME_SEMA4D_IN_SEMAPHORIN_SIGNALING	0.239632	0.931884	0.44735	1.18847	1068	23	RND1, SEMA4D, MYH14, RHOC, MYL6, MYH9, MYL12B, RRAS
REACTOME_FORMATION_OF_FIBRIN_CLOT_CLOTTING_CASCADE	0.240183	0.931884	-0.503255	-1.20674	1314	16	PROC, F8, THBD, PRCP, PROS1, FGG, TFPI
KEGG_MISMATCH_REPAIR	0.346257	0.933388	-0.426565	-1.0945	1937	22	MSH6, RFC2, RFC3, POLD3, RFC4, MSH2, RFC5, PCNA, RPA2, POLD2
REACTOME_HORMONE_LIGAND_BINDING_RECEPTORS	0.241226	0.933496	0.881552	1.17609	1195	1	GNRH1
REACTOME_OVARIAN_TUMOR_DOMAIN_PROTEASES	0.243566	0.935075	0.404434	1.16203	1059	34	TNFAIP3, TNIP1, IFIH1, OTUB2, DDX58, TRAF3, TRIM25, TNIP2, RNF135
REACTOME_MOLECULES_ASSOCIATED_WITH_ELASTIC_FIBRES	0.2445	0.935075	-0.440403	-1.18007	1366	27	VTN, BMP4, TGFB3
REACTOME_P38MAPK_EVENTS	0.244503	0.935075	0.517357	1.21298	1122	13	MAPK11, MAPK12, SRC, MAPK13, MAPKAPK2, RALB, MAPKAPK3, HRAS
REACTOME_CLASS_I_PEROXISOMAL_MEMBRANE_PROTEIN_IMPORT	0.244991	0.935075	-0.480694	-1.19594	1344	19	ALDH3A2, PXMP2, ATAD1, ABCD3, PEX19, PXMP4, PEX11B, GDAP1
REACTOME_CD28_DEPENDENT_VAV1_PATHWAY	0.246439	0.935075	0.612324	1.23915	1141	7	VAV1, FYN, GRB2, RAC1
REACTOME_OREXIN_AND_NEUROPEPTIDES_FF_AND_QRFP_BIND_TO_THEIR_RESPECTIVE_RECEPTORS	0.246874	0.935075	0.879014	1.1727	1223	1	NPFF
REACTOME_INTERLEUKIN_12_SIGNALING	0.246908	0.935075	0.388087	1.14862	1077	39	SOD2, BOLA2, PSME2, ARF1, ANXA2, P4HB, MSN, MTAP, SNRPA1, IL12A, SOD1, PPIA, CFL1, PITPNA
REACTOME_THYROXINE_BIOSYNTHESIS	0.247868	0.935075	-0.750226	-1.20969	1278	3	DIO2, DUOX1
REACTOME_GLUCAGON_LIKE_PEPTIDE_1_GLP1_REGULATES_INSULIN_SECRETION	0.247898	0.935075	0.41977	1.1726	1090	29	ADCY5, AKAP5, RAPGEF4, GNB2, PRKAR1B
REACTOME_KINESINS	0.248136	0.935075	0.377429	1.15096	1064	45	KIF1A, TUBB2B, KIF21B, TUBB3, TUBA1C, KIF9, TUBA1A, TUBB2A, TUBB4B, TUBA4A, TUBB6
REACTOME_REGULATION_OF_TP53_ACTIVITY_THROUGH_PHOSPHORYLATION	0.248557	0.935075	-0.343138	-1.1325	1463	87	BLM, ATM, TP53INP1, CCNA2, HUS1, MDM2, DNA2, BRCA1, RFC2, TOPBP1, RFC3, RMI2, TAF1, PRKAB2, TAF9B, PRKAA1, RFC4, RAD50, RMI1, ATR, NBN, PRKAA2, RFC5, HIPK2, CDK2, RPA2, TAF3, BRIP1, KAT5, RBBP8
REACTOME_SIGNALING_BY_HEDGEHOG	0.252408	0.935075	0.30122	1.09618	995	131	ADCY5, PSMB9, ADCY7, BOC, TUBB2B, GLI1, TUBB3, TUBA1C, GPR161, PTCH2, TUBA1A, PSMB8, TUBB2A, TUBB4B, PSMD8, TUBA4A, PSME2, EVC2, PRKAR1B, TUBB6, PSMB7, ULK3, PSME1, P4HB, PSMB3, SEM1, PSMD14, CDON, PSMD3, PSMD2, SMO, TUBA1B, PSMD7, NUMB, IFT140, SYVN1, IFT122, PSMB5, PSMC4, UBC, IFT52, PRKAR2A, SMURF2, RBX1, PSMB6, PSMA6, PSMA7, ADCY9
REACTOME_FGFR2_LIGAND_BINDING_AND_ACTIVATION	0.253556	0.935075	-0.703566	-1.21937	1336	4	FGFBP3, FGFR2
REACTOME_FGFR2B_LIGAND_BINDING_AND_ACTIVATION	0.253556	0.935075	-0.703566	-1.21937	1336	4	FGFBP3, FGFR2
REACTOME_RUNX2_REGULATES_BONE_DEVELOPMENT	0.254473	0.935075	-0.452655	-1.18065	1407	24	GLI2, HDAC4, MAF, AR, HEY1
REACTOME_SERINE_BIOSYNTHESIS	0.254488	0.935075	-0.594968	-1.21664	1360	8	SRR, PHGDH, SERINC5, SERINC1, SERINC3, PSAT1, PSPH
REACTOME_G_ALPHA_Q_SIGNALLING_EVENTS	0.254761	0.935075	0.315881	1.10593	1029	102	SAA1, ARHGEF25, HBEGF, DGKD, P2RY6, EDN1, OXTR, F2RL2, RGS19, NMB, PLCB1, MGLL, MAPK3, RASGRP1, P2RY2, GNB2, RPS6KA3, ANXA1, MAPK7, PTAFR, GNRH1, NPFF, GRK5
REACTOME_NEUROTRANSMITTER_RECEPTORS_AND_POSTSYNAPTIC_SIGNAL_TRANSMISSION	0.255324	0.935075	0.308223	1.1028	1018	117	ADCY5, PRKCG, ADCY7, KCNJ2, MAPT, TUBB2B, GRIN2D, TUBB3, TUBA1C, PLCB1, GRIK2, AKAP5, DLG4, TUBA1A, MAPK3, TUBB2A, TUBB4B, RASGRF2, TUBA4A, GNB2, PPM1F, RPS6KA3, PRKAR1B, TUBB6, CACNG8
REACTOME_SENSING_OF_DNA_DOUBLE_STRAND_BREAKS	0.256453	0.935075	-0.641736	-1.22484	1380	6	ATM, RAD50, NBN, KAT5
REACTOME_JOSEPHIN_DOMAIN_DUBS	0.256748	0.935075	0.536469	1.20946	1188	11	PRKN, JOSD1, RAD23A, UBC, ATXN3, VCP
REACTOME_MITOCHONDRIAL_IRON_SULFUR_CLUSTER_BIOGENESIS	0.256913	0.935075	0.50978	1.19522	1179	13	SLC25A37, FXN, LYRM4, FDX2, SLC25A28
REACTOME_ACTIVATION_OF_MATRIX_METALLOPROTEINASES	0.257099	0.935075	0.490127	1.18848	1167	15	MMP1, MMP25, MMP10, CTSK, TIMP1, MMP7
REACTOME_ESTABLISHMENT_OF_SISTER_CHROMATID_COHESION	0.257494	0.935075	-0.546617	-1.20466	1382	11	SMC3, ESCO1, RAD21, PDS5B, STAG1, STAG2
REACTOME_G_BETA:GAMMA_SIGNALLING_THROUGH_PI3KGAMMA	0.257534	0.935075	-0.495232	-1.1875	1409	16	GNB3, AKT3, GNG4
REACTOME_CHREBP_ACTIVATES_METABOLIC_GENE_EXPRESSION	0.257661	0.935075	0.60618	1.22671	1193	7	ACACB, FASN, ACLY, ACACA, MLX
REACTOME_CELLULAR_RESPONSE_TO_HYPOXIA	0.258197	0.935075	0.336986	1.11764	1070	71	PSMB9, PSMB8, VEGFA, PSMD8, PSME2, WTIP, PSMB7, PSME1, EPAS1, ARNT, PSMB3, SEM1, PSMD14, PSMD3, PSMD2, PSMD7, PSMB5, PSMC4, UBC, RBX1, PSMB6, PSMA6, PSMA7, HIF1AN, PSMD4
REACTOME_PKA_MEDIATED_PHOSPHORYLATION_OF_KEY_METABOLIC_FACTORS	0.258721	0.935075	-0.743872	-1.19944	1334	3	PRKACB, MLXIPL
REACTOME_DNA_DAMAGE_TELOMERE_STRESS_INDUCED_SENESCENCE	0.25932	0.935075	-0.441923	-1.17188	1432	26	ATM, CCNA2, ASF1A, LMNB1, RAD50, NBN, TERF1, POT1, CCNE2, CDK2, CDKN1B, KAT5, CCNE1
REACTOME_CYCLIN_A_B1_B2_ASSOCIATED_EVENTS_DURING_G2_M_TRANSITION	0.260618	0.935075	-0.449915	-1.1735	1441	24	CDK1, PKMYT1, CCNA2, XPO1, CCNB1, PPP2R3B, CCNB2, CDK2, WEE1
REACTOME_RRNA_PROCESSING	0.261068	0.935075	0.280911	1.07685	972	196	RRP1, EXOSC1, DHX37, ISG20L2, RPP40, NHP2, RRP9, WDR18, TBL3, PWP2, NIP7, CSNK1E, EXOSC5, MRM3, ELAC2, NOP56, LAS1L, RPL22, RRP7A, BOP1, RPP38, DKC1, UTP6, RPL35, NOP14, RPS11, BYSL, TRMT10C, PDCD11, BUD23, PELP1, NOL9, RPL41, RPL8, RPP21, RPL37, RPLP2, EBNA1BP2, WDR3, NCL, RPS15A, RPS14, EXOSC7, NOP10, RPL36AL, MPHOSPH6, WDR46, RRP36, RPP14, PES1, RPL7A, RPL13, NOL12, FBL, RPL11, BMS1, RPL12, IM…
REACTOME_PI3K_AKT_ACTIVATION	0.261736	0.935075	-0.617151	-1.22394	1404	7	PIK3CB, PIK3R1, PIK3R2, IRS2
REACTOME_ARACHIDONIC_ACID_METABOLISM	0.261949	0.935075	0.398115	1.14387	1139	34	GGT1, PON3, PTGS2, GGT5, PTGES2
REACTOME_DEFECTIVE_CHST3_CAUSES_SEDCJD	0.262403	0.935075	-0.74217	-1.1967	1353	3	CSPG5, VCAN, CHST3
REACTOME_FORMATION_OF_TUBULIN_FOLDING_INTERMEDIATES_BY_CCT_TRIC	0.263357	0.935075	0.454235	1.17337	1182	20	TUBB2B, TUBB3, TUBA1C, TUBA1A, CCT5, TUBB2A, TUBB4B, TUBA4A, TUBB6
REACTOME_TRIF_MEDIATED_PROGRAMMED_CELL_DEATH	0.263658	0.935075	-0.666514	-1.21973	1413	5	CD14
REACTOME_LYSINE_CATABOLISM	0.264441	0.935618	-0.556595	-1.19875	1409	10	CRYM, AADAT
REACTOME_POLO_LIKE_KINASE_MEDIATED_EVENTS	0.265571	0.936007	-0.490786	-1.17684	1453	16	PKMYT1, CENPF, EP300, CCNB1, LIN52, CCNB2, RBBP4, WEE1, LIN9
REACTOME_PLASMA_LIPOPROTEIN_ASSEMBLY_REMODELING_AND_CLEARANCE	0.265811	0.936007	0.373214	1.13298	1138	44	APOC1, LMF1, ANGPTL4, LDLR, PCSK9, LIPG, AP2A2, AP2S1, PLTP, ZDHHC8, P4HB, PCSK5, LSR, NPC2
REACTOME_TRANSMISSION_ACROSS_CHEMICAL_SYNAPSES	0.267132	0.938436	0.292029	1.08315	1032	152	ADCY5, PRKCG, CACFD1, ADCY7, SLC22A1, KCNJ2, MAPT, TUBB2B, GRIN2D, TUBB3, TUBA1C, PLCB1, GRIK2, PPFIA4, AKAP5, SLC17A7, DLG4, TUBA1A, MAPK3, TUBB2A, TUBB4B, RASGRF2, TUBA4A, GNB2, PPM1F, RPS6KA3, MAOA, PRKAR1B, TUBB6, CACNG8
REACTOME_REGULATED_NECROSIS	0.26895	0.940011	0.464848	1.17543	1216	18	BIRC3, TNFRSF10A, MLKL, TNFRSF10B, CFLAR
REACTOME_PREFOLDIN_MEDIATED_TRANSFER_OF_SUBSTRATE_TO_CCT_TRIC	0.273831	0.940011	0.428409	1.15754	1217	25	TUBB2B, TUBB3, TUBA1C, TUBA1A, CCT5, TUBB2A, TUBB4B, TUBA4A, TUBB6, PFDN6, CCT7, PFDN2, CCT3
REACTOME_METABOLISM_OF_VITAMINS_AND_COFACTORS	0.274114	0.940011	0.290964	1.07919	1059	152	VNN1, RBP4, ACACB, NNMT, PRSS3, PARP9, SLC52A3, PTGS2, SLC23A1, MTHFD2L, ENPP1, PDSS1, APOM, SLC25A16, SLC2A3, RNLS, SLC19A1, GCH1, NAMPT, SLC19A3, PARP14, MTHFD1L, LDLR, PARP6, SDC4, QPRT, PARP10, GCHFR, MTHFS, TPK1, HSPG2, MTHFD2
REACTOME_TRANSPORT_OF_INORGANIC_CATIONS_ANIONS_AND_AMINO_ACIDS_OLIGOPEPTIDES	0.27422	0.940011	0.344338	1.10942	1151	61	SLC26A9, SLC7A7, SLC9A2, SLC7A2, SLC9A5, SLC4A8, SLC9A7, SLC17A7, AHCYL2, SLC24A4, SLC16A10, CTNS
REACTOME_SIGNALING_BY_PDGF	0.274326	0.940011	0.366642	1.12559	1169	47	COL4A4, STAT5A, PLAT, COL9A2, PDGFB, STAT1
REACTOME_SYNTHESIS_OF_15_EICOSATETRAENOIC_ACID_DERIVATIVES	0.274477	0.940011	0.687762	1.21575	1297	4	PTGS2, GPX4, GPX1
REACTOME_CREB3_FACTORS_ACTIVATE_GENES	0.274493	0.940011	0.59886	1.2119	1271	7	CREB3L4, CREB3L1, CREB3, MBTPS1, CREB3L2
REACTOME_MITOCHONDRIAL_TRANSLATION	0.274505	0.940011	0.315382	1.09406	1136	94	TSFM, MRPS7, MRPL12, MRPS9, MRPL46, MRPL2, TUFM, MRPS21, MRPL54, MRPS34, GADD45GIP1, MRPL28, MRPL38, MRPL32, MRPL18, AURKAIP1, MRPS26, MRPL48, MRPL14, MRPL15, MRPL52, DAP3, MRRF, MRPL27, MRPL58, MRPL4, GFM1, MRPS17, MRPL47, MRPL33, MRPL17, MRPL16, CHCHD1, MRPL41, MRPS2, MRPL30, MTRF1L, MRPL55, MRPS6, MRPL37, MRPL20, MRPS5, MRPL9, MRPL49, MRPL53, MRPL57, MRPL36
REACTOME_METABOLISM_OF_WATER_SOLUBLE_VITAMINS_AND_COFACTORS	0.274573	0.940011	0.308865	1.08967	1108	107	VNN1, ACACB, NNMT, PRSS3, PARP9, SLC52A3, PTGS2, SLC23A1, MTHFD2L, ENPP1, SLC25A16, SLC2A3, RNLS, SLC19A1, NAMPT, SLC19A3, PARP14, MTHFD1L, PARP6, QPRT, PARP10, MTHFS, TPK1, MTHFD2
REACTOME_CYTOSOLIC_SULFONATION_OF_SMALL_MOLECULES	0.275698	0.940011	-0.472323	-1.16345	1509	18	SULT1C2, SULT1A2, SULT1A4, SLC26A2
REACTOME_PHOSPHORYLATION_OF_EMI1	0.275952	0.940011	-0.632442	-1.20711	1485	6	CDK1, FBXO5, CCNB1
REACTOME_SPRY_REGULATION_OF_FGF_SIGNALING	0.276784	0.940011	0.474244	1.16985	1252	16	MAPK3, PPP2R1A, SPRY2, SRC, CBL, UBC, GRB2, MKNK1, BRAF, PTPN11
REACTOME_CYTOSOLIC_SENSORS_OF_PATHOGEN_ASSOCIATED_DNA	0.277778	0.940011	0.3481	1.11155	1169	58	IRF7, NFKBIA, NFKB2, CGAS, NFKB1, TRIM32, POLR3G, TICAM1, TRIM21, CRCP, POLR3E, POLR3H, MYD88, RELA, NKIRAS1, UBC
REACTOME_PTK6_REGULATES_RTKS_AND_THEIR_EFFECTORS_AKT1_AND_DOK1	0.279558	0.940011	0.551079	1.19076	1316	9	ARAP1, CBL, AKT1, UBC, PTK6
REACTOME_GABA_SYNTHESIS_RELEASE_REUPTAKE_AND_DEGRADATION	0.279632	0.940011	-0.549078	-1.18256	1490	10	GAD1, SYT1
REACTOME_TCR_SIGNALING	0.280059	0.940011	0.319184	1.09126	1145	88	PSMB9, NFKBIA, CDC34, PSMB8, PSMD8, PSME2, NFKB1, PSMB7, PSME1, PRKCQ, PSMB3, SEM1, PSMD14, PSMD3, PSMD2, CSK, PSMD7, PSMB5, RELA, MAP3K7, PSMC4, UBC, PSMB6, PSMA6, PSMA7, PTPRJ, PSMD4, IKBKB, TRAF6, CUL1
REACTOME_KERATINIZATION	0.280382	0.940011	0.412443	1.14214	1231	28	PI3, KRT4, TGM1, KRT81, KRT18, KRT80
REACTOME_FORMATION_OF_THE_CORNIFIED_ENVELOPE	0.280382	0.940011	0.412443	1.14214	1231	28	PI3, KRT4, TGM1, KRT81, KRT18, KRT80
REACTOME_REGULATION_OF_GENE_EXPRESSION_IN_LATE_STAGE_BRANCHING_MORPHOGENESIS_PANCREATIC_BUD_PRECURSOR_CELLS	0.280427	0.940011	0.498145	1.16794	1287	13	HNF1B, KAT2A
REACTOME_PHASE_2_PLATEAU_PHASE	0.28057	0.940011	-0.548781	-1.18192	1495	10	CACNA2D1, CACNA1D, CACNG4, CACNB4
REACTOME_METABOLISM_OF_AMINE_DERIVED_HORMONES	0.280865	0.940011	-0.68974	-1.19541	1480	4	DIO2, DUOX1
REACTOME_REGULATION_OF_RUNX2_EXPRESSION_AND_ACTIVITY	0.282437	0.942933	0.334188	1.09761	1181	67	PSMB9, BMP2, STAT1, PSMB8, PSMD8, PSME2, PSMB7, PSME1, PSMB3, SEM1, PSMD14, PSMD3, PSMD2, PSMD7, PSMB5, PSMC4, UBC, RBX1, PSMB6, PSMA6, PSMA7, PSMD4, ESRRA, CBFB, CUL1, STUB1, PSMB10
REACTOME_REVERSIBLE_HYDRATION_OF_CARBON_DIOXIDE	0.283237	0.942933	-0.656041	-1.20057	1518	5	CA5B, CA13
REACTOME_ACTIVATION_OF_CASPASES_THROUGH_APOPTOSOME_MEDIATED_CLEAVAGE	0.283751	0.942933	-0.628891	-1.20033	1527	6	XIAP, APAF1
REACTOME_DISEASES_ASSOCIATED_WITH_N_GLYCOSYLATION_OF_PROTEINS	0.284276	0.942933	-0.475745	-1.15554	1552	17	ALG14
REACTOME_ACTIVATION_OF_THE_PHOTOTRANSDUCTION_CASCADE	0.286953	0.945289	0.678983	1.20023	1356	4	SLC24A1, GNB1, PDE6A
REACTOME_STIMULI_SENSING_CHANNELS	0.287881	0.945289	-0.356648	-1.11111	1669	61	BEST3, TTYH2, MCOLN2, UNC80, TRPM2, TSC22D3, MCOLN3
REACTOME_POLB_DEPENDENT_LONG_PATCH_BASE_EXCISION_REPAIR	0.287924	0.945289	0.563968	1.18491	1339	8	POLB, PARP1, ADPRHL2, APEX1, PARP2, PARG
REACTOME_NUCLEAR_PORE_COMPLEX_NPC_DISASSEMBLY	0.288509	0.945289	-0.401741	-1.13219	1621	35	NUP210, CDK1, CCNB1, NEK7, NUP188, NUP155, NUP214, CCNB2, NUP107, NDC1, NUP153, RANBP2, TPR, NEK9, NUP37, NUP133
REACTOME_CHL1_INTERACTIONS	0.288569	0.945289	0.563721	1.18439	1342	8	CHL1, ITGA10, HSPA8, ITGA1, ANK1
REACTOME_CARBOXYTERMINAL_POST_TRANSLATIONAL_MODIFICATIONS_OF_TUBULIN	0.288803	0.945289	0.409376	1.13365	1268	28	TUBB2B, TUBB3, TUBA1C, TTLL4, TUBA1A, TTLL11, TUBB2A, TUBB4B, TUBA4A, TUBB6, AGBL3, TTLL12, TPGS1
REACTOME_DEPOLYMERISATION_OF_THE_NUCLEAR_LAMINA	0.293378	0.950638	-0.497061	-1.15571	1585	14	CDK1, LMNB1, TMPO, CCNB1, CNEP1R1
REACTOME_TNFR1_INDUCED_PROAPOPTOTIC_SIGNALING	0.293658	0.950638	0.505565	1.16487	1351	12	TNFAIP3, CYLD, TRAF2
REACTOME_LOSS_OF_FUNCTION_OF_TGFBR1_IN_CANCER	0.293915	0.950638	0.587439	1.18879	1361	7	SMAD3, TGFBR2, TGFB1, SMAD2, TGFBR1
REACTOME_ABC_FAMILY_PROTEINS_MEDIATED_TRANSPORT	0.293932	0.950638	0.316956	1.08184	1210	86	PSMB9, ABCC2, PSMB8, ABCC6, PSMD8, PSME2, PSMB7, PSME1, ABCC3, PSMB3, SEM1, PSMD14, ABCA10, PSMD3, PSMD2, ABCB8, ABCB9, ABCB7, PSMD7, ABCD1, ABCB10, PSMB5, PSMC4, UBC, PSMB6, ABCF1, ABCG1, PSMA6, PSMA7, PSMD4, OS9, DERL1, VCP, PSMB10
REACTOME_RECYCLING_OF_EIF2:GDP	0.294585	0.950638	0.55995	1.17647	1370	8	EIF2B4, EIF2B2, EIF2B1, EIF2B3, EIF2B5
REACTOME_KERATAN_SULFATE_BIOSYNTHESIS	0.296321	0.950638	0.447101	1.14435	1336	19	CHST2, B4GALT2, B4GALT1, ST3GAL4, B4GALT3, B4GALT6, B4GALT4, SLC35D2, ST3GAL2
REACTOME_APC_C:CDH1_MEDIATED_DEGRADATION_OF_CDC20_AND_OTHER_APC_C:CDH1_TARGETED_PROTEINS_IN_LATE_MITOSIS_EARLY_G1	0.296759	0.950638	0.328533	1.08733	1235	70	PSMB9, PSMB8, PSMD8, PSME2, FZR1, PSMB7, PSME1, PSMB3, SEM1, PSMD14, ANAPC15, PSMD3, PSMD2, PSMD7, PSMB5, PSMC4, UBC, PSMB6, PSMA6, PSMA7, PSMD4, ANAPC7, UBE2E1, PSMB10, PSMC3
REACTOME_PLATELET_ADHESION_TO_EXPOSED_COLLAGEN	0.298662	0.950638	0.584366	1.18257	1383	7	LYN, ITGA10, FYN, COL1A1, ITGA1
REACTOME_PROTEIN_PROTEIN_INTERACTIONS_AT_SYNAPSES	0.298826	0.950638	0.356047	1.1031	1272	49	BEGAIN, GRIN2D, NLGN3, PPFIA4, LRFN3, SHANK2, DLG4, DLGAP4, EPB41L1, SIPA1L1, NRXN3
REACTOME_DOWNSTREAM_SIGNAL_TRANSDUCTION	0.299025	0.950638	0.408234	1.12331	1318	27	STAT5A, PDGFB, STAT1, SRC, RAPGEF1, STAT3, GRB2, STAT6, RASA1, HRAS, PIK3CA, GRB7, PTPN11, NCK1, CRKL
REACTOME_SHC1_EVENTS_IN_EGFR_SIGNALING	0.299586	0.950638	0.490273	1.14948	1375	13	HBEGF, EREG, TGFA, AREG
REACTOME_TELOMERE_C_STRAND_LAGGING_STRAND_SYNTHESIS	0.300922	0.950638	-0.434857	-1.13423	1664	24	POLE2, PRIM1, DNA2, RFC2, RFC3, POLD3, RFC4, RFC5, PCNA, RPA2, POLD2
REACTOME_NEURODEGENERATIVE_DISEASES	0.30164	0.950638	0.445205	1.1395	1360	19	SOD2, CDK5R1, PRDX1, CAPN2, LMNA, GOLGA2
REACTOME_PHASE_0_RAPID_DEPOLARISATION	0.303496	0.950638	-0.467035	-1.13438	1657	17	CACNA2D1, CACNA1D, CACNG4, SCN1B, CACNB4
REACTOME_RRNA_PROCESSING_IN_THE_NUCLEUS_AND_CYTOSOL	0.303932	0.950638	0.277264	1.05692	1143	187	RRP1, EXOSC1, DHX37, ISG20L2, RPP40, NHP2, RRP9, WDR18, TBL3, PWP2, NIP7, CSNK1E, EXOSC5, NOP56, LAS1L, RPL22, RRP7A, BOP1, RPP38, DKC1, UTP6, RPL35, NOP14, RPS11, BYSL, PDCD11, BUD23, PELP1, NOL9, RPL41, RPL8, RPP21, RPL37, RPLP2, EBNA1BP2, WDR3, NCL, RPS15A, RPS14, EXOSC7, NOP10, RPL36AL, MPHOSPH6, WDR46, RRP36, RPP14, PES1, RPL7A, RPL13, NOL12, FBL, RPL11, BMS1, RPL12, IMP4, RPS5, RPS18, LTV1,…
REACTOME_GLUCURONIDATION	0.304039	0.950638	-0.567121	-1.1597	1625	8	ABHD10, UGP2, UGDH, SLC35D1, UGT2B7, UGT1A7
REACTOME_METABOLISM_OF_INGESTED_SEMET_SEC_MESEC_INTO_H2SE	0.304094	0.950638	0.604671	1.18105	1403	6	NNMT, AHCY
REACTOME_GLUCAGON_SIGNALING_IN_METABOLIC_REGULATION	0.304464	0.950638	0.425191	1.1194	1363	22	ADCY5, ADCY7, GNB2, PRKAR1B
REACTOME_SYNTHESIS_OF_PIPS_AT_THE_LATE_ENDOSOME_MEMBRANE	0.304764	0.950638	-0.537395	-1.1574	1624	10	PIK3C2A, MTM1
REACTOME_COPI_DEPENDENT_GOLGI_TO_ER_RETROGRADE_TRAFFIC	0.304834	0.950638	0.316397	1.07569	1254	84	KIF1A, TUBB2B, KIF21B, TUBB3, TUBA1C, KIF9, TUBA1A, TUBB2A, TUBB4B, TUBA4A, KDELR3, TUBB6, COPG1, ARF4, ARF1, KIF1C, RINT1, KIFC1, KLC2
REACTOME_CLEC7A_INFLAMMASOME_PATHWAY	0.305177	0.950638	0.603756	1.17927	1408	6	IL1B, NFKB1, RELA
REACTOME_FRUCTOSE_METABOLISM	0.305393	0.950638	0.603445	1.17866	1409	6	KHK, AKR1B1, SORD
REACTOME_SUMOYLATION_OF_TRANSCRIPTION_COFACTORS	0.305697	0.950638	-0.376073	-1.10378	1743	43	PPARGC1A, PHC3, UHRF2, EP300, CBX4, ZNF350, SCMH1, ZNF131, HIPK2, CREBBP, RNF2
REACTOME_BIOLOGICAL_OXIDATIONS	0.305791	0.950638	-0.310982	-1.08067	1842	124	ACY3, CYP39A1, SULT1C2, CYP4F12, CMBL, AS3MT, ABHD10, ACSS1, CYP4F3, UGP2, ALDH3A1, CYP2U1, SULT1A2, GSTM2, GSTA4, SULT1A4, SLC26A2, UGDH, CYP2R1, CYP4F11, CYP3A5, SLC35D1, GCLC
REACTOME_PLASMA_LIPOPROTEIN_ASSEMBLY	0.306729	0.951564	0.538764	1.16415	1444	9	APOC1, ZDHHC8, P4HB
REACTOME_NUCLEAR_EVENTS_KINASE_AND_TRANSCRIPTION_FACTOR_ACTIVATION	0.307779	0.952799	0.412268	1.11393	1368	25	DUSP4, MAPK3, DUSP6, PPP2R1A, MAPK11, RPS6KA3, MAPK7, MAPKAPK2, DUSP7, RPS6KA1, RPS6KA5
REACTOME_NEUROTOXICITY_OF_CLOSTRIDIUM_TOXINS	0.308409	0.952799	-0.641401	-1.17378	1653	5	SYT1, VAMP1
REACTOME_UNWINDING_OF_DNA	0.309744	0.954069	-0.511066	-1.14964	1671	12	GINS3, GINS4, GINS2, MCM4, MCM2, MCM5, MCM6
REACTOME_G_PROTEIN_MEDIATED_EVENTS	0.310424	0.954069	0.370399	1.09359	1354	38	ADCY5, PRKCG, ADCY7, PLCB1
REACTOME_ROLE_OF_ABL_IN_ROBO_SLIT_SIGNALING	0.310747	0.954069	0.578077	1.16984	1439	7	ABL2, ROBO1, ABL1, CAP1, CLASP2, CLASP1
REACTOME_SEMA3A_PAK_DEPENDENT_AXON_REPULSION	0.311962	0.954218	-0.479031	-1.13241	1702	15	PLXNA4
REACTOME_PI_3K_CASCADE:FGFR2	0.313949	0.954218	-0.562009	-1.14924	1678	8	PIK3R1, FGFR2, FRS2
REACTOME_RECEPTOR_TYPE_TYROSINE_PROTEIN_PHOSPHATASES	0.31428	0.954218	-0.518489	-1.14268	1687	11	SLITRK6, NTRK3, PTPRS, PPFIBP1, PPFIBP2
REACTOME_NOTCH3_INTRACELLULAR_DOMAIN_REGULATES_TRANSCRIPTION	0.314782	0.954218	0.434595	1.12263	1413	20	HEYL, PLXND1, WWC1, STAT1, KAT2A
REACTOME_FGFRL1_MODULATION_OF_FGFR1_SIGNALING	0.317192	0.954218	0.663654	1.17313	1499	4	SPRED1, FGFRL1
REACTOME_ARYL_HYDROCARBON_RECEPTOR_SIGNALLING	0.317436	0.954218	0.57462	1.16285	1470	7	AHRR, ARNT, HSP90AB1, ARNT2
REACTOME_SIGNALING_BY_FGFR4_IN_DISEASE	0.317632	0.954218	-0.516684	-1.1387	1705	11	FGFR4, PIK3R1, FRS2
REACTOME_NEF_MEDIATED_CD4_DOWN_REGULATION	0.320673	0.954218	0.572361	1.15828	1485	7	ARF1, AP2A2, AP2S1
REACTOME_SYNTHESIS_OF_PA	0.321469	0.954218	0.400144	1.10105	1417	27	GPAT3, PLA2G12A, PLA2G4B, AGPAT2
REACTOME_BICARBONATE_TRANSPORTERS	0.321535	0.954218	-0.582683	-1.15558	1725	7	SLC4A5, SLC4A4
REACTOME_ABACAVIR_TRANSPORT_AND_METABOLISM	0.322287	0.954218	0.592888	1.15804	1487	6	SLC22A1, GUK1
REACTOME_HIGHLY_CALCIUM_PERMEABLE_NICOTINIC_ACETYLCHOLINE_RECEPTORS	0.323866	0.954218	0.766192	1.15301	1584	2	CHRNB4, CHRNA5
REACTOME_DIGESTION_OF_DIETARY_CARBOHYDRATE	0.324393	0.954218	-0.770583	-1.14292	1656	2	AMY2B
REACTOME_NONCANONICAL_ACTIVATION_OF_NOTCH3	0.324667	0.954218	0.544427	1.14386	1510	8	PSENEN, YBX1, PSEN1, APH1A, NOTCH3, NCSTN
REACTOME_INTERLEUKIN_2_SIGNALING	0.324773	0.954218	0.570301	1.15411	1504	7	STAT5A, SHC1, SYK, JAK1, PTK2B
REACTOME_ETHANOL_OXIDATION	0.324977	0.954218	-0.60698	-1.15851	1749	6	ACSS1
REACTOME_INTESTINAL_ABSORPTION	0.325764	0.954218	-0.769729	-1.14166	1663	2	SLC2A5
REACTOME_HIGHLY_SODIUM_PERMEABLE_ACETYLCHOLINE_NICOTINIC_RECEPTORS	0.325938	0.954218	0.838886	1.11917	1615	1	CHRNB4
REACTOME_CS_DS_DEGRADATION	0.326025	0.954218	-0.543253	-1.13785	1724	9	CSPG5, IDUA
REACTOME_FRUCTOSE_CATABOLISM	0.326708	0.954218	0.659562	1.1659	1544	4	KHK, ALDH1A1
REACTOME_BINDING_AND_UPTAKE_OF_LIGANDS_BY_SCAVENGER_RECEPTORS	0.327165	0.954218	0.447868	1.121	1484	17	SAA1, HYOU1
REACTOME_SIALIC_ACID_METABOLISM	0.328052	0.954218	-0.42016	-1.10697	1821	25	ST6GALNAC3, ST6GAL2, NPL, SLC35A1, ST3GAL6, ST6GALNAC2, ST8SIA4, CTSA, GLB1, NEU3, ST3GAL3
REACTOME_RECYCLING_PATHWAY_OF_L1	0.328447	0.954218	0.364752	1.07955	1433	39	TUBB2B, TUBB3, TUBA1C, TUBA1A, TUBB2A, TUBB4B, TUBA4A, RPS6KA3, TUBB6, AP2A2, AP2S1, MSN, DNM2, SRC, ACTG1, TUBA1B, NUMB
REACTOME_RHO_GTPASES_ACTIVATE_PAKS	0.329508	0.954218	-0.444532	-1.10597	1808	19	MYLK, PPP1R12B
REACTOME_CELLULAR_SENESCENCE	0.329889	0.954218	0.292425	1.05234	1308	122	IL6, CXCL8, KDM6B, IL1A, TNRC6C, ETS1, MAPK3, MAP2K3, MAPK11, CEBPB, FZR1, RPS6KA3, HIRA, NFKB1, MAPK7, PHC2, CBX2, TERF2, TFDP2, AGO4
REACTOME_ACYL_CHAIN_REMODELLING_OF_PG	0.330039	0.954218	0.541162	1.137	1535	8	PLA2G12A, PLA2G4B, PLA2R1
REACTOME_GAP_FILLING_DNA_REPAIR_SYNTHESIS_AND_LIGATION_IN_GG_NER	0.331473	0.954218	-0.419073	-1.10411	1840	25	POLE2, POLK, RFC2, RFC3, POLD3, RFC4, RFC5, PCNA, RPA2, LIG3, POLD2
REACTOME_ADHERENS_JUNCTIONS_INTERACTIONS	0.331884	0.954218	-0.435483	-1.10813	1831	21	CADM1, NECTIN3
REACTOME_REGULATION_OF_RAS_BY_GAPS	0.331904	0.954218	0.325955	1.06341	1392	65	RASAL1, PSMB9, SPRED1, PSMB8, PSMD8, PSME2, RASA3, PSMB7, PSME1, PSMB3, SEM1, PSMD14, KBTBD7, PSMD3, PSMD2, PSMD7, PSMB5, PSMC4, UBC, RBX1, PSMB6, PSMA6, PSMA7
REACTOME_NOREPINEPHRINE_NEUROTRANSMITTER_RELEASE_CYCLE	0.333189	0.954218	0.497686	1.12203	1542	11	SLC22A1, PPFIA4, MAOA, STX1A, RAB3A
REACTOME_DISEASES_ASSOCIATED_WITH_O_GLYCOSYLATION_OF_PROTEINS	0.333333	0.954218	-0.380944	-1.08933	1878	38	THSD7A, MUC12, ADAMTS12, ADAMTS10, MUC1, SPON2, ADAMTS13
REACTOME_DEUBIQUITINATION	0.333333	0.954218	0.266067	1.03702	1219	227	USP44, BIRC3, TNFAIP3, TNIP1, PSMB9, NFKBIA, IFIH1, AXIN2, ADRB2, OTUB2, PRKN, DDX58, TRAF3, JOSD1, PSMB8, TRIM25, PSMD8, USP11, TNIP2, PSME2, PSMB7, KAT2A, RNF135, SMAD3, SMAD7, MYC, POLB, FOXO4, RNF123, USP18, PSME1, IDE, UFD1, TFPT, INO80E, TADA2B, USP5, ASXL1, ASXL2, PSMB3, SEM1, PSMD14, SIAH2, VDAC1, PTRH2, PSMD3, PSMD2, ADRM1, RAD23A, CYLD, PSMD7, INO80C, PSMB5, BARD1, MAP3K7, PSMC4, UBC, A…
REACTOME_PHOSPHOLIPID_METABOLISM	0.333925	0.954218	-0.291068	-1.05831	2067	173	CPNE3, SLC44A5, PLEKHA3, PIK3C2A, ETNK1, BCHE, GDPD5, PNPLA7, PIK3C2B, PLA2G6, MTMR10, MBOAT1, ABHD3, LIPH, PIK3CB, PLA2G15, PIP5K1C, PIP4P1, PLAAT4, PLD6, CHKA, SBF2, MTM1, PITPNM2, PLBD1, SLC44A3, PIK3R1, GPAM, ABHD4, PLA2G4A, PLD1, RUFY1, DDHD1, LPCAT3, LCLAT1, GPCPD1, PLEKHA5, PIK3R2, AGPAT5
REACTOME_SIGNALLING_TO_RAS	0.334365	0.954218	0.44041	1.11363	1512	18	MAPK11, MAPK12, SRC, MAPK13, MAPKAPK2, RALB, SHC1, GRB2, SHC3, MAPKAPK3, HRAS
REACTOME_METABOLISM_OF_STEROIDS	0.334418	0.954218	0.294967	1.04828	1335	113	CYP7B1, CYP27B1, ACACB, HELZ2, ACOX2, TBL1X, HSD11B1, FDPS, VDR, INSIG2, IDI1, SCAP, AKR1B1, STARD5, DHCR7, FDX2, LSS, ELOVL6, HMGCS1, FDFT1, SQLE, EBP, SEC24A, HSD17B4, STARD3, ABCB11, ACAT2, FASN, ABCC3
REACTOME_ADVANCED_GLYCOSYLATION_ENDPRODUCT_RECEPTOR_SIGNALING	0.335133	0.954218	0.496358	1.11903	1551	11	SAA1, MAPK3
REACTOME_CASPASE_MEDIATED_CLEAVAGE_OF_CYTOSKELETAL_PROTEINS	0.335495	0.954218	-0.49832	-1.12096	1810	12	GAS2
REACTOME_P75NTR_SIGNALS_VIA_NF_KB	0.335901	0.954218	0.456925	1.10797	1525	15	NFKBIA, NFKB1, MYD88, RELA, UBC, SQSTM1, IRAK1, IKBKB, TRAF6
REACTOME_MULTIFUNCTIONAL_ANION_EXCHANGERS	0.336435	0.954218	0.65449	1.15693	1590	4	SLC26A9, SLC26A11
REACTOME_PI_METABOLISM	0.336481	0.954218	-0.333828	-1.07386	1959	74	PLEKHA3, PIK3C2A, GDPD5, PNPLA7, PIK3C2B, MTMR10, PIK3CB, PIP5K1C, PIP4P1, SBF2, MTM1, PIK3R1, RUFY1, PLEKHA5, PIK3R2
REACTOME_SYNTHESIS_OF_PIPS_AT_THE_EARLY_ENDOSOME_MEMBRANE	0.337534	0.954939	-0.460579	-1.10441	1847	16	PIK3C2A, MTMR10, MTM1
REACTOME_IRE1ALPHA_ACTIVATES_CHAPERONES	0.338263	0.954939	0.345702	1.07105	1440	49	ERN1, PPP2R5B, PLA2G4B, HDGF, KDELR3, ZBTB17, YIF1A, HYOU1, TATDN2, PREB, LMNA, GSK3A, SYVN1, DNAJB11, SHC1, XBP1, ADD1, TLN1, MYDGF, ATP6V0D1, PDIA5
REACTOME_PLASMA_LIPOPROTEIN_REMODELING	0.340083	0.954939	0.47337	1.10985	1561	13	LMF1, ANGPTL4, LIPG, PLTP, PCSK5, ABCG1, MBTPS1
REACTOME_REGULATION_OF_GENE_EXPRESSION_IN_EARLY_PANCREATIC_PRECURSOR_CELLS	0.340213	0.954939	0.759113	1.14235	1664	2	HNF1B
REACTOME_METABOLISM_OF_ANGIOTENSINOGEN_TO_ANGIOTENSINS	0.340352	0.954939	0.536925	1.12809	1583	8	CES1, ACE2
REACTOME_SULFIDE_OXIDATION_TO_SULFATE	0.340591	0.954939	0.613603	1.14707	1579	5	TST, SQOR, ETHE1, SLC25A10
KEGG_SMALL_CELL_LUNG_CANCER	0.365125	0.957302	0.307675	1.03641	1515	77	FHIT, BIRC3, COL4A4, NFKBIA, BCL2, PTGS2, TRAF3, LAMB3, NFKB1, MYC, LAMC2, FN1, TRAF1, PIAS2, TRAF4, E2F1, BCL2L1, LAMA3, AKT1, COL4A1, RELA, PIK3CD, COL4A6, ITGAV
KEGG_N_GLYCAN_BIOSYNTHESIS	0.365422	0.957302	-0.358783	-1.06248	2083	45	ALG14, MAN1C1, STT3B, MGAT5B, MAN1A2
REACTOME_A_TETRASACCHARIDE_LINKER_SEQUENCE_IS_REQUIRED_FOR_GAG_SYNTHESIS	0.342187	0.957609	-0.466424	-1.10261	1867	15	XYLT1, CSPG5, GPC6, GPC2
REACTOME_TRANSPORT_OF_ORGANIC_ANIONS	0.342863	0.957697	0.581376	1.13555	1582	6	SLCO4A1, SLCO2B1
REACTOME_RUNX1_AND_FOXP3_CONTROL_THE_DEVELOPMENT_OF_REGULATORY_T_LYMPHOCYTES_TREGS	0.344279	0.958459	0.693826	1.14454	1666	3	RUNX1, CBFB, NFATC2
REACTOME_MITOTIC_TELOPHASE_CYTOKINESIS	0.344426	0.958459	-0.485825	-1.11259	1862	13	SMC3, RAD21, PDS5B, KIF20A, STAG1, STAG2, NIPBL, PDS5A, PLK1, WAPL, MAU2
REACTOME_GAP_JUNCTION_ASSEMBLY	0.346772	0.962607	0.440364	1.10222	1573	17	TUBB2B, TUBB3, TUBA1C, TUBA1A, GJB2, TUBB2A, TUBB4B, TUBA4A, TUBB6, GJB3
REACTOME_COPI_MEDIATED_ANTEROGRADE_TRANSPORT	0.347212	0.962607	0.304499	1.04451	1425	89	ANK2, TUBB2B, TUBB3, TUBA1C, TUBA1A, TUBB2A, TUBB4B, SPTBN2, TUBA4A, COG1, KDELR3, TUBB6, COPG1, ARF4, ARF1, DYNC1I2, CD55
REACTOME_ASSEMBLY_OF_ACTIVE_LPL_AND_LIPC_LIPASE_COMPLEXES	0.349592	0.966729	0.532245	1.11826	1626	8	LMF1, ANGPTL4, PCSK5, MBTPS1
REACTOME_CHOLINE_CATABOLISM	0.35	0.966729	-0.701569	-1.13123	1805	3	CHDH, SLC44A1, ALDH7A1
REACTOME_REGULATION_OF_TP53_ACTIVITY	0.353545	0.974709	-0.293315	-1.04927	2168	152	MAP2K6, POU4F1, CDK1, AKT3, BLM, ATM, PRMT5, USP2, TP53INP1, CCNA2, HUS1, MDM2, DNA2, BRCA1, RFC2, PIP4P1, TOPBP1, EP300, RFC3, RMI2, CCNG1, TAF1, PRKAB2, TAF9B, PRKAA1, RFC4, RAD50, RMI1, ATR, L3MBTL1, NBN, USP7
REACTOME_CELL_CYCLE_MITOTIC	0.355822	0.979169	-0.257002	-1.03193	2404	457	TUBB4A, NUP210, CENPP, POLE2, CEP192, CDK1, AKT3, CENPH, CENPA, PRIM1, KNTC1, PPP1R12B, MIS12, CABLES1, CENPN, NINL, CEP72, CENPM, HAUS5, CDKN2C, E2F5, PKMYT1, TUBAL3, PHF8, PPP1CC, SPC25, GINS3, CCNA2, MAD2L1, NCAPG, HMMR, XPO1, NDC80, SKA1, DNA2, PCNT, SMC3, KIF2A, CENPF, RFC2, EP300, CNTRL, RFC3, FBXO5, CENPE, HAUS3, ITGB3BP, GINS4, CENPI, ORC5, E2F2, LMNB1, TOP2A, SMC2, CEP76, POLD3, CDC14A, …
REACTOME_TP53_REGULATES_TRANSCRIPTION_OF_CASPASE_ACTIVATORS_AND_CASPASES	0.357277	0.980214	-0.511752	-1.10217	1904	10	ATM, CRADD, APAF1, CASP10
REACTOME_CLATHRIN_MEDIATED_ENDOCYTOSIS	0.357521	0.980214	0.28887	1.03761	1418	121	KIAA0319, TF, HBEGF, EREG, SH3KBP1, ADRB2, UBQLN1, ITSN2, NECAP2, WNT5A, LDLR, REPS2, ITSN1, HSPA8, TOR1B, TGFA, AREG, AP2A2, AP2S1, EPN1, TRIP10, SYT11, TFRC, DNM2, FCHO1, FNBP1, ACTG1, CBL
REACTOME_CHYLOMICRON_REMODELING	0.360825	0.986681	-0.820458	-1.09202	1819	1	APOE
REACTOME_THROMBOXANE_SIGNALLING_THROUGH_TP_RECEPTOR	0.361605	0.986681	-0.459232	-1.08561	1973	15	GNB3, GNG4, GNA13, TBXA2R
REACTOME_CYP2E1_REACTIONS	0.361872	0.986681	0.747396	1.12472	1770	2	CYP2D6, CYP2S1
REACTOME_TFAP2A_ACTS_AS_A_TRANSCRIPTIONAL_REPRESSOR_DURING_RETINOIC_ACID_INDUCED_CELL_DIFFERENTIATION	0.36344	0.989144	0.601947	1.12528	1685	5	NPM1, HSPD1, TFAP2A, NOP2
REACTOME_REGULATION_OF_FOXO_TRANSCRIPTIONAL_ACTIVITY_BY_ACETYLATION	0.366654	0.989637	-0.507479	-1.09297	1954	10	FOXO1, KAT2B, EP300, SIRT1, CREBBP
REACTOME_GAB1_SIGNALOSOME	0.367378	0.989637	0.444052	1.07676	1668	15	HBEGF, EREG, TGFA, AREG, SRC, CSK
REACTOME_COMMON_PATHWAY_OF_FIBRIN_CLOT_FORMATION	0.367404	0.989637	-0.507077	-1.0921	1958	10	PROC, F8, THBD, PROS1, FGG
REACTOME_CYTOSOLIC_IRON_SULFUR_CLUSTER_ASSEMBLY	0.367951	0.989637	0.461586	1.08222	1689	13	POLD1, CIAO2B, ABCB7, NUBP2, CIAPIN1
REACTOME_EFFECTS_OF_PIP2_HYDROLYSIS	0.369691	0.989637	-0.424586	-1.06744	2036	20	DGKG
REACTOME_TETRAHYDROBIOPTERIN_BH4_SYNTHESIS_RECYCLING_SALVAGE_AND_REGULATION	0.370197	0.989637	0.507572	1.09675	1743	9	GCH1, GCHFR, AKT1, PTS
REACTOME_COLLAGEN_DEGRADATION	0.371663	0.989637	0.357867	1.04917	1628	37	COL4A4, COL13A1, COL9A2, MMP1, COL8A1, MMP10, CTSK, COL6A1, COL12A1, COL16A1, MMP7
REACTOME_COOPERATION_OF_PREFOLDIN_AND_TRIC_CCT_IN_ACTIN_AND_TUBULIN_FOLDING	0.371798	0.989637	0.38467	1.05847	1639	27	TUBB2B, TUBB3, TUBA1C, TUBA1A, CCT5, TUBB2A, TUBB4B, TUBA4A, TUBB6, PFDN6, CCT7, PFDN2, CCT3, TUBA1B
REACTOME_NAPLUS_CL_DEPENDENT_NEUROTRANSMITTER_TRANSPORTERS	0.371847	0.989637	0.597604	1.11716	1724	5	SLC22A1, SLC6A9, SLC6A6
REACTOME_ACYL_CHAIN_REMODELING_OF_DAG_AND_TAG	0.372494	0.989637	0.597195	1.1164	1727	5	MGLL, DGAT2, PNPLA3, DGAT1
REACTOME_CHOLESTEROL_BIOSYNTHESIS	0.373462	0.989637	0.394892	1.05847	1668	24	FDPS, IDI1, DHCR7, LSS, HMGCS1, FDFT1, SQLE, EBP, ACAT2
REACTOME_GENERATION_OF_SECOND_MESSENGER_MOLECULES	0.373464	0.989637	-0.519589	-1.08829	1975	9	FYB1, PAK1, ENAH, LAT
REACTOME_INTERLEUKIN_23_SIGNALING	0.374702	0.989637	0.564682	1.10295	1729	6	IL23A, P4HB, STAT3
REACTOME_MISCELLANEOUS_SUBSTRATES	0.375163	0.989637	-0.606477	-1.10986	2011	5	CYP4F3, CYP2U1, CYP4F11
REACTOME_P2Y_RECEPTORS	0.375512	0.989637	0.595699	1.1136	1741	5	P2RY6, P2RY2
REACTOME_MUCOPOLYSACCHARIDOSES	0.375535	0.989637	-0.491046	-1.0822	2016	11	IDUA, GNS, GUSB, ARSB, GLB1
REACTOME_VASOPRESSIN_REGULATES_RENAL_WATER_HOMEOSTASIS_VIA_AQUAPORINS	0.376195	0.989637	0.381437	1.05628	1652	28	ADCY5, ADCY7, GNB2, PRKAR1B
REACTOME_SIGNALING_BY_VEGF	0.377276	0.989637	0.297383	1.02653	1553	92	ITGB3, VAV1, PRR5, SH2D2A, VEGFA, MAPK11, VEGFC, TRIB3, SHB, CYBA, MAPKAP1, NCF2, FYN, PGF, MAPK12, THEM4, MTOR, WASF1, SRC, MAPK13, MAPKAPK2, ACTG1, ITPR3, AKT1, MLST8
REACTOME_BINDING_OF_TCF_LEF:CTNNB1_TO_TARGET_GENE_PROMOTERS	0.378075	0.989637	0.542407	1.09766	1751	7	AXIN2, RUNX3, MYC, TCF7L1, TCF7L2
REACTOME_FOXO_MEDIATED_TRANSCRIPTION	0.378748	0.989637	-0.346614	-1.04885	2184	51	PLXNA4, PPARGC1A, AKT3, FOXO1, KAT2B, EP300, CAT, SIRT1, NR3C1, CITED2, CREBBP, SMAD4, BCL2L11, CDKN1B, RBL2, DDIT3, FBXO32
REACTOME_TICAM1_RIP1_MEDIATED_IKK_COMPLEX_RECRUITMENT	0.380773	0.989637	0.424022	1.07219	1722	18	BIRC3, TICAM1, UBC, IKBKB, TRAF6
REACTOME_CROSSLINKING_OF_COLLAGEN_FIBRILS	0.381022	0.989637	-0.450504	-1.06497	2079	15	COL4A3, TLL2, LOXL4
REACTOME_SYNTHESIS_OF_LIPOXINS_LX	0.381566	0.989637	-0.636946	-1.10391	2011	4	HPGD
REACTOME_G_ALPHA_12_13_SIGNALLING_EVENTS	0.382642	0.989637	-0.329688	-1.04067	2221	66	ARHGEF39, NGEF, ADRA1D, GNB3, VAV3, PLEKHG2, OBSCN, GNG4, AKAP13, RHOB, GNA13, TBXA2R, ARHGEF26, ARHGEF19, ADRA1B
REACTOME_DEGRADATION_OF_THE_EXTRACELLULAR_MATRIX	0.382686	0.989637	0.302762	1.02422	1586	81	COL4A4, COL13A1, COL9A2, ADAMTS9, MMP1, MMP25, ADAM8, ADAMTS4, COL8A1, CAPN12, LAMB3, MMP10, CTSK, COL6A1, TIMP1, LAMC2, FN1, HSPG2, COL12A1, BSG
REACTOME_P75NTR_REGULATES_AXONOGENESIS	0.38374	0.989637	-0.60167	-1.10107	2057	5	NGFR, RTN4
REACTOME_PHOSPHORYLATION_OF_CD3_AND_TCR_ZETA_CHAINS	0.38394	0.989637	0.736178	1.10784	1878	2	CSK, PTPRJ
REACTOME_DEFECTIVE_C1GALT1C1_CAUSES_TN_POLYAGGLUTINATION_SYNDROME_TNPS	0.384207	0.989637	0.500471	1.08141	1809	9	MUC5B, MUC13, MUC3A
REACTOME_REACTIONS_SPECIFIC_TO_THE_COMPLEX_N_GLYCAN_SYNTHESIS_PATHWAY	0.384882	0.989637	0.559669	1.09315	1776	6	CHST10, MAN2A2
REACTOME_DOPAMINE_NEUROTRANSMITTER_RELEASE_CYCLE	0.385498	0.989637	-0.45948	-1.06833	2083	14	SYT1, APBA1
REACTOME_NUCLEAR_ENVELOPE_BREAKDOWN	0.385682	0.989637	-0.345183	-1.04452	2224	51	NUP210, CDK1, LMNB1, TMPO, CCNB1, NEK7, NUP188, NUP155, NUP214, CCNB2, NUP107, CNEP1R1, NDC1, NUP153, RANBP2, TPR, NEK9, PRKCA, NUP37, NUP133
REACTOME_CROSS_PRESENTATION_OF_PARTICULATE_EXOGENOUS_ANTIGENS_PHAGOSOMES	0.386763	0.989637	0.625846	1.1063	1828	4	CYBA, NCF2, ITGAV
REACTOME_COOPERATION_OF_PDCL_PHLP1_AND_TRIC_CCT_IN_G_PROTEIN_BETA_FOLDING	0.386838	0.989637	-0.38518	-1.05094	2168	30	GNAZ, GNB3, CCT6B, GNG4, RGS9
REACTOME_ELASTIC_FIBRE_FORMATION	0.386868	0.989637	-0.377034	-1.04901	2179	33	VTN, BMP4, TGFB3, LOXL4
REACTOME_NEGATIVE_REGULATION_OF_FGFR1_SIGNALING	0.38719	0.989637	0.41425	1.06027	1746	19	MAPK3, PPP2R1A, SPRY2, SRC, CBL, UBC, FGFR1, GRB2, MKNK1
REACTOME_TRANSPORT_OF_FATTY_ACIDS	0.387597	0.989637	-0.683681	-1.10239	1999	3	LCN12
REACTOME_SYNTHESIS_OF_5_EICOSATETRAENOIC_ACIDS	0.388865	0.990041	0.537022	1.08676	1801	7	PON3, GPX4, GPX1
REACTOME_ASYMMETRIC_LOCALIZATION_OF_PCP_PROTEINS	0.389087	0.990041	0.318539	1.02863	1632	62	PSMB9, PARD6A, PSMB8, WNT5A, PSMD8, FZD8, PSME2, PSMB7, VANGL2, PSME1, PSMB3, SEM1, PSMD14, PSMD3, PSMD2, PSMD7, PSMB5, PSMC4, UBC, SMURF2, PSMB6, PSMA6, FZD3, PSMA7
KEGG_PATHWAYS_IN_CANCER	0.383679	0.991171	0.256574	1.01408	1386	260	IL6, CXCL8, BIRC3, COL4A4, STAT5A, PRKCG, NFKBIA, PDGFB, NFKB2, BCL2, BMP2, MMP1, FGF12, AXIN2, GLI1, PTGS2, WNT10B, STAT1, TRAF3, NKX3-1, WNT4, PTCH2, BID, ETS1, MAPK3, PAX8, VEGFA, PML, WNT5A, LAMB3, FZD8, VEGFC
REACTOME_OLFACTORY_SIGNALING_PATHWAY	0.391598	0.994726	-0.441521	-1.05871	2143	16	REEP1
REACTOME_METALLOPROTEASE_DUBS	0.393078	0.996782	-0.42401	-1.05491	2157	19	KAT2B, BRCA1, EP300, STAMBPL1, STAM, STAMBP, BRCC3
REACTOME_REGULATION_OF_PLK1_ACTIVITY_AT_G2_M_TRANSITION	0.396124	0.999764	-0.31359	-1.03369	2329	86	TUBB4A, CEP192, CDK1, PPP1R12B, NINL, CEP72, HAUS5, PCNT, CNTRL, HAUS3, CEP76, CEP78, CCNB1, HAUS2, CEP152, NEDD1, ALMS1, CCNB2, NEK2, CEP70, CEP57, HAUS1, HAUS6, CEP135, PAFAH1B1, BORA, OFD1
REACTOME_CASPASE_ACTIVATION_VIA_EXTRINSIC_APOPTOTIC_SIGNALLING_PATHWAY	0.396733	0.999764	-0.417323	-1.04918	2185	20	DAPK1, CD14, DAPK2, UNC5B, APPL1
REACTOME_SIGNAL_AMPLIFICATION	0.397139	0.999764	-0.408931	-1.04865	2192	22	GNB3, GNG4, GNA13, TBXA2R, PLA2G4A, P2RY1, GNG5
REACTOME_TRP_CHANNELS	0.397336	0.999764	-0.455828	-1.05984	2147	14	MCOLN2, TRPM2, MCOLN3, TRPM7, TRPM6
REACTOME_FANCONI_ANEMIA_PATHWAY	0.398687	0.999764	-0.361737	-1.04066	2246	39	FANCB, FANCM, SLX1A, USP1
REACTOME_ACTIVATED_NTRK2_SIGNALS_THROUGH_FYN	0.399224	0.999764	0.584465	1.0926	1851	5	FYN, SRC, BDNF, RAC1
REACTOME_THE_ACTIVATION_OF_ARYLSULFATASES	0.399475	0.999764	-0.492667	-1.06107	2129	10	ARSG, ARSK, ARSB
REACTOME_RUNX3_REGULATES_IMMUNE_RESPONSE_AND_CELL_MIGRATION	0.401142	0.999764	0.618212	1.09281	1896	4	RUNX3, ITGA4, CBFB
REACTOME_CDC6_ASSOCIATION_WITH_THE_ORC:ORIGIN_COMPLEX	0.401974	0.999764	-0.479592	-1.05695	2158	11	ORC5, E2F2, ORC1, ORC6, ORC3, ORC2, MCM8, CDC6
REACTOME_FOXO_MEDIATED_TRANSCRIPTION_OF_OXIDATIVE_STRESS_METABOLIC_AND_NEURONAL_GENES	0.403688	0.999764	-0.42532	-1.04767	2210	18	PLXNA4, PPARGC1A
REACTOME_ACTIVATION_OF_SMO	0.403737	0.999764	-0.443701	-1.04889	2203	15	SHH, PTCH1, EFCAB7
REACTOME_PURINE_CATABOLISM	0.404462	0.999764	0.423509	1.0447	1830	16	GDA, XDH, NUDT1, PNP, GPX1, NUDT5, DNPH1, NT5C, NUDT16
REACTOME_FGFR1_LIGAND_BINDING_AND_ACTIVATION	0.40519	0.999764	0.725097	1.09116	1982	2	FGFR1, FGF2
REACTOME_FGFR1B_LIGAND_BINDING_AND_ACTIVATION	0.40519	0.999764	0.725097	1.09116	1982	2	FGFR1, FGF2
REACTOME_FGFR1C_LIGAND_BINDING_AND_ACTIVATION	0.40519	0.999764	0.725097	1.09116	1982	2	FGFR1, FGF2
REACTOME_JNK_C_JUN_KINASES_PHOSPHORYLATION_AND_ACTIVATION_MEDIATED_BY_ACTIVATED_HUMAN_TAK1	0.406292	0.999764	0.400343	1.04289	1820	21	IRAK2, MAP3K7, UBC, IRAK1, TRAF6, MAP2K7
REACTOME_GALACTOSE_CATABOLISM	0.406302	0.999764	-0.59087	-1.0813	2178	5	GALK1
REACTOME_LAGGING_STRAND_SYNTHESIS	0.406534	0.999764	-0.414388	-1.0418	2239	20	PRIM1, DNA2, RFC2, RFC3, POLD3, RFC4, RFC5, PCNA, RPA2, POLD2
REACTOME_RAS_ACTIVATION_UPON_CA2PLUS_INFLUX_THROUGH_NMDA_RECEPTOR	0.407037	0.999764	0.456283	1.05131	1873	12	GRIN2D, DLG4, RASGRF2
KEGG_ARGININE_AND_PROLINE_METABOLISM	0.403503	1	-0.352891	-1.0364	2303	43	GLUD2, PRODH, AGMAT, ALDH3A2, GLUD1, GAMT
KEGG_BASAL_CELL_CARCINOMA	0.403537	1	-0.359315	-1.03655	2281	39	GLI2, BMP4, SHH, FZD2, PTCH1, APC2, FZD1, TCF7
REACTOME_AURKA_ACTIVATION_BY_TPX2	0.410659	1	-0.319977	-1.02328	2403	71	TUBB4A, CEP192, CDK1, NINL, CEP72, HAUS5, HMMR, PCNT, CNTRL, HAUS3, CEP76, CEP78, HAUS2, CEP152, NEDD1, ALMS1, NEK2, CEP70, CEP57, HAUS1, HAUS6, CEP135, PAFAH1B1, OFD1
REACTOME_SODIUM_COUPLED_PHOSPHATE_COTRANSPORTERS	0.410728	1	-0.729834	-1.08249	2097	2	SLC20A1, SLC20A2
KEGG_NUCLEOTIDE_EXCISION_REPAIR	0.411033	1	-0.35133	-1.03182	2346	43	POLE2, XPA, RFC2, RFC3, POLD3, RFC4, GTF2H5, ERCC8, DDB2, XPC, RFC5, ERCC6, PCNA, RPA2, POLD2
REACTOME_SIGNALING_BY_ERYTHROPOIETIN	0.411384	1	0.393013	1.03468	1842	22	STAT5A, VAV1, LYN, EPOR
REACTOME_SIGNALING_BY_RETINOIC_ACID	0.411535	1	-0.370729	-1.03146	2318	33	PDK4, RDH5, CPT1A, PDK1, RARB, DHRS9, PDK3, RXRB
REACTOME_TRANSPORT_OF_BILE_SALTS_AND_ORGANIC_ACIDS_METAL_IONS_AND_AMINE_COMPOUNDS	0.412395	1	0.334978	1.02151	1769	45	SLC22A4, RHCG, SLC22A1, SLC39A3, SLC16A3, SLC39A4, SLC11A2, SLC13A5, SLC6A9, BSG
REACTOME_MAPK_TARGETS_NUCLEAR_EVENTS_MEDIATED_BY_MAP_KINASES	0.414139	1	0.361174	1.02177	1815	31	DUSP4, MAPK3, DUSP6, PPP2R1A, MAPK11, RPS6KA3, MAPK7
REACTOME_SCF_SKP2_MEDIATED_DEGRADATION_OF_P27_P21	0.414755	1	0.317072	1.01665	1753	59	PSMB9, PSMB8, PSMD8, PSME2, PSMB7, PSME1, PSMB3, SEM1, PSMD14, PSMD3, PSMD2, PSMD7, PSMB5, PSMC4, UBC, PSMB6, PSMA6, CDK4, PSMA7, PSMD4, CUL1, PSMB10, PTK6, PSMC3
REACTOME_RELEASE_OF_APOPTOTIC_FACTORS_FROM_THE_MITOCHONDRIA	0.417001	1	0.610525	1.07922	1971	4	DIABLO, BAX, BAK1, CYCS
REACTOME_INTEGRIN_SIGNALING	0.417844	1	0.386487	1.02678	1863	23	FGA, ITGB3, RAPGEF4, RASGRP1, FN1, RAPGEF3, SRC, CSK, AKT1, SHC1, SYK
REACTOME_P130CAS_LINKAGE_TO_MAPK_SIGNALING_FOR_INTEGRINS	0.418332	1	0.451286	1.0398	1925	12	FGA, ITGB3, FN1
REACTOME_MYOCLONIC_EPILEPSY_OF_LAFORA	0.418635	1	-0.499705	-1.04664	2214	9	NHLRC1, PPP1R3C, GYG1
REACTOME_LOSS_OF_MECP2_BINDING_ABILITY_TO_THE_NCOR_SMRT_COMPLEX	0.419508	1	0.520635	1.0536	1943	7	TBL1X, HDAC3, NCOR1
REACTOME_RESPONSE_TO_ELEVATED_PLATELET_CYTOSOLIC_CA2PLUS	0.420213	1	0.288251	1.00076	1737	95	FGA, SERPINA3, TF, PRKCG, ITGB3, PDGFB, ACTN1, SYTL4, VEGFA, TUBA4A, GAS6, VEGFC, IGF2, MANF, WDR1
REACTOME_HEME_DEGRADATION	0.420808	1	0.607987	1.07473	1989	4	HMOX2, HMOX1, BLVRA, BLVRB
REACTOME_POU5F1_OCT4_SOX2_NANOG_ACTIVATE_GENES_RELATED_TO_PROLIFERATION	0.420827	1	-0.532316	-1.0557	2258	7	DPPA4, SOX2
REACTOME_REGULATION_OF_KIT_SIGNALING	0.421018	1	0.431125	1.02965	1934	14	LYN, SH2B2, FYN, SOCS6, SRC, CBL
REACTOME_NEUROFASCIN_INTERACTIONS	0.422569	1	0.542363	1.05935	1950	6	NRCAM, CNTNAP1, ANK1
REACTOME_STABILIZATION_OF_P53	0.425107	1	0.321605	1.01187	1787	54	PSMB9, PSMB8, PSMD8, PSME2, PSMB7, PSME1, PSMB3, SEM1, PSMD14, PSMD3, PSMD2, PSMD7, PSMB5, PSMC4, UBC, PSMB6, PSMA6, PSMA7, PSMD4, PSMB10, PSMC3, TP53, PSMA3, PSMD13
REACTOME_LIGAND_RECEPTOR_INTERACTIONS	0.425943	1	-0.616687	-1.0688	2245	4	SHH, PTCH1
KEGG_HYPERTROPHIC_CARDIOMYOPATHY_HCM	0.426046	1	-0.339866	-1.01845	2433	48	ITGA2B, TNNI3, CACNA2D1, TGFB3, CACNA1D, CACNG4
REACTOME_ANCHORING_FIBRIL_FORMATION	0.426142	1	-0.452927	-1.03725	2304	13	COL4A3, TLL2
REACTOME_BILE_ACID_AND_BILE_SALT_METABOLISM	0.4264	1	-0.383238	-1.02689	2383	27	CYP39A1, SLCO1B3, OSBPL6, BAAT, SCP2, SLC27A2
REACTOME_REGULATION_BY_C_FLIP	0.426981	1	0.466692	1.03112	1993	10	TNFRSF10A, TNFRSF10B, CFLAR, TRAF2
REACTOME_VITAMINS	0.427575	1	0.604734	1.06898	2021	4	CYP27B1, CYP26B1
REACTOME_SYNTHESIS_OF_VERY_LONG_CHAIN_FATTY_ACYL_COAS	0.428884	1	-0.416707	-1.02645	2348	18	ELOVL2, ACSL6, HACD4, ELOVL4, ACSL1, HACD2, ELOVL7, ELOVL5
REACTOME_RNF_MUTANTS_SHOW_ENHANCED_WNT_SIGNALING_AND_PROLIFERATION	0.429219	1	0.515137	1.04247	1988	7	LRP5, FZD8, LRP6
REACTOME_OPIOID_SIGNALLING	0.429286	1	0.310286	1.00541	1802	63	ADCY5, PRKCG, PDE4B, ADCY7, PLCB1, PPP2R1A, GNB2, PRKAR1B
REACTOME_DOWNREGULATION_OF_ERBB2_SIGNALING	0.429604	1	-0.390803	-1.01933	2376	24	NRG2, AKT3, BTC
REACTOME_GLYOXYLATE_METABOLISM_AND_GLYCINE_DEGRADATION	0.430067	1	-0.394216	-1.02177	2382	23	HOGA1, LIPT2, AMT, PXMP2, GCSH, LIPT1
REACTOME_METABOLISM_OF_NUCLEOTIDES	0.430447	1	0.291423	0.995378	1769	87	NT5M, TYMP, GDA, SAMHD1, GLRX, XDH, DHODH, CDA, GART, AMPD3, UCK2, AK7, CTPS1, CMPK1, UPP1, NUDT1, AK8, AK1, ENTPD6, ADA, LHPP, RRM2, AK2, DCTPP1
REACTOME_GAP_JUNCTION_TRAFFICKING_AND_REGULATION	0.431399	1	0.35962	1.01169	1895	30	TUBB2B, TUBB3, TUBA1C, TUBA1A, GJB2, TUBB2A, TUBB4B, TUBA4A, TUBB6, GJB3, DNM2, SRC, ACTG1, GJC1, TUBA1B, CLTB
REACTOME_PLATELET_CALCIUM_HOMEOSTASIS	0.432146	1	-0.427291	-1.02459	2365	16	ATP2A1, ATP2A3, ORAI2, SLC8A1, ITPR2
REACTOME_UPTAKE_AND_FUNCTION_OF_ANTHRAX_TOXINS	0.432694	1	-0.467574	-1.03047	2323	11	MAP2K6
REACTOME_HYALURONAN_BIOSYNTHESIS_AND_EXPORT	0.434288	1	-0.612574	-1.06167	2289	4	CEMIP
REACTOME_PCNA_DEPENDENT_LONG_PATCH_BASE_EXCISION_REPAIR	0.43587	1	-0.399196	-1.0158	2405	21	POLE2, RFC2, RFC3, POLD3, RFC4, RFC5, PCNA, RPA2, POLD2
REACTOME_CLASS_B_2_SECRETIN_FAMILY_RECEPTORS	0.43601	1	0.332672	0.999744	1883	42	GLP2R, ADGRE1, WNT10B, WNT4, PTCH2, WNT5A, GNB2, FZD8, PTHLH
REACTOME_DEFECTIVE_GALNT3_CAUSES_FAMILIAL_HYPERPHOSPHATEMIC_TUMORAL_CALCINOSIS_HFTC	0.436987	1	0.510313	1.03271	2024	7	MUC5B, MUC13, MUC3A
REACTOME_CD28_DEPENDENT_PI3K_AKT_SIGNALING	0.437127	1	0.402941	1.01889	1977	18	MAP3K8, PRR5, TRIB3, MAPKAP1, FYN, THEM4, MTOR, AKT1, MLST8, RICTOR
REACTOME_METALLOTHIONEINS_BIND_METALS	0.439147	1	-0.660889	-1.06564	2265	3	MT1F, MT1X
REACTOME_ORGANIC_ANION_TRANSPORTERS	0.439416	1	0.599083	1.05899	2077	4	SLC17A7, SLC25A22, SLC25A10
REACTOME_ADRENALINE_NORADRENALINE_INHIBITS_INSULIN_SECRETION	0.439558	1	0.402207	1.01703	1988	18	ADCY5, GNB2
REACTOME_PREGNENOLONE_BIOSYNTHESIS	0.439837	1	0.488847	1.02708	2046	8	AKR1B1, FDX2, STARD3
REACTOME_VOLTAGE_GATED_POTASSIUM_CHANNELS	0.440557	1	-0.430983	-1.01883	2404	15	KCNH2, KCNH3, KCNF1
REACTOME_DUAL_INCISION_IN_TC_NER	0.440827	1	-0.3194	-1.00531	2558	65	POLE2, XPA, POLK, RFC2, EP300, RFC3, POLD3, RFC4, TCEA1, USP7, GTF2H5, ISY1, ERCC8, RFC5, ERCC6, PCNA, RPA2, POLD2
REACTOME_PHASE_3_RAPID_REPOLARISATION	0.441305	1	-0.608903	-1.05531	2326	4	KCNH2
REACTOME_FC_EPSILON_RECEPTOR_FCERI_SIGNALING	0.443044	1	0.277202	0.993023	1757	119	PSMB9, VAV1, NFKBIA, CDC34, LYN, NFATC1, PSMB8, MAPK3, RASGRP1, PSMD8, PSME2, NFKB1, PSMB7, FYN, PSME1, PRKCQ, PSMB3, SEM1, PSMD14, PSMD3, PSMD2, ITPR3, PSMD7, PSMB5, RELA, SHC1, SYK, MAP3K7, PSMC4, UBC, PSMB6, PSMA6, PSMA7, PSMD4, IKBKB, TRAF6, CUL1, GRB2
REACTOME_NEGATIVE_REGULATION_OF_NMDA_RECEPTOR_MEDIATED_NEURONAL_TRANSMISSION	0.443683	1	0.458635	1.01332	2071	10	GRIN2D, DLG4, PPM1F, CAMK1, CAMK2G
REACTOME_KSRP_KHSRP_BINDS_AND_DESTABILIZES_MRNA	0.44371	1	0.403334	1.00953	2013	17	EXOSC1, MAPK11, EXOSC5, AKT1, EXOSC7, KHSRP, EXOSC3, DCP2
REACTOME_REGULATION_OF_COMMISSURAL_AXON_PATHFINDING_BY_SLIT_AND_ROBO	0.443846	1	0.559632	1.04617	2058	5	ROBO3, SRC, ROBO1, SLIT3
REACTOME_GRB2:SOS_PROVIDES_LINKAGE_TO_MAPK_SIGNALING_FOR_INTEGRINS	0.444179	1	0.440697	1.0154	2044	12	FGA, ITGB3, FN1
KEGG_VEGF_SIGNALING_PATHWAY	0.444497	1	0.311871	0.998053	1889	58	PRKCG, SH2D2A, PLA2G12A, PTGS2, PLA2G4B, NFATC1, MAPK3, VEGFA, MAPK11, MAPK12, BAD, NFATC4, MAP2K1, SRC, MAPK13, MAPKAPK2, RAF1, AKT1, RAC2, PIK3CD, MAP2K2
REACTOME_INTERLEUKIN_18_SIGNALING	0.444718	1	-0.606985	-1.05199	2344	4	IL18, IL18R1, IL18BP, ALOX5
REACTOME_TRAF6_MEDIATED_INDUCTION_OF_TAK1_COMPLEX_WITHIN_TLR4_COMPLEX	0.445243	1	0.431662	1.01206	2044	13	IRAK2, TICAM1, MAP3K7, UBC, TRAF6, SARM1
REACTOME_CELL_CELL_JUNCTION_ORGANIZATION	0.446684	1	-0.345626	-1.00303	2525	41	CADM1, CLDN23, CLDN2, NECTIN3, CLDN16, PARD6B
REACTOME_COMPLEMENT_CASCADE	0.447122	1	0.387554	1.00957	2003	21	CFB, C3, C1R, C2, C1S
REACTOME_HEDGEHOG_LIGAND_BIOGENESIS	0.448955	1	0.311744	0.995454	1890	58	PSMB9, PSMB8, PSMD8, PSME2, PSMB7, PSME1, P4HB, PSMB3, SEM1, PSMD14, PSMD3, PSMD2, PSMD7, SYVN1, PSMB5, PSMC4, UBC, PSMB6, PSMA6, PSMA7, PSMD4, OS9, VCP, PSMB10, PSMC3
REACTOME_PYRIMIDINE_SALVAGE	0.449036	1	0.456497	1.0086	2096	10	TYMP, CDA, UCK2, UPP1
REACTOME_NEGATIVE_FEEDBACK_REGULATION_OF_MAPK_PATHWAY	0.449859	1	0.529601	1.03442	2076	6	MAPK3, MAP2K1, RAF1, MAP2K2, BRAF
REACTOME_SYNTHESIS_OF_GLYCOSYLPHOSPHATIDYLINOSITOL_GPI	0.449936	1	-0.41612	-1.01071	2457	17	PIGB, PIGW, PIGP
REACTOME_SYNTHESIS_OF_UDP_N_ACETYL_GLUCOSAMINE	0.452242	1	0.52821	1.03171	2087	6	UAP1, NAGK, PGM3, GFPT1
REACTOME_UNBLOCKING_OF_NMDA_RECEPTORS_GLUTAMATE_BINDING_AND_ACTIVATION	0.452299	1	0.483679	1.01622	2104	8	GRIN2D, DLG4, CAMK2G
REACTOME_ASSEMBLY_AND_CELL_SURFACE_PRESENTATION_OF_NMDA_RECEPTORS	0.455583	1	0.372046	0.997238	2035	24	TUBB2B, GRIN2D, TUBB3, TUBA1C, DLG4, TUBA1A, TUBB2A, TUBB4B, TUBA4A, TUBB6
REACTOME_INTEGRATION_OF_ENERGY_METABOLISM	0.456381	1	0.296212	0.988472	1898	75	ADCY5, ACACB, ADCY7, ABCC8, PLCB1, AKAP5, RAPGEF4, PPP2R1A, GNB2, PRKAR1B, PRKAG2, RAPGEF3, STX1A, GNA11, FASN
REACTOME_REGULATION_OF_TP53_ACTIVITY_THROUGH_ACETYLATION	0.456572	1	-0.365745	-0.997914	2559	30	MAP2K6, AKT3, PIP4P1, EP300
REACTOME_GLUTATHIONE_CONJUGATION	0.45661	1	0.36811	0.994612	2030	25	GGT1, GGT5
REACTOME_ZINC_EFFLUX_AND_COMPARTMENTALIZATION_BY_THE_SLC30_FAMILY	0.457235	1	-0.602244	-1.04377	2410	4	SLC30A1, SLC30A5, SLC30A6, SLC30A7
REACTOME_METABOLISM_OF_FOLATE_AND_PTERINES	0.457256	1	0.404419	0.997611	2069	16	MTHFD2L, SLC19A1, MTHFD1L, MTHFS, MTHFD2, SHMT2, MTHFD1
REACTOME_OTHER_SEMAPHORIN_INTERACTIONS	0.45905	1	-0.438978	-1.00531	2482	13	PLXNA4, PLXNC1
REACTOME_NCAM1_INTERACTIONS	0.459064	1	-0.381983	-0.996319	2539	24	CACNA1G, COL4A3, CACNA1D, NRTN, COL6A3, CACNB4
REACTOME_LRR_FLII_INTERACTING_PROTEIN_1_LRRFIP1_ACTIVATES_TYPE_I_IFN_PRODUCTION	0.462428	1	-0.563193	-1.03065	2479	5	EP300, CREBBP
REACTOME_FRS_MEDIATED_FGFR4_SIGNALING	0.463803	1	-0.46617	-1.004	2472	10	FGFR4, FRS2, FRS3, NRAS
REACTOME_VEGFR2_MEDIATED_VASCULAR_PERMEABILITY	0.46431	1	0.369611	0.990712	2074	24	VAV1, PRR5, TRIB3, MAPKAP1, THEM4, MTOR, AKT1, MLST8, RICTOR
REACTOME_FOXO_MEDIATED_TRANSCRIPTION_OF_CELL_DEATH_GENES	0.464554	1	-0.423999	-1.00232	2535	15	FOXO1, EP300, CITED2, CREBBP, BCL2L11, DDIT3, STK11, FOXO3
REACTOME_PLASMA_LIPOPROTEIN_CLEARANCE	0.464703	1	0.365622	0.98789	2066	25	APOC1, LDLR, PCSK9, AP2A2, AP2S1, LSR, NPC2
REACTOME_SODIUM_CALCIUM_EXCHANGERS	0.465021	1	0.52013	1.01593	2146	6	SLC24A4, SRI, SLC24A1, SLC8B1
REACTOME_GLUCOCORTICOID_BIOSYNTHESIS	0.465059	1	0.693944	1.04428	2275	2	HSD11B1, HSD11B2
KEGG_CELL_CYCLE	0.465368	1	-0.28802	-0.995898	2794	116	TGFB3, TTK, CDK1, ATM, CDKN2C, E2F5, PKMYT1, CCNA2, MAD2L1, MDM2, SMC3, ANAPC13, EP300, ORC5, E2F2, CDC14A, CCNB1, ATR, RAD21, ORC1, CDC7, CCNE2, CCNB2, MCM4, CDKN1C, CREBBP, ANAPC4, SMAD4, PCNA, CDK2, ORC6, CDKN1B, MCM2, STAG1, RBL2, PTTG1, MCM5, STAG2, WEE1, CCNE1, MCM6, ANAPC5
REACTOME_RUNX1_REGULATES_ESTROGEN_RECEPTOR_MEDIATED_TRANSCRIPTION	0.466157	1	-0.561697	-1.02792	2499	5	KCTD6, GPAM
REACTOME_BIOSYNTHESIS_OF_MARESINS	0.467575	1	0.631292	1.04138	2263	3	CYP2D6, EPHX2
REACTOME_FATTY_ACYL_COA_BIOSYNTHESIS	0.46763	1	-0.362397	-0.988781	2621	30	HTD2, ELOVL2, ACSL6, HACD4, ELOVL4, ACSL1, SCD5, HSD17B8, HACD2, CBR4, ELOVL7
REACTOME_RUNX3_REGULATES_CDKN1A_TRANSCRIPTION	0.46871	1	0.4967	1.00516	2171	7	RUNX3, SMAD3, TGFB1, TP53, CDKN1A
KEGG_CITRATE_CYCLE_TCA_CYCLE	0.469337	1	0.356868	0.98319	2073	27	OGDH, CS, SDHB, IDH3B, ACLY, PDHA1, IDH3A, ACO1, PC, DLD, IDH3G, ACO2, PDHB, PCK2, SDHA, MDH2
REACTOME_AKT_PHOSPHORYLATES_TARGETS_IN_THE_NUCLEUS	0.470232	1	-0.477894	-1.00096	2487	9	AKT3, FOXO1
REACTOME_REGULATION_OF_TP53_ACTIVITY_THROUGH_METHYLATION	0.471585	1	-0.397657	-0.98935	2588	19	ATM, PRMT5, MDM2, EP300, L3MBTL1
REACTOME_DECTIN_2_FAMILY	0.472036	1	0.43986	0.991659	2185	11	MUC5B, MUC13, LYN, MUC3A
REACTOME_DISEASES_OF_MISMATCH_REPAIR_MMR	0.473616	1	-0.557633	-1.02048	2539	5	MSH6, MSH2
REACTOME_LEUKOTRIENE_RECEPTORS	0.474031	1	-0.644818	-1.03972	2445	3	CYSLTR1
REACTOME_ESTROGEN_DEPENDENT_NUCLEAR_EVENTS_DOWNSTREAM_OF_ESR_MEMBRANE_SIGNALING	0.474557	1	0.368845	0.979907	2116	23	HBEGF, BCL2, EREG, MAPK3, TGFA, AREG
REACTOME_GAMMA_CARBOXYLATION_HYPUSINE_FORMATION_AND_ARYLSULFATASE_ACTIVATION	0.474585	1	-0.360891	-0.984671	2660	30	PROC, ARSG, PROS1
KEGG_ONE_CARBON_POOL_BY_FOLATE	0.474606	1	0.403032	0.990994	2139	16	MTHFD2L, GART, MTHFD1L, MTHFS, MTHFD2, SHMT2, MTHFD1
REACTOME_LAMININ_INTERACTIONS	0.474915	1	-0.363013	-0.985764	2659	29	COL4A3, NID1, LAMA4, COL4A2, ITGB1, LAMA1, COL18A1, LAMA2
REACTOME_SPERM_MOTILITY_AND_TAXES	0.475153	1	0.577898	1.02154	2246	4	CATSPER1, HVCN1
REACTOME_REGULATION_OF_PTEN_LOCALIZATION	0.475713	1	-0.475909	-0.9968	2516	9	XIAP, NEDD4, USP7, PTEN
REACTOME_CREB1_PHOSPHORYLATION_THROUGH_NMDA_RECEPTOR_MEDIATED_ACTIVATION_OF_RAS_SIGNALING	0.475957	1	0.381537	0.985577	2137	20	GRIN2D, DLG4, MAPK3, RASGRF2, RPS6KA3
REACTOME_PROSTACYCLIN_SIGNALLING_THROUGH_PROSTACYCLIN_RECEPTOR	0.476102	1	-0.44137	-0.992855	2569	12	GNB3, GNG4
REACTOME_TRAFFICKING_OF_MYRISTOYLATED_PROTEINS_TO_THE_CILIUM	0.476226	1	-0.556653	-1.01869	2553	5	CYS1, ARL3, UNC119B, NPHP3
REACTOME_SHC_MEDIATED_CASCADE:FGFR4	0.47644	1	-0.491297	-1.00465	2547	8	FGFR4
REACTOME_SIGNALING_BY_EGFR_IN_CANCER	0.477023	1	0.367978	0.977605	2127	23	HBEGF, EREG, TGFA, AREG, CBL, SHC1, UBC
REACTOME_O_LINKED_GLYCOSYLATION_OF_MUCINS	0.478939	1	0.322259	0.973492	2057	43	MUC5B, MUC13, GALNT16, GALNT9
REACTOME_PRE_NOTCH_EXPRESSION_AND_PROCESSING	0.480997	1	-0.327604	-0.980907	2758	48	ATP2A1, ATP2A3, KAT2B, EP300, NOTCH1, RAB6A, PRKCI, LFNG, SEL1L, ST3GAL6, MAML3, TNRC6A, POGLUT1, POFUT1, CREBBP, SNW1, ST3GAL3, TNRC6B, AGO2
REACTOME_REGULATION_OF_SIGNALING_BY_CBL	0.481077	1	0.380182	0.982078	2160	20	VAV1, LYN, FYN, CBL, RAPGEF1, PIK3CD, SYK, UBC
REACTOME_PERVASIVE_DEVELOPMENTAL_DISORDERS	0.481755	1	0.426565	0.982842	2217	12	TBL1X, HDAC3, NCOR1, BDNF, GPS2, HDAC1
KEGG_HOMOLOGOUS_RECOMBINATION	0.482178	1	-0.367286	-0.981678	2691	27	BRCA2, BLM, RAD54L, POLD3, RAD50, RAD51B, NBN, XRCC2, RPA2, POLD2
REACTOME_SYNTHESIS_OF_PI	0.482752	1	-0.552935	-1.01188	2588	5	PITPNM2, PITPNM3, CDS1
REACTOME_RRNA_MODIFICATION_IN_THE_MITOCHONDRION	0.484081	1	0.510747	0.997599	2234	6	MRM3, NSUN4, MRM2, TFB1M, MRM1
KEGG_PHENYLALANINE_METABOLISM	0.484598	1	0.426244	0.977674	2170	12	ALDH1A3, MAOA, AOC3, NAA80, GOT2, PRDX6, GOT1, IL4I1
REACTOME_DEFECTIVE_B4GALT7_CAUSES_EDS_PROGEROID_TYPE	0.486315	1	-0.446632	-0.984313	2611	11	CSPG5, GPC6, GPC2
REACTOME_TRAIL_SIGNALING	0.487538	1	0.467837	0.98294	2268	8	TNFRSF10A, TNFRSF10B, CFLAR
REACTOME_DUAL_INCISION_IN_GG_NER	0.488064	1	-0.335572	-0.973858	2759	41	POLE2, XPA, POLK, RFC2, RFC3, POLD3, RFC4, GTF2H5, DDB2, RFC5, PCNA, RPA2, POLD2
REACTOME_PHOSPHORYLATION_OF_THE_APC_C	0.489071	1	-0.392348	-0.976141	2684	19	CDK1, CCNB1, ANAPC4, UBE2C, ANAPC5, ANAPC16, UBE2D1
REACTOME_DEFECTIVE_CSF2RB_CAUSES_PULMONARY_SURFACTANT_METABOLISM_DYSFUNCTION_5_SMDP5	0.489109	1	0.75429	1.00631	2424	1	CSF2RA
REACTOME_TRANSCRIPTION_COUPLED_NUCLEOTIDE_EXCISION_REPAIR_TC_NER	0.490679	1	-0.302025	-0.979561	2868	78	POLE2, COPS4, XPA, POLK, RFC2, EP300, RFC3, POLD3, RFC4, TCEA1, USP7, GTF2H5, ISY1, ERCC8, RFC5, ERCC6, PCNA, RPA2, LIG3, POLD2
REACTOME_SMAC_XIAP_REGULATED_APOPTOTIC_RESPONSE	0.490872	1	-0.499648	-0.990909	2634	7	XIAP, APAF1
REACTOME_KERATAN_SULFATE_KERATIN_METABOLISM	0.491007	1	0.358284	0.968062	2183	25	CHST2, B4GALT2, B4GALT1, ST3GAL4, B4GALT3, B4GALT6, HEXA, B4GALT4
REACTOME_ZINC_TRANSPORTERS	0.491095	1	0.423058	0.974762	2260	12	SLC39A3, SLC39A4, SLC39A14
REACTOME_EPH_EPHRIN_MEDIATED_REPULSION_OF_CELLS	0.491784	1	0.321631	0.966565	2124	42	EPHB6, EFNA1, LYN, EPHA2, EPHA10, FYN, EPHB4, AP2A2, PSENEN, AP2S1, SRC, ACTG1, EFNB1, PSEN1, CLTB, EFNA3
REACTOME_DEFECTIVE_ST3GAL3_CAUSES_MCT12_AND_EIEE15	0.493259	1	-0.75449	-1.00422	2487	1	ST3GAL3
REACTOME_ACYL_CHAIN_REMODELLING_OF_PI	0.49331	1	0.485415	0.982325	2285	7	PLA2G12A, PLA2G4C, PLAAT3, PLA2R1
REACTOME_DERMATAN_SULFATE_BIOSYNTHESIS	0.49415	1	-0.51848	-0.989593	2660	6	CSPG5, DSEL
REACTOME_ACTIVATION_OF_RAS_IN_B_CELLS	0.494719	1	0.529251	0.989381	2294	5	RASGRP1, RASGRP3, HRAS
REACTOME_SYNTHESIS_OF_BILE_ACIDS_AND_BILE_SALTS	0.49503	1	-0.372379	-0.971271	2738	24	CYP39A1, OSBPL6, BAAT, SCP2, SLC27A2
REACTOME_MECP2_REGULATES_TRANSCRIPTION_OF_NEURONAL_LIGANDS	0.495797	1	0.528351	0.987699	2299	5	BDNF, HDAC1, MECP2, CREB1, SIN3A
REACTOME_BETA_OXIDATION_OF_VERY_LONG_CHAIN_FATTY_ACIDS	0.495931	1	0.438556	0.968958	2315	10	HSD17B4, ACAA1, ABCD1, ACOT4, EHHADH, ACOX1
REACTOME_RUNX1_REGULATES_GENES_INVOLVED_IN_MEGAKARYOCYTE_DIFFERENTIATION_AND_PLATELET_FUNCTION	0.495991	1	-0.351586	-0.971229	2783	32	ITGA2B, NR4A3, KAT2B, ASH2L, EP300
KEGG_TYPE_II_DIABETES_MELLITUS	0.496279	1	-0.354072	-0.975237	2800	31	CACNA1G, CACNA1D, PIK3CB, KCNJ11, PIK3R1, SOCS1, PIK3R2, MAPK1, IRS2
REACTOME_TRANSCRIPTIONAL_REGULATION_BY_E2F6	0.49646	1	-0.346667	-0.972347	2804	34	PHC3, YAF2, BRCA1, MGA, APAF1, CBX3, CDC7, EZH2, RNF2, RBBP4, EED, RBBP8, RYBP
REACTOME_HDL_CLEARANCE	0.496476	1	-0.686704	-1.01852	2535	2	HDLBP
REACTOME_NEUROTRANSMITTER_CLEARANCE	0.497019	1	-0.496233	-0.984136	2667	7	LRTOMT, BCHE
REACTOME_SYNAPTIC_ADHESION_LIKE_MOLECULES	0.497611	1	0.420899	0.969788	2290	12	GRIN2D, LRFN3, DLG4
KEGG_PATHOGENIC_ESCHERICHIA_COLI_INFECTION	0.498023	1	0.313683	0.961924	2140	45	TUBB2B, TUBB3, TUBA1C, TUBA1A, TUBB2A, TUBB4B, TUBA4A, TUBB6, TUBB, FYN, CLDN1, KRT18, ACTG1, ARHGEF2, TUBA1B, ARPC1A, NCL
KEGG_DRUG_METABOLISM_CYTOCHROME_P450	0.499463	1	-0.36623	-0.970283	2791	26	FMO5, ALDH3A1, GSTM2, GSTA4, CYP3A5, MGST1, FMO4, UGT2B7
REACTOME_G_BETA:GAMMA_SIGNALLING_THROUGH_CDC42	0.501756	1	-0.423476	-0.969804	2713	13	GNB3, GNG4, GNG5, PAK1, GNG2
REACTOME_DNA_DAMAGE_REVERSAL	0.502244	1	-0.480526	-0.982619	2685	8	ALKBH3
REACTOME_RHO_GTPASES_ACTIVATE_FORMINS	0.502482	1	-0.27924	-0.976027	3036	130	TUBB4A, CENPP, CENPH, CENPA, KNTC1, MIS12, CENPN, CENPM, TUBAL3, PPP1CC, SPC25, MAD2L1, XPO1, NDC80, SKA1, RHOB, KIF2A, CENPF, DIAPH3, CENPE, ITGB3BP, CENPI
REACTOME_CTLA4_INHIBITORY_SIGNALING	0.503195	1	0.384196	0.96163	2283	17	LYN, PPP2R5B, PPP2R1A, FYN, SRC, AKT1
KEGG_PENTOSE_AND_GLUCURONATE_INTERCONVERSIONS	0.504123	1	0.411039	0.96131	2261	13	DHDH, UGT1A1, AKR1B1, RPE
KEGG_LYSOSOME	0.504503	1	-0.282863	-0.973545	3024	111	AP3S1, ARSG, SLC11A1, IDUA, AP1S2, GAA, CTSH, AGA, PLA2G15, SMPD1, NAGPA, CD164, GNS, CLTCL1, TPP1, AP4S1, NAPSA, GUSB, ATP6V1H, ARSB, CTSA, GLB1, SORT1, AP1S3, GALC, CLN5, LAMP2, MANBA, PSAP, ASAH1, AP1G1, CLTA, CTSO, AP3B1
REACTOME_SIGNALING_BY_RECEPTOR_TYROSINE_KINASES	0.505216	1	0.237456	0.973583	1694	369	ADORA2A, COL4A4, ADAM12, HBEGF, STAT5A, PLAT, COL9A2, ITGB3, VAV1, PRR5, SH2D2A, PDGFB, SPRED1, EREG, SH3KBP1, LYN, DUSP4, PTBP1, STAT1, FES, DLG4, SH2B2, MAPK3, VEGFA, PTPRU, DUSP6, PPP2R1A, LAMB3, MAPK11, VEGFC, IGF2, RPS6KA3, TRIB3, SHB, MAPK7, CDK5R1, TIA1, COL6A1, SPRY2, MST1R, CYBA, MAPKAP1, LAMC2, NCF2, FYN, TGFA, FN1, AREG, MAP2K5, AP2A2, PSENEN, AP2S1, PGF, MAPK12, SOCS6, THEM4, EPN1, SP…
REACTOME_IONOTROPIC_ACTIVITY_OF_KAINATE_RECEPTORS	0.506823	1	0.501749	0.980025	2339	6	GRIK2, DLG4
REACTOME_REGULATION_OF_TNFR1_SIGNALING	0.507405	1	0.336171	0.957091	2226	32	BIRC3, TNFAIP3, TRAF1
REACTOME_SYNTHESIS_OF_PIPS_AT_THE_PLASMA_MEMBRANE	0.509937	1	-0.322462	-0.96551	2924	48	PLEKHA3, PIK3C2A, PIK3C2B, PIK3CB, PIP5K1C, SBF2, MTM1, PIK3R1, RUFY1, PLEKHA5, PIK3R2
REACTOME_G_PROTEIN_BETA:GAMMA_SIGNALLING	0.510163	1	-0.38385	-0.965025	2810	20	GNB3, AKT3, GNG4
REACTOME_REGULATION_OF_INSULIN_SECRETION	0.510513	1	0.306814	0.956651	2160	51	ADCY5, ABCC8, PLCB1, AKAP5, RAPGEF4, GNB2, PRKAR1B, RAPGEF3, STX1A, GNA11
REACTOME_REGULATION_OF_CYTOSKELETAL_REMODELING_AND_CELL_SPREADING_BY_IPP_COMPLEX_COMPONENTS	0.51079	1	0.478055	0.967431	2366	7	ACTN1, RSU1, PXN, PARVA, PARVB
KEGG_ARRHYTHMOGENIC_RIGHT_VENTRICULAR_CARDIOMYOPATHY_ARVC	0.511693	1	-0.324122	-0.963148	2909	46	ITGA2B, CACNA2D1, CACNA1D, CACNG4, CACNB4, TCF7, CDH2, SLC8A1, ITGB1, DSG2
REACTOME_RUNX1_REGULATES_TRANSCRIPTION_OF_GENES_INVOLVED_IN_INTERLEUKIN_SIGNALING	0.51318	1	-0.574276	-0.995297	2705	4	LIFR
REACTOME_SYNTHESIS_OF_BILE_ACIDS_AND_BILE_SALTS_VIA_7ALPHA_HYDROXYCHOLESTEROL	0.51377	1	0.38068	0.952828	2331	17	CYP7B1, ACOX2, HSD17B4, ABCB11
KEGG_FC_EPSILON_RI_SIGNALING_PATHWAY	0.513953	1	0.301608	0.959391	2209	55	CSF2, VAV1, LYN, PLA2G12A, PLA2G4B, MAPK3, MAP2K3, MAPK11, FYN, MAPK12, MAP2K1, MAPK13, RAF1, AKT1, RAC2, PIK3CD, MAP2K2, SYK
KEGG_FOLATE_BIOSYNTHESIS	0.514017	1	0.476163	0.96127	2346	7	GCH1, PTS, FPGS
REACTOME_DSCAM_INTERACTIONS	0.514396	1	0.456868	0.959894	2393	8	MAPK11, MAPK12, MAPK13, RAC1
REACTOME_SYNTHESIS_OF_PIPS_AT_THE_ER_MEMBRANE	0.516275	1	0.517648	0.967691	2394	5	SBF1, PI4K2B, SACM1L
KEGG_TAURINE_AND_HYPOTAURINE_METABOLISM	0.518178	1	0.473864	0.95663	2365	7	GGT1, GGT5
REACTOME_WNT5A_DEPENDENT_INTERNALIZATION_OF_FZD2_FZD5_AND_ROR2	0.518245	1	0.412964	0.951504	2385	12	ROR1, WNT5A, AP2A2, AP2S1, CLTB
REACTOME_SIGNALLING_TO_P38_VIA_RIT_AND_RIN	0.519207	1	0.664129	0.999416	2540	2	RIT1, BRAF
REACTOME_TRANSPORT_OF_SMALL_MOLECULES	0.520383	1	0.231983	0.974059	1684	476	ADCY5, SLCO4A1, SLC22A4, ADD2, APOC1, AQP11, SLC26A9, SLC7A7, TF, RHCG, ANO5, PSMB9, ADCY7, SLC9A2, SGK2, SLC22A1, AQP7, SLC7A2, SLC9A5, SLC39A3, LCN2, LMF1, SLC4A8, CLCN4, ABCC2, SLC9A7, SLC17A7, AHCYL2, SLC24A4, ANGPTL4, PSMB8, SLC2A3, CYB5R2, ABCC6, SLC16A3, MLKL, SLC39A4, ATP13A2, PMPCA, MCOLN1, SLC16A10, PSMD8, CTNS, TRPM3, GNB2, HMOX2, LDLR, ATP1B1, PSME2, SLC11A2, ATP11A, SLCO2B1, PRKAR1B,…
REACTOME_CYTOCHROME_P450_ARRANGED_BY_SUBSTRATE_TYPE	0.520443	1	-0.350421	-0.951571	2914	29	CYP39A1, CYP4F12, CYP4F3, CYP2U1, CYP2R1, CYP4F11, CYP3A5
REACTOME_FGFR3_LIGAND_BINDING_AND_ACTIVATION	0.520752	1	-0.675431	-1.0018	2659	2	FGFR3
REACTOME_FASL_CD95L_SIGNALING	0.522473	1	-0.570286	-0.988381	2754	4	CASP10, FAS
REACTOME_FORMATION_OF_ATP_BY_CHEMIOSMOTIC_COUPLING	0.522642	1	0.383827	0.946816	2365	16	ATP5PD, ATP5F1A, ATP5MC1, ATP5F1B, ATP5MC2, ATP5PO
REACTOME_BIOSYNTHESIS_OF_E_SERIES_18_S_RESOLVINS	0.523232	1	-0.570006	-0.987896	2758	4	HPGD
REACTOME_CD209_DC_SIGN_SIGNALING	0.523243	1	0.376968	0.943538	2374	17	RELB, LYN, NFKB1, FYN, RAF1, RELA
REACTOME_TRANSCRIPTIONAL_ACTIVATION_OF_MITOCHONDRIAL_BIOGENESIS	0.524238	1	-0.314126	-0.955994	3027	53	GLUD2, PPARGC1A, MEF2C, SIRT4, MTERF1, TBL1XR1, POLRMT, GLUD1
REACTOME_TGF_BETA_RECEPTOR_SIGNALING_IN_EMT_EPITHELIAL_TO_MESENCHYMAL_TRANSITION	0.524851	1	0.383279	0.945464	2375	16	PARD6A, UBC, PARD3, TGFBR2, TGFB1, TGFBR1, SMURF1
REACTOME_GLUTAMATE_BINDING_ACTIVATION_OF_AMPA_RECEPTORS_AND_SYNAPTIC_PLASTICITY	0.532366	1	0.35821	0.943057	2384	22	PRKCG, AKAP5, DLG4, CACNG8, EPB41L1, AP2A2, AP2S1
KEGG_HUNTINGTONS_DISEASE	0.533105	1	0.257851	0.956268	2020	155	POLR2J2, SOD2, CREB3L4, TGM2, PLCB1, DLG4, CREB3L1, DNAH1, NDUFB8, NDUFA9, COX6B2, NDUFS2, ATP5PD, RCOR1, ATP5F1A, ATP5MC1, AP2A2, NDUFS3, PPARG, AP2S1, ATP5F1B, ATP5MC2, ATP5PO, TAF4, SDHB, NDUFB4, DNAL1, VDAC1, NDUFS6, CYC1, COX4I1, COX6C, CLTB, SOD1, BDNF, POLR2G, POLR2I, BAX
REACTOME_TNFS_BIND_THEIR_PHYSIOLOGICAL_RECEPTORS	0.535521	1	0.417182	0.940532	2479	11	TNFSF14, TNFSF15, TNFSF13
REACTOME_GRB2_EVENTS_IN_ERBB2_SIGNALING	0.535959	1	-0.411158	-0.941596	2898	13	NRG2, BTC
REACTOME_MRNA_EDITING:_C_TO_U_CONVERSION	0.536022	1	-0.667119	-0.989468	2737	2	APOBEC3C
REACTOME_HS_GAG_DEGRADATION	0.536701	1	-0.389295	-0.945558	2931	17	IDUA, GPC6, GPC2, GUSB, GLB1
REACTOME_CDK_MEDIATED_PHOSPHORYLATION_AND_REMOVAL_OF_CDC6	0.536966	1	0.286896	0.947472	2236	69	PSMB9, PSMB8, PSMD8, PSME2, FZR1, PSMB7, PSME1, PSMB3, SEM1, PSMD14, ANAPC15, PSMD3, PSMD2, PSMD7, PSMB5, PSMC4, UBC, PSMB6, PSMA6, PSMA7, PSMD4, ANAPC7, UBE2E1, PSMB10, PSMC3
REACTOME_DOWNSTREAM_SIGNALING_OF_ACTIVATED_FGFR4	0.537095	1	-0.398637	-0.942361	2931	15	FGFR4, PIK3R1, FRS2, FRS3, NRAS
REACTOME_ERBB2_REGULATES_CELL_MOTILITY	0.538533	1	-0.418375	-0.941128	2906	12	NRG2, BTC
REACTOME_NTRK2_ACTIVATES_RAC1	0.539226	1	0.541386	0.957001	2549	4	FYN, BDNF, RAC1
KEGG_PHOSPHATIDYLINOSITOL_SIGNALING_SYSTEM	0.54239	1	-0.300179	-0.947574	3153	64	DGKG, PLCG2, PIK3C2A, PIK3C2B, IMPA2, PIK3CB, PIP5K1C, PIK3R1, PLCD3, ITPR2, PIK3R2, PLCD4
REACTOME_ACTIVATED_NTRK2_SIGNALS_THROUGH_PI3K	0.542804	1	-0.495077	-0.944926	2922	6	NTF4, PIK3R1
KEGG_GLYCOLYSIS_GLUCONEOGENESIS	0.543593	1	0.314593	0.936917	2362	39	BPGM, ALDH1A3, ENO3, HK2, ENO2, LDHA, ALDOA, ALDOC, PFKL, PKM, GPI, PDHA1, ALDH2, HK1, ENO1
REACTOME_NUCLEAR_SIGNALING_BY_ERBB4	0.544048	1	0.350842	0.93208	2426	23	HBEGF, STAT5A, EREG, PSENEN, NCOR1, SRC, PSEN1, NRG1
REACTOME_CELLULAR_RESPONSES_TO_STRESS	0.544523	1	0.23686	0.960214	1858	333	IL6, CXCL8, SOD2, KDM6B, IL1A, PSMB9, TNRC6C, TUBB2B, TUBB3, TUBA1C, TUBA1A, ETS1, NUP88, PSMB8, MAPK3, VEGFA, TUBB2A, MAP2K3, TUBB4B, PSMD8, TUBA4A, MAPK11, PSME2, CEBPB, FZR1, RPS6KA3, HIRA, WTIP, TUBB6, NFKB1, MAPK7, PHC2, PSMB7, HDAC6, CBX2, HSPA8, CYBA, NCF2, PSME1, TERF2, DYNC1I2, DEDD2, TFDP2, AGO4, HSF1, PRDX1, EPAS1, SEC13, P4HB, ARNT, MAP4K4, BMI1, PSMB3, HSPA1A, MTOR, SEM1, PSMD14, RPT…
REACTOME_PTK6_PROMOTES_HIF1A_STABILIZATION	0.547325	1	0.481646	0.94076	2526	6	HBEGF, PTK6
REACTOME_IKK_COMPLEX_RECRUITMENT_MEDIATED_BY_RIP1	0.547429	1	0.362718	0.928372	2469	19	BIRC3, TICAM1
REACTOME_SIRT1_NEGATIVELY_REGULATES_RRNA_EXPRESSION	0.547868	1	-0.460476	-0.941618	2929	8	TAF1A, SIRT1, TAF1C, SUV39H1
REACTOME_MISCELLANEOUS_TRANSPORT_AND_BINDING_EVENTS	0.54797	1	0.357738	0.931904	2455	21	ADD2, CTNS, NIPAL1, NIPAL4, LRRC8D, MRS2, NIPA1, ADD1
REACTOME_NEGATIVE_REGULATION_OF_FGFR3_SIGNALING	0.549424	1	0.362011	0.926563	2478	19	MAPK3, PPP2R1A, SPRY2, SRC, CBL, UBC, GRB2, MKNK1
REACTOME_XENOBIOTICS	0.54985	1	0.443805	0.932447	2558	8	AHRR, CYP2D6, ARNT, CYP2S1, ARNT2
REACTOME_ACTIVATED_NTRK3_SIGNALS_THROUGH_PI3K	0.550065	1	-0.517794	-0.947574	2949	5	NTRK3, PIK3R1
REACTOME_SIGNALING_BY_NTRK1_TRKA	0.553038	1	0.28331	0.93962	2293	71	ADORA2A, DUSP4, MAPK3, DUSP6, PPP2R1A, MAPK11, RPS6KA3, MAPK7, MAP2K5, AP2A2, AP2S1, MAPK12, DNM2, SRC, MAPK13, MAPKAPK2, RAPGEF1, DUSP7, RALB, SHC1
REACTOME_ERBB2_ACTIVATES_PTK6_SIGNALING	0.553263	1	-0.432005	-0.930418	2949	10	NRG2, BTC
KEGG_LYSINE_DEGRADATION	0.554698	1	-0.322672	-0.939296	3163	41	AADAT, ALDH3A2, AASDH, AASDHPPT, SETMAR, ACAT1, SUV39H1, ASH1L, KMT5C, SETDB2, NSD3, DOT1L, SETD7
REACTOME_RUNX3_REGULATES_BCL2L11_BIM_TRANSCRIPTION	0.555292	1	0.49673	0.928588	2575	5	RUNX3, SMAD3
REACTOME_NEUROTRANSMITTER_RELEASE_CYCLE	0.555893	1	-0.345716	-0.926353	3107	27	GAD1, SYT1, APBA1
KEGG_ALPHA_LINOLENIC_ACID_METABOLISM	0.556119	1	0.444927	0.924838	2521	8	PLA2G12A, PLA2G4B
REACTOME_G2_M_CHECKPOINTS	0.556803	1	-0.271457	-0.949796	3371	131	CDK1, BLM, ATM, PKMYT1, HUS1, DNA2, BRCA1, RFC2, TOPBP1, RFC3, ORC5, RMI2, RFC4, CCNB1, RAD50, RMI1, ATR, HERC2, NBN, TP53BP1, ORC1, CDC7, CCNB2, MCM4, GTSE1, RFC5, PSMA1, CDK2, RPA2, ORC6, MCM2, BRIP1, PSMA5, BRCC3, MCM5, MCM10, KAT5, WEE1, RBBP8, PSMA2, PSMC1, MCM6
REACTOME_DNA_DAMAGE_BYPASS	0.55788	1	-0.313027	-0.937263	3199	48	POLE2, USP1, DTL, POLK, POLI, RFC2, REV3L, RFC3, UBE2B, POLD3, RAD18, RFC4
REACTOME_ACYL_CHAIN_REMODELLING_OF_PS	0.557979	1	0.409474	0.923155	2583	11	PLA2G12A, PLA2G4B, OSBPL5, PLAAT3, PLA2R1, OSBPL8
REACTOME_BH3_ONLY_PROTEINS_ASSOCIATE_WITH_AND_INACTIVATE_ANTI_APOPTOTIC_BCL_2_MEMBERS	0.559754	1	0.427809	0.924403	2636	9	BCL2, BID, BAD, BCL2L1, STAT3
REACTOME_NEF_MEDIATED_CD8_DOWN_REGULATION	0.560321	1	0.474366	0.92654	2586	6	AP2A2, AP2S1, AP2A1, AP2B1
REACTOME_LIPID_PARTICLE_ORGANIZATION	0.561095	1	0.64273	0.967214	2745	2	HILPDA, FITM2
REACTOME_TRANSCRIPTIONAL_REGULATION_OF_PLURIPOTENT_STEM_CELLS	0.561256	1	-0.376513	-0.927447	3073	18	DPPA4, PBX1, HHEX, SOX2
REACTOME_APC_C:CDC20_MEDIATED_DEGRADATION_OF_CYCLIN_B	0.563617	1	-0.35564	-0.921783	3122	23	CDK1, CCNB1, ANAPC4, UBE2C, ANAPC5, ANAPC16, UBE2D1
REACTOME_SYNDECAN_INTERACTIONS	0.564251	1	-0.351992	-0.918094	3121	24	VTN
REACTOME_PEPTIDE_HORMONE_BIOSYNTHESIS	0.566473	1	-0.600099	-0.967616	2922	3	INHBB
REACTOME_RECYCLING_OF_BILE_ACIDS_AND_SALTS	0.567001	1	-0.440049	-0.921691	2999	9	SLCO1B3, BAAT
REACTOME_ADP_SIGNALLING_THROUGH_P2Y_PURINOCEPTOR_12	0.567333	1	-0.395116	-0.918682	3066	14	GNB3, GNG4
REACTOME_GLUTAMATE_NEUROTRANSMITTER_RELEASE_CYCLE	0.56745	1	0.383579	0.916096	2607	14	PPFIA4, SLC17A7, STX1A, RAB3A
REACTOME_RESOLUTION_OF_AP_SITES_VIA_THE_MULTIPLE_NUCLEOTIDE_PATCH_REPLACEMENT_PATHWAY	0.567519	1	-0.347973	-0.916785	3151	25	POLE2, RFC2, RFC3, POLD3, RFC4, RFC5, PCNA, RPA2, POLD2
REACTOME_TNF_SIGNALING	0.569818	1	0.306502	0.917756	2476	41	BIRC3, TNFAIP3, TRAF1, RBCK1, CYLD, SMPD2, MAP3K7, UBC, SHARPIN, TRAF2, IKBKB
REACTOME_RUNX1_REGULATES_EXPRESSION_OF_COMPONENTS_OF_TIGHT_JUNCTIONS	0.570099	1	0.522074	0.922864	2695	4	RUNX1, CBFB, TJP1
REACTOME_ANCHORING_OF_THE_BASAL_BODY_TO_THE_PLASMA_MEMBRANE	0.570406	1	-0.28192	-0.9403	3345	95	TUBB4A, CEP192, CDK1, CEP83, CEP162, NINL, CEP72, HAUS5, PCNT, CNTRL, HAUS3, CEP76, CEP78, HAUS2, CEP97, CEP152, NEDD1, ALMS1, B9D2, NEK2, TCTN2, CEP70, CEP57, HAUS1, HAUS6, CEP135, AHI1, PAFAH1B1, OFD1
KEGG_NICOTINATE_AND_NICOTINAMIDE_METABOLISM	0.570476	1	-0.363887	-0.922461	3164	21	CD38, NMNAT2
REACTOME_APOPTOTIC_CLEAVAGE_OF_CELLULAR_PROTEINS	0.572848	1	-0.330848	-0.920504	3227	33	GAS2, LMNB1, STK24, APC, DSG2, BIRC2, FNTA
REACTOME_FGFR3B_LIGAND_BINDING_AND_ACTIVATION	0.573553	1	-0.713494	-0.949654	2892	1	FGFR3
REACTOME_BETA_OXIDATION_OF_LAUROYL_COA_TO_DECANOYL_COA_COA	0.576655	1	0.517431	0.914656	2726	4	ECHS1, HADH, HADHA
REACTOME_POST_TRANSCRIPTIONAL_SILENCING_BY_SMALL_RNAS	0.578118	1	0.449455	0.909553	2678	7	TNRC6C, AGO4, AGO1
REACTOME_ACTIVATION_OF_NMDA_RECEPTORS_AND_POSTSYNAPTIC_EVENTS	0.579938	1	0.286995	0.926765	2433	62	MAPT, TUBB2B, GRIN2D, TUBB3, TUBA1C, DLG4, TUBA1A, MAPK3, TUBB2A, TUBB4B, RASGRF2, TUBA4A, PPM1F, RPS6KA3, PRKAR1B, TUBB6
KEGG_GLYCOSPHINGOLIPID_BIOSYNTHESIS_GANGLIO_SERIES	0.580587	1	-0.405207	-0.910716	3205	12	ST6GALNAC3
REACTOME_COMPETING_ENDOGENOUS_RNAS_CERNAS_REGULATE_PTEN_TRANSLATION	0.580791	1	0.430409	0.904302	2702	8	TNRC6C, AGO4, AGO1
REACTOME_ACTIVATION_OF_BAD_AND_TRANSLOCATION_TO_MITOCHONDRIA	0.581114	1	0.370509	0.898426	2639	15	BCL2, BID, YWHAH, BAD, YWHAG, AKT1, SFN
REACTOME_INTERLEUKIN_15_SIGNALING	0.582754	1	0.38913	0.896589	2682	12	STAT5A, SHC1, STAT3, GRB2, JAK1
REACTOME_MAPK6_MAPK4_SIGNALING	0.582769	1	0.272946	0.926009	2407	83	PSMB9, IGF2BP1, TNRC6C, CDC42EP2, CCND3, PSMB8, PSMD8, MMP10, PSME2, PSMB7, MYC, PSME1, AGO4, PSMB3, ETV4, SEM1, PSMD14, PSMD3, PSMD2, PSMD7, PSMB5, PSMC4, UBC, PSMB6, PSMA6, PSMA7
REACTOME_SIGNALLING_TO_ERKS	0.583731	1	0.325159	0.908308	2568	29	MAPK3, MAPK11, MAPK12, SRC, MAPK13, MAPKAPK2, RAPGEF1, RALB, SHC1, RIT1, GRB2, YWHAB, SHC3, MAPKAPK3, HRAS, BRAF
REACTOME_CYTOSOLIC_TRNA_AMINOACYLATION	0.584579	1	0.462618	0.903592	2698	6	FARSA, AIMP2, PPA1, AIMP1
REACTOME_SHC1_EVENTS_IN_ERBB4_SIGNALING	0.584993	1	-0.410182	-0.903983	3141	11	NRG2, BTC
REACTOME_ROS_AND_RNS_PRODUCTION_IN_PHAGOCYTES	0.587505	1	-0.343221	-0.904265	3262	25	ATP6V1G2, SLC11A1
REACTOME_PHASE_I_FUNCTIONALIZATION_OF_COMPOUNDS	0.587607	1	0.28659	0.915133	2474	58	AADAC, CYP7B1, CES1, CYP27B1, SMOX, AHRR, CYP2D6, MAOA, FDX2, AOC3, CYP4V2, CYP26B1
REACTOME_ADP_SIGNALLING_THROUGH_P2Y_PURINOCEPTOR_1	0.588871	1	-0.372195	-0.904025	3216	17	GNB3, GNG4, PLA2G4A, P2RY1, GNG5
KEGG_NON_SMALL_CELL_LUNG_CANCER	0.589809	1	0.29218	0.909826	2534	49	FHIT, PRKCG, MAPK3, TGFA, BAD, MAP2K1, E2F1, RAF1, AKT1, PIK3CD, MAP2K2
REACTOME_COLLAGEN_FORMATION	0.589945	1	0.285139	0.92077	2475	62	COL4A4, COL13A1, COL9A2, LOX, COL8A1, LAMB3, PLOD2, COL6A1, PCOLCE2, LOXL3, LAMC2, COL12A1, P4HB, COL16A1, COLGALT1, MMP7, COL27A1, LAMA3, PPIB, COL4A1, P3H1, COL4A6
REACTOME_MYOGENESIS	0.590217	1	-0.355153	-0.903724	3257	21	MAP2K6, MEF2C, MEF2A, CDH2, BNIP2
KEGG_DORSO_VENTRAL_AXIS_FORMATION	0.590294	1	-0.367688	-0.902098	3271	18	CPEB1, SPIRE1, NOTCH1
REACTOME_RUNX2_REGULATES_GENES_INVOLVED_IN_CELL_MIGRATION	0.590344	1	-0.47045	-0.897921	3178	6	AKT3
REACTOME_EPHRIN_SIGNALING	0.590659	1	0.357767	0.895478	2680	17	EPHB6, FYN, EPHB4, SRC, MYL12A, EFNB1, ARHGEF7
REACTOME_PURINE_SALVAGE	0.590774	1	-0.400575	-0.901087	3188	12	GMPR, DCK
REACTOME_TRANSCRIPTIONAL_REGULATION_BY_MECP2	0.591919	1	-0.308815	-0.909872	3383	44	HTT, GAD1, MEF2C, SOX2, TBL1XR1, FKBP5, GAMT, NOTCH1
REACTOME_ENOS_ACTIVATION	0.592505	1	0.404997	0.894812	2766	10	DDAH2, AKT1, HSP90AA1, DDAH1, LYPLA1, CALM1, ZDHHC21, CYGB, CAV1, SPR
REACTOME_SYNTHESIS_OF_12_EICOSATETRAENOIC_ACID_DERIVATIVES	0.593149	1	0.50776	0.897562	2804	4	GPX4, GPX1, ALOXE3
REACTOME_SIGNALING_BY_CYTOSOLIC_FGFR1_FUSION_MUTANTS	0.59337	1	0.353136	0.892949	2684	18	STAT5A, STAT1, MYO18A, FGFR1OP, STAT3, GRB2
REACTOME_REGULATION_OF_FZD_BY_UBIQUITINATION	0.593425	1	-0.375732	-0.900958	3248	16	RSPO3
REACTOME_CA2PLUS_ACTIVATED_KPLUS_CHANNELS	0.594759	1	0.456204	0.891065	2745	6	KCNN1, KCNN4
REACTOME_BRANCHED_CHAIN_AMINO_ACID_CATABOLISM	0.5949	1	-0.360691	-0.897379	3265	19	BCAT1, ACAT1, DBT, MCCC2, ALDH6A1, MCCC1, BCKDHB, HIBCH, AUH
KEGG_OOCYTE_MEIOSIS	0.595157	1	-0.277753	-0.927991	3514	92	CPEB1, CDK1, ADCY1, RPS6KA6, FBXO43, AR, PRKACB, PKMYT1, PPP1CC, MAD2L1, SMC3, ADCY3, ANAPC13, STAG3, IGF1R, FBXO5
REACTOME_DEGRADATION_OF_BETA_CATENIN_BY_THE_DESTRUCTION_COMPLEX	0.597299	1	0.271339	0.917922	2476	81	PSMB9, AXIN2, PPP2R5B, PSMB8, PSMD8, PPP2R1A, PSME2, PSMB7, MYC, PSME1, TLE4, PSMB3, SEM1, PSMD14, PSMD3, PSMD2, PSMD7, PSMB5, TCF7L1, PSMC4, UBC, RBX1, PSMB6, PSMA6, PSMA7
REACTOME_LEADING_STRAND_SYNTHESIS	0.597299	1	-0.385249	-0.895739	3228	14	PRIM1, RFC2, RFC3, POLD3, RFC4, RFC5, PCNA, POLD2
REACTOME_PLATELET_AGGREGATION_PLUG_FORMATION	0.597347	1	0.333273	0.900485	2656	25	FGA, ITGB3, RAPGEF4, RASGRP1, FN1, RAPGEF3, SRC, CSK, AKT1, SHC1, SYK
REACTOME_E2F_MEDIATED_REGULATION_OF_DNA_REPLICATION	0.597428	1	-0.351249	-0.900733	3298	22	CDK1, PRIM1, ORC5, CCNB1, PPP2R3B, ORC1
REACTOME_HEPARAN_SULFATE_HEPARIN_HS_GAG_METABOLISM	0.598407	1	-0.321947	-0.903011	3380	34	XYLT1, CSPG5, IDUA, GPC6
REACTOME_AKT_PHOSPHORYLATES_TARGETS_IN_THE_CYTOSOL	0.598779	1	-0.384737	-0.89455	3236	14	AKT3, MDM2
REACTOME_HDL_ASSEMBLY	0.599291	1	-0.489982	-0.896677	3213	5	PRKACB
REACTOME_INSULIN_PROCESSING	0.59942	1	-0.350834	-0.899671	3309	22	KIF5C, KIF5A, RAB27A, ERO1B
REACTOME_ACTIVATED_TAK1_MEDIATES_P38_MAPK_ACTIVATION	0.599783	1	-0.350805	-0.899594	3311	22	MAP2K6, NOD1
REACTOME_NEGATIVE_REGULATION_OF_TCF_DEPENDENT_SIGNALING_BY_WNT_LIGAND_ANTAGONISTS	0.599873	1	0.410359	0.886697	2825	9	WNT4, WNT5A, LRP5, LRP6
REACTOME_NOTCH4_INTRACELLULAR_DOMAIN_REGULATES_TRANSCRIPTION	0.600586	1	-0.368383	-0.894766	3280	17	KAT2B, HEY1, EP300, NOTCH1, MAML3, CREBBP, SNW1
REACTOME_ASSOCIATION_OF_TRIC_CCT_WITH_TARGET_PROTEINS_DURING_BIOSYNTHESIS	0.601145	1	0.305128	0.900878	2623	38	CCT5, HDAC3, USP11, WRAP53, NOP56, FBXW5, CCT7, CCT3, FBXW2, KIFC3, GBA, CCT8, FKBP9, STAT3, DCAF7, FBXO6
KEGG_GLYCEROLIPID_METABOLISM	0.601833	1	0.303993	0.902884	2626	38	GPAT3, DGKD, MGLL, DGAT2, AKR1B1, AGPAT2, GLA, LIPG, DGKQ
REACTOME_DEFECTS_IN_COBALAMIN_B12_METABOLISM	0.601936	1	-0.403864	-0.890057	3232	11	MTR, ABCD4, MMACHC, LMBRD1, MMUT, MTRR, MMADHC, TCN2
REACTOME_ABORTIVE_ELONGATION_OF_HIV_1_TRANSCRIPT_IN_THE_ABSENCE_OF_TAT	0.602107	1	0.337279	0.896045	2685	23	POLR2G, POLR2I, NELFE, POLR2A, GTF2F2, CTDP1, POLR2B, NELFCD, NCBP1, NELFB, POLR2C, SUPT5H, GTF2F1, POLR2D, POLR2H, NCBP2
REACTOME_ACYL_CHAIN_REMODELLING_OF_PC	0.602165	1	0.35939	0.886536	2725	16	PLA2G12A, PLA2G4B, PLA2G4C, PLAAT3, TMEM86B, PLA2R1, PNPLA8
KEGG_PRIMARY_IMMUNODEFICIENCY	0.603425	1	0.362818	0.878476	2712	15	CIITA, RFXANK, TAP2, TAP1, CD40, ADA
REACTOME_INOSITOL_PHOSPHATE_METABOLISM	0.604337	1	-0.312827	-0.903406	3399	40	PLCH1, PLCG2, IMPA2, PLCD3, IPMK, PLCD4, MINPP1, INPP1, PPIP5K1, INPP5A, PTEN
REACTOME_SHC1_EVENTS_IN_ERBB2_SIGNALING	0.605282	1	-0.35789	-0.890411	3322	19	NRG2, BTC
REACTOME_DARPP_32_EVENTS	0.605521	1	0.343095	0.886274	2719	20	PDE4B, PPP2R1A, PRKAR1B
REACTOME_PROCESSING_AND_ACTIVATION_OF_SUMO	0.605567	1	0.399653	0.883003	2827	10	SENP1, UBA2, SENP5, UBE2I, SUMO3, SUMO2, SENP2, SUMO1, SAE1, RWDD3
REACTOME_DEFECTS_IN_VITAMIN_AND_COFACTOR_METABOLISM	0.605829	1	-0.357632	-0.88977	3325	19	HLCS, MTR, MCCC2, ABCD4, MCCC1, MMACHC, LMBRD1, MMUT, BTD
REACTOME_DISEASES_ASSOCIATED_WITH_VISUAL_TRANSDUCTION	0.607459	1	0.470502	0.879557	2817	5	RBP4, STRA6, RBP1, NAPEPLD
REACTOME_REGULATION_OF_LOCALIZATION_OF_FOXO_TRANSCRIPTION_FACTORS	0.607708	1	-0.401245	-0.884286	3263	11	AKT3, FOXO1
REACTOME_TYSND1_CLEAVES_PEROXISOMAL_PROTEINS	0.608234	1	-0.443306	-0.879169	3264	7	SCP2, AGPS, PHYH
REACTOME_GLI_PROTEINS_BIND_PROMOTERS_OF_HH_RESPONSIVE_GENES_TO_PROMOTE_TRANSCRIPTION	0.608988	1	-0.48554	-0.888547	3265	5	GLI2, PTCH1
REACTOME_RHO_GTPASES_ACTIVATE_CIT	0.60964	1	-0.359104	-0.884564	3338	18	CIT, PPP1R12B, RHOB
REACTOME_REGULATION_OF_IFNG_SIGNALING	0.610277	1	0.372642	0.873686	2802	13	SOCS3, STAT1, IFNGR1, IFNGR2
REACTOME_PI3K_EVENTS_IN_ERBB2_SIGNALING	0.610279	1	-0.386758	-0.885715	3300	13	NRG2, BTC
KEGG_PRIMARY_BILE_ACID_BIOSYNTHESIS	0.612482	1	-0.419994	-0.883037	3375	9	CYP39A1, BAAT, SCP2
KEGG_RETINOL_METABOLISM	0.612828	1	-0.346759	-0.889733	3429	22	BCO1, RDH5, CYP3A5, DHRS9, UGT2B7, UGT1A7, PNPLA4
KEGG_NON_HOMOLOGOUS_END_JOINING	0.613003	1	-0.394157	-0.885881	3384	12	NHEJ1, DCLRE1C, RAD50
REACTOME_ACTIVATION_OF_PUMA_AND_TRANSLOCATION_TO_MITOCHONDRIA	0.613236	1	0.415957	0.873937	2853	8	TFDP2, E2F1, TP63, TP53, BBC3
REACTOME_ACTIVATION_OF_THE_TFAP2_AP_2_FAMILY_OF_TRANSCRIPTION_FACTORS	0.613874	1	-0.431142	-0.881634	3282	8	EP300, CITED2, CREBBP, WWOX
KEGG_PROTEIN_EXPORT	0.615509	1	-0.344268	-0.88945	3428	23	SPCS2, SRP68
REACTOME_SEROTONIN_AND_MELATONIN_BIOSYNTHESIS	0.615781	1	-0.694064	-0.923793	3105	1	TPH1
REACTOME_TERMINATION_OF_O_GLYCAN_BIOSYNTHESIS	0.61623	1	-0.373406	-0.882716	3363	15	MUC12, ST6GALNAC3, MUC1
REACTOME_PROCESSING_OF_SMDT1	0.617534	1	-0.369136	-0.885141	3380	16	MICU3, MAIP1, MICU2, MCUB, PMPCB, MICU1
REACTOME_AMINO_ACID_TRANSPORT_ACROSS_THE_PLASMA_MEMBRANE	0.617754	1	-0.347216	-0.883528	3409	21	SLC43A1, SLC7A11
REACTOME_BASE_EXCISION_REPAIR	0.618331	1	-0.303395	-0.893904	3534	44	POLE2, NEIL1, NEIL3, RFC2, RFC3, POLD3, RFC4, TERF1, POT1, RFC5, PCNA, RPA2, LIG3, POLD2, UNG
REACTOME_BUTYRATE_RESPONSE_FACTOR_1_BRF1_BINDS_AND_DESTABILIZES_MRNA	0.618638	1	0.349898	0.875783	2807	17	EXOSC1, EXOSC5, MAPKAPK2, AKT1, EXOSC7, ZFP36L1, DCP1A, YWHAB, EXOSC3, DCP2
REACTOME_MASTL_FACILITATES_MITOTIC_PROGRESSION	0.618905	1	-0.407325	-0.877265	3299	10	CDK1, CCNB1
REACTOME_IL_6_TYPE_CYTOKINE_RECEPTOR_LIGAND_INTERACTIONS	0.619244	1	0.378413	0.871896	2850	12	LIF, OSMR, CLCF1
REACTOME_ACTIVATION_OF_PPARGC1A_PGC_1ALPHA_BY_PHOSPHORYLATION	0.619354	1	-0.418536	-0.876632	3276	9	PPARGC1A, PRKAB2, PRKAA2
REACTOME_ACYL_CHAIN_REMODELLING_OF_PE	0.62081	1	-0.371236	-0.877586	3388	15	PLA2G6, MBOAT1, PLAAT4, PLBD1, ABHD4, PLA2G4A, LPCAT3
REACTOME_IRS_MEDIATED_SIGNALLING	0.621434	1	-0.32821	-0.885513	3484	28	FGFR4, PIK3CB, PIK3R1, FGFR2, FRS2, PIK3R2, IRS2
REACTOME_YAP1_AND_WWTR1_TAZ_STIMULATED_GENE_EXPRESSION	0.628933	1	-0.393901	-0.868101	3377	11	KAT2B, CCN2, HIPK2
REACTOME_SIGNALING_BY_ACTIVIN	0.629306	1	-0.393679	-0.867611	3379	11	INHBB
REACTOME_PI3K_EVENTS_IN_ERBB4_SIGNALING	0.630402	1	-0.432688	-0.858113	3383	7	NRG2, BTC
REACTOME_PHASE_II_CONJUGATION_OF_COMPOUNDS	0.631506	1	-0.287166	-0.898937	3663	63	SULT1C2, AS3MT, ABHD10, UGP2, SULT1A2, GSTM2, GSTA4, SULT1A4, SLC26A2, UGDH, SLC35D1, GCLC
KEGG_OLFACTORY_TRANSDUCTION	0.632741	1	-0.338913	-0.875614	3524	23	PDE1C, PRKACB, ADCY3, OR5AS1
KEGG_INOSITOL_PHOSPHATE_METABOLISM	0.632942	1	-0.297097	-0.890285	3615	48	PLCG2, PIK3C2A, PIK3C2B, IMPA2, PIK3CB, PIP5K1C, PLCD3, IPMK, PLCD4, MINPP1, INPP1, INPP5A, PTEN, PIP4K2A, ALDH6A1, IMPA1, PI4KA, PLCB4
REACTOME_EPHA_MEDIATED_GROWTH_CONE_COLLAPSE	0.635877	1	0.333695	0.869272	2849	21	EFNA1, LYN, EPHA2, MYH14, EPHA10, FYN, MYL6, SRC, MYH9, EFNA3, EFNA4, MYL12B
REACTOME_SYNTHESIS_OF_PG	0.636364	1	-0.429921	-0.852626	3415	7	PLD6, PLD1
REACTOME_MITOTIC_PROPHASE	0.637419	1	-0.276666	-0.900913	3733	80	NUP210, CDK1, PHF8, LMNB1, SMC2, TMPO, CCNB1, NEK7, NUP188, NCAPH2, NUP155, NUMA1, NUP214, MAPK1, CCNB2, NUP107, CNEP1R1, SMC4
REACTOME_SUMO_IS_PROTEOLYTICALLY_PROCESSED	0.639376	1	0.435279	0.850195	2951	6	SENP1, SENP5, SUMO3, SUMO2
REACTOME_COLLAGEN_CHAIN_TRIMERIZATION	0.639857	1	0.31857	0.872309	2863	26	COL4A4, COL13A1, COL9A2, COL8A1, COL6A1, COL12A1, COL16A1, COL27A1
REACTOME_BUDDING_AND_MATURATION_OF_HIV_VIRION	0.639964	1	0.316107	0.875367	2811	28	CHMP4A, MVB12A, VPS28, CHMP7, VPS4A, CHMP4B, PPIA, TSG101, VPS37C, UBC, CHMP2A, PDCD6IP, MVB12B
REACTOME_TP53_REGULATES_TRANSCRIPTION_OF_DEATH_RECEPTORS_AND_LIGANDS	0.641978	1	0.379135	0.854755	2972	11	TNFRSF10A, IGFBP3, TNFRSF10B
REACTOME_LINOLEIC_ACID_LA_METABOLISM	0.642511	1	-0.426776	-0.846387	3448	7	ELOVL2, ACSL1
REACTOME_NON_INTEGRIN_MEMBRANE_ECM_INTERACTIONS	0.643131	1	-0.295409	-0.884509	3688	48	VTN, COL4A3
REACTOME_NCAM_SIGNALING_FOR_NEURITE_OUT_GROWTH	0.645618	1	-0.298132	-0.878396	3690	44	CACNA1G, COL4A3, CACNA1D, NRTN, COL6A3, CACNB4
REACTOME_MOLYBDENUM_COFACTOR_BIOSYNTHESIS	0.646611	1	-0.443618	-0.846709	3481	6	MOCOS, MOCS2, MOCS3
REACTOME_TYPE_I_HEMIDESMOSOME_ASSEMBLY	0.646784	1	0.392623	0.848375	3046	9	LAMB3, LAMC2, LAMA3, PLEC, COL17A1, ITGB4
REACTOME_GOLGI_CISTERNAE_PERICENTRIOLAR_STACK_REORGANIZATION	0.652238	1	-0.364686	-0.847929	3525	14	CDK1, CCNB1, MAPK1, CCNB2
REACTOME_SYNTHESIS_OF_IP3_AND_IP4_IN_THE_CYTOSOL	0.652481	1	-0.33517	-0.859501	3602	22	PLCH1, PLCG2
REACTOME_FRS_MEDIATED_FGFR2_SIGNALING	0.652851	1	-0.39242	-0.845164	3480	10	FGFR2, FRS2, FRS3, NRAS
REACTOME_HYDROLYSIS_OF_LPC	0.652925	1	-0.440705	-0.841147	3515	6	PLA2G15, PLBD1, PLA2G4A, GPCPD1
REACTOME_SIGNALING_BY_INSULIN_RECEPTOR	0.653047	1	-0.289845	-0.882097	3771	53	ATP6V1G2, FGFR4, PIK3CB, PIK3R1, FGFR2, FRS2, PIK3R2, ATP6V1H, MAPK1, IRS2, ATP6V1E2
REACTOME_ACTIVATION_OF_THE_AP_1_FAMILY_OF_TRANSCRIPTION_FACTORS	0.653105	1	0.381494	0.842883	3049	10	MAPK3, MAPK11
REACTOME_BETA_OXIDATION_OF_PRISTANOYL_COA	0.653846	1	0.399668	0.839714	3042	8	ACOX2, HSD17B4
KEGG_BETA_ALANINE_METABOLISM	0.653978	1	-0.348969	-0.856173	3624	18	GAD1, ALDH3A2
REACTOME_BIOTIN_TRANSPORT_AND_METABOLISM	0.654286	1	0.374768	0.844911	3029	11	ACACB, PCCB, ACACA, PC
REACTOME_KERATAN_SULFATE_DEGRADATION	0.654968	1	-0.439397	-0.838651	3526	6	GNS, GLB1, GALNS
REACTOME_CRISTAE_FORMATION	0.655306	1	0.309738	0.86523	2883	29	ATP5PD, APOO, ATP5F1A, ATP5MC1, CHCHD6, ATP5F1B, ATP5MC2, ATP5PO
REACTOME_POST_TRANSLATIONAL_MODIFICATION:_SYNTHESIS_OF_GPI_ANCHORED_PROTEINS	0.656032	1	-0.292736	-0.876506	3762	48	LSAMP, RTN4RL2, PIGB, MDGA1, PSCA, PIGW, CD109, RTN4RL1, PIGP
REACTOME_DISPLACEMENT_OF_DNA_GLYCOSYLASE_BY_APEX1	0.656336	1	0.387095	0.836428	3091	9	NTHL1, MPG, OGG1, TDG, APEX1, MBD4
REACTOME_NICOTINATE_METABOLISM	0.656895	1	-0.325012	-0.861861	3629	26	CD38, NMNAT2
REACTOME_TELOMERE_MAINTENANCE	0.658407	1	-0.308509	-0.865319	3719	34	POLE2, PRIM1, DNA2, RFC2, RFC3, POLD3, RFC4, TERF1, POT1, RFC5, PCNA, RPA2, POLD2
REACTOME_HSF1_ACTIVATION	0.658581	1	0.313118	0.861586	2904	27	HDAC6, DEDD2, HSF1, HSPA1A, MRPL18, HSP90AB1, HSPA1L, COL4A6, HSPA1B, VCP, HSP90AA1, DNAJB6, SERPINH1, EEF1A1, DNAJB1
REACTOME_ENDOGENOUS_STEROLS	0.663308	1	-0.356779	-0.843411	3620	15	CYP39A1
REACTOME_POTASSIUM_CHANNELS	0.663735	1	0.287199	0.863089	2867	42	KCNV1, KCNQ1, KCNJ2, KCNN1, KCNK3, ABCC8, KCNG1, KCNQ3, GNB2
REACTOME_INLA_MEDIATED_ENTRY_OF_LISTERIA_MONOCYTOGENES_INTO_HOST_CELLS	0.664615	1	0.384127	0.830016	3130	9	SRC, UBC, CTNNB1, CDH1, UBA52, UBB, CTNND1, RPS27A, CBLL1
REACTOME_NADE_MODULATES_DEATH_SIGNALLING	0.664926	1	-0.456872	-0.836085	3565	5	NGFR
REACTOME_MECP2_REGULATES_TRANSCRIPTION_FACTORS	0.665655	1	-0.490521	-0.850138	3509	4	MEF2C
REACTOME_AFLATOXIN_ACTIVATION_AND_DETOXIFICATION	0.666917	1	-0.388039	-0.835727	3555	10	ACY3
REACTOME_NOTCH2_INTRACELLULAR_DOMAIN_REGULATES_TRANSCRIPTION	0.666982	1	-0.397723	-0.833039	3528	9	EP300, MAML3, RBPJ, MAMLD1, MAML2
REACTOME_NEGATIVE_REGULATION_OF_FGFR2_SIGNALING	0.66711	1	0.327781	0.838952	3009	19	MAPK3, PPP2R1A, SPRY2, SRC, CBL, UBC, GRB2, MKNK1
REACTOME_CENTROSOME_MATURATION	0.667293	1	-0.272446	-0.887174	3908	80	TUBB4A, CEP192, CDK1, NINL, CEP72, HAUS5, PCNT, CNTRL, HAUS3, CEP76, CEP78, HAUS2, MZT2B, CEP152, NEDD1, ALMS1, NEK2, CEP70, CEP57, HAUS1, HAUS6, CEP135, PAFAH1B1, OFD1
REACTOME_AMPK_INHIBITS_CHREBP_TRANSCRIPTIONAL_ACTIVATION_ACTIVITY	0.667474	1	-0.415636	-0.824294	3582	7	PRKAB2, PRKAA2, MLXIPL, STK11
REACTOME_TRAFFICKING_OF_GLUR2_CONTAINING_AMPA_RECEPTORS	0.66768	1	0.362729	0.835758	3073	12	PRKCG, AP2A2, AP2S1
REACTOME_PI_3K_CASCADE:FGFR3	0.667913	1	-0.405628	-0.829462	3571	8	PIK3R1, FRS2, FGFR3
REACTOME_RUNX3_REGULATES_P14_ARF	0.668494	1	-0.397177	-0.831895	3536	9	HDAC4, EP300
REACTOME_SIGNALING_BY_TGF_BETA_RECEPTOR_COMPLEX_IN_CANCER	0.671465	1	0.391298	0.82213	3124	8	SMAD3, TGFBR2, TGFB1, SMAD2, TGFBR1
REACTOME_SIGNALING_BY_NTRK3_TRKC	0.672467	1	-0.354117	-0.837118	3670	15	NTRK3, PTPRS, PIK3R1
REACTOME_ACTIVATED_PKN1_STIMULATES_TRANSCRIPTION_OF_AR_ANDROGEN_RECEPTOR_REGULATED_GENES_KLK2_AND_KLK3	0.673131	1	-0.45183	-0.826857	3609	5	AR, PKN1
REACTOME_SIGNALING_BY_TYPE_1_INSULIN_LIKE_GROWTH_FACTOR_1_RECEPTOR_IGF1R	0.674025	1	-0.310141	-0.851887	3785	31	FGFR4, PIK3CB, IGF1R, PIK3R1, FGFR2, FRS2, PIK3R2, IRS2
REACTOME_GLYCEROPHOSPHOLIPID_BIOSYNTHESIS	0.674272	1	-0.265718	-0.891855	3959	100	CPNE3, SLC44A5, ETNK1, BCHE, PLA2G6, MBOAT1, ABHD3, LIPH, PLA2G15, PLAAT4, PLD6, CHKA, PITPNM2, PLBD1, SLC44A3, GPAM, ABHD4, PLA2G4A, PLD1, DDHD1, LPCAT3, LCLAT1, GPCPD1, AGPAT5
REACTOME_TRANSCRIPTIONAL_REGULATION_BY_RUNX3	0.674436	1	0.255755	0.882838	2777	92	PSMB9, RUNX3, PSMB8, PSMD8, PSME2, PSMB7, KAT2A, SMAD3, MYC, PSME1, ITGA4, JAG1, PSMB3, SEM1, PSMD14, SRC, PSMD3, PSMD2, RUNX1, PSMD7, BRD2, PSMB5, MAML1, TCF7L1, PSMC4, UBC, SMURF2, PSMB6, PSMA6, PSMA7, TEAD2, PSMD4, CBFB, TEAD3, PSMB10, TGFB1, TCF7L2, TEAD1, PSMC3
REACTOME_CARGO_TRAFFICKING_TO_THE_PERICILIARY_MEMBRANE	0.674511	1	0.281782	0.859289	2894	45	EXOC6, CCT5, ARF4, RAB11FIP3, CCT3, SMO, BBIP1, EXOC3, INPP5E, CCT8
REACTOME_BIOSYNTHESIS_OF_SPECIALIZED_PRORESOLVING_MEDIATORS_SPMS	0.67588	1	0.366003	0.825149	3129	11	PTGS2, CYP2D6, GPX4, EPHX2
REACTOME_NEGATIVE_EPIGENETIC_REGULATION_OF_RRNA_EXPRESSION	0.676419	1	-0.287734	-0.864281	3883	49	TAF1A, TWISTNB, SAP30, MBD2, SAP18, SIRT1, GTF2H5, TAF1C, SUV39H1
REACTOME_HYALURONAN_METABOLISM	0.677026	1	-0.357015	-0.830092	3659	14	CEMIP, HMMR, GUSB
KEGG_GLYCOSYLPHOSPHATIDYLINOSITOL_GPI_ANCHOR_BIOSYNTHESIS	0.67716	1	-0.323811	-0.843349	3785	24	PIGB, PIGW, PIGP, PGAP1, PIGL, PIGU
REACTOME_METHYLATION	0.677889	1	0.358739	0.826565	3120	12	NNMT, GSTO1
REACTOME_NEF_MEDIATED_DOWNREGULATION_OF_MHC_CLASS_I_COMPLEX_CELL_SURFACE_EXPRESSION	0.677982	1	-0.383571	-0.826105	3614	10	AP1S2, AP1S3, AP1G1
REACTOME_O2_CO2_EXCHANGE_IN_ERYTHROCYTES	0.679012	1	0.418037	0.816517	3134	6	CYB5R2, CA2, CYB5R1
REACTOME_DEFECTIVE_LFNG_CAUSES_SCDO3	0.679284	1	-0.447218	-0.818418	3642	5	NOTCH1, LFNG
REACTOME_SIGNAL_TRANSDUCTION_BY_L1	0.679781	1	-0.336143	-0.836305	3731	19	ITGA2B
REACTOME_HDL_REMODELING	0.679888	1	0.43415	0.811599	3153	5	LIPG, PLTP, ABCG1
REACTOME_SEMA3A_PLEXIN_REPULSION_SIGNALING_BY_INHIBITING_INTEGRIN_ADHESION	0.681835	1	-0.355179	-0.825825	3685	14	PLXNA4
REACTOME_RETROGRADE_NEUROTROPHIN_SIGNALLING	0.681926	1	0.363924	0.820462	3157	11	AP2A2, AP2S1, DNM2
REACTOME_TRANSLESION_SYNTHESIS_BY_POLH	0.684517	1	-0.334545	-0.832331	3757	19	RFC2, RFC3, RFC4, RFC5, PCNA, RPA2, POLH
REACTOME_VISUAL_PHOTOTRANSDUCTION	0.686461	1	-0.28287	-0.860872	3964	53	BCO1, RDH5, BCO2, GPC6, LRP1, GRK4, RGS9, GPC2, MYO7A, DHRS9, NMT1, METAP1, APOE
REACTOME_PIWI_INTERACTING_RNA_PIRNA_BIOGENESIS	0.686985	1	-0.341841	-0.830298	3752	17	MYBL1, PLD6, HENMT1, TDRKH
REACTOME_G1_S_SPECIFIC_TRANSCRIPTION	0.687411	1	-0.311681	-0.840918	3854	28	CDK1, E2F5, FBXO5, LIN52, ORC1, TYMS, CDT1, PCNA, RBBP4, DHFR, RBL2, CCNE1, LIN9
REACTOME_SUMO_IS_TRANSFERRED_FROM_E1_TO_E2_UBE2I_UBC9	0.688822	1	0.399573	0.808607	3191	7	UBA2, UBE2I, SUMO3, SUMO2, SUMO1, SAE1, RWDD3
REACTOME_EXTENSION_OF_TELOMERES	0.689163	1	-0.310816	-0.844024	3859	29	POLE2, PRIM1, DNA2, RFC2, RFC3, POLD3, RFC4, RFC5, PCNA, RPA2, POLD2
REACTOME_METHIONINE_SALVAGE_PATHWAY	0.689192	1	0.412683	0.80606	3181	6	MTAP, ENOPH1, APIP, GOT1
REACTOME_HEDGEHOG_ON_STATE	0.690137	1	0.259147	0.87301	2861	79	PSMB9, BOC, GLI1, GPR161, PTCH2, PSMB8, PSMD8, PSME2, EVC2, PSMB7, ULK3, PSME1, PSMB3, SEM1, PSMD14, CDON, PSMD3, PSMD2, SMO, PSMD7, NUMB, PSMB5, PSMC4, UBC, SMURF2, RBX1, PSMB6, PSMA6, PSMA7
REACTOME_FGFR1_MUTANT_RECEPTOR_ACTIVATION	0.690179	1	0.316755	0.833919	3091	22	STAT5A, STAT1, MYO18A, FGFR1, FGFR1OP, STAT3, GRB2
KEGG_GLYCEROPHOSPHOLIPID_METABOLISM	0.690356	1	-0.278002	-0.865187	3972	59	DGKG, ETNK1, PLA2G6, MBOAT1, PLA2G15, CHKA, GPAM, PLA2G4A, PLD1, LPCAT3, LCLAT1
KEGG_ASCORBATE_AND_ALDARATE_METABOLISM	0.691423	1	-0.37959	-0.815451	3788	10	ALDH3A2, UGDH, UGT2B7, UGT1A7, ALDH7A1, UGT1A6
REACTOME_SUMO_IS_CONJUGATED_TO_E1_UBA2:SAE1	0.692175	1	0.427302	0.798799	3210	5	UBA2, SUMO3, SUMO2, SUMO1, SAE1
REACTOME_PRESYNAPTIC_DEPOLARIZATION_AND_CALCIUM_CHANNEL_OPENING	0.694174	1	0.40988	0.800584	3204	6	CACFD1, CACNA1A
REACTOME_G0_AND_EARLY_G1	0.695621	1	-0.316108	-0.83825	3843	26	CDK1, E2F5, CCNA2, TOP2A, LIN52, CCNE2, PCNA, CDK2, RBBP4, RBL2, CCNE1, LIN9
REACTOME_IRF3_MEDIATED_INDUCTION_OF_TYPE_I_IFN	0.695799	1	-0.376769	-0.811454	3709	10	TREX1, XRCC5, MRE11, TBK1, IRF3, XRCC6
REACTOME_PHOSPHORYLATION_SITE_MUTANTS_OF_CTNNB1_ARE_NOT_TARGETED_TO_THE_PROTEASOME_BY_THE_DESTRUCTION_COMPLEX	0.696016	1	0.338621	0.821102	3161	15	PPP2R5B, PPP2R1A
REACTOME_INTRACELLULAR_SIGNALING_BY_SECOND_MESSENGERS	0.696458	1	0.230669	0.909899	2516	248	ADCY5, HBEGF, PRKCG, PSMB9, VAV1, PRR5, ADCY7, IER3, PDGFB, TNRC6C, EREG, PPP2R5B, PIP4K2C, PSMB8, MAPK3, PML, HDAC3, PSMD8, PPP2R1A, SNAI1, PSME2, TRIB3, PRKAR1B, PHC2, PSMB7, RCOR1, CBX2, PHLPP2, MAPKAP1, FOXO4, FYN, PSME1, TGFA, AREG, PPARG, AGO4, THEM4, BAD, LAMTOR2, BMI1, PSMB3, RHOG, MTOR, SEM1, PSMD14, RPTOR, SRC, TRIM27, PSMD3, PSMD2, GSK3A, ITPR3, AKT1, NRG1, PSMD7, MLST8, MAF1, RAC2, MY…
REACTOME_REGULATION_OF_PTEN_MRNA_TRANSLATION	0.69688	1	0.371649	0.803054	3282	9	TNRC6C, AGO4
REACTOME_G2_PHASE	0.698085	1	-0.473892	-0.821317	3680	4	CCNA2, CDK2
KEGG_BIOSYNTHESIS_OF_UNSATURATED_FATTY_ACIDS	0.698767	1	-0.323483	-0.83001	3910	22	BAAT, ELOVL2, PECR, SCD5, HACD2
REACTOME_EPIGENETIC_REGULATION_OF_GENE_EXPRESSION	0.698981	1	-0.265373	-0.875844	4116	87	TET1, TAF1A, KAT2B, TWISTNB, SAP30, MBD2, EP300, DEK, SAP18, PHF19, SIRT1, GTF2H5, TAF1C, SUV39H1, CBX3, TET2, EZH2, ERCC6, RBBP4, AEBP2
REACTOME_NRAGE_SIGNALS_DEATH_THROUGH_JNK	0.699774	1	-0.279971	-0.849208	4029	52	ARHGEF39, NGEF, VAV3, PLEKHG2, OBSCN, AKAP13, NGFR, GNA13, ARHGEF26, ARHGEF19
REACTOME_ACTIVATED_NTRK2_SIGNALS_THROUGH_CDK5	0.699935	1	0.42426	0.793112	3246	5	CDK5R1, BDNF, RAC1, CDK5
REACTOME_REGULATION_OF_TP53_EXPRESSION_AND_DEGRADATION	0.70064	1	-0.296812	-0.83648	3938	35	CDK1, AKT3, ATM, USP2, CCNA2, MDM2
REACTOME_REGULATED_PROTEOLYSIS_OF_P75NTR	0.700713	1	0.356409	0.803519	3244	11	NFKB1, PSENEN, PSEN1, RELA, TRAF6, APH1A
REACTOME_SUMOYLATION_OF_DNA_REPLICATION_PROTEINS	0.702977	1	-0.286088	-0.846292	4013	45	NUP210, TOP2A, NUP188, NUP155, NUP214, NUP107, PCNA, BIRC5, NDC1, NUP153, RANBP2, TPR, NUP37, NUP133, CDCA8
REACTOME_ESTROGEN_STIMULATED_SIGNALING_THROUGH_PRKCZ	0.70325	1	-0.417781	-0.797394	3786	6	MAPK1, NRAS
KEGG_PENTOSE_PHOSPHATE_PATHWAY	0.703302	1	0.317132	0.808309	3109	19	RBKS, RPE, ALDOA, ALDOC, PFKL, GPI, PGD
REACTOME_SPHINGOLIPID_DE_NOVO_BIOSYNTHESIS	0.703921	1	-0.294538	-0.842249	3967	38	FA2H, SPTLC3, ACER2, ALDH3A2, SGMS2, SGPP1
REACTOME_TFAP2_AP_2_FAMILY_REGULATES_TRANSCRIPTION_OF_GROWTH_FACTORS_AND_THEIR_RECEPTORS	0.704309	1	0.369021	0.797375	3317	9	VEGFA, TGFA, CGB8, TFAP2A
REACTOME_METAL_ION_SLC_TRANSPORTERS	0.704554	1	-0.32868	-0.817738	3867	19	SLC11A1, SLC40A1, SLC41A2, SLC30A1
REACTOME_MRNA_DECAY_BY_3_TO_5_EXORIBONUCLEASE	0.704661	1	0.328244	0.809704	3189	16	EXOSC1, EXOSC5, EXOSC7, NT5C3B, EXOSC3
REACTOME_PLATELET_SENSITIZATION_BY_LDL	0.704743	1	0.338181	0.807671	3238	14	PPP2R5B, PPP2R1A
REACTOME_SUMOYLATION_OF_CHROMATIN_ORGANIZATION_PROTEINS	0.705192	1	-0.278321	-0.851328	4087	55	NUP210, PHC3, HDAC4
REACTOME_UPTAKE_AND_ACTIONS_OF_BACTERIAL_TOXINS	0.705541	1	-0.320444	-0.821737	3895	22	MAP2K6, SYT1
REACTOME_SEMAPHORIN_INTERACTIONS	0.705618	1	-0.277451	-0.851157	4081	56	PLXNA4, DPYSL5, PLXNC1
REACTOME_SIGNALING_BY_ERBB4	0.706651	1	0.277192	0.841481	3027	44	HBEGF, STAT5A, EREG, DLG4
REACTOME_TRISTETRAPROLIN_TTP_ZFP36_BINDS_AND_DESTABILIZES_MRNA	0.706764	1	0.323856	0.8106	3207	17	EXOSC1, EXOSC5, MAPKAPK2, EXOSC7, DCP1A, YWHAB, ZFP36, EXOSC3, DCP2
REACTOME_HSP90_CHAPERONE_CYCLE_FOR_STEROID_HORMONE_RECEPTORS_SHR	0.706884	1	0.27714	0.841323	3028	44	TUBB2B, TUBB3, TUBA1C, TUBA1A, TUBB2A, TUBB4B, TUBA4A, TUBB6, HSPA8, DYNC1I2, HSPA1A, HSP90AB1, HSPA1L, TUBA1B
KEGG_PEROXISOME	0.708569	1	-0.269462	-0.859771	4125	69	BAAT, ACSL6, FAR2, SCP2, AGPS, PECR, PXMP2, SLC27A2, CAT, PEX11A, PEX10, ACSL1, ABCD3, PEX11G, NUDT12, FAR1, PHYH, AMACR, PEX19, ABCD4, PAOX, PXMP4, PEX11B
REACTOME_TIGHT_JUNCTION_INTERACTIONS	0.709878	1	-0.32766	-0.80711	3887	18	CLDN23, CLDN2, CLDN16, PARD6B
REACTOME_BIOSYNTHESIS_OF_THE_N_GLYCAN_PRECURSOR_DOLICHOL_LIPID_LINKED_OLIGOSACCHARIDE_LLO_AND_TRANSFER_TO_A_NASCENT_PROTEIN	0.710098	1	-0.271509	-0.861439	4141	68	ALG14, ST6GALNAC3, ST6GAL2, NPL, FPGT
REACTOME_DNA_METHYLATION	0.710721	1	0.445116	0.786825	3360	4	DNMT1, UHRF1, DNMT3B
REACTOME_PRE_NOTCH_PROCESSING_IN_THE_ENDOPLASMIC_RETICULUM	0.711421	1	-0.414158	-0.790479	3830	6	NOTCH1, POGLUT1, POFUT1
REACTOME_FCERI_MEDIATED_CAPLUS2_MOBILIZATION	0.714862	1	0.308509	0.819612	3188	23	VAV1, LYN, NFATC1
REACTOME_COPII_MEDIATED_VESICLE_TRANSPORT	0.71596	1	-0.272508	-0.853053	4153	63	TRAPPC3, F8, SEC16B, SEC23IP, CNIH1
REACTOME_TRYPTOPHAN_CATABOLISM	0.717131	1	0.35899	0.793163	3348	10	KYNU, KMO, IDO1, SLC36A4
REACTOME_EPH_EPHRIN_SIGNALING	0.71769	1	0.25615	0.861467	2981	78	EPHB6, EFNA1, LYN, EPHA2, MYH14, ITSN1, EPHA10, FYN, EPHB4, AP2A2, PSENEN, AP2S1, ARHGEF28, MYL6, SRC, MYL12A, ACTG1, EFNB1, PSEN1, CLTB, MYH9, ARPC1A, EFNA3, ARHGEF7, CFL1
REACTOME_THE_CANONICAL_RETINOID_CYCLE_IN_RODS_TWILIGHT_VISION	0.717854	1	0.345435	0.795912	3304	12	RBP4, STRA6, CYP4V2, RBP1
REACTOME_RUNX3_REGULATES_YAP1_MEDIATED_TRANSCRIPTION	0.718522	1	0.372716	0.783087	3343	8	RUNX3, TEAD2, TEAD3, TEAD1
REACTOME_RHO_GTPASE_CYCLE	0.718926	1	-0.25272	-0.875374	4337	119	ARHGEF39, NGEF, CHN1, SYDE2, VAV3, ARHGAP5, ARHGAP19, ARHGAP29, FAM13A, PLEKHG2, OBSCN, DEPDC1B, RHOT1, AKAP13, RHOB, ARHGAP24, GNA13, RACGAP1, SRGAP3, ARHGEF26, ARHGEF19
REACTOME_CALCINEURIN_ACTIVATES_NFAT	0.718956	1	0.36244	0.783155	3386	9	NFATC1, PPIA
REACTOME_NEGATIVE_REGULATION_OF_THE_PI3K_AKT_NETWORK	0.720425	1	0.257094	0.853521	2983	72	HBEGF, VAV1, IER3, PDGFB, EREG, PPP2R5B, PIP4K2C, MAPK3, PPP2R1A, TRIB3, PHLPP2, FYN, TGFA, AREG, THEM4
REACTOME_GOLGI_ASSOCIATED_VESICLE_BIOGENESIS	0.720718	1	-0.274863	-0.84075	4177	55	AP3S1, PIK3C2A, AP1S2, DNAJC6, BLOC1S6, VAMP7, SNX2, SORT1, BLOC1S1, AP1S3, SNAPIN, AP1G1, CLTA, AP3B1, TBC1D8B, AP4E1
REACTOME_CATION_COUPLED_CHLORIDE_COTRANSPORTERS	0.721798	1	-0.42574	-0.779113	3870	5	SLC12A5, SLC12A6
REACTOME_ACTIVATION_OF_KAINATE_RECEPTORS_UPON_GLUTAMATE_BINDING	0.721853	1	0.312779	0.800555	3256	19	PLCB1, GRIK2, DLG4, GNB2
KEGG_OTHER_GLYCAN_DEGRADATION	0.722021	1	-0.343002	-0.798457	3986	14	AGA, GLB1, NEU3, MANBA, MAN2B1, FUCA1
REACTOME_CELL_JUNCTION_ORGANIZATION	0.722481	1	-0.270277	-0.850695	4193	65	CADM1, CLDN23, CLDN2, NECTIN3, CLDN16, LIMS2, PARD6B
REACTOME_CHONDROITIN_SULFATE_DERMATAN_SULFATE_METABOLISM	0.724058	1	-0.291881	-0.825718	4053	36	XYLT1, CSPG5, IDUA, GPC6, DSEL
REACTOME_DEFECTIVE_CHST6_CAUSES_MCDC1	0.724284	1	0.632503	0.843829	3590	1	CHST6
REACTOME_WNT_LIGAND_BIOGENESIS_AND_TRAFFICKING	0.724851	1	0.328303	0.796083	3292	15	WNT10B, WNT4, WNT5A, PORCN, WNT2B, WNT5B
REACTOME_LDL_CLEARANCE	0.726371	1	0.318503	0.797203	3296	17	LDLR, PCSK9, AP2A2, AP2S1, LSR, NPC2
REACTOME_NUCLEOTIDE_SALVAGE	0.726685	1	0.309228	0.805534	3256	21	TYMP, CDA, AMPD3, UCK2, UPP1, ADA
REACTOME_DEGRADATION_OF_CYSTEINE_AND_HOMOCYSTEINE	0.727273	1	0.348265	0.785159	3367	11	TST, SQOR, MPST, GOT2, CSAD
REACTOME_TRANSCRIPTION_OF_E2F_TARGETS_UNDER_NEGATIVE_CONTROL_BY_P107_RBL1_AND_P130_RBL2_IN_COMPLEX_WITH_HDAC1	0.727306	1	-0.332082	-0.796289	3981	16	CDK1, E2F5, CCNA2
REACTOME_INHIBITION_OF_REPLICATION_INITIATION_OF_DAMAGED_DNA_BY_RB1_E2F1	0.728064	1	0.337777	0.791942	3343	13	PPP2R1A, POLA2, TFDP2, PRIM2, E2F1
REACTOME_CELLULAR_HEXOSE_TRANSPORT	0.728083	1	0.358628	0.774918	3429	9	SLC2A3, SLC2A6
REACTOME_M_PHASE	0.728121	1	-0.233176	-0.905988	4758	318	TUBB4A, NUP210, CENPP, CEP192, CDK1, CENPH, CENPA, KNTC1, MIS12, CENPN, NINL, CEP72, CENPM, HAUS5, TUBAL3, PHF8, PPP1CC, SPC25, MAD2L1, NCAPG, XPO1, NDC80, SKA1, PCNT, SMC3, KIF2A, CENPF, CNTRL, FBXO5, CENPE, HAUS3, ITGB3BP, CENPI, LMNB1, SMC2, CEP76, TMPO, CEP78, NUF2, CCNB1, HAUS2, NEK7, NUP188, MZT2B, NCAPH2, RAD21, KNL1, CEP152, NEDD1, NUP155, KIF18A, CENPK, CENPC, NCAPD2, NSL1, ALMS1, NUMA1,…
REACTOME_DOWNSTREAM_SIGNALING_OF_ACTIVATED_FGFR2	0.728522	1	-0.334681	-0.791172	3976	15	PIK3R1, FGFR2, FRS2, FRS3, NRAS
REACTOME_ALPHA_LINOLENIC_OMEGA3_AND_LINOLEIC_OMEGA6_ACID_METABOLISM	0.728603	1	-0.350502	-0.788448	3932	12	ELOVL2, SCP2, ACSL1
REACTOME_DETOXIFICATION_OF_REACTIVE_OXYGEN_SPECIES	0.730786	1	0.295921	0.810292	3270	26	SOD2, CYBA, NCF2, PRDX1, P4HB, SOD1, TXNRD1, PRDX6, GPX1, ATOX1, NUDT2, GSTP1, TXN2
KEGG_BUTANOATE_METABOLISM	0.731664	1	-0.305802	-0.810184	4089	26	GAD1, ALDH3A2, ACADS, ALDH5A1, ACAT1, BDH2, AKR1B10, OXCT1
REACTOME_SYNTHESIS_OF_PROSTAGLANDINS_PG_AND_THROMBOXANES_TX	0.732023	1	0.346424	0.781009	3389	11	PTGS2, PTGES2, PTGES
REACTOME_PI_3K_CASCADE:FGFR1	0.732236	1	-0.380052	-0.777161	3915	8	PIK3R1, FRS2
REACTOME_BMAL1:CLOCK_NPAS2_ACTIVATES_CIRCADIAN_GENE_EXPRESSION	0.733274	1	0.302015	0.809525	3276	24	HELZ2, TBL1X, NAMPT, ARNTL2, NOCT
REACTOME_INSULIN_RECEPTOR_RECYCLING	0.733514	1	-0.313819	-0.798544	4048	21	ATP6V1G2, ATP6V1H, ATP6V1E2, ATP6V1E1, ATP6V0A1
REACTOME_COLLAGEN_BIOSYNTHESIS_AND_MODIFYING_ENZYMES	0.733722	1	0.271775	0.825035	3143	44	COL4A4, COL13A1, COL9A2, COL8A1, PLOD2, COL6A1, PCOLCE2, COL12A1, P4HB, COL16A1, COLGALT1, COL27A1, PPIB, COL4A1, P3H1, COL4A6
REACTOME_IRS_ACTIVATION	0.733738	1	-0.45257	-0.784363	3868	4	IRS2, IRS1
REACTOME_THE_RETINOID_CYCLE_IN_CONES_DAYLIGHT_VISION	0.733941	1	-0.635842	-0.846299	3701	1	DHRS3
REACTOME_THE_ROLE_OF_NEF_IN_HIV_1_REPLICATION_AND_DISEASE_PATHOGENESIS	0.734152	1	0.304223	0.800925	3288	22	DOCK2, ARF1, FYN, AP2A2, AP2S1, HLA-A
REACTOME_TERMINATION_OF_TRANSLESION_DNA_SYNTHESIS	0.734901	1	-0.294283	-0.812935	4124	32	POLE2, POLK, POLI, RFC2, RFC3, POLD3, RFC4, RFC5, PCNA, RPA2, POLD2, POLH
REACTOME_REGULATION_OF_GLYCOLYSIS_BY_FRUCTOSE_2_6_BISPHOSPHATE_METABOLISM	0.73576	1	0.351726	0.777113	3435	10	PFKFB3, PPP2R1A, PFKFB4
REACTOME_DEFECTIVE_TPR_MAY_CONFER_SUSCEPTIBILITY_TOWARDS_THYROID_PAPILLARY_CARCINOMA_TPC	0.736654	1	-0.298331	-0.810119	4125	29	NUP210, NUP188, NUP155, NUP214, NUP107, NDC1, NUP153, RANBP2, TPR, NUP37, NUP133
REACTOME_PROTON_COUPLED_MONOCARBOXYLATE_TRANSPORT	0.737087	1	-0.418091	-0.765115	3952	5	SLC16A7, EMB
REACTOME_RUNX3_REGULATES_WNT_SIGNALING	0.737376	1	0.377758	0.764462	3416	7	RUNX3, MYC, TCF7L1, TCF7L2, CTNNB1
REACTOME_INLB_MEDIATED_ENTRY_OF_LISTERIA_MONOCYTOGENES_INTO_HOST_CELL	0.738297	1	0.333997	0.783079	3390	13	SH3KBP1, CBL, UBC, HGS, GRB2
REACTOME_PTK6_REGULATES_PROTEINS_INVOLVED_IN_RNA_PROCESSING	0.739268	1	0.431348	0.762488	3495	4	PTK6, KHDRBS1, SFPQ, KHDRBS3
KEGG_PROGESTERONE_MEDIATED_OOCYTE_MATURATION	0.739907	1	-0.263261	-0.844781	4306	71	CPEB1, CDK1, ADCY1, RPS6KA6, AKT3, PRKACB, PKMYT1, CCNA2, MAD2L1, PIK3CB, ADCY3, ANAPC13, IGF1R, PIK3R1
REACTOME_TFAP2_AP_2_FAMILY_REGULATES_TRANSCRIPTION_OF_CELL_CYCLE_FACTORS	0.742833	1	0.404181	0.755576	3445	5	MYC, TFAP2A, CDKN1A
REACTOME_CYTOCHROME_C_MEDIATED_APOPTOTIC_RESPONSE	0.74376	1	-0.339072	-0.776511	4022	13	XIAP, UACA, APAF1, MAPK1
REACTOME_SIGNALING_BY_ERBB2	0.743958	1	-0.277461	-0.82077	4247	45	NRG2, AKT3, BTC
REACTOME_PP2A_MEDIATED_DEPHOSPHORYLATION_OF_KEY_METABOLIC_FACTORS	0.74399	1	0.386078	0.754094	3434	6	PPP2R1A, PPP2R1B, PPP2R5D
REACTOME_EPHB_MEDIATED_FORWARD_SIGNALING	0.74433	1	0.275646	0.813834	3248	38	EPHB6, LYN, ITSN1, FYN, EPHB4, ARHGEF28, SRC, ACTG1, EFNB1, ARPC1A, CFL1, ACTR3, ARPC3, ARPC4, RASA1, PTK2, HRAS, EPHB2, RAC1
REACTOME_FRS_MEDIATED_FGFR3_SIGNALING	0.746062	1	-0.357112	-0.769121	3977	10	FRS2, FRS3, FGFR3, NRAS, SOS1
KEGG_NEUROTROPHIN_SIGNALING_PATHWAY	0.747129	1	0.241537	0.857869	2992	111	IRAK2, NFKBIA, BCL2, SH2B2, NFKBIE, IRAK3, MAPK3, SH2B1, MAPK11, RPS6KA3, NFKB1, MAPK7, YWHAH, MAP2K5, MAPK12, BAD, ATF4, MAP2K1, MAPK13, MAPKAPK2, CSK, RAF1, YWHAG, RAPGEF1, PSEN1, AKT1, RELA, PIK3CD, MAP2K2, SHC1, BDNF, BAX, CAMK2G, RPS6KA1, ABL1, CALM3, RPS6KA5, IRAK1, IKBKB, TRAF6, RPS6KA4, GRB2
KEGG_ACUTE_MYELOID_LEUKEMIA	0.747494	1	0.266576	0.827143	3205	48	STAT5A, MAPK3, PML, NFKB1, MYC, BAD, MAP2K1, MTOR, RAF1, RUNX1, AKT1, RELA, PIK3CD, MAP2K2, PPARD, TCF7L1, RPS6KB2, STAT3, IKBKB, GRB2, JUP, TCF7L2
REACTOME_TRANSPORT_TO_THE_GOLGI_AND_SUBSEQUENT_MODIFICATION	0.74838	1	0.234554	0.875587	2887	160	MGAT3, ANK2, TUBB2B, TUBB3, TUBA1C, TUBA1A, TUBB2A, TUBB4B, SPTBN2, TUBA4A, B4GALT2, CHST10, COG1, KDELR3, TUBB6, B4GALT1, COPG1, TRAPPC5, ARF4, ARF1, TGFA, AREG, SEC24A, DYNC1I2, CD55, ST3GAL4, MAN2A2, SEC13, CTSC, B4GALT3, TRAPPC1, PREB, B4GALT6, PPP6R1, SEC24C, NAPA, BET1, YKT6, B4GALT4, GOLGA2, TUBA1B, SERPINA1
REACTOME_SIGNALING_BY_FGFR3_FUSIONS_IN_CANCER	0.74925	1	-0.355425	-0.765487	3994	10	PIK3R1, FRS2, FGFR3, NRAS
REACTOME_PROTEIN_FOLDING	0.750968	1	0.2496	0.846803	3102	83	TUBB2B, TBCE, TUBB3, TUBA1C, TUBA1A, CCT5, TUBB2A, HDAC3, TUBB4B, TUBA4A, GNB2, USP11, TUBB6, WRAP53, PFDN6, NOP56, FBXW5, CCT7, PFDN2, CCT3, TUBA1B, FBXW2, TBCA, CSNK2B, KIFC3, GBA, TBCD, CCT8, GNB1, FKBP9, STAT3, DCAF7, FBXO6
REACTOME_PLATELET_HOMEOSTASIS	0.751249	1	0.260992	0.825213	3158	55	PDE11A, PDE9A, PPP2R5B, P2RX5, PPP2R1A, GNB2, PDE2A, ORAI1
REACTOME_OPSINS	0.751311	1	0.61955	0.826548	3724	1	OPN3
REACTOME_DNA_DOUBLE_STRAND_BREAK_RESPONSE	0.751628	1	-0.27927	-0.814848	4269	42	ATM, BRCA1, RAD50, HERC2, NBN, TP53BP1, EYA2, BRCC3, KAT5
REACTOME_TRNA_MODIFICATION_IN_THE_MITOCHONDRION	0.752041	1	0.359363	0.755032	3499	8	PUS1, TRMT10C, MTO1, TRMU, GTPBP3
REACTOME_SUMOYLATION_OF_RNA_BINDING_PROTEINS	0.752095	1	-0.273989	-0.81484	4307	46	NUP210, PHC3, CBX4, NUP188, NUP155, SCMH1, NUP214, NUP107, RNF2, NDC1, NUP153, RANBP2, TPR, NUP37, NUP133, HNRNPC, PHC1
REACTOME_PRESYNAPTIC_FUNCTION_OF_KAINATE_RECEPTORS	0.754114	1	-0.335311	-0.767898	4078	13	GNB3, GNG4
REACTOME_LISTERIA_MONOCYTOGENES_ENTRY_INTO_HOST_CELLS	0.754696	1	0.307555	0.777691	3414	18	SH3KBP1, SRC, CBL, UBC, HGS, GRB2
REACTOME_GPVI_MEDIATED_ACTIVATION_CASCADE	0.754744	1	-0.303398	-0.791349	4175	24	PLCG2, VAV3, PIK3CB, RHOB, PIK3R1, PIK3R2, PTPN6
REACTOME_TGF_BETA_RECEPTOR_SIGNALING_ACTIVATES_SMADS	0.755069	1	0.283204	0.806293	3313	32	PPP1R15A, PMEPA1, SMAD3, SMAD7, CBL, UBE2M, UBC, SMURF2, NEDD8, TGFBR2, STUB1, TGFB1, SMAD2
REACTOME_KETONE_BODY_METABOLISM	0.755246	1	-0.393427	-0.750912	4066	6	ACAT1, BDH2, OXCT1
REACTOME_TERMINAL_PATHWAY_OF_COMPLEMENT	0.755873	1	-0.550687	-0.816776	3860	2	CLU
REACTOME_CELLULAR_RESPONSES_TO_EXTERNAL_STIMULI	0.756112	1	0.218998	0.910047	2504	418	IL6, CXCL8, SOD2, KDM6B, IL1A, PSMB9, TNRC6C, TUBB2B, MAP1LC3C, TUBB3, TUBA1C, PRKN, TUBA1A, ETS1, NUP88, PSMB8, MAPK3, VEGFA, TUBB2A, MAP2K3, TUBB4B, PSMD8, CSRP1, TUBA4A, MAPK11, PSME2, CEBPB, FZR1, RPS6KA3, HIRA, WTIP, TUBB6, CHMP4A, NFKB1, MAPK7, PHC2, PSMB7, HDAC6, CBX2, HSPA8, CYBA, NCF2, PRKAG2, PSME1, TERF2, DYNC1I2, DEDD2, TFDP2, AGO4, HSF1, LAMTOR2, PRDX1, GABARAPL1, EPAS1, SEC13, ATG4C…
REACTOME_RORA_ACTIVATES_GENE_EXPRESSION	0.756906	1	0.30657	0.775201	3424	18	HELZ2, TBL1X
KEGG_AMYOTROPHIC_LATERAL_SCLEROSIS_ALS	0.75693	1	0.272081	0.808102	3303	38	BCL2, GRIN2D, BID, MAP2K3, MAPK11, MAPK12, BAD, TOMM40, MAPK13, BCL2L1, SOD1, DAXX, BAX
REACTOME_GLYCOLYSIS	0.757677	1	0.256414	0.826137	3182	61	BPGM, PFKFB3, NUP88, PPP2R1A, ENO3, HK2, ENO2, SEC13, ALDOA, ALDOC, PFKL, PKM, NUP93, GPI, ADPGK
REACTOME_INTRAFLAGELLAR_TRANSPORT	0.75775	1	-0.271297	-0.814909	4350	49	TUBB4A, KIF17, IFT74, TCTE3, KIF3A, TTC30B, IFT81, TTC21B, WDR35, IFT80
REACTOME_INTERACTIONS_OF_VPR_WITH_HOST_CELLULAR_PROTEINS	0.75835	1	-0.284258	-0.804151	4245	36	NUP210, NUP188, NUP155, NUP214, NUP107, PSIP1, KPNA1, NDC1, NUP153, RANBP2, TPR, NUP37, NUP133
KEGG_LINOLEIC_ACID_METABOLISM	0.759527	1	0.370081	0.747115	3467	7	PLA2G12A, PLA2G4B
REACTOME_IRAK4_DEFICIENCY_TLR2_4	0.759819	1	0.36699	0.74267	3520	7	TLR2, TLR1
REACTOME_GLUCOSE_METABOLISM	0.760482	1	0.250349	0.837465	3155	76	BPGM, SLC25A13, PFKFB3, NUP88, PPP2R1A, ENO3, HK2, ENO2, SEC13, ALDOA, ALDOC, PFKL, G6PC3, PKM, NUP93, GPI, ADPGK, GOT2, SLC25A1, PFKFB4, HK1
REACTOME_CHYLOMICRON_CLEARANCE	0.762016	1	-0.479079	-0.77248	3931	3	LDLRAP1, APOE
REACTOME_NEGATIVE_REGULATION_OF_TCF_DEPENDENT_SIGNALING_BY_DVL_INTERACTING_PROTEINS	0.76226	1	-0.405368	-0.741832	4087	5	CXXC4
REACTOME_ELEVATION_OF_CYTOSOLIC_CA2PLUS_LEVELS	0.762785	1	0.353718	0.743172	3549	8	P2RX5, ORAI1, P2RX4, ITPR3
REACTOME_SYNTHESIS_OF_PE	0.764848	1	-0.342779	-0.755436	4107	11	ETNK1, CHKA
REACTOME_SHC_MEDIATED_CASCADE:FGFR1	0.764933	1	0.352437	0.74048	3559	8	SHC1, FGFR1, GRB2, HRAS
KEGG_GLYCOSAMINOGLYCAN_DEGRADATION	0.765826	1	-0.318694	-0.772063	4221	17	IDUA, GNS, GUSB, ARSB, GLB1
REACTOME_SIGNALING_BY_RHO_GTPASES	0.766545	1	-0.228329	-0.894938	5049	346	ARHGEF39, TUBB4A, MYLK, NGEF, CIT, CENPP, CHN1, SYDE2, CENPH, CENPA, KNTC1, VAV3, ARHGAP5, PPP1R12B, ARHGAP19, MIS12, CENPN, ARHGAP29, FAM13A, CENPM, PLEKHG2, OBSCN, AR, TUBAL3, DEPDC1B, KIF5A, PPP1CC, RHOT1, SPC25, MAD2L1, AKAP13, XPO1, NDC80, SKA1, RHOB, KIF2A, CENPF, ARHGAP24, GNA13, RACGAP1, SRGAP3, ARHGEF26, DIAPH3, ARHGEF19, CENPE, ITGB3BP, CENPI, WIPF1
REACTOME_REGULATION_OF_PYRUVATE_DEHYDROGENASE_PDH_COMPLEX	0.767723	1	-0.321946	-0.761067	4190	15	PDK4, PDK1, PDK3
REACTOME_RESOLUTION_OF_ABASIC_SITES_AP_SITES	0.769913	1	-0.280234	-0.801348	4339	38	POLE2, NEIL1, RFC2, RFC3, POLD3, RFC4, RFC5, PCNA, RPA2, LIG3, POLD2, UNG
REACTOME_METABOLISM_OF_COFACTORS	0.770166	1	0.302513	0.764943	3484	18	PDSS1, GCH1, GCHFR, AKT1, PTS, PDSS2
REACTOME_INSULIN_RECEPTOR_SIGNALLING_CASCADE	0.771429	1	-0.283066	-0.787562	4346	33	FGFR4, PIK3CB, PIK3R1, FGFR2, FRS2, PIK3R2, MAPK1, IRS2
REACTOME_ENDOSOMAL_SORTING_COMPLEX_REQUIRED_FOR_TRANSPORT_ESCRT	0.771494	1	0.280128	0.792489	3382	31	CHMP4A, MVB12A, VPS28, SNF8, CHMP7, VPS4A, CHMP4B, TSG101, VPS37C, UBC, HGS, CHMP2A, VPS25
REACTOME_ERYTHROPOIETIN_ACTIVATES_PHOSPHOINOSITIDE_3_KINASE_PI3K	0.771811	1	0.341028	0.736889	3635	9	LYN, EPOR, PIK3CD
KEGG_TIGHT_JUNCTION	0.772008	1	0.241815	0.84396	3121	98	CLDN3, PRKCG, ACTN1, PARD6A, TJP3, MYH14, PPP2R1A, CLDN4, MAP3K20, EPB41L1, JAM3, CRB3, CLDN1, PRKCQ, SRC, MYL12A, ACTG1, LLGL2, EPB41, AKT1, MYH9, EXOC3, CSNK2B, SYMPK, CDK4, MYL12B, LLGL1, RRAS, PARD3, CTTN
KEGG_O_GLYCAN_BIOSYNTHESIS	0.772738	1	0.291929	0.776067	3423	23	GALNT16, GALNT9, GALNT18, GCNT1
REACTOME_CA2PLUS_PATHWAY	0.773514	1	0.263323	0.805234	3305	46	TNRC6C, AXIN2, PLCB1, NFATC1, NLK, WNT5A, GNB2, MYC, AGO4
REACTOME_NUCLEAR_RECEPTOR_TRANSCRIPTION_PATHWAY	0.773625	1	-0.279089	-0.794531	4346	37	NR5A2, NR1D2, AR, NR2C1, NR4A2, NR4A3, RARB, NR2F1, NR3C1, RXRB
REACTOME_DISASSEMBLY_OF_THE_DESTRUCTION_COMPLEX_AND_RECRUITMENT_OF_AXIN_TO_THE_MEMBRANE	0.774101	1	-0.292125	-0.782753	4327	27	FZD2, FRAT1, FZD1, APC, FZD5
REACTOME_WNT_MEDIATED_ACTIVATION_OF_DVL	0.774173	1	0.348183	0.731544	3602	8	CSNK1E, CSNK2B, PIP5K1B, CSNK2A1, CSNK2A2
REACTOME_MET_ACTIVATES_PTPN11	0.774371	1	0.412315	0.728844	3661	4	GRB2, PTPN11, MET
KEGG_REGULATION_OF_AUTOPHAGY	0.774536	1	0.296901	0.756745	3424	19	ULK3, GABARAPL1, ATG4C, ATG4B, ULK2, ULK1, PIK3R4, ATG7, GABARAPL2
REACTOME_APOPTOTIC_CLEAVAGE_OF_CELL_ADHESION_PROTEINS	0.774869	1	-0.359452	-0.735037	4143	8	DSG2, CASP3, OCLN, DSP, TJP2, TJP1, CDH1, CTNNB1
KEGG_ECM_RECEPTOR_INTERACTION	0.775934	1	-0.266333	-0.814535	4442	54	VTN, ITGA2B
KEGG_RENIN_ANGIOTENSIN_SYSTEM	0.776674	1	-0.37447	-0.739847	4221	7	ANPEP, ACE, MAS1, CTSA
REACTOME_DOWNSTREAM_SIGNALING_OF_ACTIVATED_FGFR1	0.777412	1	-0.313157	-0.760626	4246	17	FLRT3, PIK3R1, FRS2, FRS3, NRAS, FLRT2
REACTOME_SUMOYLATION_OF_TRANSCRIPTION_FACTORS	0.777433	1	-0.307568	-0.757617	4257	18	MDM2, SP3, TP53BP1
REACTOME_MET_ACTIVATES_PTK2_SIGNALING	0.777838	1	-0.296502	-0.768501	4309	23	LAMA4, COL5A1, COL5A3, ITGB1, LAMA1, COL11A2, LAMA2
REACTOME_ATTACHMENT_OF_GPI_ANCHOR_TO_UPAR	0.777946	1	0.358303	0.725092	3604	7	PLAUR, GPAA1, PIGT
REACTOME_BIOSYNTHESIS_OF_EPA_DERIVED_SPMS	0.777969	1	0.387944	0.725223	3608	5	PTGS2, GPX4
REACTOME_CASPASE_ACTIVATION_VIA_DEATH_RECEPTORS_IN_THE_PRESENCE_OF_LIGAND	0.778454	1	0.322009	0.741937	3583	12	TNFRSF10A, TICAM1, TNFRSF10B, CFLAR
REACTOME_FIBRONECTIN_MATRIX_FORMATION	0.779415	1	-0.395878	-0.724465	4179	5	CEACAM1, ITGB1
REACTOME_ERYTHROPOIETIN_ACTIVATES_PHOSPHOLIPASE_C_GAMMA_PLCG	0.779759	1	-0.38123	-0.727631	4198	6	PLCG2
REACTOME_TLR3_MEDIATED_TICAM1_DEPENDENT_PROGRAMMED_CELL_DEATH	0.779974	1	-0.395535	-0.723836	4182	5	TLR3
REACTOME_SIGNALING_BY_BMP	0.78051	1	-0.305382	-0.759775	4284	19	AMH, BMPR1B, ACVR2A, ACVR2B, SMAD1
REACTOME_FORMATION_OF_TC_NER_PRE_INCISION_COMPLEX	0.782029	1	-0.263868	-0.803041	4516	53	COPS4, XPA, EP300, TCEA1, USP7, GTF2H5, ISY1, ERCC8
REACTOME_MET_ACTIVATES_PI3K_AKT_SIGNALING	0.782398	1	-0.394107	-0.721223	4195	5	PIK3R1
REACTOME_ATTENUATION_PHASE	0.782502	1	0.287669	0.771072	3496	24	HSPA8, DEDD2, HSF1, HSPA1A, MRPL18, HSP90AB1, HSPA1L, COL4A6
REACTOME_SIGNALING_BY_NTRKS	0.78354	1	0.241548	0.828572	3217	89	ADORA2A, DUSP4, MAPK3, DUSP6, PPP2R1A, MAPK11, RPS6KA3, MAPK7, CDK5R1, FYN, MAP2K5, AP2A2, AP2S1, MAPK12, DNM2, SRC, MAPK13, MAPKAPK2, PCSK5, RAPGEF1, DUSP7, RALB, SHC1, BDNF, BAX
REACTOME_BETA_OXIDATION_OF_OCTANOYL_COA_TO_HEXANOYL_COA	0.78573	1	0.382158	0.714405	3644	5	ECHS1, HADH, HADHA
REACTOME_EXPORT_OF_VIRAL_RIBONUCLEOPROTEINS_FROM_NUCLEUS	0.786389	1	-0.281592	-0.777875	4413	32	NUP210, XPO1, NUP188, NUP155, NUP214, NUP107, NDC1, NUP153, RANBP2, TPR, NUP37, NUP133
REACTOME_VLDLR_INTERNALISATION_AND_DEGRADATION	0.78649	1	0.319779	0.736798	3620	12	PCSK9, AP2A2, AP2S1
REACTOME_TICAM1_TRAF6_DEPENDENT_INDUCTION_OF_TAK1_COMPLEX	0.787303	1	0.325464	0.733756	3645	11	TICAM1, MAP3K7, UBC, TRAF6
REACTOME_TRANSPORT_OF_VITAMINS_NUCLEOSIDES_AND_RELATED_MOLECULES	0.787713	1	0.277389	0.780359	3461	30	SLCO4A1, SLCO2B1, SLC29A2, SLC35B4, SLC29A1
REACTOME_FGFR2_ALTERNATIVE_SPLICING	0.790018	1	0.284802	0.769518	3513	25	PTBP1, TIA1, POLR2G, POLR2I, POLR2A, GTF2F2, TIAL1, HNRNPF, HNRNPM, POLR2B, HNRNPA1, NCBP1, POLR2C, GTF2F1, POLR2D, POLR2H
REACTOME_ASSEMBLY_OF_THE_PRE_REPLICATIVE_COMPLEX	0.791657	1	0.248287	0.813455	3320	66	PSMB9, PSMB8, PSMD8, PSME2, PSMB7, PSME1, PSMB3, SEM1, PSMD14, E2F1, PSMD3, PSMD2, PSMD7, PSMB5, PSMC4, UBC, PSMB6, PSMA6, PSMA7
REACTOME_TRANSPORT_OF_NUCLEOTIDE_SUGARS	0.791722	1	-0.347824	-0.728524	4188	9	SLC35D1, SLC35A3, SLC35A1, SLC35B3
REACTOME_SUMOYLATION_OF_SUMOYLATION_PROTEINS	0.792035	1	-0.2771	-0.777222	4474	34	NUP210, NUP188, NUP155, NUP214, NUP107, NDC1, NUP153, RANBP2, TPR, NUP37, NUP133
REACTOME_CELL_DEATH_SIGNALLING_VIA_NRAGE_NRIF_AND_NADE	0.792152	1	-0.255822	-0.814154	4622	69	ARHGEF39, NGEF, VAV3, PLEKHG2, OBSCN, AKAP13, NGFR, GNA13, ARHGEF26, ARHGEF19, ITGB3BP
REACTOME_PTK6_REGULATES_CELL_CYCLE	0.792572	1	-0.37503	-0.715799	4267	6	CDK2, CDKN1B, CCNE1
REACTOME_SYNTHESIS_OF_PYROPHOSPHATES_IN_THE_CYTOSOL	0.793941	1	0.339092	0.712442	3694	8	IPPK, PPIP5K2, ITPK1, NUDT4, IP6K1, NUDT11
REACTOME_DISEASES_OF_METABOLISM	0.793963	1	0.244107	0.813313	3313	73	GGT1, CYP7B1, CYP27B1, KHK, UGT1A1, GYS1, HYAL1, MAOA, FDX2
REACTOME_ACTIVATED_NTRK2_SIGNALS_THROUGH_FRS2_AND_FRS3	0.794636	1	-0.338945	-0.729993	4236	10	NTF4, FRS2, FRS3, NRAS
REACTOME_METABOLISM_OF_FAT_SOLUBLE_VITAMINS	0.795114	1	-0.286032	-0.771715	4458	28	BCO1, BCO2, GPC6, LRP1
REACTOME_SYNTHESIS_OF_EPOXY_EET_AND_DIHYDROXYEICOSATRIENOIC_ACIDS_DHET	0.796365	1	0.430893	0.710805	3855	3	EPHX2, CYP1B1
REACTOME_TRANSCRIPTIONAL_REGULATION_BY_RUNX1	0.796597	1	0.230259	0.852164	3089	150	CSF2, GATA2, PSMB9, SOCS3, TNRC6C, CCND3, PSMB8, SOCS4, PML, PSMD8, PSME2, CTSK, PHC2, PSMB7, CBX2, PRMT1, KMT2B, PSME1, PCGF5, AGO4, PRKCQ, AUTS2, BMI1, PSMB3, THBS1, SMARCD1, SEM1, SMARCA4, PSMD14, SRC, PSMD3, PSMD2, RUNX1, PSMD7, PSMB5, CSNK2B, TCF12, PSMC4, UBC, SMARCB1, PSMB6, PSMA6, ABL1, PSMA7
REACTOME_ER_QUALITY_CONTROL_COMPARTMENT_ERQC	0.796915	1	-0.297201	-0.747184	4390	20	RNF139, RNF103, SEL1L, UGGT2
REACTOME_PHYSIOLOGICAL_FACTORS	0.797488	1	0.360699	0.704524	3681	6	NPR1, NPR2
REACTOME_MISMATCH_REPAIR	0.798132	1	-0.310729	-0.73455	4356	15	MSH6, POLD3, MSH2, PCNA, RPA2, POLD2
REACTOME_ERYTHROCYTES_TAKE_UP_OXYGEN_AND_RELEASE_CARBON_DIOXIDE	0.798937	1	0.491563	0.73973	3909	2	CA2, AQP1
REACTOME_SCAVENGING_BY_CLASS_F_RECEPTORS	0.802284	1	0.396415	0.700738	3793	4	HYOU1, HSP90AA1, CALR
REACTOME_DEFECTS_IN_BIOTIN_BTN_METABOLISM	0.804226	1	-0.345086	-0.705661	4300	8	HLCS, MCCC2, MCCC1, BTD, PCCA
REACTOME_REPRESSION_OF_WNT_TARGET_GENES	0.804585	1	-0.317598	-0.727333	4351	13	TLE2, TCF7
REACTOME_MET_PROMOTES_CELL_MOTILITY	0.804779	1	-0.273833	-0.76806	4546	34	LAMA4, RAP1B, COL5A1, COL5A3, ITGB1, LAMA1, RAP1A, COL11A2, LAMA2
REACTOME_G1_PHASE	0.805153	1	0.260731	0.780707	3499	41	LYN, RBL1, CCND3, PPP2R1A, TFDP2, E2F4, SRC, E2F1, CDKN2D, UBC, CDK4, ABL1, CDK6, CUL1
REACTOME_SMAD2_SMAD3:SMAD4_HETEROTRIMER_REGULATES_TRANSCRIPTION	0.805688	1	0.273672	0.769902	3540	30	RBL1, SMAD3, SMAD7, MYC, TFDP2, E2F4
REACTOME_BETA_OXIDATION_OF_BUTANOYL_COA_TO_ACETYL_COA	0.805879	1	0.393652	0.695855	3810	4	ACSM3, ECHS1, HADH
REACTOME_ROBO_RECEPTORS_BIND_AKAP5	0.805999	1	0.345684	0.699555	3734	7	AKAP5, ROBO3, PRKAR2A
KEGG_BASAL_TRANSCRIPTION_FACTORS	0.806166	1	-0.277308	-0.7638	4549	31	STON1, TAF6L, TBPL1, TAF1, TAF9B
REACTOME_MITOCHONDRIAL_FATTY_ACID_BETA_OXIDATION_OF_UNSATURATED_FATTY_ACIDS	0.807286	1	0.371001	0.693549	3744	5	ECI1, HADHA, HADHB, DECR1, ACADM
REACTOME_CHK1_CHK2_CDS1_MEDIATED_INACTIVATION_OF_CYCLIN_B:CDK1_COMPLEX	0.809762	1	-0.316205	-0.724142	4379	13	CDK1, CCNB1
REACTOME_RSK_ACTIVATION	0.810171	1	-0.35534	-0.704715	4348	7	RPS6KA6
REACTOME_PKMTS_METHYLATE_HISTONE_LYSINES	0.811829	1	-0.265334	-0.774184	4611	42	ASH2L, MECOM, ATF7IP, WDR5, SUV39H1, KMT2A, ASH1L, KMT5C, SETDB2, EZH2, NSD3, RBBP4, AEBP2, DOT1L, SETD7, EED
REACTOME_MICROAUTOPHAGY	0.813849	1	0.276881	0.748118	3619	25	CHMP4A, HSPA8, PRKAG2, MVB12A, VPS28, CHMP7, CHMP4B, TSG101, VPS37C, CHMP2A, PLIN3
REACTOME_MECP2_REGULATES_NEURONAL_RECEPTORS_AND_CHANNELS	0.815302	1	-0.316034	-0.710913	4400	12	FKBP5, NOTCH1
REACTOME_PROCESSIVE_SYNTHESIS_ON_THE_LAGGING_STRAND	0.815351	1	-0.303464	-0.717375	4450	15	PRIM1, DNA2, POLD3, PCNA, RPA2, POLD2
REACTOME_ONCOGENE_INDUCED_SENESCENCE	0.815735	1	0.269088	0.761256	3576	31	TNRC6C, ETS1, MAPK3, TFDP2, AGO4, ID1, E2F1, CDKN2D, UBC, CDK4, CDK6, AGO1
REACTOME_RUNX2_REGULATES_OSTEOBLAST_DIFFERENTIATION	0.815775	1	-0.295347	-0.727515	4467	18	MAF, AR, HEY1
REACTOME_RUNX3_REGULATES_NOTCH_SIGNALING	0.8165	1	-0.307324	-0.714557	4413	14	KAT2B, EP300, NOTCH1, MAML3, CREBBP, SNW1
REACTOME_GP1B_IX_V_ACTIVATION_SIGNALLING	0.816764	1	0.352779	0.689053	3770	6	SRC, RAF1, COL1A1, FLNA
REACTOME_ENERGY_DEPENDENT_REGULATION_OF_MTOR_BY_LKB1_AMPK	0.819531	1	-0.279283	-0.748342	4581	27	RRAGD, PPM1A, STRADB, PRKAB2, PRKAA1, PRKAA2, LAMTOR4
REACTOME_DOWNSTREAM_SIGNALING_OF_ACTIVATED_FGFR3	0.820846	1	-0.301581	-0.712925	4480	15	PIK3R1, FRS2, FRS3, FGFR3, NRAS
KEGG_GALACTOSE_METABOLISM	0.82193	1	-0.291678	-0.733646	4564	20	GALK1, GAA, UGP2
REACTOME_ASSEMBLY_OF_THE_HIV_VIRION	0.822178	1	0.289944	0.715227	3721	16	MVB12A, VPS28, PPIA, TSG101, VPS37C, UBC, MVB12B, VPS37B, FURIN, UBAP1
KEGG_GLYCOSAMINOGLYCAN_BIOSYNTHESIS_HEPARAN_SULFATE	0.823776	1	-0.300746	-0.718816	4524	16	XYLT1, EXTL2, EXTL3, XYLT2, HS6ST1, NDST1
REACTOME_PTK6_EXPRESSION	0.823884	1	0.361473	0.675737	3821	5	EPAS1, PELP1, PTK6
REACTOME_SEROTONIN_NEUROTRANSMITTER_RELEASE_CYCLE	0.824456	1	-0.327515	-0.705376	4395	10	SYT1
REACTOME_APOPTOTIC_FACTOR_MEDIATED_RESPONSE	0.82451	1	-0.300015	-0.709223	4500	15	XIAP, UACA, APAF1, MAPK1
REACTOME_FCERI_MEDIATED_MAPK_ACTIVATION	0.82453	1	0.271197	0.746233	3636	27	VAV1, LYN, MAPK3
REACTOME_HSF1_DEPENDENT_TRANSACTIVATION	0.824561	1	0.265764	0.756639	3618	32	HSPA8, DEDD2, HSF1, HSPA1A, MTOR, RPTOR, MRPL18, HSP90AB1, HSPA1L, MLST8, COL4A6, CAMK2G
REACTOME_NEGATIVE_REGULATION_OF_ACTIVITY_OF_TFAP2_AP_2_FAMILY_TRANSCRIPTION_FACTORS	0.824773	1	0.334803	0.677533	3821	7	KCTD15, TFAP2A, KCTD1, UBE2I
REACTOME_DAP12_INTERACTIONS	0.824991	1	-0.278779	-0.734485	4581	25	PLCG2, VAV3, PIK3CB, KLRD1, PIK3R1, PIK3R2
REACTOME_TP53_REGULATES_TRANSCRIPTION_OF_GENES_INVOLVED_IN_G1_CELL_CYCLE_ARREST	0.825846	1	-0.309399	-0.708556	4466	13	CCNA2, E2F8, CCNE2, CDK2, CDKN1B, CCNE1
REACTOME_PTK6_REGULATES_RHO_GTPASES_RAS_GTPASE_AND_MAP_KINASES	0.827044	1	-0.303194	-0.704955	4470	14	ELMO2, NRAS, RHOA, KRAS, BCAR1, CRK, ARHGAP35, RAC1, ELMO1, HRAS, PXN, DOCK1, PTK6, RASA1
REACTOME_ACETYLCHOLINE_REGULATES_INSULIN_SECRETION	0.829305	1	0.331725	0.671306	3842	7	PLCB1, GNA11
REACTOME_DOWNREGULATION_OF_TGF_BETA_RECEPTOR_SIGNALING	0.829312	1	0.269568	0.738132	3711	26	PPP1R15A, PMEPA1, SMAD3, SMAD7, UBC, SMURF2, TGFBR2, STUB1, TGFB1, SMAD2, TGFBR1, SMURF1, STRAP
REACTOME_SIGNALING_BY_NUCLEAR_RECEPTORS	0.830128	1	-0.230566	-0.839133	5135	175	PDK4, RDH5, NR5A2, GNB3, AKT3, BTC, KCTD6, CPT1A, CXXC5, GNG4, KAT2B, XPO1, SMC3, POU2F1, FKBP5, EP300, ELK1, IGF1R, PDK1, MYB, PIK3R1, GPAM, HSPB1, RARB, DHRS9, RAD21, PIK3R2, UHMK1, MAPK1, PDK3, RXRB, GTF2A1, GNG5, TNRC6A, EBAG9, CREBBP, ATF2, CARM1, CDKN1B, STAG1, TNRC6B, AGO2, STAG2, KAT5, PIK3R3
REACTOME_SIGNALING_BY_FGFR1_IN_DISEASE	0.830266	1	0.268163	0.749093	3653	29	STAT5A, STAT1, MYO18A, FGFR1, FGFR1OP, STAT3, GRB2
KEGG_METABOLISM_OF_XENOBIOTICS_BY_CYTOCHROME_P450	0.830516	1	0.26664	0.745578	3635	29	DHDH, ALDH1A3, UGT1A1
REACTOME_PROPIONYL_COA_CATABOLISM	0.831645	1	0.357112	0.667586	3857	5	PCCB, MCEE, MMAA
REACTOME_NEGATIVE_REGULATION_OF_MET_ACTIVITY	0.832025	1	-0.289148	-0.712245	4556	18	PTPN2
REACTOME_SIGNALING_BY_NODAL	0.832061	1	-0.315305	-0.694887	4468	11	ACVR2A, ACVR2B, PCSK6, SMAD4
KEGG_SULFUR_METABOLISM	0.832076	1	0.305389	0.687362	3750	11	SULT2B1, PAPSS2, CHST11
REACTOME_SYNTHESIS_OF_DOLICHYL_PHOSPHATE	0.832359	1	0.344126	0.672152	3842	6	DHDDS, MVD, DOLK, NUS1
REACTOME_ARACHIDONATE_PRODUCTION_FROM_DAG	0.833154	1	0.355665	0.664879	3864	5	MGLL, ABHD12, DAGLB
REACTOME_ASPARTATE_AND_ASPARAGINE_METABOLISM	0.833442	1	0.343442	0.670817	3847	6	SLC25A13, GOT2, GOT1
REACTOME_PROCESSIVE_SYNTHESIS_ON_THE_C_STRAND_OF_THE_TELOMERE	0.834295	1	-0.314657	-0.69346	4480	11	DNA2, POLD3, PCNA, RPA2, POLD2
REACTOME_CONSTITUTIVE_SIGNALING_BY_AKT1_E17K_IN_CANCER	0.834532	1	0.270859	0.731846	3711	25	PRR5, MAPKAP1, FOXO4, BAD, MTOR, GSK3A, AKT1, MLST8, RICTOR, RPS6KB2
REACTOME_GOLGI_TO_ER_RETROGRADE_TRANSPORT	0.834883	1	0.228943	0.817502	3321	116	KIF1A, TUBB2B, KIF21B, TUBB3, TUBA1C, KIF9, TUBA1A, TUBB2A, TUBB4B, TUBA4A, KDELR3, TUBB6, COPG1, ARF4, ARF1, KIF1C, DYNC1I2, RINT1, KIFC1, KLC2
REACTOME_ACETYLCHOLINE_NEUROTRANSMITTER_RELEASE_CYCLE	0.836137	1	-0.328222	-0.687467	4423	9	SYT1
REACTOME_HDR_THROUGH_MMEJ_ALT_NHEJ	0.836647	1	-0.322157	-0.693836	4460	10	RAD50, NBN, LIG3, RBBP8, POLQ
REACTOME_RUNX1_INTERACTS_WITH_CO_FACTORS_WHOSE_PRECISE_EFFECT_ON_RUNX1_TARGETS_IS_NOT_KNOWN	0.83765	1	-0.263732	-0.746084	4689	36	PHC3, YAF2, EP300, SMARCA2, CBX4, SMARCC1, SCMH1, ARID1B, HIPK2, RNF2
REACTOME_TRANSCRIPTION_OF_E2F_TARGETS_UNDER_NEGATIVE_CONTROL_BY_DREAM_COMPLEX	0.837988	1	0.278067	0.711711	3780	19	RBL1, LIN37, MYC, TFDP2, E2F4, E2F1
REACTOME_INACTIVATION_OF_CDC42_AND_RAC1	0.838115	1	-0.342202	-0.67866	4498	7	SRGAP3, ARHGAP39, SRGAP2
KEGG_CYSTEINE_AND_METHIONINE_METABOLISM	0.839503	1	0.267452	0.724613	3718	25	AHCYL2, MPST, LDHA, SRM, DNMT1, MTAP, ENOPH1, GOT2
REACTOME_SOS_MEDIATED_SIGNALLING	0.841282	1	-0.340938	-0.676152	4515	7	IRS2, NRAS, IRS1, SOS1
REACTOME_FBXW7_MUTANTS_AND_NOTCH1_IN_CANCER	0.84188	1	-0.362344	-0.663097	4514	5	NOTCH1
REACTOME_TRANSCRIPTIONAL_REGULATION_OF_GRANULOPOIESIS	0.842188	1	0.270888	0.719667	3756	23	GATA2, PML, CEBPB, MYC, TFDP2, E2F1, RUNX1, CDK4, STAT3, CBFB
REACTOME_PLATELET_ACTIVATION_SIGNALING_AND_AGGREGATION	0.843205	1	0.221021	0.841282	3188	184	FGA, SERPINA3, TF, PRKCG, ITGB3, DGKD, VAV1, PDGFB, F2RL2, ACTN1, LYN, SYTL4, RAPGEF4, GNA12, MGLL, MAPK3, RASGRP1, VEGFA, TUBA4A, GAS6, GNB2, VEGFC, IGF2, MANF, WDR1
REACTOME_APOPTOTIC_EXECUTION_PHASE	0.844032	1	-0.258707	-0.750789	4772	41	GAS2, LMNB1, STK24, APC, DSG2, BIRC2, FNTA, KPNA1, HMGB2, STK26, DFFA, KPNB1, HMGB1
REACTOME_MHC_CLASS_II_ANTIGEN_PRESENTATION	0.845057	1	0.229839	0.799242	3495	96	TUBB2B, TUBB3, TUBA1C, HLA-DMB, TUBA1A, CD74, TUBB2A, TUBB4B, RILP, SPTBN2, TUBA4A, TUBB6, CTSK, ARF1, AP2A2, SEC24A, DYNC1I2, AP2S1, SEC13, KLC2, CTSC, DNM2
REACTOME_CIRCADIAN_CLOCK	0.845134	1	-0.247484	-0.778953	4905	65	PPARGC1A, CPT1A, PPP1CC, MEF2C, DBP, TBL1XR1, EP300, NFIL3, ARNTL, CRTC1, SIRT1, CRTC3, BHLHE41, NR3C1, FBXL3, CREBBP, ATF2, CARM1, NR1D1, PPARA, NCOA1, SMARCD3, BTRC, CHD9
REACTOME_BASE_EXCISION_REPAIR_AP_SITE_FORMATION	0.845662	1	-0.289322	-0.693758	4629	16	NEIL1, NEIL3, TERF1, POT1
REACTOME_TRANSMISSION_ACROSS_ELECTRICAL_SYNAPSES	0.847481	1	-0.421469	-0.679588	4372	3	PANX2
REACTOME_LONG_TERM_POTENTIATION	0.847765	1	0.301041	0.678693	3925	11	GRIN2D, DLG4, SRC, NRG1, CAMK2G
KEGG_P53_SIGNALING_PATHWAY	0.847837	1	-0.247563	-0.772665	4880	60	RRM2B, CDK1, SESN3, ATM, MDM2, PMAIP1, CCNG1, CCNB1, ATR, APAF1, SESN1, SIAH1, CCNE2, CCNB2, DDB2, GTSE1, PTEN, CDK2, ZMAT3
REACTOME_TRNA_MODIFICATION_IN_THE_NUCLEUS_AND_CYTOSOL	0.847952	1	0.248978	0.748227	3663	42	CTU2, TP53RK, THADA, PUS1, WDR4, TRMT1, FTSJ1, ADAT1, TRMT12, LAGE3, TRMT9B, NSUN2, TRMT44, ADAT2, CDKAL1, QTRT1, TRMT11, DUS2, METTL1
REACTOME_ACTIVATED_NTRK3_SIGNALS_THROUGH_RAS	0.848733	1	-0.337187	-0.668713	4555	7	NTRK3
REACTOME_COBALAMIN_CBL_VITAMIN_B12_TRANSPORT_AND_METABOLISM	0.848873	1	-0.291645	-0.689437	4633	15	TCN1, MTR, ABCD4, MMACHC, CTRC, LMBRD1
KEGG_PYRUVATE_METABOLISM	0.84929	1	0.254134	0.73314	3707	33	ACACB, HAGHL, AKR1B1, LDHA, ACAT2, PKM, PDHA1, ALDH2, ACACA, ACYP1, LDHD, PC, DLD
REACTOME_SIGNALING_BY_TGF_BETA_FAMILY_MEMBERS	0.849873	1	-0.23958	-0.792914	5009	89	INHBB, AMH, BMPR1B, E2F5, PPP1CC, PPM1A, XPO1, USP9X, ACVR2A
REACTOME_POU5F1_OCT4_SOX2_NANOG_REPRESS_GENES_RELATED_TO_DIFFERENTIATION	0.850596	1	-0.336353	-0.66706	4565	7	HHEX, SOX2
REACTOME_NUCLEOBASE_BIOSYNTHESIS	0.850642	1	0.294416	0.690279	3906	13	DHODH, GART, LHPP, ATIC, IMPDH1, ADSL
REACTOME_INTERLEUKIN_36_PATHWAY	0.851705	1	-0.575282	-0.765695	4295	1	IL1RAP
REACTOME_EXTRINSIC_PATHWAY_OF_FIBRIN_CLOT_FORMATION	0.851801	1	-0.475022	-0.70455	4350	2	TFPI
REACTOME_COPI_INDEPENDENT_GOLGI_TO_ER_RETROGRADE_TRAFFIC	0.852455	1	0.246799	0.745539	3662	43	TUBB2B, TUBB3, TUBA1C, TUBA1A, TUBB2A, TUBB4B, TUBA4A, TUBB6
REACTOME_CALNEXIN_CALRETICULIN_CYCLE	0.853439	1	-0.268732	-0.708014	4739	25	RNF139, RNF103, SEL1L, UGGT2, PDIA3
REACTOME_TRANSLESION_SYNTHESIS_BY_Y_FAMILY_DNA_POLYMERASES_BYPASSES_LESIONS_ON_DNA_TEMPLATE	0.853797	1	-0.256533	-0.738005	4811	39	POLE2, POLK, POLI, RFC2, REV3L, RFC3, POLD3, RFC4
KEGG_STARCH_AND_SUCROSE_METABOLISM	0.855482	1	-0.272334	-0.709279	4782	24	GAA, UGP2, AGL, UGDH, AMY2B, GUSB, UGT2B7
REACTOME_HOST_INTERACTIONS_OF_HIV_FACTORS	0.855595	1	0.224747	0.808792	3394	122	PSMB9, DOCK2, NUP88, PSMB8, PSMD8, PSME2, PSMB7, ARF1, FYN, PSME1, AP2A2, AP2S1, SEC13, PSMB3, SEM1, PSMD14, NUP93, PSMD3, PSMD2, NPM1, HLA-A, RAN, PSMD7, PSMB5, PPIA, RANGAP1, PSMC4, UBC, SLC25A5, RBX1, RANBP1, PSMB6, PSMA6, PSMA7, PSMD4, RAE1, AP1M2, PSMB10, PSMC3, SLC25A6, CDK9, POM121, AAAS, PSMA3, HMGA1, PSMD13, NUP85, ELMO1, AP1S1, PSME4, RAC1
REACTOME_INTERLEUKIN_37_SIGNALING	0.855943	1	-0.281334	-0.692996	4687	18	PTPN2
REACTOME_SCAVENGING_BY_CLASS_A_RECEPTORS	0.856927	1	-0.318738	-0.667602	4533	9	COL4A2, APOE
REACTOME_SYNTHESIS_OF_WYBUTOSINE_AT_G37_OF_TRNA_PHE	0.857483	1	0.327077	0.638853	3958	6	TRMT12, TYW1, LCMT2, TYW3
REACTOME_RUNX1_REGULATES_TRANSCRIPTION_OF_GENES_INVOLVED_IN_BCR_SIGNALING	0.859167	1	0.361387	0.638819	4062	4	RUNX1, CBFB
REACTOME_ROLE_OF_SECOND_MESSENGERS_IN_NETRIN_1_SIGNALING	0.859473	1	-0.375557	-0.65089	4531	4	TRPC1, NTN1
REACTOME_ASSEMBLY_OF_COLLAGEN_FIBRILS_AND_OTHER_MULTIMERIC_STRUCTURES	0.859755	1	0.246058	0.739453	3714	42	COL4A4, COL9A2, LOX, COL8A1, LAMB3, COL6A1, LOXL3, LAMC2, COL12A1
REACTOME_2_LTR_CIRCLE_FORMATION	0.860656	1	-0.330706	-0.65586	4619	7	PSIP1, XRCC5, LIG4, XRCC6, BANF1, XRCC4, HMGA1
KEGG_GLYCOSAMINOGLYCAN_BIOSYNTHESIS_CHONDROITIN_SULFATE	0.860955	1	0.268959	0.679488	3838	18	CSGALNACT1, UST, CHST11
REACTOME_SYNTHESIS_OF_KETONE_BODIES	0.861085	1	-0.351258	-0.64281	4617	5	ACAT1, BDH2
REACTOME_SUMOYLATION_OF_DNA_METHYLATION_PROTEINS	0.862648	1	-0.282435	-0.677243	4722	16	PHC3, CBX4, SCMH1
REACTOME_MITOCHONDRIAL_BIOGENESIS	0.863104	1	-0.237475	-0.785949	5087	89	GLUD2, PPARGC1A, DMAC2L, CHCHD3, MEF2C, SIRT4, MTERF1, TBL1XR1, POLRMT, GLUD1
REACTOME_MITOPHAGY	0.865258	1	0.257823	0.72021	3807	29	PRKN, TOMM40, ULK1, SRC, VDAC1, CSNK2B, UBC, SQSTM1, MAP1LC3B, PGAM5, TOMM6, TOMM5
REACTOME_G1_S_DNA_DAMAGE_CHECKPOINTS	0.865385	1	0.235046	0.765148	3644	64	PSMB9, PSMB8, PSMD8, PSME2, PSMB7, PSME1, PSMB3, SEM1, PSMD14, PSMD3, PSMD2, PSMD7, PSMB5, PSMC4, UBC, PSMB6, PSMA6, PSMA7, PSMD4, PSMB10, PSMC3, TP53, PSMA3, PSMD13, CHEK1
REACTOME_INTERACTIONS_OF_REV_WITH_HOST_CELLULAR_PROTEINS	0.866405	1	-0.255747	-0.723495	4850	36	NUP210, XPO1, NUP188, NUP155, NUP214, NUP107, NDC1, NUP153, RANBP2, KPNB1, TPR, NUP37, NUP133
REACTOME_TRANS_GOLGI_NETWORK_VESICLE_BUDDING	0.86669	1	-0.240127	-0.764205	5057	69	AP3S1, PIK3C2A, AP1S2, DNAJC6, BLOC1S6, VAMP7, GNS, AP4S1, SNX2, SORT1, BLOC1S1, AP1S3, SNAPIN, AP1G1, CLTA, AP3B1, TBC1D8B, AP4E1
REACTOME_CYCLIN_A:CDK2_ASSOCIATED_EVENTS_AT_S_PHASE_ENTRY	0.867136	1	0.230196	0.782627	3569	84	PSMB9, PSMB8, PSMD8, PSME2, FZR1, PSMB7, LIN37, MYC, PSME1, TFDP2, PSMB3, E2F4, SEM1, PSMD14, E2F1, PSMD3, PSMD2, AKT1, PSMD7, PSMB5, PSMC4, UBC, PSMB6, PSMA6, CDK4, PSMA7, PSMD4, CUL1, MAX, PSMB10, PTK6, PSMC3
REACTOME_IMPORT_OF_PALMITOYL_COA_INTO_THE_MITOCHONDRIAL_MATRIX	0.867625	1	0.286889	0.672631	3984	13	ACACB, PRKAG2, PPARD, ACACA, SLC25A20
REACTOME_LYSOSOME_VESICLE_BIOGENESIS	0.867807	1	-0.259014	-0.715506	4870	32	AP1S2, DNAJC6, VAMP7, GNS, AP4S1, BLOC1S1, AP1S3, AP1G1, CLTA, AP4E1
REACTOME_FOLDING_OF_ACTIN_BY_CCT_TRIC	0.86788	1	0.296322	0.654701	4052	10	CCT5, CCT7, CCT3, CCT8, CCT4, CCT2, ACTB
REACTOME_NUCLEOTIDE_EXCISION_REPAIR	0.867953	1	-0.231568	-0.79252	5218	110	POLE2, COPS4, XPA, POLK, RFC2, EP300, RFC3, POLD3, RFC4, USP45, TCEA1, USP7, GTF2H5, ISY1, ERCC8, DDB2, XPC, RFC5, ERCC6, PCNA, RPA2, LIG3, POLD2
REACTOME_COMPLEX_I_BIOGENESIS	0.868545	1	0.240834	0.746148	3699	49	NDUFB8, NDUFA9, NDUFS2, NDUFS3, ECSIT, NDUFB4, NDUFAF7, NDUFS6, NDUFAF1, NDUFAF2, NDUFA11, NDUFA8, TMEM126B, ACAD9, NDUFA3, NDUFS7, NDUFS5, NDUFV1, NDUFAF6, NDUFAF3, NDUFB7, NDUFB11, NDUFB10, NDUFB9, NDUFS8, NDUFB6
REACTOME_THROMBIN_SIGNALLING_THROUGH_PROTEINASE_ACTIVATED_RECEPTORS_PARS	0.868973	1	0.263462	0.693616	3892	22	F2RL2, GNA12, MAPK3, GNB2, GNA11, SRC
REACTOME_SURFACTANT_METABOLISM	0.869452	1	0.280008	0.668739	3995	14	ADORA2A, P2RY2
REACTOME_INWARDLY_RECTIFYING_KPLUS_CHANNELS	0.869772	1	-0.278144	-0.666955	4761	16	GNB3, GNG4, KCNJ11, KCNJ14, ABCC9, GNG5, KCNJ16
REACTOME_RAP1_SIGNALLING	0.87002	1	0.285814	0.670111	3995	13	RAPGEF4, RASGRP1, RAPGEF3, RAF1, RAP1GAP2, YWHAB
REACTOME_ACTIVATION_OF_BH3_ONLY_PROTEINS	0.87003	1	0.25604	0.715228	3828	29	BCL2, BID, YWHAH, TFDP2, BAD, E2F1, YWHAG, AKT1, SFN, DYNLL1, TP63, YWHAB
REACTOME_IRF3_MEDIATED_ACTIVATION_OF_TYPE_1_IFN	0.870095	1	0.38197	0.630101	4212	3	DTX4, IRF3, TBK1
REACTOME_NUCLEAR_IMPORT_OF_REV_PROTEIN	0.87063	1	-0.256883	-0.714714	4905	33	NUP210, NUP188, NUP155, NUP214, NUP107, NDC1, NUP153, RANBP2, KPNB1, TPR, NUP37, NUP133
KEGG_CIRCADIAN_RHYTHM_MAMMAL	0.871967	1	-0.290579	-0.653087	4814	12	PER3, ARNTL, BHLHE41
REACTOME_PROTEIN_REPAIR	0.872052	1	-0.331285	-0.632305	4695	6	MSRB1, MSRB2, TXN, MSRA, PCMT1, MSRB3
REACTOME_REGULATION_OF_ACTIN_DYNAMICS_FOR_PHAGOCYTIC_CUP_FORMATION	0.87391	1	0.236846	0.741042	3707	52	VAV1, MYO1C, MAPK3, MYO10, WASF1, MYO9B, ACTG1, HSP90AB1, MYH9, ARPC1A, SYK, WIPF3, CFL1, ABL1, GRB2, ACTR3, ARPC3, ARPC4, PTK2, DOCK1
REACTOME_SLC_TRANSPORTER_DISORDERS	0.873963	1	-0.240519	-0.747106	5054	60	NUP210, SLC4A4, SLCO1B3, SLC40A1, SLC29A3, SLC26A2, SLC35A3, SLC35A1, NUP188, NUP155, NUP214, SLC6A20, NUP107, SLC12A6, NDC1, SLC20A2, SLC2A1, NUP153, RANBP2, TPR, SLC33A1, NUP37, SLC3A2, NUP133, CP
REACTOME_P75NTR_RECRUITS_SIGNALLING_COMPLEXES	0.874768	1	-0.290553	-0.653594	4721	12	NGFR, PRKCI
REACTOME_FORMATION_OF_SENESCENCE_ASSOCIATED_HETEROCHROMATIN_FOCI_SAHF	0.874884	1	-0.295873	-0.652062	4698	11	ASF1A, LMNB1
KEGG_COLORECTAL_CANCER	0.875478	1	-0.240655	-0.747344	5033	58	TGFB3, AKT3, APC2, MSH6, PIK3CB, TCF7, PIK3R1, APPL1, APC, PIK3R2, MSH2, MAPK1
REACTOME_RNA_POLYMERASE_III_TRANSCRIPTION_INITIATION_FROM_TYPE_3_PROMOTER	0.875512	1	0.253728	0.702627	3846	28	SNAPC2, SNAPC4, POLR3G, CRCP, POLR3E, POLR3H
KEGG_ADHERENS_JUNCTION	0.876407	1	0.231443	0.758351	3658	66	ACTN1, NLK, MAPK3, SNAI1, SMAD3, FYN, SORBS1, NECTIN4, NECTIN2, WASF1, SRC, ACTG1, LMO7, RAC2, CSNK2B, MAP3K7, TCF7L1, FGFR1, PARD3, PTPRJ, FER, VCL, TGFBR2, PTPRF
REACTOME_TRAFFICKING_AND_PROCESSING_OF_ENDOSOMAL_TLR	0.87773	1	0.290578	0.642011	4098	10	CTSK, UNC93B1, LGMN, CNPY3, CTSB
REACTOME_SIGNALING_BY_WNT_IN_CANCER	0.877993	1	0.249451	0.705703	3849	31	PPP2R5B, PPP2R1A, LRP5, FZD8, PORCN, LRP6
REACTOME_DEFECTIVE_EXT2_CAUSES_EXOSTOSES_2	0.878158	1	0.290132	0.641026	4100	10	SDC4, HSPG2, EXT2
KEGG_THYROID_CANCER	0.879646	1	0.253627	0.691903	3880	26	MAPK3, PAX8, MYC, PPARG, MAP2K1, TPM3, MAP2K2, TCF7L1, TCF7L2, HRAS, TP53, BRAF
REACTOME_RA_BIOSYNTHESIS_PATHWAY	0.879763	1	-0.280695	-0.652641	4755	14	RDH5
REACTOME_RNA_POLYMERASE_I_PROMOTER_ESCAPE	0.881431	1	-0.256465	-0.704451	4950	31	TAF1A, TWISTNB, GTF2H5, TAF1C, CBX3
REACTOME_ACTIVATION_OF_RAC1_DOWNSTREAM_OF_NMDARS	0.881744	1	0.303818	0.614831	4085	7	CAMK1, ARHGEF7, RAC1, CAMKK2, CALM1
REACTOME_HIV_ELONGATION_ARREST_AND_RECOVERY	0.882889	1	0.245866	0.69999	3874	32	ELOA, POLR2G, ELL, POLR2I, NELFE, POLR2A, SSRP1, GTF2F2, CTDP1, CDK9, POLR2B, CCNK, NELFCD, NELFB, POLR2C, SUPT5H, GTF2F1, POLR2D, POLR2H
REACTOME_MET_RECEPTOR_RECYCLING	0.884313	1	0.289064	0.624605	4165	9	RAB4B, GRB2, CRKL, GGA3, CRK, MET
REACTOME_ORC1_REMOVAL_FROM_CHROMATIN	0.884385	1	0.229035	0.754313	3686	68	PSMB9, PSMB8, PSMD8, PSME2, PSMB7, PSME1, PSMB3, SEM1, PSMD14, PSMD3, PSMD2, PSMD7, PSMB5, PSMC4, UBC, RBX1, PSMB6, PSMA6, PSMA7, PSMD4, CUL1, PSMB10, MCM7, PSMC3
REACTOME_G_PROTEIN_GATED_POTASSIUM_CHANNELS	0.885884	1	-0.285689	-0.642654	4781	12	GNB3, GNG4
REACTOME_CONSTITUTIVE_SIGNALING_BY_ABERRANT_PI3K_IN_CANCER	0.886242	1	-0.246689	-0.712408	4985	40	NRG2, FGFR4, BTC, PIK3AP1, PIK3CB, PIK3R1, FGFR2, FRS2, PIK3R2
REACTOME_METABOLISM_OF_CARBOHYDRATES	0.886277	1	0.21471	0.835187	3241	225	B3GALT5, KHK, BPGM, CHST2, ST6GALNAC6, CSGALNACT1, UST, SLC25A13, PFKFB3, B3GALT1, PAPSS2, NUP88, B4GALNT2, AKR1B1, HAS3, PPP2R1A, GYS1, HYAL1, B4GALT2, ENO3, SDC4, HK2, B4GALT1, CHST11, ENO2, FUT2, PYGL, HSPG2, EXT2, HPSE, RBKS, GALE, ST3GAL4, RPE, B3GALT4, SEC13, HS3ST1, ALDOA, ALDOC, HS2ST1, PFKL, B4GALT3, B4GALT6, G6PC3, PKM, NUP93, GPI
REACTOME_GDP_FUCOSE_BIOSYNTHESIS	0.886506	1	0.310154	0.605797	4092	6	TSTA3, FUOM, SLC35C1, GMDS
REACTOME_ACTIVATION_OF_NOXA_AND_TRANSLOCATION_TO_MITOCHONDRIA	0.886613	1	0.323869	0.60544	4112	5	TFDP2, E2F1, TP53
REACTOME_TRIGLYCERIDE_CATABOLISM	0.88667	1	-0.281027	-0.643582	4795	13	PRKACB, PPP1CC
REACTOME_DISEASES_ASSOCIATED_WITH_GLYCOSAMINOGLYCAN_METABOLISM	0.886928	1	-0.256887	-0.676806	4925	25	CSPG5, GPC6, SLC26A2, GPC2
REACTOME_METABOLISM_OF_PORPHYRINS	0.887511	1	0.271435	0.648264	4078	14	HMOX2, ALAS1, FECH, HMOX1, BLVRA, COX15, BLVRB
REACTOME_SLBP_DEPENDENT_PROCESSING_OF_REPLICATION_DEPENDENT_HISTONE_PRE_MRNAS	0.889034	1	-0.288479	-0.635765	4774	11	SNRPF, SNRPE, SLBP, LSM10
KEGG_PPAR_SIGNALING_PATHWAY	0.889277	1	0.237045	0.71658	3814	42	AQP7, ACOX2, MMP1, ANGPTL4, SORBS1, PPARG, PLTP, OLR1, SLC27A4
REACTOME_SUMOYLATION	0.890948	1	-0.222366	-0.80206	5481	163	PPARGC1A, NUP210, PHC3, HDAC4, NR5A2, BLM, AR, NR2C1, NR4A2, MDM2, BRCA1, SMC3, UHRF2, EP300, TOP2A, SP3, CBX4, ZNF350, SMC6, NUP188, HERC2, RAD21, NUP155, SCMH1, TP53BP1, ZNF131, NR3C1, NUP214
REACTOME_NETRIN_1_SIGNALING	0.891438	1	0.242284	0.707205	3924	36	AGAP2, MAPK11, MYO10, FYN, MAPK12, PRKCQ, SIAH2, SRC, MAPK13, ROBO1, PITPNA, ABLIM3, SLIT3, PTK2, DOCK1, EZR
REACTOME_RAB_GERANYLGERANYLATION	0.891474	1	-0.239648	-0.7269	5133	52	RAB26, RAB37, RAB15, RAB27A, RAB40B, RAB43, RAB6A
REACTOME_AXON_GUIDANCE	0.891492	1	0.208687	0.871743	2891	452	CACNA1H, RND1, COL4A4, ANK2, COL9A2, ITGB3, PLXND1, PSMB9, SCN8A, NRCAM, TUBB2B, EPHB6, EFNA1, SH3KBP1, LYN, TUBB3, TUBA1C, CHL1, AGAP2, FES, AKAP5, SEMA4D, DLG4, TUBA1A, SEMA6A, SEMA7A, ABL2, EPHA2, PSMB8, ITGA10, MAPK3, KCNQ3, MYH14, TUBB2A, TUBB4B, PSMD8, SPTBN2, TUBA4A, MAPK11, PSME2, RPS6KA3, ITSN1, TUBB6, MAPK7, CDK5R1, ITGA5, PSMB7, MYO10, COL6A1, EPHA10, DOK4, HSPA8, RHOC, FYN, EPHB4, PSM…
REACTOME_PYRUVATE_METABOLISM_AND_CITRIC_ACID_TCA_CYCLE	0.892242	1	0.235219	0.730404	3783	50	PDP2, SLC16A3, D2HGDH, LDHA, OGDH, BSG, MPC1, CS, SDHB, VDAC1, IDH3B, PDHA1, IDH3A, PPARD
REACTOME_DEPURINATION	0.893026	1	-0.298422	-0.62505	4724	9	NEIL3, TERF1, POT1
REACTOME_RESPONSE_TO_METAL_IONS	0.893157	1	-0.332683	-0.608816	4789	5	MT1F, MT1X
REACTOME_SIGNALING_BY_FGFR1	0.89568	1	0.242284	0.696134	3897	34	SPRED1, MAPK3, PPP2R1A, SPRY2, SRC, CBL, SHC1, UBC, FGFR1, GRB2, MKNK1
REACTOME_MISSPLICED_LRP5_MUTANTS_HAVE_ENHANCED_BETA_CATENIN_DEPENDENT_SIGNALING	0.89575	1	0.338108	0.59767	4235	4	LRP5
REACTOME_PEROXISOMAL_PROTEIN_IMPORT	0.895808	1	-0.237248	-0.725695	5192	55	BAAT, USP9X, SCP2, AGPS, PECR, SLC27A2, CAT, PEX10
REACTOME_GLOBAL_GENOME_NUCLEOTIDE_EXCISION_REPAIR_GG_NER	0.899065	1	-0.22902	-0.751947	5290	84	POLE2, COPS4, XPA, POLK, RFC2, RFC3, POLD3, RFC4, USP45, GTF2H5, DDB2, XPC, RFC5, PCNA, RPA2, LIG3, POLD2
KEGG_TYROSINE_METABOLISM	0.900249	1	0.249825	0.669665	3970	24	ALDH1A3, MAOA, AOC3, NAA80, BUD23, GOT2, FAH, TRMT11, LCMT1
REACTOME_NEGATIVE_REGULATION_OF_FGFR4_SIGNALING	0.900266	1	0.254784	0.652117	4061	19	MAPK3, PPP2R1A, SPRY2, SRC, CBL, UBC, GRB2, MKNK1
REACTOME_TP53_REGULATES_METABOLIC_GENES	0.900462	1	-0.230065	-0.746172	5264	78	RRM2B, AKT3, RRAGD, SESN3, NDUFA4, PRKAB2, GSR, PRKAA1, COX18, SESN1, PRKAA2, COX11, LAMTOR4, COX7C, TNRC6A, PTEN
REACTOME_RHO_GTPASES_ACTIVATE_KTN1	0.900577	1	-0.282705	-0.62304	4836	11	KIF5A
REACTOME_NRIF_SIGNALS_CELL_DEATH_FROM_THE_NUCLEUS	0.900714	1	-0.269526	-0.637148	4916	15	NGFR, ITGB3BP
REACTOME_METABOLISM_OF_STEROID_HORMONES	0.9013	1	0.256707	0.642529	4090	17	HSD11B1, AKR1B1, FDX2, STARD3
REACTOME_HUR_ELAVL1_BINDS_AND_STABILIZES_MRNA	0.902393	1	-0.29573	-0.604732	4825	8	XPO1, NUP214
REACTOME_SULFUR_AMINO_ACID_METABOLISM	0.902722	1	0.252946	0.65892	4045	21	TST, SQOR, MPST, MTAP, ENOPH1, GOT2, CSAD, APIP, GOT1, TXN2, ETHE1
REACTOME_GENERIC_TRANSCRIPTION_PATHWAY	0.902964	1	-0.210126	-0.88934	6671	964	PLXNA4, ITGA2B, RSPO3, MAP2K6, HTT, ZNF566, ZNF546, GLI2, ZNF33B, ZNF214, PPARGC1A, RRM2B, GAD1, POU4F1, PHC3, HDAC4, CDK1, ZNF141, NR5A2, ZNF726, ZNF556, LIFR, MAF, AKT3, NR1D2, RRAGD, ZNF17, ZNF596, KCTD6, BLM, SESN3, ATM, ZNF431, ZNF573, ZNF684, ZNF287, ZNF233, PRMT5, ZNF14, NDUFA4, E2F5, AR, ZNF708, ZNF681, NR2C1, USP2, TP53INP1, ZNF461, NR4A2, CCNA2, HUS1, FOXO1, MEF2C, ZNF714, CRADD, NR4A3,…
REACTOME_SHC_MEDIATED_CASCADE:FGFR3	0.903094	1	0.28664	0.602239	4202	8	SHC1, GRB2, HRAS, FGF2, KRAS, SOS1, NRAS, FGFR3
REACTOME_TP53_REGULATES_TRANSCRIPTION_OF_GENES_INVOLVED_IN_G2_CELL_CYCLE_ARREST	0.903597	1	-0.262564	-0.646762	4948	18	CDK1, EP300, CCNB1, PCNA, CARM1, RBL2
REACTOME_GENE_EXPRESSION_TRANSCRIPTION	0.904162	1	-0.209633	-0.896903	6886	1211	PLXNA4, RNU2-1, ITGA2B, RSPO3, MAP2K6, HTT, ZNF566, ZNF546, GLI2, ZNF33B, ZNF214, PPARGC1A, RRM2B, EAF2, GAD1, POU4F1, NUP210, PHC3, HDAC4, CDK1, TET1, ZNF141, RPAP2, NR5A2, ZNF726, ZNF556, LIFR, MAF, AKT3, NR1D2, RTF1, RRAGD, ZNF17, ZNF596, KCTD6, BLM, SESN3, ATM, ZNF431, ZNF573, ZNF684, ZNF287, ZNF233, PRMT5, ZNF14, GTF3C3, NDUFA4, E2F5, AR, ZNF708, ZNF681, NR2C1, TAF1A, USP2, TP53INP1, MAGOHB,…
KEGG_ALDOSTERONE_REGULATED_SODIUM_REABSORPTION	0.90489	1	-0.250611	-0.66983	5051	27	FXYD2, PIK3CB, PIK3R1, ATP1A3, PIK3R2, MAPK1, IRS2
REACTOME_APOPTOSIS_INDUCED_DNA_FRAGMENTATION	0.905365	1	-0.301496	-0.59793	4859	7	KPNA1, HMGB2, DFFA, KPNB1, HMGB1
REACTOME_SYNTHESIS_OF_PIPS_AT_THE_GOLGI_MEMBRANE	0.905477	1	-0.266578	-0.630179	4942	15	PIK3C2A
REACTOME_REGULATION_OF_GENE_EXPRESSION_BY_HYPOXIA_INDUCIBLE_FACTOR	0.905689	1	-0.292304	-0.612235	4791	9	EP300, HIGD1A, CITED2, CREBBP
REACTOME_DEATH_RECEPTOR_SIGNALLING	0.906013	1	0.216123	0.783091	3585	128	MCF2L, BIRC3, TNFAIP3, VAV1, NFKBIA, TNFRSF10A, PREX1, HDAC3, FGD3, RASGRF2, ARHGEF17, ARHGEF1, ITSN1, NFKB1, PSENEN, TNFRSF10B, TRAF1, ARHGEF16, BAD, CFLAR, ARHGEF40, AATF, RBCK1, ARHGEF2, PSEN1, CYLD, SMPD2, ARHGEF9, ARHGEF5, MYD88, RELA, ARHGEF7, MAP3K7, UBC, SQSTM1
REACTOME_CELL_EXTRACELLULAR_MATRIX_INTERACTIONS	0.906587	1	0.253546	0.634618	4114	17	ACTN1, ACTG1, RSU1, FLNC, FBLIM1, ILK, FLNA, PXN, PARVA, PARVB, ACTB
KEGG_GLYCINE_SERINE_AND_THREONINE_METABOLISM	0.9067	1	0.249189	0.643056	4032	20	GLDC, GCAT, MAOA, AOC3, SHMT2, ALAS1
REACTOME_FORMATION_OF_THE_EARLY_ELONGATION_COMPLEX	0.906801	1	0.237756	0.681289	3959	33	GTF2H4, POLR2G, POLR2I, NELFE, POLR2A, GTF2F2, CTDP1, POLR2B, ERCC2, NELFCD, ERCC3, NCBP1, NELFB, POLR2C, SUPT5H, GTF2F1, CCNH, POLR2D, POLR2H, NCBP2, CDK7, SUPT4H1, POLR2K, MNAT1, POLR2J, GTF2H1, POLR2E, POLR2F, GTF2H3, NELFA, GTF2H2
REACTOME_VITAMIN_B1_THIAMIN_METABOLISM	0.908074	1	-0.324846	-0.594475	4869	5	THTPA
REACTOME_HS_GAG_BIOSYNTHESIS	0.908508	1	0.252076	0.637407	4110	18	SDC4, HSPG2, EXT2, HS3ST1, HS2ST1, HS3ST3B1, SLC35D2, NDST2, GPC1, AGRN
REACTOME_CILIUM_ASSEMBLY	0.908682	1	-0.218127	-0.799017	5651	184	TUBB4A, KIF17, CEP192, CDK1, CEP83, IFT74, CYS1, CEP162, NINL, CEP72, HAUS5, TCTE3, TUBAL3, PCNT, CNTRL, HAUS3, KIF3A, TTC30B, IFT81, CEP76, BBS2, TTC21B, CEP78, BBS10, WDR35, HAUS2, LZTFL1, CEP97, IFT80, CEP152, NEDD1, ALMS1, B9D2, IFT88, CLUAP1, EXOC1, NEK2, TCTN2, KIFAP3, CEP70, CEP57, HAUS1, HAUS6, CEP135, AHI1, HSPB11, PAFAH1B1, TTC8, ARL3, OFD1, EXOC5
REACTOME_CLASS_C_3_METABOTROPIC_GLUTAMATE_PHEROMONE_RECEPTORS	0.909539	1	-0.343901	-0.596026	4795	4	TAS2R14, TAS2R4
REACTOME_TRNA_AMINOACYLATION	0.909823	1	0.246355	0.660335	4065	24	PARS2, WARS2, FARSA, MARS2, VARS2, AIMP2, AARS2, PPA1, SARS2
REACTOME_RET_SIGNALING	0.909852	1	-0.245801	-0.679007	5106	32	PRKACB, NRTN, PIK3CB, PIK3R1, FRS2, PIK3R2, IRS2
REACTOME_NOTCH1_INTRACELLULAR_DOMAIN_REGULATES_TRANSCRIPTION	0.910298	1	0.228857	0.697895	3906	45	HEYL, TBL1X, HDAC3, KAT2A, HDAC6, HDAC9, MYC, NCOR1, TLE4
REACTOME_PROTEIN_METHYLATION	0.910306	1	-0.257733	-0.626008	4972	17	EEF1AKMT1, EEF1AKMT2, VCPKMT
REACTOME_APEX1_INDEPENDENT_RESOLUTION_OF_AP_SITES_VIA_THE_SINGLE_NUCLEOTIDE_REPLACEMENT_PATHWAY	0.910954	1	-0.298053	-0.591102	4889	7	NEIL1
REACTOME_TRIGLYCERIDE_METABOLISM	0.910977	1	0.248186	0.64652	4082	21	MGLL, DGAT2, LIPE
REACTOME_RMTS_METHYLATE_HISTONE_ARGININES	0.911555	1	-0.245163	-0.661453	5111	28	PRMT5, SMARCA2, WDR5, SMARCC1, PRMT7, ARID1B, CARM1, SMARCD3, PRMT3, ARID2, COPRS, DNMT3A
REACTOME_THE_PHOTOTRANSDUCTION_CASCADE	0.911996	1	-0.257926	-0.635338	4994	18	GRK4, RGS9, NMT1, METAP1, FNTA
REACTOME_DISEASES_ASSOCIATED_WITH_SURFACTANT_METABOLISM	0.914448	1	-0.418438	-0.620625	4670	2	ABCA3
KEGG_ALZHEIMERS_DISEASE	0.914725	1	0.21323	0.779244	3571	135	ERN1, IL1B, MAPT, GRIN2D, PLCB1, BID, MAPK3, NDUFB8, NDUFA9, COX6B2, NDUFS2, CDK5R1, ATP5PD, ATP5F1A, ATP5MC1, IDE, NDUFS3, PSENEN, ATP5F1B, ATP5MC2, BAD, ATP5PO, CAPN2, SDHB, NDUFB4, NDUFS6, CYC1, COX4I1, ITPR3, COX6C, PSEN1
REACTOME_P75NTR_NEGATIVELY_REGULATES_CELL_CYCLE_VIA_SC1	0.915532	1	-0.320291	-0.586138	4909	5	NGFR
REACTOME_COENZYME_A_BIOSYNTHESIS	0.915669	1	-0.287451	-0.587803	4896	8	PPCS, PPCDC, PANK2
KEGG_SPHINGOLIPID_METABOLISM	0.915941	1	0.232089	0.669544	3998	33	SGPP2, GAL3ST1, SPTLC2, GLA, B4GALT6, SPTLC1, SMPD2, DEGS2, SMPD4, GBA
REACTOME_MET_ACTIVATES_RAP1_AND_RAC1	0.916354	1	-0.278898	-0.600669	4885	10	RAP1B, RAP1A
REACTOME_TRANSCRIPTIONAL_REGULATION_BY_RUNX2	0.916597	1	-0.223766	-0.758145	5461	104	GLI2, PPARGC1A, HDAC4, CDK1, MAF, AKT3
REACTOME_DISEASES_ASSOCIATED_WITH_GLYCOSYLATION_PRECURSOR_BIOSYNTHESIS	0.916925	1	-0.255467	-0.62928	5021	18	GALK1
REACTOME_CHONDROITIN_SULFATE_BIOSYNTHESIS	0.917006	1	-0.267322	-0.601336	4949	12	CSPG5, CHST12, VCAN, CHST3, CHST7
REACTOME_MET_INTERACTS_WITH_TNS_PROTEINS	0.917125	1	-0.339228	-0.587926	4835	4	ITGB1
KEGG_MELANOMA	0.917587	1	-0.235674	-0.697911	5232	45	PDGFD, AKT3, MDM2, PIK3CB, IGF1R, E2F2, PIK3R1
REACTOME_RECRUITMENT_OF_NUMA_TO_MITOTIC_CENTROSOMES	0.917715	1	-0.223688	-0.737344	5397	86	TUBB4A, CEP192, CDK1, NINL, CEP72, HAUS5, TUBAL3, PCNT, CNTRL, HAUS3, CEP76, CEP78, HAUS2, MZT2B, CEP152, NEDD1, ALMS1, NUMA1, NEK2, CEP70, CEP57, HAUS1, HAUS6, CEP135, PAFAH1B1, OFD1
REACTOME_SIGNALING_BY_NON_RECEPTOR_TYROSINE_KINASES	0.918669	1	-0.232179	-0.697409	5274	49	NRG2, GPNMB, BTC
REACTOME_TRANSPORT_OF_NUCLEOSIDES_AND_FREE_PURINE_AND_PYRIMIDINE_BASES_ACROSS_THE_PLASMA_MEMBRANE	0.919125	1	0.266846	0.576596	4329	9	SLC29A2, SLC29A1, SLC25A5, SLC25A6, SLC29A4, ARL2
REACTOME_INTERLEUKIN_7_SIGNALING	0.919373	1	0.250811	0.618695	4161	16	STAT5A, SOCS2, SMARCA4, CISH, STAT3, BRWD1, JAK1
REACTOME_S_PHASE	0.919721	1	-0.216149	-0.778021	5670	158	POLE2, AKT3, PRIM1, CABLES1, E2F5, GINS3, CCNA2, DNA2, SMC3, RFC2, RFC3, GINS4, ORC5, POLD3, ESCO1, RFC4, GINS2, LIN52, RAD21, ORC1, CCNE2, PDS5B, MCM4, RFC5, PSMA1, ANAPC4, CDT1, PCNA, CDK2, RPA2, RBBP4, ORC6, UBE2C, CDKN1B, MCM2, POLD2, STAG1, RBL2, PSMA5, MCM5, STAG2, WEE1, PSMA2, CCNE1, PSMC1, MCM6, ANAPC5
REACTOME_METABOLISM_OF_AMINO_ACIDS_AND_DERIVATIVES	0.920647	1	-0.213357	-0.820667	5974	288	GLUD2, PRODH, RIMKLA, CRYM, DIO2, AMDHD1, HOGA1, HGD, ASRGL1, SRR, LIPT2, AADAT, AGMAT, RPL36A, NAT8L, AMT, PXMP2, RPL9, GLUD1, GCSH, DUOX1, BCAT1
REACTOME_MITOCHONDRIAL_TRNA_AMINOACYLATION	0.920663	1	0.246257	0.622691	4165	18	PARS2, WARS2, MARS2, VARS2, AARS2, SARS2, TARS2, IARS2, PPA2, RARS2, HARS2, YARS2, EARS2, FARS2, LARS2, CARS2, DARS2, NARS2
REACTOME_SIGNALING_BY_WNT	0.920722	1	0.209006	0.813001	3367	225	PRKCG, ROR1, PSMB9, PYGO1, TNRC6C, AXIN2, PPP2R5B, PLCB1, WNT10B, PARD6A, NFATC1, WNT4, NLK, RUNX3, LGR6, PSMB8, WNT5A, PSMD8, PPP2R1A, GNB2, LRP5, FZD8, PSME2, PSMB7, VANGL2, MYC, PSME1, AP2A2, CSNK1E, AP2S1, AGO4, TLE4, CCDC88C, PFN1, PSMB3, PORCN, SEM1, SMARCA4, PSMD14, LRP6, PSMD3, PSMD2, ITPR3, CSNK1G2, CLTB, AKT1, PSMD7, RAC2, PSMB5, CSNK2B, MAP3K7, WNT2B, TCF7L1, PSMC4, UBC, SMURF2, RBX1, …
REACTOME_SIGNALING_BY_FGFR2	0.920809	1	0.223036	0.705205	3871	55	PTBP1, MAPK3, PPP2R1A, TIA1, SPRY2, SRC, CBL, SHC1, POLR2G, POLR2I, UBC, POLR2A, GRB2, MKNK1, GTF2F2, FGFBP1, TIAL1, HRAS, BRAF, HNRNPF, PIK3CA, HNRNPM, POLR2B, PTPN11, HNRNPA1
REACTOME_TRANSPORT_AND_SYNTHESIS_OF_PAPS	0.92175	1	0.300414	0.561594	4275	5	PAPSS2, SLC35B2
KEGG_GLUTATHIONE_METABOLISM	0.923541	1	-0.235031	-0.673465	5205	38	RRM2B, ANPEP, GSTM2, GSTA4, GCLC, GSR, MGST1
REACTOME_NUCLEAR_ENVELOPE_REASSEMBLY	0.92445	1	0.255721	0.599556	4245	13	PPP2R1A, LMNA, ANKLE2, VRK2, VRK1, EMD
REACTOME_RNA_POLYMERASE_I_TRANSCRIPTION_TERMINATION	0.925049	1	-0.240837	-0.661524	5195	31	TAF1A, TWISTNB, GTF2H5, TAF1C, UBTF, POLR1A, POLR2L, POLR1D, GTF2H2, GTF2H3, POLR2F, POLR2E, GTF2H1, TAF1D
REACTOME_RHO_GTPASE_EFFECTORS	0.925122	1	-0.212887	-0.802772	5880	237	TUBB4A, MYLK, CIT, CENPP, CENPH, CENPA, KNTC1, PPP1R12B, MIS12, CENPN, CENPM, AR, TUBAL3, KIF5A, PPP1CC, SPC25, MAD2L1, XPO1, NDC80, SKA1, RHOB, KIF2A, CENPF, DIAPH3, CENPE, ITGB3BP, CENPI, WIPF1, NUF2, WASF3, BAIAP2, PPP1R14A, KNL1, ITGB1, KIF18A, CENPK, CENPC, WASF2, NSL1, MAPK1, B9D2
KEGG_ETHER_LIPID_METABOLISM	0.925806	1	-0.250183	-0.623575	5165	19	PLA2G6, AGPS, PLA2G4A, PLD1, PAFAH1B1, JMJD7-PLA2G4B, PLPP2, PLPP1, LPCAT2, LPCAT4
REACTOME_DISEASE	0.927521	1	0.203106	0.895574	2584	854	MUC5B, DLL4, FGA, GGT1, HEYL, RASAL1, CNKSR2, SOD2, CYP7B1, MUC13, KSR2, SLC7A7, RBP4, HBEGF, STAT5A, CYP27B1, ITGB3, PSMB9, KHK, VAV1, NFKBIA, TLR2, PRR5, ADAMTS9, PDGFB, NFKB2, SPRED1, ISG15, TBL1X, ADAMTS6, EREG, SH3KBP1, PPP2R5B, ABCC8, STAT1, ABCC2, TRAF3, DOCK2, ADAMTS4, SLC24A4, PAPSS2, NUP88, PSMB8, LARGE1, UGT1A1, NEURL1B, MAPK3, ABCC6, SLC39A4, KSR1, ALG12, TLR1, HDAC3, THSD1, MAP2K3, P…
REACTOME_LYSOSPHINGOLIPID_AND_LPA_RECEPTORS	0.927828	1	0.261405	0.56484	4370	9	LPAR1, LPAR2, S1PR3, S1PR2
REACTOME_CAMK_IV_MEDIATED_PHOSPHORYLATION_OF_CREB	0.927906	1	-0.284339	-0.563905	4980	7	CAMKK1, CAMK2D
REACTOME_PHOSPHATE_BOND_HYDROLYSIS_BY_NTPDASE_PROTEINS	0.928092	1	0.287002	0.560578	4284	6	ENTPD6, ENTPD4, ENTPD1, ENTPD7, ENTPD5
REACTOME_NETRIN_MEDIATED_REPULSION_SIGNALS	0.928883	1	-0.327335	-0.567315	4897	4	UNC5B, NTN1
KEGG_VIBRIO_CHOLERAE_INFECTION	0.929316	1	0.222602	0.686175	4009	46	KCNQ1, PRKCG, KDELR3, ARF1
REACTOME_FORMATION_OF_THE_BETA_CATENIN:TCF_TRANSACTIVATING_COMPLEX	0.930243	1	0.230804	0.644734	4093	29	PYGO1, AXIN2, RUNX3, MYC, TLE4, SMARCA4, TCF7L1, RUVBL1, BCL9L, PYGO2, TRRAP, TCF7L2
REACTOME_ERCC6_CSB_AND_EHMT2_G9A_POSITIVELY_REGULATE_RRNA_EXPRESSION	0.930411	1	-0.24883	-0.596664	5093	16	CBX3, ERCC6, RBBP4, MTA3, CHD4, CHD3, MBD3, GATAD2A, HDAC2, TTF1, GATAD2B, MTA1, HDAC1, MTA2, EHMT2, RBBP7
REACTOME_PRC2_METHYLATES_HISTONES_AND_DNA	0.930671	1	-0.254875	-0.58369	5033	13	PHF19, EZH2, RBBP4, AEBP2, EED, MTF2
REACTOME_RECEPTOR_MEDIATED_MITOPHAGY	0.930685	1	0.254134	0.572942	4309	11	ULK1, SRC, CSNK2B, MAP1LC3B, PGAM5, CSNK2A1, CSNK2A2, MAP1LC3A
KEGG_MTOR_SIGNALING_PATHWAY	0.931402	1	0.221827	0.683785	4018	46	MAPK3, VEGFA, STRADA, VEGFC, RPS6KA3, ULK3, PGF, ULK2, MTOR, ULK1, RPTOR, TSC1, AKT1, MLST8, PIK3CD, RICTOR, RPS6KA1, RPS6KB2
KEGG_SNARE_INTERACTIONS_IN_VESICULAR_TRANSPORT	0.931526	1	0.226884	0.660841	4053	35	STX11, STX7, STX2, STX1A, BET1, YKT6, BNIP1, USE1, STX10, STX1B
KEGG_TRYPTOPHAN_METABOLISM	0.93155	1	0.231011	0.630207	4109	26	KYNU, MAOA, OGDH, ACAT2, WARS2, ALDH2, ECHS1, HADH
KEGG_ERBB_SIGNALING_PATHWAY	0.933237	1	0.214698	0.72037	3885	75	HBEGF, STAT5A, PRKCG, EREG, ABL2, MAPK3, MYC, TGFA, AREG, BAD, MAP2K1, MTOR, SRC, RAF1, CBL, AKT1, NRG1, PIK3CD, MAP2K2, SHC1, CAMK2G, ERBB3, ABL1, RPS6KB2
REACTOME_FOXO_MEDIATED_TRANSCRIPTION_OF_CELL_CYCLE_GENES	0.934405	1	0.245287	0.594782	4244	15	SMAD3, FOXO4, BTG1
REACTOME_IRON_UPTAKE_AND_TRANSPORT	0.934885	1	-0.227268	-0.689348	5383	52	ATP6V1G2, SLC40A1, SLC22A17, SLC46A1, HFE, CYBRD1, CAND1, FBXL5, ATP6V1H, IREB2, ATP6V1E2
REACTOME_ACTIVATION_OF_APC_C_AND_APC_C:CDC20_MEDIATED_DEGRADATION_OF_MITOTIC_PROTEINS	0.935314	1	0.214497	0.714658	3903	73	PSMB9, PSMB8, PSMD8, PSME2, PSMB7, PSME1, PSMB3, SEM1, PSMD14, ANAPC15, PSMD3, PSMD2, PSMD7, PSMB5, PSMC4, UBC, PSMB6, PSMA6, BUB3, BUB1B, PSMA7, PSMD4, ANAPC7, UBE2E1, PSMB10
REACTOME_ORGANELLE_BIOGENESIS_AND_MAINTENANCE	0.935589	1	-0.209476	-0.802541	6027	273	GLUD2, TUBB4A, PPARGC1A, KIF17, CEP192, CDK1, CEP83, IFT74, CYS1, DMAC2L, CEP162, NINL, CEP72, HAUS5, TCTE3, TUBAL3, CHCHD3, MEF2C, SIRT4, MTERF1, TBL1XR1, PCNT, POLRMT, GLUD1, CNTRL, HAUS3, KIF3A, TTC30B, IFT81, CEP76, PRKAB2, BBS2, TTC21B, CRTC1, CEP78, BBS10, WDR35, HAUS2, LZTFL1, CEP97, IFT80, CEP152, NEDD1, CRTC3, ALMS1, PRKAA2, B9D2, IFT88, CLUAP1, ATP5F1C, EXOC1, NEK2, TCTN2, KIFAP3, CEP70…
KEGG_FOCAL_ADHESION	0.935629	1	-0.214427	-0.77086	5813	154	VTN, ITGA2B, MYLK, PDGFD, AKT3, VAV3, MYLK3, XIAP, ARHGAP5, LAMA4, PPP1CC, COL6A3, PIK3CB, PIP5K1C, SHC4, ELK1, IGF1R, RAP1B, COL5A1, PIK3R1
REACTOME_TRANSCRIPTIONAL_REGULATION_OF_WHITE_ADIPOCYTE_DIFFERENTIATION	0.936021	1	0.2151	0.714107	3876	72	HELZ2, TBL1X, EBF1, WNT10B, CCND3, ANGPTL4, HDAC3, CEBPB, NFKB1, MED16, PPARG
REACTOME_RNA_POLYMERASE_II_TRANSCRIPTION_ELONGATION	0.936981	1	-0.224891	-0.692114	5411	57	EAF2, RTF1
REACTOME_P75_NTR_RECEPTOR_MEDIATED_SIGNALLING	0.937014	1	0.212647	0.726311	3852	87	MCF2L, VAV1, NFKBIA, PREX1, HDAC3, FGD3, RASGRF2, ARHGEF17, ARHGEF1, ITSN1, NFKB1, PSENEN, ARHGEF16, BAD, ARHGEF40, AATF, ARHGEF2, PSEN1, SMPD2, ARHGEF9, ARHGEF5, MYD88, RELA, ARHGEF7, UBC, SQSTM1
REACTOME_ACTIVATION_OF_HOX_GENES_DURING_DIFFERENTIATION	0.937026	1	-0.225143	-0.687363	5430	54	PBX1, ASH2L, EP300, PAXIP1, CNOT9, WDR5, RARB, PKNOX1, EZH2, CREBBP, RBBP4, EED, HOXB4, CTCF, NCOA3, CNOT6, HOXA4, POLR2L, RXRA, YY1
KEGG_AXON_GUIDANCE	0.93719	1	0.212792	0.742804	3774	99	RND1, EPHB6, SEMA6C, EFNA1, FES, SEMA4D, NFATC1, SEMA6A, SEMA7A, EPHA2, MAPK3, SEMA4G, SEMA4B, FYN, EPHB4, ROBO3
REACTOME_PEROXISOMAL_LIPID_METABOLISM	0.937342	1	-0.23373	-0.615795	5205	25	SCP2, ALDH3A2, PECR, SLC27A2
REACTOME_HYALURONAN_UPTAKE_AND_DEGRADATION	0.93811	1	-0.26219	-0.564683	5001	10	HMMR, GUSB
REACTOME_BETA_OXIDATION_OF_DECANOYL_COA_TO_OCTANOYL_COA_COA	0.938488	1	0.27852	0.54401	4332	6	ECHS1, HADH, HADHA
REACTOME_TP53_REGULATES_TRANSCRIPTION_OF_SEVERAL_ADDITIONAL_CELL_DEATH_GENES_WHOSE_SPECIFIC_ROLES_IN_P53_DEPENDENT_APOPTOSIS_REMAIN_UNCERTAIN	0.938532	1	0.245958	0.566707	4320	12	RABGGTA, TP53I3, TP63, TP53, NDRG1, BCL6, TP53BP2, RABGGTB, PERP, CHM, PPP1R13B, BIRC5
REACTOME_ESR_MEDIATED_SIGNALING	0.938591	1	-0.212598	-0.753062	5700	142	NR5A2, GNB3, AKT3, BTC, KCTD6, CXXC5, GNG4, KAT2B, XPO1, SMC3, POU2F1, FKBP5, EP300, ELK1, IGF1R, MYB, PIK3R1, GPAM, HSPB1, RAD21, PIK3R2, UHMK1, MAPK1, GTF2A1, GNG5, TNRC6A, EBAG9, CREBBP, ATF2, CARM1, CDKN1B, STAG1, TNRC6B, AGO2, STAG2, KAT5, PIK3R3
KEGG_VASOPRESSIN_REGULATED_WATER_REABSORPTION	0.938682	1	-0.229321	-0.650554	5311	36	CREB5, PRKACB, ADCY3, AQP3
REACTOME_PYRUVATE_METABOLISM	0.939008	1	0.229143	0.627441	4202	26	PDP2, SLC16A3, LDHA, BSG, MPC1, VDAC1, PDHA1, PPARD
REACTOME_ABC_TRANSPORTERS_IN_LIPID_HOMEOSTASIS	0.939117	1	-0.258866	-0.570504	5043	11	ABCD3, ABCA3, PEX19
REACTOME_HEME_BIOSYNTHESIS	0.939186	1	0.252539	0.557966	4385	10	ALAS1, FECH, COX15, UROS, PPOX, UROD, HMBS, ALAD, CPOX, COX10
REACTOME_BETA_OXIDATION_OF_HEXANOYL_COA_TO_BUTANOYL_COA	0.939213	1	-0.300649	-0.550194	5036	5	ACADS
REACTOME_SIGNALING_BY_FGFR2_IN_DISEASE	0.940086	1	-0.230635	-0.622256	5271	28	PIK3R1, FGFR2, FRS2, NRAS, POLR2L, SOS1, POLR2F, POLR2E, GAB1, POLR2J, KRAS, FGF2, POLR2K, PLCG1, NCBP2, POLR2H, POLR2D, GTF2F1, POLR2C, NCBP1, POLR2B, PIK3CA, HRAS, GTF2F2, GRB2, POLR2A, POLR2I, POLR2G
REACTOME_METABOLISM_OF_NON_CODING_RNA	0.940962	1	-0.225222	-0.683143	5418	52	NUP210, PRMT5, SNRPF, SNRPE, GEMIN2, NUP188, NUP155, NUP214, NUP107, NDC1, NUP153, RANBP2, TPR, GEMIN6, NUP37, SNUPN, NUP133
REACTOME_FRS2_MEDIATED_ACTIVATION	0.94166	1	-0.267382	-0.546765	5035	8	FRS2, RAP1A, MAPK1
REACTOME_UBIQUINOL_BIOSYNTHESIS	0.94263	1	0.259642	0.545516	4386	8	PDSS1, PDSS2
REACTOME_REGULATION_OF_INNATE_IMMUNE_RESPONSES_TO_CYTOSOLIC_DNA	0.94331	1	0.241319	0.556019	4342	12	TRIM32, TRIM21, UBC, DTX4
REACTOME_MITOCHONDRIAL_CALCIUM_ION_TRANSPORT	0.943499	1	-0.234798	-0.602109	5209	22	MICU3, MAIP1, MICU2, MCUB, PMPCB, MICU1
REACTOME_GENE_SILENCING_BY_RNA	0.943696	1	-0.221133	-0.693732	5463	64	NUP210, MYBL1, BCDIN3D, PLD6, NUP188, DICER1, HENMT1, NUP155, TARBP2, NUP214, NUP107, TNRC6A, TDRKH, TNRC6B, NDC1, AGO2, NUP153, RANBP2, IPO8, TPR
REACTOME_SMOOTH_MUSCLE_CONTRACTION	0.94376	1	-0.228726	-0.621107	5285	29	MYLK
REACTOME_ACTIVATION_OF_RAC1	0.944173	1	0.248447	0.53684	4447	9	ROBO1, PAK4, RAC1, NCK1
REACTOME_TRIGLYCERIDE_BIOSYNTHESIS	0.944779	1	0.25801	0.542087	4396	8	DGAT2, LPIN1, DGAT1, LPIN3, LPIN2
REACTOME_NOTCH_HLH_TRANSCRIPTION_PATHWAY	0.944925	1	0.221955	0.614641	4151	28	TBL1X, HDAC3, NOTCH4, KAT2A, HDAC6, HDAC9, NCOR1
KEGG_PARKINSONS_DISEASE	0.945825	1	0.208727	0.730722	3805	101	PRKN, NDUFB8, NDUFA9, COX6B2, NDUFS2, UBE2L6, ATP5PD, ATP5F1A, ATP5MC1, NDUFS3, ATP5F1B, ATP5MC2, ATP5PO, HTRA2, SDHB, NDUFB4, VDAC1, NDUFS6, CYC1, COX4I1, COX6C, UBA1, SLC25A5, NDUFA8, UBE2L3, NDUFA3, ATP5F1D, PARK7, UBA7, UQCR10, NDUFS7, VDAC2, SLC25A6, NDUFS5, UQCRFS1, NDUFV1
REACTOME_ARMS_MEDIATED_ACTIVATION	0.946299	1	-0.294129	-0.538263	5074	5	RAP1A, CRK, KIDINS220, BRAF, YWHAB
REACTOME_SIGNALING_BY_MET	0.946683	1	-0.218088	-0.691944	5521	68	PTPN2, LAMA4, RAP1B, COL5A1, PIK3R1, MUC20, COL5A3, ITGB1, LAMA1, STAM2, RAP1A, COL11A2, LAMA2, STAM, EPS15
REACTOME_HATS_ACETYLATE_HISTONES	0.946981	1	-0.215688	-0.699543	5536	78	JADE1, TAF6L, KAT2B, EP300, OGT, ELP4, ING3, WDR5, SGF29, MBIP, ING4, KANSL2, CREBBP, HAT1, ATF2, BRD8, ELP2, KAT6B, KAT5, JADE2, PHF20, NCOA1
REACTOME_PHOSPHATE_BOND_HYDROLYSIS_BY_NUDT_PROTEINS	0.947993	1	0.262441	0.531096	4392	7	NUDT1, NUDT5, NUDT16, NUDT18
REACTOME_POSITIVE_EPIGENETIC_REGULATION_OF_RRNA_EXPRESSION	0.948149	1	-0.222037	-0.660335	5430	46	TAF1A, KAT2B, TWISTNB, EP300, DEK, TAF1C, CBX3, ERCC6, RBBP4
REACTOME_INHIBITION_OF_THE_PROTEOLYTIC_ACTIVITY_OF_APC_C_REQUIRED_FOR_THE_ONSET_OF_ANAPHASE_BY_MITOTIC_SPINDLE_CHECKPOINT_COMPONENTS	0.949183	1	-0.2345	-0.589549	5229	20	MAD2L1, ANAPC4, UBE2C, ANAPC5, ANAPC16, UBE2D1
REACTOME_TP53_REGULATES_TRANSCRIPTION_OF_CELL_CYCLE_GENES	0.949625	1	-0.220086	-0.657174	5447	47	CDK1, CCNA2, E2F8, EP300, CNOT9, CCNB1, CCNE2, PCNA, CNOT1, CARM1, CDK2, CDKN1B, RBL2, CNOT6L, CCNE1
REACTOME_APC_CDC20_MEDIATED_DEGRADATION_OF_NEK2A	0.950126	1	-0.22653	-0.596825	5276	25	MAD2L1, NEK2, ANAPC4, UBE2C, ANAPC5, ANAPC16, UBE2D1
KEGG_AMINO_SUGAR_AND_NUCLEOTIDE_SUGAR_METABOLISM	0.950506	1	-0.221323	-0.634186	5357	38	GALK1, NPL, UGP2, FPGT, UGDH
REACTOME_TRANSFERRIN_ENDOCYTOSIS_AND_RECYCLING	0.950578	1	0.220475	0.606664	4192	27	TF, MCOLN1, TFRC, ATP6V0B
REACTOME_ER_TO_GOLGI_ANTEROGRADE_TRANSPORT	0.950828	1	0.205301	0.751659	3731	138	ANK2, TUBB2B, TUBB3, TUBA1C, TUBA1A, TUBB2A, TUBB4B, SPTBN2, TUBA4A, COG1, KDELR3, TUBB6, COPG1, TRAPPC5, ARF4, ARF1, TGFA, AREG, SEC24A, DYNC1I2, CD55, SEC13, CTSC, TRAPPC1, PREB, PPP6R1, SEC24C, NAPA, BET1, YKT6, GOLGA2, TUBA1B, SERPINA1
KEGG_INSULIN_SIGNALING_PATHWAY	0.951073	1	0.207231	0.736023	3809	111	ACACB, SOCS3, SH2B2, MAPK3, LIPE, SOCS4, PPP1R3B, GYS1, PRKAR1B, HK2, PRKAG2, SORBS1, PYGL, SOCS2, BAD, TRIP10, FASN, MAP2K1, MTOR, RPTOR, TSC1, RAF1, CBL, RAPGEF1, INPP5K, AKT1, PDE3B, PIK3CD, MAP2K2, FLOT2, SHC1, HK1, PRKAR2A, ACACA, RPS6KB2, CALM3, PTPRF, IKBKB, TSC2, GRB2, MKNK1
REACTOME_SYNTHESIS_OF_IP2_IP_AND_INS_IN_THE_CYTOSOL	0.951781	1	0.234998	0.541456	4381	12	INPP5J, INPP4B, SYNJ1, MTMR9
REACTOME_PURINE_RIBONUCLEOSIDE_MONOPHOSPHATE_BIOSYNTHESIS	0.95182	1	0.242095	0.534891	4444	10	GART, LHPP, ATIC, IMPDH1, ADSL
REACTOME_SIGNALING_BY_FGFR3	0.952056	1	0.217449	0.607428	4189	29	MAPK3, PPP2R1A, SPRY2, SRC, CBL, SHC1, UBC, GRB2, MKNK1, HRAS, BRAF, PIK3CA, PTPN11
REACTOME_REGULATION_OF_MECP2_EXPRESSION_AND_ACTIVITY	0.952066	1	-0.224009	-0.600234	5322	27	HTT, TBL1XR1, LBR, TNRC6A, HIPK2, CAMK2D, TNRC6B, AGO2
REACTOME_RHO_GTPASES_ACTIVATE_ROCKS	0.952894	1	-0.23432	-0.57719	5218	18	PPP1R12B, RHOB
REACTOME_PI3K_AKT_SIGNALING_IN_CANCER	0.95316	1	-0.215864	-0.68138	5534	66	NRG2, FGFR4, AKT3, BTC, PIK3AP1, FOXO1, MDM2, PIK3CB
REACTOME_PINK_PARKIN_MEDIATED_MITOPHAGY	0.954911	1	0.224014	0.58976	4277	22	PRKN, TOMM40, VDAC1, UBC, SQSTM1, MAP1LC3B, TOMM6, TOMM5
REACTOME_SYNTHESIS_OF_SUBSTRATES_IN_N_GLYCAN_BIOSYTHESIS	0.955332	1	-0.219249	-0.66725	5517	53	ST6GALNAC3, ST6GAL2, NPL, FPGT, SLC35A1, ST3GAL6, ST6GALNAC2, ST8SIA4, CTSA, GLB1, FCSK, NEU3, ST3GAL3, AMDHD2
REACTOME_TP53_REGULATES_TRANSCRIPTION_OF_GENES_INVOLVED_IN_CYTOCHROME_C_RELEASE	0.95545	1	-0.23268	-0.573149	5232	18	ATM, TP53INP1, PMAIP1, TRIAP1
REACTOME_STING_MEDIATED_INDUCTION_OF_HOST_IMMUNE_RESPONSES	0.955802	1	0.233084	0.546482	4389	13	CGAS, TRIM21, STAT6, DTX4
REACTOME_INTERCONVERSION_OF_NUCLEOTIDE_DI_AND_TRIPHOSPHATES	0.956076	1	0.214896	0.595091	4200	28	GLRX, AK7, CTPS1, CMPK1, AK8, AK1, RRM2, AK2, DCTPP1, GUK1, NME2, TXNRD1
REACTOME_RHO_GTPASES_ACTIVATE_RHOTEKIN_AND_RHOPHILINS	0.956167	1	0.247118	0.519202	4449	8	RHOC, RHPN1, RHPN2, RTKN, TAX1BP3
KEGG_ADIPOCYTOKINE_SIGNALING_PATHWAY	0.956249	1	-0.216578	-0.656948	5485	51	PPARGC1A, CPT1C, AKT3, CPT1A, ACSL6, PRKAB2, ACSL1, PRKAA1, PRKAA2, RXRB, IRS2
REACTOME_SYNTHESIS_OF_DIPHTHAMIDE_EEF2	0.956432	1	-0.256246	-0.523992	5114	8	DNAJC24, DPH2, DPH6, EEF2, DPH3, DPH5, DPH1, DPH7
REACTOME_PROLONGED_ERK_ACTIVATION_EVENTS	0.957427	1	-0.244236	-0.526016	5104	10	FRS2, RAP1A, MAPK1
REACTOME_FGFR2_MUTANT_RECEPTOR_ACTIVATION	0.957641	1	-0.230481	-0.567734	5244	18	FGFR2, POLR2L, POLR2F, POLR2E, POLR2J, FGF2, POLR2K, NCBP2, POLR2H, POLR2D, GTF2F1, POLR2C, NCBP1, POLR2B, GTF2F2, POLR2A, POLR2I, POLR2G
REACTOME_SIGNALING_BY_FGFR2_IIIA_TM	0.957641	1	-0.230481	-0.567734	5244	18	FGFR2, POLR2L, POLR2F, POLR2E, POLR2J, FGF2, POLR2K, NCBP2, POLR2H, POLR2D, GTF2F1, POLR2C, NCBP1, POLR2B, GTF2F2, POLR2A, POLR2I, POLR2G
REACTOME_TIE2_SIGNALING	0.957762	1	0.231306	0.542314	4398	13	GRB14, SHC1, GRB2, HRAS, PIK3CA, GRB7, PTPN11
REACTOME_LIPOPHAGY	0.958315	1	0.244077	0.512814	4459	8	HSPA8, PRKAG2, PLIN3
REACTOME_CLEC7A_DECTIN_1_INDUCES_NFAT_ACTIVATION	0.958972	1	0.230277	0.519156	4440	11	NFATC1, ITPR3
REACTOME_FORMATION_OF_XYLULOSE_5_PHOSPHATE	0.959043	1	0.27062	0.505898	4448	5	SORD, CRYL1, XYLB, DCXR
REACTOME_SUMOYLATION_OF_UBIQUITINYLATION_PROTEINS	0.959376	1	-0.216663	-0.61956	5407	38	NUP210, MDM2, NUP188, NUP155, NUP214, NUP107, NDC1, NUP153, RANBP2, TPR, NUP37, NUP133
REACTOME_TRANSPORT_OF_THE_SLBP_DEPENDANT_MATURE_MRNA	0.96158	1	-0.21571	-0.607916	5405	35	NUP210, NUP188, NUP155, NUP214, NUP107, SLBP, NDC1, NUP153, RANBP2, TPR, NUP37, NUP133
REACTOME_TRANSCRIPTIONAL_REGULATION_BY_SMALL_RNAS	0.961767	1	-0.214782	-0.638758	5508	46	NUP210, NUP188, NUP155, NUP214, NUP107, TNRC6A, NDC1, AGO2, NUP153, RANBP2, IPO8, TPR, NUP37, NUP133, POLR2L
REACTOME_CITRIC_ACID_CYCLE_TCA_CYCLE	0.962277	1	0.218205	0.574469	4310	22	OGDH, CS, SDHB, IDH3B, IDH3A, DLD, IDH3G, ACO2
REACTOME_BETA_CATENIN_PHOSPHORYLATION_CASCADE	0.962475	1	-0.225041	-0.546602	5257	17	FRAT1
REACTOME_FRS_MEDIATED_FGFR1_SIGNALING	0.963053	1	-0.239311	-0.515408	5134	10	FRS2, FRS3, NRAS, SOS1, KRAS, FGF2, PTPN11, HRAS, GRB2, FGFR1
REACTOME_DOWNREGULATION_OF_ERBB4_SIGNALING	0.963164	1	-0.249282	-0.509751	5150	8	NEDD4
REACTOME_RNA_POLYMERASE_III_TRANSCRIPTION	0.963883	1	0.209755	0.628069	4189	41	SNAPC2, SNAPC4, GTF3C1, POLR3G, GTF3C5, CRCP, POLR3E
KEGG_FC_GAMMA_R_MEDIATED_PHAGOCYTOSIS	0.964822	1	-0.207431	-0.678869	5649	80	PLCG2, AKT3, VAV3, PLA2G6, PIK3CB, PIP5K1C, SCIN, ASAP3, PIK3R1, PLA2G4A, PLD1, WASF3, DNM3, PIK3R2, WASF2, MAPK1, MARCKS
KEGG_ENDOMETRIAL_CANCER	0.964842	1	-0.213507	-0.637598	5515	47	AKT3, APC2, PIK3CB, TCF7, ELK1, PIK3R1, APC, PIK3R2, MAPK1
REACTOME_DISORDERS_OF_TRANSMEMBRANE_TRANSPORTERS	0.965178	1	0.20005	0.726347	3824	129	SLC7A7, PSMB9, ABCC8, ABCC2, SLC24A4, NUP88, PSMB8, ABCC6, SLC39A4, PSMD8, PSME2, SLC11A2, PSMB7, PSME1, BSG, ABCB11, SEC13, SLC27A4, SLC24A1, PSMB3, SEM1, PSMD14, NUP93, SLC22A18, PSMD3, PSMD2, SLC35A2, PSMD7, ABCD1, PSMB5, PSMC4, UBC, HK1, PSMB6, PSMA6
REACTOME_TRNA_PROCESSING	0.965645	1	0.202052	0.711391	3906	105	CTU2, TP53RK, NUP88, RPP40, THADA, TSEN54, PUS1, WDR4, TRNT1, TRMT1, FTSJ1, POP5, ELAC2, ADAT1, TRMT12, SEC13, RPP38, TRMT10C, LAGE3, CPSF1, NUP93, TRMT9B, NSUN2, TRMT44, RAN, RPP21, TSEN2, ADAT2, TSEN34, CDKAL1, QTRT1, TRMT11, DUS2, RTCB, METTL1, CSTF2
REACTOME_SIGNALING_BY_TGF_BETA_RECEPTOR_COMPLEX	0.96649	1	0.202712	0.672311	4008	71	RBL1, PARD6A, PPP1R15A, PMEPA1, SKI, SMAD3, SMAD7, MYC, TFDP2, NCOR1, E2F4, CBL, PARP1, UBE2M, UBC, SMURF2, NEDD8, PARD3, TGFBR2, TGIF1, STUB1
REACTOME_GAP_JUNCTION_DEGRADATION	0.967854	1	0.221749	0.510928	4455	12	DNM2, ACTG1, CLTB, DAB2
REACTOME_SUMOYLATION_OF_DNA_DAMAGE_RESPONSE_AND_REPAIR_PROTEINS	0.968327	1	-0.206698	-0.666831	5655	75	NUP210, PHC3, BLM, BRCA1, SMC3, CBX4, SMC6, NUP188, HERC2, RAD21, NUP155, SCMH1, NUP214, NUP107, XPC, RNF2, STAG1, NDC1, STAG2
REACTOME_ATF6_ATF6_ALPHA_ACTIVATES_CHAPERONE_GENES	0.968492	1	-0.234381	-0.504792	5163	10	ATF6
REACTOME_CREB1_PHOSPHORYLATION_THROUGH_THE_ACTIVATION_OF_CAMKII_CAMKK_CAMKIV_CASCASDE	0.969244	1	0.249065	0.486478	4474	6	CAMK2G, CAMKK2, KPNA2, CALM1, CREB1
REACTOME_CREATINE_METABOLISM	0.970288	1	-0.259973	-0.496195	5224	6	GAMT
KEGG_PROSTATE_CANCER	0.970447	1	0.197987	0.669078	4038	78	NFKBIA, CREB3L4, PDGFB, BCL2, NKX3-1, CREB3L1, MAPK3, NFKB1, TGFA, BAD, ATF4, MAP2K1, MTOR, E2F1, HSP90AB1, RAF1, AKT1, RELA, PIK3CD, MAP2K2, TCF7L1, FGFR1
REACTOME_PROCESSING_OF_INTRONLESS_PRE_MRNAS	0.970966	1	0.208584	0.533869	4380	19	NUDT21, CPSF1, SYMPK, CSTF2
REACTOME_EXTRA_NUCLEAR_ESTROGEN_SIGNALING	0.971059	1	-0.207481	-0.647862	5636	62	GNB3, AKT3, BTC, GNG4, XPO1, ELK1, IGF1R, PIK3R1, HSPB1, PIK3R2, UHMK1, MAPK1, GNG5
REACTOME_CARGO_CONCENTRATION_IN_THE_ER	0.971291	1	-0.210868	-0.568922	5446	28	F8
REACTOME_ANDROGEN_BIOSYNTHESIS	0.971293	1	0.300835	0.49626	4702	3	HSD17B12, SRD5A1
REACTOME_E3_UBIQUITIN_LIGASES_UBIQUITINATE_TARGET_PROTEINS	0.971604	1	-0.203556	-0.597441	5542	43	RTF1, UBE2B, PEX10, RAD18, UBE2A, PCNA, UBE2J2, HLTF, UBE2D2, UBE2D1, TMEM129, PEX5, PEX2
REACTOME_TRANSCRIPTIONAL_REGULATION_BY_TP53	0.973313	1	-0.200249	-0.784569	6418	342	MAP2K6, RRM2B, POU4F1, CDK1, AKT3, RRAGD, BLM, SESN3, ATM, PRMT5, NDUFA4, USP2, TP53INP1, CCNA2, HUS1, CRADD, MDM2, DNA2, BRCA1, RFC2, PIP4P1, E2F8, TOPBP1, EP300, RFC3, PMAIP1, CNOT9, RMI2, CCNG1, TAF1, PRKAB2, GSR, TAF9B, PRKAA1, RFC4, CCNB1, RAD50, FANCI, RMI1, ATR, L3MBTL1, TCEA1, APAF1, COX18, NBN, USP7, TRIAP1, GTF2H5, MSH2, SESN1, PRKAA2, COX11, CCNE2, LAMTOR4, DDB2, COX7C, TNRC6A, TNFRSF1…
KEGG_GLIOMA	0.973396	1	-0.203739	-0.621754	5597	53	PLCG2, AKT3, MDM2, PIK3CB, SHC4, IGF1R, E2F2, PIK3R1
REACTOME_PROGRAMMED_CELL_DEATH	0.973657	1	0.196928	0.731956	3769	155	BIRC3, PSMB9, BCL2, MAPT, TNFRSF10A, BID, PSMB8, DFFB, MAPK3, MLKL, PSMD8, PSME2, DAPK3, PSMB7, TICAM1, YWHAH, PSME1, CARD8, TFDP2, TNFRSF10B, BAD, CFLAR, PRKCQ, DIABLO, PSMB3, SEM1, PSMD14, E2F1, DBNL, PSMD3, PSMD2, BCL2L1, YWHAG, LMNA, AKT1, PSMD7, PSMB5, BAX, PSMC4, UBC, SFN, PSMB6, PSMA6, PLEC, PSMA7, DYNLL1, ADD1, STAT3
KEGG_LIMONENE_AND_PINENE_DEGRADATION	0.973684	1	0.223752	0.491705	4402	10	NAA80, ALDH2, ECHS1
REACTOME_MTOR_SIGNALLING	0.974454	1	-0.204165	-0.583822	5492	38	RRAGD, PPM1A, STRADB, PRKAB2, PRKAA1, PRKAA2, LAMTOR4, CAB39L, STK11, EEF2K, RPS6KB1, RRAGB
REACTOME_MET_ACTIVATES_RAS_SIGNALING	0.974869	1	-0.227084	-0.489077	5197	10	MUC20, NRAS, SOS1, KRAS, RANBP10, MET, RANBP9, HRAS, GRB2, SHC1
REACTOME_EARLY_PHASE_OF_HIV_LIFE_CYCLE	0.975982	1	-0.225362	-0.496666	5241	11	PSIP1, KPNA1, XRCC5, LIG4, XRCC6, LIG1, FEN1, BANF1, XRCC4, HMGA1, PPIA
REACTOME_TRANSCRIPTIONAL_ACTIVITY_OF_SMAD2_SMAD3:SMAD4_HETEROTRIMER	0.976163	1	0.20007	0.601251	4217	42	RBL1, SKI, SMAD3, SMAD7, MYC, TFDP2, NCOR1, E2F4, PARP1, UBC, SMURF2
REACTOME_INTEGRATION_OF_PROVIRUS	0.976375	1	-0.235916	-0.49413	5165	9	PSIP1, KPNA1, XRCC5, LIG4, XRCC6
REACTOME_RNA_POLYMERASE_III_CHAIN_ELONGATION	0.976575	1	0.20508	0.518571	4418	18	POLR3G, CRCP, POLR3E, POLR3H, POLR3D, POLR3GL
REACTOME_DCC_MEDIATED_ATTRACTIVE_SIGNALING	0.97689	1	-0.212655	-0.487002	5283	13	ABLIM2
REACTOME_SYNTHESIS_OF_ACTIVE_UBIQUITIN:_ROLES_OF_E1_AND_E2_ENZYMES	0.977528	1	-0.203954	-0.556477	5480	30	OTULIN, USP9X, UBE2G1, UBE2B, USP7, UBE2A, UCHL3, UBE2C, UBE2Q2, UBE2D2, UBE2D1, UBE2S
REACTOME_REGULATION_OF_PTEN_STABILITY_AND_ACTIVITY	0.977592	1	0.198216	0.64941	4100	66	PSMB9, PSMB8, PSMD8, PSME2, PSMB7, PSME1, PSMB3, SEM1, PSMD14, TRIM27, PSMD3, PSMD2, AKT1, PSMD7, PSMB5, CSNK2B, PSMC4, UBC, PSMB6, PSMA6, PSMA7
REACTOME_INSERTION_OF_TAIL_ANCHORED_PROTEINS_INTO_THE_ENDOPLASMIC_RETICULUM_MEMBRANE	0.978324	1	-0.208651	-0.519113	5370	19	CAMLG, ALDH3A2, SEC61G
KEGG_PROPANOATE_METABOLISM	0.978424	1	0.197347	0.548029	4307	28	ACACB, LDHA, ACAT2, PCCB, ALDH2, ECHS1, ACACA
KEGG_BASE_EXCISION_REPAIR	0.978531	1	-0.201665	-0.561909	5514	33	POLE2, NEIL1, NEIL3, POLD3
REACTOME_ROLE_OF_LAT2_NTAL_LAB_ON_CALCIUM_MOBILIZATION	0.978663	1	0.209935	0.492207	4494	13	LYN, FYN, SHC1, SYK, GRB2
REACTOME_FCGAMMA_RECEPTOR_FCGR_DEPENDENT_PHAGOCYTOSIS	0.979067	1	-0.200051	-0.6422	5705	73	PLCG2, VAV3, PLA2G6, PIK3CB, WIPF1, PIK3R1, PLD1, ITPR2, WASF3, BAIAP2, PIK3R2, ELMO2, WASF2, MAPK1
REACTOME_SWITCHING_OF_ORIGINS_TO_A_POST_REPLICATIVE_STATE	0.979815	1	0.195211	0.666757	4028	87	PSMB9, PSMB8, PSMD8, PSME2, FZR1, PSMB7, PSME1, PSMB3, SEM1, PSMD14, ANAPC15, PSMD3, PSMD2, PSMD7, PSMB5, PSMC4, UBC, RBX1, PSMB6, PSMA6, PSMA7, PSMD4, ANAPC7, CUL1, UBE2E1, PSMB10, MCM7
REACTOME_RHO_GTPASES_ACTIVATE_PKNS	0.980061	1	-0.202027	-0.554922	5504	31	PPP1R12B, AR, RHOB
REACTOME_ACTIVATED_NTRK2_SIGNALS_THROUGH_RAS	0.980366	1	-0.230762	-0.47188	5242	8	NTF4
REACTOME_SPHINGOLIPID_METABOLISM	0.980773	1	-0.199918	-0.643099	5712	74	FA2H, ARSG, SPTLC3, ACER2, ALDH3A2, SMPD1, SGMS2, SGPP1, ARSK, CERS6, PPM1L, ARSB, CTSA, GLB1
REACTOME_HOST_INTERACTIONS_WITH_INFLUENZA_FACTORS	0.980813	1	-0.194701	-0.568093	5571	42	NUP210, NUP188, NUP155, NUP214, NUP107, KPNA1, KPNA5, KPNA4, NDC1, NUP153, RANBP2, KPNB1, TPR, NUP37, NUP133
REACTOME_INTRINSIC_PATHWAY_FOR_APOPTOSIS	0.981013	1	0.194083	0.599141	4184	48	BCL2, BID, MAPK3, YWHAH, CARD8, TFDP2, BAD, DIABLO, E2F1, BCL2L1, YWHAG, AKT1, BAX, SFN, DYNLL1, STAT3, TP63, APIP, YWHAB
REACTOME_SIGNALING_BY_LIGAND_RESPONSIVE_EGFR_VARIANTS_IN_CANCER	0.981194	1	-0.199265	-0.490839	5373	18	PIK3R1, NRAS, SOS1, RPS27A, GAB1, EGFR, KRAS, UBB, PLCG1, UBA52, EGF, PIK3CA, HSP90AA1, HRAS, GRB2, UBC, SHC1, CBL
REACTOME_FORMATION_OF_HIV_ELONGATION_COMPLEX_IN_THE_ABSENCE_OF_HIV_TAT	0.98133	1	0.192615	0.584729	4204	44	ELOA, GTF2H4, POLR2G, ELL, POLR2I, NELFE, POLR2A, SSRP1, GTF2F2, CTDP1, CDK9, POLR2B, CCNK, ERCC2, NELFCD, ERCC3, NCBP1, NELFB, POLR2C, SUPT5H, GTF2F1, CCNH, POLR2D, POLR2H
REACTOME_VEGFR2_MEDIATED_CELL_PROLIFERATION	0.981494	1	0.198409	0.496609	4454	17	VEGFA, SRC, ITPR3, RASA1, HRAS
KEGG_VALINE_LEUCINE_AND_ISOLEUCINE_BIOSYNTHESIS	0.982156	1	-0.240003	-0.474179	5338	7	BCAT1
KEGG_REGULATION_OF_ACTIN_CYTOSKELETON	0.982232	1	-0.199511	-0.719157	6080	159	ITGA2B, MYLK, CD14, PDGFD, FGFR4, VAV3, MYLK3, ITGAX, APC2, PPP1CC, PIK3CB, PIP5K1C, SCIN, CHRM3, GNA13, DIAPH3, PIK3R1, FGFR2, BAIAP2, APC, PIK3R2, ITGB1, F2R
REACTOME_SHC_MEDIATED_CASCADE:FGFR2	0.982423	1	-0.227054	-0.464299	5253	8	FGFR2, NRAS, SOS1, KRAS, FGF2, HRAS, GRB2, SHC1
REACTOME_ESTROGEN_DEPENDENT_GENE_EXPRESSION	0.982794	1	-0.196181	-0.642473	5768	83	NR5A2, KCTD6, CXXC5, KAT2B, SMC3, POU2F1, EP300, MYB, GPAM, RAD21, GTF2A1, TNRC6A, EBAG9, CREBBP, ATF2, CARM1, STAG1, TNRC6B, AGO2, STAG2, KAT5
REACTOME_SHC_RELATED_EVENTS_TRIGGERED_BY_IGF1R	0.983025	1	0.218549	0.459178	4574	8	IGF2, SHC1, GRB2, HRAS
REACTOME_ACTIVATION_OF_THE_MRNA_UPON_BINDING_OF_THE_CAP_BINDING_COMPLEX_AND_EIFS_AND_SUBSEQUENT_BINDING_TO_43S	0.98433	1	0.189075	0.603751	4145	58	EIF4A1, EIF3G, EIF4G1, RPS11, RPS15A, RPS14, EIF3I, EIF3C, EIF3B, RPS5, RPS18, EIF4B, RPS2, RPS10, RPSA, EIF3K, EIF3A, RPS7, RPS23, RPS27, RPS6, RPS26, EIF3D, RPS15, RPS3, EIF3F, EIF4E, EIF4EBP1, FAU, EIF2S2, RPS4X, EIF3H, RPS16, RPS9, RPS20, EIF2S1, RPS17, EIF3E, RPS25, RPS8, EIF4H, RPS24, RPS13, RPS27A, RPS19, EIF4A2, RPS27L, RPS21, RPS3A, RPS29, EIF3M, RPS28, PABPC1, RPS12, EIF2S3, EIF3J, EIF1…
REACTOME_CONVERSION_FROM_APC_C:CDC20_TO_APC_C:CDH1_IN_LATE_ANAPHASE	0.984335	1	-0.20019	-0.498062	5403	19	CDC14A, ANAPC4, UBE2C, ANAPC5, ANAPC16, UBE2D1
REACTOME_SMALL_INTERFERING_RNA_SIRNA_BIOGENESIS	0.98488	1	-0.22029	-0.461401	5210	9	DICER1, TARBP2, AGO2
KEGG_RENAL_CELL_CARCINOMA	0.985162	1	-0.19203	-0.604078	5709	63	TGFB3, AKT3, FLCN, PIK3CB, EP300, RAP1B, PIK3R1, PIK3R2, CUL2, RAP1A, MAPK1
REACTOME_SIGNAL_ATTENUATION	0.985353	1	0.206683	0.446598	4641	9	MAPK3, SHC1, GRB2, GRB10
REACTOME_MITOCHONDRIAL_FATTY_ACID_BETA_OXIDATION_OF_SATURATED_FATTY_ACIDS	0.985566	1	0.206273	0.445713	4642	9	ACSM3, ECHS1, HADH
KEGG_PORPHYRIN_AND_CHLOROPHYLL_METABOLISM	0.986398	1	0.190783	0.511399	4350	24	UGT1A1, HMOX2, ALAS1, FECH
REACTOME_NEF_MEDIATES_DOWN_MODULATION_OF_CELL_SURFACE_RECEPTORS_BY_RECRUITING_THEM_TO_CLATHRIN_ADAPTERS	0.986454	1	-0.192391	-0.467299	5388	17	AP1S2, ATP6V1H, AP1S3, AP1G1
REACTOME_VIRAL_MESSENGER_RNA_SYNTHESIS	0.986854	1	-0.187645	-0.550741	5629	43	NUP210, NUP188, NUP155, NUP214, NUP107, NDC1, NUP153, RANBP2, TPR, NUP37, NUP133, POLR2L
REACTOME_TP53_REGULATES_TRANSCRIPTION_OF_CELL_DEATH_GENES	0.987558	1	-0.188005	-0.542936	5555	40	ATM, TP53INP1, CRADD, PMAIP1, APAF1, TRIAP1, TNFRSF10C, CREBBP, CASP10, TNFRSF10D, BIRC5
REACTOME_MRNA_CAPPING	0.98773	1	0.185286	0.517582	4346	29	GTF2H4, POLR2G, POLR2I, POLR2A, GTF2F2, RNGTT, POLR2B, ERCC2, ERCC3, NCBP1, POLR2C, SUPT5H, GTF2F1, CCNH, POLR2D, POLR2H, NCBP2, CDK7
REACTOME_SIGNALING_BY_EGFRVIII_IN_CANCER	0.987791	1	-0.199211	-0.463185	5339	14	PIK3R1, NRAS, SOS1, GAB1, EGFR, KRAS, PLCG1, EGF, PIK3CA, HSP90AA1, HRAS, GRB2, SHC1, CBL
REACTOME_PTEN_REGULATION	0.987839	1	0.187367	0.683209	3898	133	PSMB9, TNRC6C, PSMB8, MAPK3, PML, HDAC3, PSMD8, SNAI1, PSME2, PHC2, PSMB7, RCOR1, CBX2, PSME1, PPARG, AGO4, LAMTOR2, BMI1, PSMB3, MTOR, SEM1, PSMD14, RPTOR, TRIM27, PSMD3, PSMD2, AKT1, PSMD7, MLST8, MAF1, PSMB5, HDAC7, CSNK2B, PSMC4, UBC, PSMB6, SALL4, RBBP7, PSMA6
REACTOME_TNFR1_MEDIATED_CERAMIDE_PRODUCTION	0.988158	1	0.250367	0.442571	4672	4	SMPD2, RACK1, TNFRSF1A
REACTOME_MITOTIC_METAPHASE_AND_ANAPHASE	0.98864	1	-0.191927	-0.706359	6178	190	TUBB4A, CENPP, CENPH, CENPA, KNTC1, MIS12, CENPN, CENPM, TUBAL3, PPP1CC, SPC25, MAD2L1, XPO1, NDC80, SKA1, SMC3, KIF2A, CENPF, FBXO5, CENPE, ITGB3BP, CENPI, LMNB1, TMPO, NUF2, RAD21, KNL1, KIF18A, CENPK, CENPC, NSL1, B9D2, PDS5B, NUP107, ZWINT, PSMA1, ANAPC4, ERCC6L, BIRC5, UBE2C, PAFAH1B1, CENPU, STAG1, PTTG1, PSMA5, STAG2, PSMA2, PPP2R5E, PSMC1
KEGG_LONG_TERM_POTENTIATION	0.988797	1	-0.190097	-0.569649	5648	48	ADCY1, RPS6KA6, PRKACB, PPP1CC, EP300, RAP1B, ITPR2, PPP3CC, RAP1A, MAPK1
REACTOME_PROTEIN_UBIQUITINATION	0.989142	1	-0.191069	-0.598117	5738	63	RTF1, OTULIN, USP9X, UBE2G1, UBE2B, PEX10, RAD18, USP7, UBE2A, PCNA, UCHL3, UBE2C, UBE2J2, HLTF, UBE2Q2, UBE2D2, UBE2D1, UBE2S, TMEM129, PEX5, PEX2, UBA6
KEGG_VALINE_LEUCINE_AND_ISOLEUCINE_DEGRADATION	0.989146	1	-0.183867	-0.537365	5649	42	ALDH3A2, BCAT1, ACADS, ACAT1, DBT, MCCC2, OXCT1, ALDH6A1, MCCC1, BCKDHB, HIBCH, AUH, ALDH7A1
REACTOME_VESICLE_MEDIATED_TRANSPORT	0.989258	1	0.192834	0.821138	3038	566	EXOC6, KIF1A, SAA1, KIAA0319, TF, RAB3IL1, HBEGF, ANK2, DENND6B, TUBB2B, KIF21B, EREG, SH3KBP1, ADRB2, TUBB3, TUBA1C, UBQLN1, KIF9, TUBA1A, ITSN2, ASPSCR1, GJB2, MYO1C, NECAP2, WNT5A, RAB33B, TUBB2A, TUBB4B, SPTBN2, TUBA4A, ARFRP1, LDLR, REPS2, TPD52L1, ITSN1, COG1, KDELR3, TUBB6, CHMP4A, GJB3, DENND3, SBF1, AP4B1, COPG1, TRAPPC5, BLOC1S3, ARF4, ARF1, HSPA8, KIF1C, TBC1D13, PRKAG2, YWHAH, MON1A, …
REACTOME_DNA_REPLICATION	0.989573	1	-0.189456	-0.658324	5978	123	POLE2, PRIM1, GINS3, CCNA2, DNA2, RFC2, RFC3, GINS4, ORC5, E2F2, POLD3, RFC4, GINS2, ORC1, CDC7, CCNE2, MCM4, RFC5, PSMA1, ANAPC4, CDT1, PCNA, CDK2, RPA2, ORC6, UBE2C, MCM2, POLD2, PSMA5, MCM5, MCM10, PSMA2, CCNE1, PSMC1, MCM6, ANAPC5
REACTOME_OXIDATIVE_STRESS_INDUCED_SENESCENCE	0.989764	1	0.184566	0.59465	4157	61	KDM6B, TNRC6C, MAPK3, MAP2K3, MAPK11, PHC2, CBX2, TFDP2, AGO4, MAP4K4, BMI1, E2F1, MAPKAPK2
REACTOME_RNA_POLYMERASE_II_TRANSCRIBES_SNRNA_GENES	0.99026	1	-0.187017	-0.604527	5794	76	RNU2-1, RPAP2
REACTOME_MRNA_EDITING	0.990518	1	-0.257228	-0.44581	5222	4	APOBEC3C
REACTOME_RNA_POLYMERASE_I_TRANSCRIPTION	0.99064	1	-0.187158	-0.566338	5714	51	TAF1A, KAT2B, TWISTNB, MBD2, GTF2H5, TAF1C, CBX3
REACTOME_DNA_DAMAGE_RECOGNITION_IN_GG_NER	0.990836	1	0.176757	0.52187	4324	38	TFPT, INO80E, RAD23A, INO80C, PARP1, UBC, ACTR8, RBX1, CUL4A, RUVBL1, DDB1, INO80D, INO80, ACTL6A, NFRKB, ACTB, COPS7A, INO80B
REACTOME_CLASS_I_MHC_MEDIATED_ANTIGEN_PROCESSING_PRESENTATION	0.990952	1	0.19019	0.769836	3394	327	HLA-B, KBTBD8, PSMB9, SOCS3, TLR2, CDC34, RNF182, PRKN, DTX3L, FBXL15, HECW2, HERC6, PSMB8, KLHL25, UBE2W, TLR1, TAP2, TAP1, PSMD8, UBE2L6, PSME2, FZR1, ASB6, ERAP1, MGRN1, TRIM32, PSMB7, PJA1, TRIM21, CYBA, NCF2, RNF123, KLHL42, PSME1, DET1, SEC24A, ASB1, FBXW5, SEC13, ZNRF1, SH3RF1, PSMB3, KLHL22, SEM1, PSMD14, SIAH2, RNF19B, SEC24C, KBTBD7, PSMD3, PSMD2, RNF25, RBCK1, HLA-A, LMO7, GAN, CCNF, H…
REACTOME_TBC_RABGAPS	0.991067	1	0.176182	0.521445	4326	39	RAB33B, TBC1D13, TBC1D7, ULK1, TSC1, RAB6B, TBC1D16, TBC1D10B, TBC1D10A, MAP1LC3B, TSC2, GABARAPL2, OPTN, RABGEF1
REACTOME_AUTOPHAGY	0.991102	1	0.183315	0.645422	4009	105	MAP1LC3C, PRKN, CHMP4A, HSPA8, PRKAG2, LAMTOR2, GABARAPL1, ATG4C, ATG4B, AMBRA1, MVB12A, TOMM40, VPS28, MTOR, ULK1, RPTOR, SRC, VDAC1, CHMP7, TSC1, HSP90AB1, PIK3R4, CHMP4B, MLST8, CSNK2B, TSG101, VPS37C, UBC, SQSTM1, ATG101, CHMP2A, DYNLL1, ATG7, PLIN3, MAP1LC3B, TSC2
KEGG_PANCREATIC_CANCER	0.991248	1	-0.186099	-0.5889	5775	65	TGFB3, BRCA2, AKT3, PIK3CB, E2F2, PIK3R1, PLD1, PIK3R2
REACTOME_RNA_POLYMERASE_III_TRANSCRIPTION_INITIATION_FROM_TYPE_1_PROMOTER	0.991352	1	0.178775	0.495066	4355	28	GTF3C1, POLR3G, GTF3C5, CRCP, POLR3E, POLR3H
REACTOME_REGULATION_OF_EXPRESSION_OF_SLITS_AND_ROBOS	0.991449	1	0.186104	0.692967	3825	157	PSMB9, PSMB8, PSMD8, PSME2, PSMB7, PSME1, ROBO3, RPL22, ZSWIM8, RPL35, EIF4G1, RPS11, PSMB3, SEM1, PSMD14, ROBO1, PSMD3, PSMD2, RPL41, RPL8, PSMD7, RPL37, RPLP2, PSMB5, PSMC4, UBC, RPS15A, RPS14, RBX1, PSMB6, PSMA6, RPL36AL, PSMA7, PSMD4, HOXA2, RPL7A, RPL13, PSMB10, RPL11, RPL12, PSMC3, RPS5, CASC3, RPS18, RPS2, RPL26L1, PSMA3, PSMD13, RPL18, COL4A5, RPS10, RPL36, PSME4, RPL23A, RPL19, EIF4A3, R…
REACTOME_ABACAVIR_METABOLISM	0.992152	1	0.26384	0.435232	4803	3	GUK1, ADAL, NT5C2
REACTOME_HIV_INFECTION	0.992373	1	0.18503	0.717293	3642	217	PSMB9, DOCK2, NUP88, PSMB8, PSMD8, TAF5, ELOA, PSME2, CHMP4A, PSMB7, ARF1, FYN, PSME1, AP2A2, AP2S1, TAF4, SEC13, MVB12A, VPS28, PSMB3, SEM1, GTF2H4, PSMD14, NUP93, TAF2, CHMP7, PSMD3, PSMD2, VPS4A, NPM1, HLA-A, CHMP4B, RAN, TAF6, PSMD7, PSMB5, PPIA, GTF2E2, POLR2G, RANGAP1, ELL, POLR2I, TSG101, PSMC4, VPS37C, UBC, SLC25A5, RBX1, RANBP1, PSMB6, PSMA6, NELFE, CHMP2A, PSMA7, PSMD4, POLR2A, RAE1, SS…
REACTOME_TRANSPORT_OF_MATURE_MRNAS_DERIVED_FROM_INTRONLESS_TRANSCRIPTS	0.992783	1	-0.177135	-0.516839	5639	42	NUP210, NUP188, NUP155, NUP214, NUP107, SLBP, NDC1, NUP153, RANBP2, TPR, NUP37, NUP133
REACTOME_TRNA_PROCESSING_IN_THE_NUCLEUS	0.992901	1	0.177068	0.564539	4195	57	NUP88, RPP40, TSEN54, TRNT1, POP5, ELAC2, SEC13, RPP38, CPSF1, NUP93, RAN, RPP21, TSEN2, TSEN34, RTCB, CSTF2, RPP14, RAE1, POP1, XPOT, POM121, AAAS, NUP85, C2orf49
REACTOME_REGULATION_OF_MITOTIC_CELL_CYCLE	0.992982	1	0.182636	0.619619	4102	83	PSMB9, PSMB8, PSMD8, PSME2, FZR1, PSMB7, PSME1, PSMB3, SEM1, PSMD14, ANAPC15, PSMD3, PSMD2, PSMD7, PSMB5, PSMC4, UBC, PSMB6, PSMA6, BUB3, BUB1B, PSMA7, PSMD4, ANAPC7, CUL1, UBE2E1, PSMB10
REACTOME_MRNA_DECAY_BY_5_TO_3_EXORIBONUCLEASE	0.993176	1	0.176962	0.429104	4511	15	EDC4, LSM2, LSM4, PATL1, DCP1A, DCP2, EDC3
REACTOME_APOBEC3G_MEDIATED_RESISTANCE_TO_HIV_1_INFECTION	0.993847	1	-0.231177	-0.423058	5329	5	PSIP1
REACTOME_CHYLOMICRON_ASSEMBLY	0.994217	1	0.26018	0.429196	4813	3	P4HB, SAR1B
KEGG_CHRONIC_MYELOID_LEUKEMIA	0.994496	1	0.173611	0.574896	4155	69	STAT5A, NFKBIA, MAPK3, NFKB1, SMAD3, MYC, BAD, MAP2K1, E2F1, BCL2L1, RAF1, CBL, RUNX1, AKT1, RELA, PIK3CD, MAP2K2, SHC1, CDK4, ABL1, TGFBR2, CDK6, IKBKB, GRB2, TGFB1, SHC3, CTBP2, HRAS, TP53, BRAF, TGFB2, HDAC1
REACTOME_PD_1_SIGNALING	0.9945	1	-0.247437	-0.428841	5243	4	PTPN6
REACTOME_FORMATION_OF_INCISION_COMPLEX_IN_GG_NER	0.994741	1	-0.172079	-0.505055	5674	43	XPA, USP45, GTF2H5, DDB2, XPC, RPA2, CUL4B, CETN2, RNF111, GTF2H2, PIAS1, CHD1L, GTF2H3, RPS27A, GTF2H1, SUMO1, MNAT1, PIAS3, UBB, SUMO2, UBA52, RAD23B, SUMO3, RPA1, CDK7, UBE2I, UBE2N, UBE2V2, RPA3, PARP2, CCNH, ERCC3, ERCC2, ERCC1, ERCC4, DDB1, CUL4A, RBX1, UBC, PARP1, RAD23A, GTF2H4, ERCC5
REACTOME_GLYCOSPHINGOLIPID_METABOLISM	0.995231	1	0.170205	0.496813	4381	36	ESYT3, GLA, ARSJ, GLTP, CPTP, HEXA, SMPD2, SMPD4, GBA
REACTOME_METABOLISM_OF_RNA	0.995278	1	0.189364	0.814559	2950	645	PSMB9, IGF2BP1, CTU2, ALYREF, RRP1, EXOSC1, DHX37, PTBP1, TP53RK, ISG20L2, NUP88, PSMB8, RPP40, NHP2, RRP9, ZNF473, PQBP1, SNRPA, THADA, PSMD8, PPP2R1A, GEMIN7, MAPK11, TSEN54, PSME2, WDR18, TBL3, TNFSF13, PSMB7, PWP2, PUS1, SNRPD3, WDR4, NIP7, PNRC2, EDC4, TRNT1, EIF4A1, HSPA8, TRMT1, PSME1, FTSJ1, CSNK1E, EXOSC5, MRM3, POP5, SMN1, DDX20, ELAC2, NUDT21, NOP56, YBX1, LAS1L, SRSF9, ADAT1, SRRT, RP…
REACTOME_MTORC1_MEDIATED_SIGNALLING	0.995473	1	-0.168768	-0.432784	5496	22	RRAGD
REACTOME_SIGNALING_BY_HIPPO	0.995548	1	0.165751	0.428163	4471	20	WWC1, NPHP4, AMOTL2, SAV1, YWHAB, STK4
REACTOME_DEVELOPMENTAL_BIOLOGY	0.99559	1	0.190851	0.824706	2934	678	HNF1A, CACNA1H, HNF1B, PI3, RND1, COL4A4, ANK2, GATA2, COL9A2, ITGB3, PLXND1, KRT4, PSMB9, SCN8A, HELZ2, HNF4A, NRCAM, EOMES, BOC, TUBB2B, EPHB6, TBL1X, EFNA1, TGM1, SH3KBP1, EBF1, LYN, TUBB3, TUBA1C, CHL1, WNT10B, CCND3, AGAP2, FES, AKAP5, SEMA4D, DLG4, TUBA1A, SEMA6A, SEMA7A, ABL2, EPHA2, ANGPTL4, PSMB8, ITGA10, MAPK3, PML, KCNQ3, MYH14, TUBB2A, HDAC3, TUBB4B, PSMD8, SPTBN2, TUBA4A, MAPK11, PSM…
REACTOME_FATTY_ACID_METABOLISM	0.995711	1	-0.181793	-0.63975	6035	136	ACBD7, CPT1A, HPGD, HTD2, CYP4F3, ELOVL2, CYP2U1, ACSL6, SCP2, ALDH3A2, PECR, SLC27A2, CYP4F11, HACD4, PRKAB2, ACADS, ELOVL4, PTGR2, PLA2G4A, ACSL1, FAAH2, SCD5, CBR1, PRKAA2, HSD17B8, HACD2, MCAT, ACBD6, PHYH, AMACR, CBR4, CPT2, PCTP, ELOVL7
REACTOME_CHAPERONE_MEDIATED_AUTOPHAGY	0.995873	1	0.18395	0.423836	4584	12	HSPA8, PRKAG2, HSP90AB1, PLIN3
REACTOME_DNA_REPLICATION_PRE_INITIATION	0.995901	1	0.175546	0.594906	4129	82	PSMB9, PSMB8, PSMD8, PSME2, PSMB7, POLA2, PSME1, PRIM2, PSMB3, SEM1, PSMD14, E2F1, PSMD3, PSMD2, POLE4, PSMD7, PSMB5, PSMC4, UBC, PSMB6, PSMA6, PSMA7
REACTOME_DEADENYLATION_OF_MRNA	0.996024	1	-0.16986	-0.443043	5510	24	CNOT9, PAN3, CNOT1, PABPC1, CNOT6L, PARN, CNOT6
REACTOME_PENTOSE_PHOSPHATE_PATHWAY	0.99609	1	0.180872	0.416744	4585	12	RBKS, RPE, PGD, TALDO1, SHPK
REACTOME_GLYCOSAMINOGLYCAN_METABOLISM	0.996774	1	-0.174212	-0.574976	5870	87	CEMIP, XYLT1, CSPG5, IDUA, GPC6, DSEL, HMMR, SLC26A2, GPC2, GNS, CHST12, GUSB, ST3GAL6, ARSB, GLB1, XYLT2, SLC35B3, ST3GAL3, VCAN, CHST3, CHST7, HS6ST1, NDST1, B3GNT7
REACTOME_MACROAUTOPHAGY	0.996835	1	0.171337	0.58773	4093	89	MAP1LC3C, PRKN, CHMP4A, PRKAG2, LAMTOR2, GABARAPL1, ATG4C, ATG4B, AMBRA1, TOMM40, MTOR, ULK1, RPTOR, SRC, VDAC1, CHMP7, TSC1, PIK3R4, CHMP4B, MLST8, CSNK2B, UBC, SQSTM1, ATG101, CHMP2A, DYNLL1, ATG7, MAP1LC3B, TSC2, GABARAPL2, PGAM5
REACTOME_MITOTIC_G1_G1_S_PHASES	0.99688	1	-0.179411	-0.636626	6069	144	POLE2, CDK1, AKT3, PRIM1, CABLES1, CDKN2C, E2F5, CCNA2, FBXO5, ORC5, E2F2, TOP2A, CCNB1, LIN52, PPP2R3B, ORC1, CDC7, CCNE2, TYMS, MCM4, CDKN1C, PSMA1, CDT1, PCNA, CDK2, RPA2, RBBP4, ORC6, CDKN1B, MCM2, DHFR, RBL2, PSMA5, MCM5, MCM10, WEE1, PSMA2, CCNE1, PSMC1, MCM6
REACTOME_ATF6_ATF6_ALPHA_ACTIVATES_CHAPERONES	0.996959	1	0.177968	0.410053	4589	12	ATF4, XBP1, MBTPS1, NFYA
REACTOME_N_GLYCAN_TRIMMING_IN_THE_ER_AND_CALNEXIN_CALRETICULIN_CYCLE	0.996991	1	-0.16367	-0.459069	5632	34	RNF139, RNF103, SEL1L, UGGT2, PDIA3, PSMC1, RNF185, DERL2, RPS27A, TRIM13, UGGT1, MAN1B1, AMFR, CALR, MLEC, UBB, UBA52, RAD23B, NGLY1, RNF5, CANX, EDEM1, GANAB, EDEM3, UBXN1, VCP, DERL1, OS9, PRKCSH, UBC, ENGASE, SYVN1, EDEM2
REACTOME_REGULATION_OF_HSF1_MEDIATED_HEAT_SHOCK_RESPONSE	0.997095	1	-0.174161	-0.562972	5834	76	NUP210, ATM, HSPB1, ATR, NUP188, SIRT1, NUP155, NUP214, MAPK1, NUP107, RPA2, NDC1, NUP153, RANBP2, BAG4, BAG3, TPR, RPS19BP1, NUP37, HSPA12A, NUP133, HIKESHI, HSPA6, TNFRSF21, HSPH1, HSPA4L, HSPA4
KEGG_AMINOACYL_TRNA_BIOSYNTHESIS	0.997141	1	-0.165352	-0.424269	5580	22	SEPSECS, NARS2, DARS2, CARS2, LARS2, FARS2, EARS2, FARSB, YARS2, MTFMT, HARS2, RARS2, IARS2, TARS2, SARS2, AARS2, PSTK, VARS2, MARS2, FARSA, WARS2, PARS2
REACTOME_SRP_DEPENDENT_COTRANSLATIONAL_PROTEIN_TARGETING_TO_MEMBRANE	0.997327	1	-0.175348	-0.598054	5969	108	SPCS2, TRAM1, SRP68, RPL36A
REACTOME_SIGNALING_BY_FGFR	0.997381	1	0.167195	0.541759	4188	63	SPRED1, PTBP1, MAPK3, PPP2R1A, TIA1, SPRY2, SRC, CBL, SHC1, POLR2G, POLR2I, UBC, FGFR1, POLR2A, GRB2, MKNK1, GTF2F2, FGFBP1, TIAL1
REACTOME_SIGNALING_BY_FGFR_IN_DISEASE	0.997421	1	0.167818	0.51806	4254	48	STAT5A, STAT1
REACTOME_TRANSCRIPTIONAL_REGULATION_BY_THE_AP_2_TFAP2_FAMILY_OF_TRANSCRIPTION_FACTORS	0.997497	1	0.153438	0.424903	4382	28	VEGFA, KCTD15, MYC, TGFA, NPM1, CGB8, YEATS4, CITED4, HSPD1, TFAP2A
REACTOME_SIGNALING_BY_FGFR4	0.997728	1	0.155029	0.433063	4390	29	MAPK3, PPP2R1A, SPRY2, SRC, CBL, SHC1, UBC, GRB2, MKNK1
REACTOME_REGULATION_OF_PTEN_GENE_TRANSCRIPTION	0.997755	1	-0.169301	-0.522654	5776	58	PHC3, RRAGD, MECOM, CBX4, HDAC5, SCMH1, MAPK1, LAMTOR4, EZH2, PTEN, ATF2, RNF2, RBBP4, EED
REACTOME_DEADENYLATION_DEPENDENT_MRNA_DECAY	0.99786	1	0.155025	0.490164	4195	55	EXOSC1, EDC4, EIF4A1, EXOSC5, EIF4G1, LSM2, LSM4, TNKS1BP1, PATL1, EXOSC7, TUT7, CNOT11, DCP1A, NT5C3B, EIF4B, EXOSC3, DCP2, CNOT10, EIF4A3, EDC3
REACTOME_RETROGRADE_TRANSPORT_AT_THE_TRANS_GOLGI_NETWORK	0.998082	1	-0.16457	-0.492754	5724	48	SCOC, GCC2, RAB43, RAB6A, VAMP4, VPS53, NSF, COG6
REACTOME_ASPARAGINE_N_LINKED_GLYCOSYLATION	0.998297	1	-0.181071	-0.692864	6448	268	ALG14, ST6GALNAC3, TRAPPC3, TUBB4A, F8, ST6GAL2, CAPZA2, RNF139, SEC16B, MAN1C1, NPL, TUBAL3, MAN1A2, MANEA, FPGT
REACTOME_RHO_GTPASES_ACTIVATE_WASPS_AND_WAVES	0.998626	1	0.142284	0.407715	4360	33	MAPK3, WASF1, ACTG1, ARPC1A, WIPF3, ABL1, GRB2, ACTR3, ARPC3, ARPC4, PTK2
REACTOME_HDACS_DEACETYLATE_HISTONES	0.998633	1	0.143936	0.409792	4382	32	TBL1X, HDAC3, RCOR1, NCOR1, SAP30L, RBBP7, KDM1A, MTA2, GPS2, HDAC1, MTA1, GATAD2B, SUDS3
REACTOME_DOWNREGULATION_OF_SMAD2_3:SMAD4_TRANSCRIPTIONAL_ACTIVITY	0.998737	1	-0.151019	-0.391424	5533	23	PPM1A, USP9X
KEGG_RIBOSOME	0.99881	1	-0.158174	-0.520372	5873	83	RPL36A, RPL9, RPL22L1, RPS12, RPL17, RPL38, RPS28, MRPL13, RPL7, RPL39, RPL23, RPL29, RPL5, RPS29, RPS3A, RPS21, RPS27L, RPS19, RPS27A, RPS13, RPL3, RPS24, RPL35A, RPS8, RPS25, RPL21, RPS17, RPS20, RPS9, RPL27A, RPL10, RPS16, RPL30, RPL15, RPLP1, RPL28, RPS4X, FAU, RSL24D1, UBA52, RPL14, RPL31, RPL32, RPS3, RPLP0, RPL4, RPS15, RPL27, RPS26, RPL18A, RPL26, RPS6, RPL10A, RPS27, RPS23, RPL24, RPS7, …
REACTOME_SIGNAL_REGULATORY_PROTEIN_FAMILY_INTERACTIONS	0.998883	1	-0.165941	-0.36571	5364	11	FYB1, PTPN6
REACTOME_TCF_DEPENDENT_SIGNALING_IN_RESPONSE_TO_WNT	0.998966	1	0.167988	0.623073	3862	152	PSMB9, PYGO1, AXIN2, PPP2R5B, WNT4, RUNX3, LGR6, PSMB8, WNT5A, PSMD8, PPP2R1A, LRP5, FZD8, PSME2, PSMB7, MYC, PSME1, CSNK1E, TLE4, CCDC88C, PSMB3, SEM1, SMARCA4, PSMD14, LRP6, PSMD3, PSMD2, CSNK1G2, AKT1, PSMD7, PSMB5, CSNK2B, TCF7L1, PSMC4, UBC, SMURF2, RBX1, PSMB6, PSMA6, PSMA7, RUVBL1
REACTOME_RNA_POLYMERASE_I_TRANSCRIPTION_INITIATION	0.999128	1	-0.155759	-0.465092	5731	47	TAF1A, KAT2B, TWISTNB, GTF2H5, TAF1C, ERCC6, RBBP4, UBTF, MTA3, POLR1A, POLR2L, POLR1D, GTF2H2, GTF2H3, POLR2F, CHD4, POLR2E, GTF2H1, TAF1D
REACTOME_SIGNALING_BY_ROBO_RECEPTORS	0.999194	1	0.17127	0.65605	3720	195	PSMB9, AKAP5, ABL2, PSMB8, PSMD8, PSME2, PSMB7, PSME1, ROBO3, RPL22, ZSWIM8, RPL35, EIF4G1, RPS11, PFN1, PSMB3, SEM1, PSMD14, SRC, ROBO1, MYO9B, PSMD3, PSMD2, RPL41, RPL8, PSMD7, RPL37, RPLP2, PSMB5, PSMC4, UBC, RPS15A, PRKAR2A, RPS14, RBX1, PSMB6, PSMA6, RPL36AL, ABL1, PSMA7, PSMD4, HOXA2, RPL7A, RPL13, SLIT3, CAP1, PSMB10, RPL11, RPL12, PSMC3, RPS5, CASC3, PAK4, RPS18, RPS2, RPL26L1, PSMA3, PSM…
REACTOME_INTRA_GOLGI_AND_RETROGRADE_GOLGI_TO_ER_TRAFFIC	0.999211	1	0.167231	0.634372	3799	179	KIF1A, TUBB2B, KIF21B, TUBB3, TUBA1C, KIF9, TUBA1A, RAB33B, TUBB2A, TUBB4B, TUBA4A, ARFRP1, COG1, KDELR3, TUBB6, COPG1, ARF4, ARF1, KIF1C, DYNC1I2, MAN2A2, RINT1, KIFC1, KLC2, VPS54
REACTOME_BBSOME_MEDIATED_CARGO_TARGETING_TO_CILIUM	0.999275	1	-0.150158	-0.382091	5515	21	BBS2, BBS10, LZTFL1
KEGG_RNA_DEGRADATION	0.999302	1	0.13647	0.434098	4296	55	EXOSC1, PNPT1, ENO3, ENO2, EDC4, EXOSC5, LSM2, LSM4, PATL1, EXOSC7, ENO1, MPHOSPH6
REACTOME_TP53_REGULATES_TRANSCRIPTION_OF_DNA_REPAIR_GENES	0.99931	1	-0.156789	-0.488465	5796	61	ATM, BRCA1, FANCI, ATR, TCEA1, GTF2H5, MSH2, DDB2
REACTOME_PROCESSING_OF_CAPPED_INTRONLESS_PRE_MRNA	0.999317	1	0.135364	0.374851	4390	28	ZNF473, SNRPD3, NUDT21, CPSF1, SYMPK, CSTF2
REACTOME_RNA_POLYMERASE_III_TRANSCRIPTION_TERMINATION	0.999459	1	-0.134954	-0.349786	5537	23	SSB, POLR3C, POLR3F, POLR3K, POLR3B, POLR2L, NFIX, POLR1D, POLR2F, NFIA, POLR2E
REACTOME_NONSENSE_MEDIATED_DECAY_NMD_INDEPENDENT_OF_THE_EXON_JUNCTION_COMPLEX_EJC	0.99949	1	-0.158259	-0.525258	5884	91	RPL36A, RPL9, RPL39L, GSPT2, RPL22L1, ETF1, RPS12, RPL17, PABPC1, RPL38, RPS28, RPL7, RPL39, RPL23, RPL29, RPL5, GSPT1, RPS29, RPS3A, RPS21, RPS27L, RPS19, RPS27A, RPS13, RPL3, RPS24, RPL35A, RPS8, RPS25, RPL21, RPS17, RPS20, RPS9, RPL27A, RPL10, RPS16, RPL30, UPF1, RPL15, RPLP1, RPL28, RPS4X, FAU, UBA52, RPL14, RPL31, RPL32, RPS3, RPLP0, NCBP2, RPL4, RPS15, RPL27, RPS26, RPL18A, RPL26, RPS6, NCB…
REACTOME_TRANSCRIPTION_OF_THE_HIV_GENOME	0.999522	1	0.152821	0.50193	4182	67	TAF5, ELOA, TAF4, GTF2H4, TAF2, TAF6, GTF2E2, POLR2G, ELL, POLR2I, NELFE, POLR2A, SSRP1, GTF2F2, CTDP1, GTF2E1, CDK9, TAF11, RNGTT, POLR2B, TAF4B, TAF9, TAF10, CCNK, ERCC2, NELFCD, ERCC3, NCBP1, NELFB, POLR2C, SUPT5H
REACTOME_TP53_REGULATES_TRANSCRIPTION_OF_ADDITIONAL_CELL_CYCLE_GENES_WHOSE_EXACT_ROLE_IN_THE_P53_PATHWAY_REMAIN_UNCERTAIN	0.999555	1	0.138466	0.357682	4489	20	PLK3, NPM1, TNKS1BP1, CNOT11, TP53, CNOT10, CNOT3, CDC25C, PLK2
REACTOME_MICRORNA_MIRNA_BIOGENESIS	0.999639	1	-0.134813	-0.351632	5530	24	BCDIN3D, DICER1, TARBP2, AGO2, POLR2L, XPO5, POLR2F, POLR2E, DROSHA, POLR2J, PRKRA, AGO3, POLR2K, POLR2H, POLR2D, POLR2C, POLR2B, AGO1, POLR2A, POLR2I, POLR2G, RAN, AGO4, DGCR8
KEGG_ENDOCYTOSIS	0.999736	1	0.160354	0.596071	3787	158	HLA-B, SH3KBP1, EHD1, ADRB2, AGAP2, PARD6A, RAB11FIP5, RAB11FIP1, LDLR, CHMP4A, GRK5, HSPA8, AP2A2, AGAP1, AP2S1, EPN1, ARAP1, TFRC, MVB12A, ARAP3, RAB11FIP3, VPS28, SNF8, EHD4, HSPA1A, DNM2, RAB11FIP2, SRC, CBL, VPS4A, HSPA1L, GIT2, HLA-A, CHMP4B, CLTB, SH3GLB2, PSD4, TSG101, VPS37C, SMURF2, ERBB3, HGS, DAB2, CHMP2A, HLA-C, PARD3, RAB11FIP4, VPS25, HLA-F, TRAF6, GRK6, HSPA1B, GRK2, PDCD6IP
REACTOME_PROTEIN_LOCALIZATION	0.999742	1	0.163508	0.605867	3873	151	ACOX2, COX19, SLC25A13, FXN, CHCHD5, PMPCA, NDUFB8, ECH1, ATP5F1A, CHCHD4, ATP5MC1, NUDT19, IDE, ATP5F1B, HSD17B4, TIMM22, GRPEL1, CS, STX1A, COA4, BAG6, COX17, TOMM40, TIMM44, VDAC1, CYC1, SGTA, ACAA1, ABCD1, ACOT4, TIMM10
REACTOME_MRNA_SPLICING_MINOR_PATHWAY	0.999764	1	0.141647	0.443185	4241	52	SNRPD3, YBX1, SNRNP25, LSM2, SRSF7, POLR2G, POLR2I, SF3B4, POLR2A, PDCD7, GTF2F2, SNRNP40, DDX23, PRPF6, SNRPG, TXNL4A, SNU13, PRPF8, POLR2B, SF3B2, NCBP1, POLR2C, SNRNP35, GTF2F1, EFTUD2, DDX42, SRSF6, SRSF2, ZMAT5, POLR2D, POLR2H
REACTOME_RNA_POLYMERASE_II_TRANSCRIPTION_PRE_INITIATION_AND_PROMOTER_OPENING	0.999767	1	0.136275	0.41557	4290	45	TAF5, TAF4, GTF2H4, TAF2, TAF6, GTF2E2, POLR2G, POLR2I, POLR2A, GTF2F2, GTF2E1, TAF11, POLR2B, TAF4B, TAF9, TAF10, ERCC2, ERCC3, POLR2C, GTF2F1, CCNH
REACTOME_INTRA_GOLGI_TRAFFIC	0.999771	1	0.135407	0.400762	4364	39	RAB33B, COG1, ARF1, MAN2A2, CYTH1, NAPA, YKT6, COG8, COG5, RGP1, CYTH3, STX6, RIC1, COG3, TRIP11, GOSR2, CUX1, STX16, NAPG, GOSR1, SNAP29, STX5, BET1L
REACTOME_SIGNALING_BY_NTRK2_TRKB	0.999819	1	-0.13708	-0.351523	5520	22	NTF4, PIK3R1, FRS2, FRS3, NRAS, TIAM1
REACTOME_MITOCHONDRIAL_FATTY_ACID_BETA_OXIDATION	0.999823	1	-0.14374	-0.399923	5633	33	ACBD7, ACADS, MCAT, ACBD6, PCTP, ACAD10, MECR, ACAD11, ACSF2
REACTOME_CELLULAR_RESPONSE_TO_HEAT_STRESS	0.999829	1	-0.158123	-0.525962	5853	93	NUP210, ATM, EP300, CRYAB, HSPB1, ATR, NUP188, SIRT1, NUP155, NUP214, MAPK1, NUP107, CREBBP, RPA2, CAMK2D, NDC1, HSPB8, NUP153, RANBP2, BAG4, BAG3, TPR, RPS19BP1, NUP37, HSPA12A, NUP133, HIKESHI, HSPA6
REACTOME_RAB_GEFS_EXCHANGE_GTP_FOR_GDP_ON_RABS	0.99983	1	-0.147066	-0.482866	5883	84	TRAPPC3, AKT3, DENND2A, RAB27A, SBF2, DENND4A, RAB6A, DENND5B
REACTOME_RESPIRATORY_ELECTRON_TRANSPORT_ATP_SYNTHESIS_BY_CHEMIOSMOTIC_COUPLING_AND_HEAT_PRODUCTION_BY_UNCOUPLING_PROTEINS	0.999833	1	-0.156404	-0.534352	5995	109	UCP3, DMAC2L, NDUFA4, SLC25A27, UQCRQ, UQCR11, NUBPL, COX18, NDUFB5, NDUFA7, NDUFAF4, COX11, ATP5F1C, COX7C, COQ10A, NDUFA2, NDUFA12, SLC25A14
REACTOME_METABOLISM_OF_LIPIDS	0.999856	1	-0.181025	-0.740794	6962	577	CYP39A1, FA2H, PPARGC1A, CPNE3, ACBD7, ARSG, SLCO1B3, SLC44A5, PLEKHA3, SPTLC3, PIK3C2A, AKR1B15, ETNK1, BCHE, CPT1A, GDPD5, HPGD, PNPLA7, OSBPL6, PIK3C2B, BAAT, HTD2, PLA2G6, CYP4F3, MTMR10, ELOVL2, MBOAT1, PRKACB, CYP2U1, ACER2, PPP1CC, ABHD3, ACSL6, LIPH, CDK19, TBL1XR1, FAR2, PIK3CB, PLA2G15, PIP5K1C, SCP2, PIP4P1, ALDH3A2, AGPS, HSD17B7, PLAAT4, PECR, PLD6, CYP2R1, SLC27A2, CYP4F11, CHKA, SB…
KEGG_OXIDATIVE_PHOSPHORYLATION	1	1	0.141073	0.496373	4035	104	NDUFB8, NDUFA9, COX6B2, NDUFS2, ATP5PD, ATP5F1A, ATP5MC1, NDUFS3, ATP5F1B, ATP5MC2, ATP5PO, COX17, SDHB, NDUFB4, ATP6V0B, NDUFS6, LHPP, CYC1, COX4I1, COX6C, NDUFA11, NDUFA8, NDUFA3, ATP5F1D, ATP6V0D1, ATP6V1D, ATP6V1G1, ATP5MF, UQCR10, NDUFS7, PPA1
KEGG_SPLICEOSOME	1	1	0.11984	0.434722	3941	126	ALYREF, PQBP1, SNRPA, SNRPD3, HSPA8, SRSF9, HSPA1A, SNRPA1, LSM2, DDX39B, XAB2, PUF60, SNRNP70, HSPA1L, LSM4, SRSF7, CTNNBL1, HNRNPU, THOC1, SF3B4, HSPA1B, SNRNP27, SNRNP40, PRPF31, DDX23, PCBP1, SNRPB2, TRA2B, SF3A1, PRPF6, SF3A3, SF3A2, SRSF5, SNRPG, DHX8, EIF4A3, TXNL4A, SNU13, PRPF4, PRPF8, PRPF38A, HNRNPM, SART1, HNRNPA1, SF3B2, DDX5, U2AF2, CWC15, RBM22, NCBP1, RBM8A, CCDC12
KEGG_UBIQUITIN_MEDIATED_PROTEOLYSIS	1	1	0.156136	0.567782	3933	129	BIRC3, SOCS3, CDC34, PRKN, UBE2W, PML, UBE2L6, FZR1, MGRN1, TRIM32
REACTOME_TRANSLATION	1	1	0.151555	0.602798	3563	270	TSFM, MRPS7, MRPL12, EIF4A1, MRPS9, SSR2, MRPL46, EIF3G, MRPL2, TUFM, EIF2B4, MRPS21, MRPL54, RPL22, MRPS34, APEH, PARS2, RPL35, EIF4G1, GADD45GIP1, RPS11, MRPL28, EEF1A2, WARS2, MRPL38, MRPL32, EIF2B2, MRPL18, EIF2B1, AURKAIP1, MRPS26, EIF2B3, MRPL48, MRPL14, FARSA, MRPL15, RPL41, MRPL52, DAP3, RPL8, MRRF, MARS2, VARS2, RPL37, RPLP2, MRPL27, MRPL58, MRPL4, GFM1, MRPS17, RPS15A, MRPL47, SRP14, SS…
REACTOME_PROCESSING_OF_CAPPED_INTRON_CONTAINING_PRE_MRNA	1	1	-0.0947954	-0.357453	6363	236	NUP210, PPIL6, RNPC3, PPIL3, MAGOHB, SNRPF, MTREX, LSM8, SNRPE, ZCRB1, NUP188, BCAS2, NUP155, ISY1, NUP214, PPWD1, UPF3B, PLRG1, CSTF1, NUP107, PRPF40A, U2SURP, CRNKL1, SLBP, CWC27, LSM3, CDC40, SMNDC1, SNW1, SNRNP48, GCFC2, CWC22, LSM5, NDC1
REACTOME_TRANSPORT_OF_MATURE_TRANSCRIPT_TO_CYTOPLASM	1	1	-0.108613	-0.353681	5857	80	NUP210, MAGOHB, NUP188, NUP155, NUP214, UPF3B, NUP107, SLBP, CDC40
REACTOME_MRNA_SPLICING	1	1	0.0950456	0.362298	3768	186	ALYREF, PTBP1, PQBP1, SNRPA, SNRPD3, HSPA8, NUDT21, YBX1, SRSF9, SRRT, SNRNP25, CD2BP2, CPSF1, SNRPA1, LSM2, XAB2, PUF60, SNRNP70, LSM4, GPKOW, TFIP11, PRCC, SF1, SRSF7, POLR2G, PCBP2, POLR2I, CTNNBL1, HNRNPU, SNRPN, SYMPK, SRRM2, CSTF2, ELAVL1, SF3B4, POLR2A, PDCD7, HNRNPUL1, GTF2F2, SNRNP27, SNRNP40, PRPF31, DDX23, PCBP1, SNRPB2, TRA2B, CASC3, SF3A1, PRPF6, HNRNPA0, SF3A3, DHX9, U2AF1L4, SF3A2,…
REACTOME_MITOTIC_G2_G2_M_PHASES	1	1	-0.157706	-0.579865	6241	188	TUBB4A, CEP192, CDK1, PPP1R12B, NINL, CEP72, HAUS5, PKMYT1, TUBAL3, CCNA2, HMMR, XPO1, PCNT, CENPF, EP300, CNTRL, HAUS3, CEP76, CEP78, CCNB1, HAUS2, MZT2B, LIN52, CEP152, PPP2R3B, NEDD1, ALMS1, CCNB2, NEK2, GTSE1, CEP70, CEP57, HAUS1, PSMA1, HAUS6, CEP135, CDK2, RBBP4, PAFAH1B1, BORA, OFD1
REACTOME_POST_TRANSLATIONAL_PROTEIN_MODIFICATION	1	1	0.173056	0.776357	2522	1128	IL6, MUC5B, USP44, FGA, VNN1, EID3, BIRC3, C3, MUC13, TNFAIP3, TNIP1, TF, MGAT3, ANK2, GALNT16, KBTBD8, FAM20C, PSMB9, NFKBIA, GALNT9, SOCS3, ADAMTS9, ST6GALNAC6, NFKB2, TUBB2B, NEGR1, IFIH1, AXIN2, ADAMTS6, CDC34, UBD, ADRB2, TUBB3, TUBA1C, RAB42, OTUB2, PRKN, IKBKE, IGFBP5, DDX58, TRAF3, EIF5A2, PLAUR, FBXL15, TTLL4, TMEM132A, ADAMTS4, TUBA1A, JOSD1, NUP88, PSMB8, KLHL25, MSLN, VDR, TNC, LARGE1…
REACTOME_RESPIRATORY_ELECTRON_TRANSPORT	1	1	0.115167	0.395054	4106	89	NDUFB8, NDUFA9, NDUFS2, NDUFS3, ECSIT, SDHB, NDUFB4, NDUFAF7, NDUFS6, CYC1, COX4I1, COX6C, TRAP1, NDUFAF1, NDUFAF2, NDUFA11, SURF1, NDUFA8, TMEM126B, ACAD9, ETFA, NDUFA3, UQCR10, NDUFS7, NDUFS5, UQCRFS1, ETFB, NDUFV1, NDUFAF6, NDUFAF3, NDUFB7
REACTOME_HIV_LIFE_CYCLE	1	1	0.090013	0.330781	3927	142	NUP88, TAF5, ELOA, CHMP4A, TAF4, SEC13, MVB12A, VPS28, GTF2H4, NUP93, TAF2, CHMP7, VPS4A, CHMP4B, RAN, TAF6, PPIA, GTF2E2, POLR2G, RANGAP1, ELL, POLR2I, TSG101, VPS37C, UBC, RANBP1, NELFE, CHMP2A, POLR2A, RAE1, SSRP1, PDCD6IP, GTF2F2, CTDP1, GTF2E1, MVB12B, CDK9, TAF11, POM121, AAAS, HMGA1, NUP85, XRCC4, RNGTT, VPS37B, CHMP5, POLR2B, TAF4B, TAF9, NUP160, SEH1L, TAF10, NUP58, CCNK, ERCC2, RCC1, NE…
REACTOME_THE_CITRIC_ACID_TCA_CYCLE_AND_RESPIRATORY_ELECTRON_TRANSPORT	1	1	-0.119159	-0.427158	6129	155	UCP3, PDK4, DMAC2L, NDUFA4, SLC25A27, UQCRQ, PDK1, UQCR11, NNT, NUBPL, COX18, NDUFB5, NDUFA7, NDUFAF4, PDK3, COX11, ATP5F1C, COX7C, SUCLA2
REACTOME_INFLUENZA_INFECTION	1	1	-0.0709626	-0.253376	6122	150	NUP210, RPL36A, XPO1, RPL9, NUP188, RPL39L, NUP155, NUP214, RPL22L1, NUP107, RPS12, KPNA1, KPNA5, RPL17, KPNA4, NDC1, RPL38, RPS28, CLTA, NUP153, RANBP2, KPNB1, TPR, RPL7, RPL39, RPL23, NUP37, NUP133, RPL29, POLR2L, IPO5, RPL5, KPNA3, RPS29, RPS3A, RPS21, RPS27L, RPS19, NUP54, DNAJC3, POLR2F, POLR2E, RPS27A, RPS13, RPL3, RPS24, RPL35A, RPS8, RPS25, RPL21, RPS17, POLR2J, RPS20, RPS9, RPL27A, RPL10…
REACTOME_SELENOAMINO_ACID_METABOLISM	1	1	0.120651	0.42273	4075	101	NNMT, PAPSS2, EEFSEC, RPL22, RPL35, RPS11, RPL41, RPL8, RPL37, RPLP2, RPS15A, RPS14, TXNRD1, RPL36AL, PSTK, RPL7A, RPL13, AIMP2, RPL11, RPL12, RPS5, RPS18, RPS2, RPL26L1, RPL18, RPS10, RPL36, RPL23A, RPL19, RPSA, RPL13A, RPL37A, RPL34, RPS7, RPL24, RPS23
REACTOME_REGULATION_OF_LIPID_METABOLISM_BY_PEROXISOME_PROLIFERATOR_ACTIVATED_RECEPTOR_ALPHA_PPARALPHA	1	1	0.139843	0.492551	4034	106	HELZ2, G0S2, TBL1X, ANGPTL4, GRHL1, AHRR, HDAC3, TRIB3, HMGCS1, MED16, FDFT1, PPARG
REACTOME_CHROMATIN_ORGANIZATION	1	1	-0.140858	-0.520646	6270	198	JADE1, PADI3, PRMT5, PHF8, TAF6L, KAT2B, ASH2L, TBL1XR1, SAP30, MECOM, EP300, OGT, KDM3A, ELP4, SAP18, SMARCA2, ING3, ATF7IP, WDR5, SMARCC1, SGF29, KDM2B, SUV39H1, MBIP, BRMS1, PHF21A, KMT2A, ASH1L, PRMT7, ARID1B, KMT5C, SETDB2, ING4, KANSL2, EZH2, CREBBP, HAT1, NSD3, ATF2, BRD8, CARM1, RBBP4, HMG20B, AEBP2, DOT1L, ELP2, SETD7
REACTOME_INFECTIOUS_DISEASE	1	1	0.168621	0.687755	3405	350	HBEGF, PSMB9, ISG15, SH3KBP1, DOCK2, NUP88, PSMB8, MAP2K3, PSMD8, EIF2AK2, TAF5, ELOA, PSME2, CHMP4A, PSMB7, ARF1, ANTXR2, FYN, PSME1, AP2A2, AP2S1, TAF4, RPL22, STX1A, SEC13, RPL35, MVB12A, VPS28, RPS11, PSMB3, HSPA1A, MAP2K1, SEM1, GTF2H4, PSMD14, SRC, NUP93, TAF2, CHMP7, HSP90AB1, PSMD3, PSMD2, CBL, VPS4A, NPM1, HLA-A, CHMP4B, RAN, RPL41, TAF6, RPL8, PSMD7, RPL37, RPLP2, PSMB5, MAP2K2, PPIA, G…
REACTOME_RNA_POLYMERASE_II_PRE_TRANSCRIPTION_EVENTS	1	1	-0.138971	-0.450724	5846	78	EAF2, RTF1
REACTOME_EUKARYOTIC_TRANSLATION_INITIATION	1	1	0.127015	0.45294	3987	115	EIF4A1, EIF3G, EIF2B4, RPL22, RPL35, EIF4G1, RPS11, EIF2B2, EIF2B1, EIF2B3, RPL41, RPL8, RPL37, RPLP2, RPS15A, EIF2B5, RPS14, EIF3I, RPL36AL, EIF3C, EIF3B, RPL7A, RPL13, RPL11, RPL12, RPS5, RPS18, EIF4B, RPS2, RPL26L1, RPL18, RPS10, RPL36, RPL23A, RPL19, RPSA, RPL13A, EIF3K, RPL37A, RPL34, EIF3A, RPS7, RPL24, RPS23
REACTOME_RNA_POLYMERASE_II_TRANSCRIPTION_TERMINATION	1	1	0.121872	0.397599	4196	65	ALYREF, ZNF473, SNRPD3, NUDT21, SRSF9, CPSF1, DDX39B, SRSF7, SYMPK, CSTF2, THOC1, CHTOP, CASC3, U2AF1L4, SRSF5, SNRPG, EIF4A3, CLP1, THOC5, SARNP, FYTTD1, U2AF2, NCBP1, RBM8A
REACTOME_NEDDYLATION	1	1	0.139357	0.53806	3671	210	KBTBD8, PSMB9, SOCS3, UBD, FBXL15, PSMB8, KLHL25, PSMD8, PSME2, ASB6, PSMB7, KLHL42, PSME1, SOCS2, SOCS6, DCAF10, ASB1, FBXW5, EPAS1, DDA1, FEM1B, PSMB3, KLHL22, SEM1, PSMD14, KBTBD7, PSMD3, PSMD2, LMO7, GAN, CCNF, FBXL16, DCAF11, KLHL5, PSMD7, ANKRD9, UBE2M, FBXW2, PSMB5, DCUN1D3, CISH, FBXL19, PSMC4, UBC, RBX1, CUL4A, PSMB6, SPSB3, RBBP7, PSMA6, WSB2, NEDD8, FBXO21, PSMA7, DDB1
REACTOME_RAB_REGULATION_OF_TRAFFICKING	1	1	0.119076	0.423184	3994	113	RAB3IL1, DENND6B, RAB33B, DENND3, SBF1, TRAPPC5, TBC1D13, MON1A, DENND6A, TRAPPC12, TBC1D7, RAB3A, TRAPPC1, DENND1B, ULK1, ANKRD27, TSC1, RAB6B, RAB18, AKT1, TBC1D16, TBC1D10B, RINL, HPS4, RAB32, TBC1D10A, MAP1LC3B, TSC2, DENND1C, CCZ1, GABARAPL2, RAB1B, RGP1, OPTN, DENND1A
REACTOME_NONSENSE_MEDIATED_DECAY_NMD	1	1	-0.102245	-0.350185	6011	111	RPL36A, MAGOHB, RPL9, RPL39L, GSPT2, UPF3B, RPL22L1, ETF1, RPS12, RPL17, PABPC1, RPL38, RPS28, UPF3A, UPF2, RPL7, RPL39, RPL23, RPL29, PPP2R2A, RPL5, GSPT1, RPS29, RPS3A, RNPS1, RPS21, RPS27L, RPS19, RPS27A, RPS13, RPL3, RPS24, RPL35A, RPS8, RPS25, RPL21, RPS17, RPS20, RPS9, RPL27A, RPL10, PPP2CA, RPS16, RPL30, UPF1, RPL15, RPLP1, RPL28, RPS4X, FAU, UBA52, RPL14, RPL31, RPL32, MAGOH, SMG7, RPS3, …
REACTOME_ANTIGEN_PROCESSING:_UBIQUITINATION_PROTEASOME_DEGRADATION	1	1	0.157706	0.628169	3532	277	KBTBD8, PSMB9, SOCS3, CDC34, RNF182, PRKN, DTX3L, FBXL15, HECW2, HERC6, PSMB8, KLHL25, UBE2W, PSMD8, UBE2L6, PSME2, FZR1, ASB6, MGRN1, TRIM32, PSMB7, PJA1, TRIM21, RNF123, KLHL42, PSME1, DET1, ASB1, FBXW5, ZNRF1, SH3RF1, PSMB3, KLHL22, SEM1, PSMD14, SIAH2, RNF19B, KBTBD7, PSMD3, PSMD2, RNF25, RBCK1, LMO7, GAN, CCNF, HECTD3, UBE3B, FBXL16, UBE2Q1, KLHL5, PSMD7, UBE3D, RNF4, RNF217, UBE2M, FBXW2, U…

## Sheet: Calu-3
pathway	pval	padj	ES	NES	nMoreExtreme	size	leadingEdge
KEGG_CYTOKINE_CYTOKINE_RECEPTOR_INTERACTION	0.000118497	0.00328529	0.716247	2.62171	0	107	CSF2, IL6, IL1A, TNFRSF9, IL12A, CXCL8, IL1B, CCL5, CCL20, LTB, INHBA, CXCL2, CXCL3, CX3CL1, TNFSF10, CD70, CCL2, IL15, FLT3LG, CSF1, BMP2, NGFR, LIFR, IL23A, IL15RA, TNFSF14, LIF, VEGFC, IFNAR2, TNFSF15, PDGFB, VEGFA, IL18R1, IL22RA1, IL11, EGFR, CXCL1, PDGFA, TNFRSF10A, IFNGR2, TGFB2, ACVR2A, TNFRSF25, ACVR2B, FAS, EGF, IFNGR1, OSMR, CSF2RA, TNFRSF10B, IL6ST, CXCL5
KEGG_JAK_STAT_SIGNALING_PATHWAY	0.000123671	0.00328529	0.594161	2.10117	0	83	CSF2, IL6, IL12A, STAT1, IL15, STAT2, SPRY2, SOCS1, STAT4, LIFR, PIM1, IL23A, IL15RA, JAK2, IRF9, PIK3R1, LIF, IFNAR2, STAT5A, JAK3, IL22RA1, IL11, IFNGR2, SOCS2, SOCS3, IFNGR1, OSMR, CSF2RA, IL6ST, AKT3, CLCF1, CREBBP, SOS2, SPRY1, PIK3CA, CISH, IL20RB, PIK3CD, CBLB, STAM, SPRY4, EP300, STAT3, JAK1, STAM2, SOS1, MYC, SOCS7, CBL, LEPR, BCL2L1, SPRED1, IL13RA1, SPRED2, SOCS5, IL4R, STAT5B, SOCS4
KEGG_NATURAL_KILLER_CELL_MEDIATED_CYTOTOXICITY	0.000124875	0.00328529	0.546149	1.91691	0	79	CSF2, RAET1E, ICAM1, ULBP1, TNFSF10, ITGB2, NFAT5, PIK3R1, IFNAR2, PTK2B, VAV1, NFATC2, TNFRSF10A, IFNGR2, FAS, IFNGR1, TNFRSF10B, HLA-E, RAC2, BRAF, SOS2, PPP3CC, PIK3CA, PPP3R1, HLA-B, PIK3CD
KEGG_TOLL_LIKE_RECEPTOR_SIGNALING_PATHWAY	0.000126952	0.00328529	0.638125	2.19969	0	70	IL6, IL12A, CXCL8, IL1B, NFKBIA, CCL5, IRF7, TLR6, TLR3, MAP3K8, STAT1, JUN, IKBKB, PIK3R1, IFNAR2, TLR1, MYD88, TICAM1, NFKB1, TRAF6, FOS, TRAF3, RELA, TLR2, TLR5, IRF5, AKT3, TBK1, MAP2K4, TAB2, RIPK1, PIK3CA, MAPK8, PIK3CD
KEGG_RIG_I_LIKE_RECEPTOR_SIGNALING_PATHWAY	0.000133032	0.00328529	0.637812	2.08445	0	50	IL12A, CXCL8, IFIH1, NFKBIA, IRF7, DHX58, DDX58, ISG15, CYLD, IKBKB, TRIM25, NFKB1, TRAF6, TRAF3, RELA, AZI2, CASP10, TANK, TBK1, MAP3K1, RIPK1, MAPK8
KEGG_NOD_LIKE_RECEPTOR_SIGNALING_PATHWAY	0.000133708	0.00328529	0.715035	2.32593	0	49	IL6, TNFAIP3, NLRP1, CXCL8, IL1B, NFKBIA, CCL5, CXCL2, CCL2, CASP1, BIRC3, IKBKB, RIPK2, ERBIN, NFKB1, CXCL1, TRAF6, RELA, NOD1
KEGG_LEISHMANIA_INFECTION	0.00013563	0.00328529	0.748386	2.38586	0	44	IL1A, IL12A, IL1B, NFKBIA, PTGS2, ITGAM, STAT1, JUN, ITGB2, JAK2, NCF2, MYD88, NFKB1, C3, IFNGR2, TGFB2, TRAF6, FOS, IFNGR1, RELA, TLR2
KEGG_CYTOSOLIC_DNA_SENSING_PATHWAY	0.000141303	0.00328529	0.69226	2.08958	0	33	IL6, IL1B, NFKBIA, CCL5, IRF7, DDX58, CASP1, IKBKB, TREX1, ADAR, NFKB1
KEGG_PATHWAYS_IN_CANCER	0.000212022	0.00352647	0.41189	1.64006	1	261	COL4A1, IL6, TRAF1, CXCL8, NFKBIA, PTGS2, COL4A6, RET, STAT1, JUN, FLT3LG, BIRC3, BMP2, PML, NKX3-1, IKBKB, GLI2, PIK3R1, MMP2, FOXO1, VEGFC, CDKN1A, ETS1, PDGFB, VEGFA, STAT5A, NFKB2, NFKB1, DAPK2, EGFR, EGLN3, LAMA2, PDGFA, SMAD3, FGF2, PAX8, TGFB2, TRAF6, TCF7L2, FAS, FOS, EGF, APC2, PLD1, TRAF3, PTEN, SHH, ITGA2, RUNX1, LAMB3, CSF2RA, RELA
KEGG_CHEMOKINE_SIGNALING_PATHWAY	0.000234384	0.00352647	0.504165	1.86171	1	114	CXCL8, NFKBIA, CCL5, CCL20, CXCL2, CXCL3, CX3CL1, CCL2, STAT1, STAT2, JAK2, IKBKB, PIK3R1, PTK2B, GNG2, LYN, JAK3, VAV1, NFKB1, CXCL1, FOXO3, PREX1, GNB4, TIAM2, RELA, CXCL5, RAC2, ROCK2, AKT3, GSK3B, BRAF, CXCL16, GRK3, SOS2, WASL, PIK3CA
KEGG_STEROID_BIOSYNTHESIS	0.000272331	0.00352647	-0.737621	-2.17771	0	16	DHCR7, TM7SF2, EBP, NSDHL, FDFT1, SQLE, DHCR24, LSS, CYP51A1, SC5D, MSMO1, HSD17B7
KEGG_HEMATOPOIETIC_CELL_LINEAGE	0.000281175	0.00352647	0.667746	2.02791	1	34	CSF2, IL6, IL1A, IL1B, ITGAM, FLT3LG, CSF1, CD22, IL11, ITGA5, ITGA2, CSF2RA, CD55
KEGG_MISMATCH_REPAIR	0.000298507	0.00352647	-0.679496	-2.20023	0	22	POLD1, LIG1, POLD2, RFC2, PCNA, RPA1, RFC5, RFC3, EXO1, MSH2, MSH6, RPA3, SSBP1
KEGG_BUTANOATE_METABOLISM	0.000316957	0.00352647	-0.634926	-2.13141	0	26	ACAT2, BDH1, OXCT1, HADH, ECHS1, PDHB, ALDH3A2, HMGCS1, ALDH7A1, L2HGDH, ACADS, ALDH9A1, ABAT, ACAT1, PDHA1, BDH2, AACS
KEGG_PROPANOATE_METABOLISM	0.000324675	0.00352647	-0.647799	-2.21438	0	28	ACAT2, ACSS2, LDHB, SUCLA2, ACACB, ECHS1, ALDH3A2, ALDH6A1, ACACA, ALDH7A1, SUCLG1, MCEE, ALDH9A1, ABAT, MLYCD, ACAT1, LDHA, PCCB, HIBCH
KEGG_MAPK_SIGNALING_PATHWAY	0.000326584	0.00352647	0.433301	1.69024	2	201	IL1A, IL1B, DUSP1, CACNA1G, CACNA1H, RASGRP3, MAP3K8, JUN, DUSP8, GADD45A, RASGRP1, GADD45B, IKBKB, RELB, DUSP5, PDGFB, DUSP16, DUSP10, NFKB2, NTF4, NFKB1, EGFR, NFATC2, PDGFA, NR4A1, PLA2G6, FGF2, FLNB, TGFB2, TRAF6, BDNF, ATF4, MAP3K12, FAS, FOS, EGF, CACNG8, RASA2, RPS6KA2, RRAS2, RELA, MECOM, MAP4K3, MAP4K4, STK3, RAC2, RASA1, AKT3, HSPA1L, ELK4, BRAF, MAP2K4, DDIT3, TAB2, TAOK1, SOS2, MEF2C,…
KEGG_BASE_EXCISION_REPAIR	0.00034188	0.00352647	-0.628982	-2.24056	0	33	POLD1, NTHL1, LIG1, FEN1, POLD2, LIG3, PARP1, POLE2, PCNA, POLE4, UNG, POLE, HMGB1, NEIL3, POLE3, APEX2, OGG1, SMUG1, MPG
KEGG_DNA_REPLICATION	0.00035137	0.00352647	-0.726407	-2.62433	0	35	MCM5, POLD1, RNASEH2C, MCM6, LIG1, FEN1, POLD2, RFC2, MCM3, MCM7, POLE2, PCNA, POLE4, RPA1, RFC5, RFC3, MCM2, RNASEH2A, DNA2, POLE, POLE3, POLA1, RNASEH1, RPA3, SSBP1, MCM4, RNASEH2B, RPA2, PRIM1, RFC4
KEGG_GLUTATHIONE_METABOLISM	0.000360231	0.00352647	-0.586634	-2.16525	0	38	GPX3, ANPEP, RRM2B, SRM, RRM2, GPX1, G6PD, MGST2, GGT5, RRM1, GGT1, GPX2, IDH2, GSTO2, GGCT, GSTM4, GSTP1, GSTA4, IDH1, GSS, GSTO1, PGD, GSR, GSTZ1, GGT7, TXNDC12, GSTK1, MGST1, MGST3
KEGG_CARDIAC_MUSCLE_CONTRACTION	0.000380373	0.00353747	-0.511878	-1.96465	0	44	CACNB4, COX8A, UQCR11, ATP1A3, COX5B, CACNA1D, COX5A, FXYD2, CACNG4, CYC1, UQCR10, UQCRC1, COX6A1, UQCRQ, SLC9A6, UQCRFS1, TPM2, UQCRH, ATP1A1, COX6B1
KEGG_PEROXISOME	0.000464253	0.00411195	-0.445029	-1.89538	0	69	PXMP2, MVK, MPV17L, DECR2, CAT, ACSL6, ACOX2, DHRS4, PMVK, ACAA1, IDH2, PEX11G, PXMP4, AMACR, ECI2, SLC25A17, PRDX1, SLC27A2, SOD1, IDH1, PHYH, PEX11A, MLYCD, ACOT8, SCP2, CROT, PRDX5, HSD17B4, PEX11B, ECH1, GNPAT, GSTK1, PEX10, PEX16, EPHX2, MPV17, HACL1
KEGG_TERPENOID_BACKBONE_BIOSYNTHESIS	0.000529942	0.00448042	-0.762021	-2.11037	1	13	ACAT2, MVD, MVK, FDPS, HMGCR, PMVK, IDI1, HMGCS1, PDSS1
KEGG_PENTOSE_PHOSPHATE_PATHWAY	0.00057554	0.00465116	-0.642148	-1.98247	1	19	ALDOC, PRPS1, G6PD, PFKL, GPI, PGM1, PGM2, PRPS2, ALDOA, TALDO1, PGD
KEGG_PARKINSONS_DISEASE	0.000601685	0.00465116	-0.510682	-2.33216	0	101	NDUFS3, NDUFC2, NDUFB7, SNCA, COX8A, UQCR11, NDUFB2, ATP5MC3, COX5B, NDUFA4, NDUFA2, ATP5F1D, NDUFS7, UCHL1, NDUFA8, NDUFAB1, NDUFB10, COX5A, ATP5MC1, SDHA, NDUFB6, LRRK2, VDAC3, NDUFB8, NDUFS6, CYC1, UQCR10, NDUFA3, ATP5PF, NDUFC1, ATP5PD, ATP5F1A, PARK7, UQCRC1, COX6A1, UQCRQ, NDUFA6, ATP5F1E, UQCRFS1, UBE2G2, ATP5F1C, UQCRH, ATP5PB, UBB, NDUFB9, COX6B1, SDHD, SLC25A5, SDHB, ATP5PO, ATP5F1B, CY…
KEGG_OXIDATIVE_PHOSPHORYLATION	0.000632511	0.00465116	-0.584083	-2.66695	0	104	TCIRG1, NDUFS3, NDUFC2, NDUFB7, ATP6V0E2, COX8A, ATP6V1B1, NDUFA11, UQCR11, NDUFB2, ATP6V0D1, ATP5MF, ATP5MC3, COX5B, NDUFA4, NDUFA2, ATP5F1D, NDUFS7, NDUFA8, NDUFAB1, NDUFB10, COX5A, ATP5MC1, SDHA, ATP5ME, NDUFB6, ATP6V0C, NDUFB8, NDUFS6, CYC1, UQCR10, NDUFA3, ATP5PF, NDUFC1, ATP5PD, ATP5F1A, ATP6V0B, UQCRC1, COX6A1, UQCRQ, NDUFA6, ATP5F1E, ATP6V1D, UQCRFS1, LHPP, COX11, ATP6AP1, PPA2, ATP5F1C, …
KEGG_FATTY_ACID_METABOLISM	0.000673627	0.00465116	-0.591507	-2.08957	1	32	ACAT2, ACSL6, HADH, ACAA1, ECHS1, ALDH3A2, ACADVL, GCDH, ECI2, ALDH7A1, ACADS, ACAA2, ADH5, ALDH9A1, ACAT1
KEGG_PYRUVATE_METABOLISM	0.000683761	0.00465116	-0.57536	-2.04955	1	33	ACAT2, ACSS2, LDHB, ACACB, PDHB, ALDH3A2, PC, PKM, GRHPR, ACACA, MDH1, ALDH7A1, GLO1, ALDH9A1, MDH2, ACAT1, ACYP1, LDHA, DLAT, HAGHL, HAGH, PDHA1, LDHD, ACYP2, ME3
KEGG_SPLICEOSOME	0.000733676	0.00465116	-0.372227	-1.74588	0	126	HSPA1A, LSM7, SF3B5, SNRPD3, HSPA8, SRSF2, PRPF31, HSPA2, THOC3, HSPA1B, SNRPD2, SNRNP40, ISY1, ALYREF, SNRPA1, HNRNPA3, U2AF1, PPIH, PRPF8, SART1, SNRPE, U2AF2, LSM3, SNRPG, EFTUD2, SNRPF, TXNL4A, SNRNP70, SRSF9, SRSF1, PHF5A, RBM8A, BCAS2, PUF60, TRA2B, SNRPA, LSM2, NCBP1, SNU13, ZMAT2, SNRPB, SNRPC, PRPF19, LSM5, USP39, SRSF6, PPIE, XAB2, PPIL1, SRSF8, PRPF38A, SNRNP200, DDX39B, CWC15, HNRNPA1…
KEGG_PRION_DISEASES	0.000748503	0.00465116	0.700162	1.94901	4	23	IL6, IL1A, IL1B, CCL5, EGR1
KEGG_NUCLEOTIDE_EXCISION_REPAIR	0.00075358	0.00465116	-0.496074	-1.89321	1	43	POLD1, CETN2, LIG1, POLD2, RFC2, POLE2, PCNA, POLE4, RPA1, RFC5, RFC3, DDB1, POLE, POLE3, RBX1
KEGG_ALZHEIMERS_DISEASE	0.000775194	0.00465116	-0.398601	-1.89191	0	135	NDUFS3, NDUFC2, NDUFB7, SNCA, COX8A, UQCR11, NDUFB2, ATP5MC3, COX5B, NDUFA4, NDUFA2, CACNA1D, ATP5F1D, NDUFS7, NDUFA8, BAD, NDUFAB1, NDUFB10, HSD17B10, COX5A, ATP5MC1, SDHA, NDUFB6, CALM1, NDUFB8, PSENEN, CALM3, NDUFS6, CYC1, UQCR10, CDK5, NDUFA3, ATP5PF, NDUFC1, ATP5PD, ATP5F1A, UQCRC1, COX6A1, UQCRQ, NDUFA6, ATP5F1E, UQCRFS1, PLCB3, LRP1, ATP5F1C, UQCRH, ATP5PB, NOS1, MAPT, NDUFB9, COX6B1, SDHD…
KEGG_HUNTINGTONS_DISEASE	0.000892061	0.0051851	-0.370715	-1.79279	0	155	POLR2F, NDUFS3, NDUFC2, POLR2L, NDUFB7, COX8A, UQCR11, NDUFB2, ATP5MC3, COX5B, NDUFA4, NDUFA2, AP2M1, ATP5F1D, NDUFS7, NDUFA8, NDUFAB1, NDUFB10, POLR2E, GPX1, COX5A, ATP5MC1, SDHA, POLR2I, NDUFB6, VDAC3, NDUFB8, BAX, NDUFS6, CYC1, UQCR10, HDAC1, NDUFA3, ATP5PF, NDUFC1, ATP5PD, ATP5F1A, UQCRC1, COX6A1, UQCRQ, POLR2J, NDUFA6, ATP5F1E, UQCRFS1, AP2S1, DNAL1, PLCB3, ATP5F1C, SOD1, UQCRH, TAF4, ATP5PB…
KEGG_PYRIMIDINE_METABOLISM	0.00109649	0.00618022	-0.377205	-1.68726	1	90	POLD1, RRM2B, POLR2F, POLR2L, DTYMK, NME1, NME1-NME2, POLR3K, ENTPD1, POLD2, NME3, ITPA, RRM2, TYMS, TK1, POLE2, POLR2E, POLE4, DHODH, POLR2I, POLR3G, RRM1, NT5M, DUT, POLR3H, CTPS1, UMPS, POLR2J, POLE, POLE3, POLR1E, NME4, POLA1, UCK1, POLR2C, UPRT, NME2, POLR1A
KEGG_VIBRIO_CHOLERAE_INFECTION	0.0011655	0.00620908	-0.481622	-1.86959	2	46	TCIRG1, ATP6V0E2, ATP6V1B1, ATP6V0D1, ADCY3, ATP6V0C, SEC61A2, PRKACA, ATP6V0B, ATP6V1D, ATP6AP1, SEC61A1, KDELR2, ATP6V0E1, PDIA4, PRKCA, SLC12A2, GNAS, SEC61B, ATP6V0A2, ACTB, KDELR3
KEGG_B_CELL_RECEPTOR_SIGNALING_PATHWAY	0.00116838	0.00620908	0.546813	1.8413	8	60	NFKBIA, IFITM1, RASGRP3, JUN, NFAT5, CD22, IKBKB, PIK3R1, LYN, VAV1, NFKB1, NFATC2, NFKBIE, BCL10, FOS, PIK3AP1, RELA, RAC2, AKT3, GSK3B, SOS2, PPP3CC, PIK3CA, PPP3R1, PIK3CD
KEGG_T_CELL_RECEPTOR_SIGNALING_PATHWAY	0.00138035	0.0071318	0.4975	1.73779	10	77	CSF2, NFKBIA, MAP3K8, JUN, RASGRP1, NFAT5, IKBKB, PIK3R1, VAV1, NFKB1, NFATC2, NFKBIE, BCL10, NCK1, FOS, RELA, AKT3, GSK3B, SOS2, PPP3CC, PIK3CA, PPP3R1, PIK3CD, CBLB, KRAS, DLG1, NFATC4, PDPK1, PPP3CA, SOS1, CBL
KEGG_PURINE_METABOLISM	0.00149925	0.00753677	-0.342564	-1.60866	1	128	PDE7B, POLD1, AK7, RRM2B, POLR2F, POLR2L, PRPS1, NME1, NME1-NME2, POLR3K, ENTPD1, POLD2, NME3, APRT, ITPA, ADCY3, RRM2, POLE2, AK2, POLR2E, POLE4, PAPSS2, POLR2I, POLR3G, RRM1, NT5M, PDE3B, PAPSS1, POLR3H, POLR2J, PKM, POLE, POLE3, POLR1E, NME4, IMPDH1, POLA1, DGUOK, ATIC, PAICS, AK1, GUCY1B1, POLR2C, PDE5A, PRPS2, PFAS, AK4, NME2, POLR1A, PDE6D, ADCY6, GUK1, AMPD2, POLR2G, HPRT1, ADSL, NUDT5, AM…
KEGG_GRAFT_VERSUS_HOST_DISEASE	0.00176622	0.00864517	0.768783	1.87594	10	13	IL6, IL1A, IL1B, HLA-F, FAS, HLA-E
KEGG_APOPTOSIS	0.00226615	0.0108078	0.492781	1.71485	17	75	IL1A, IL1B, NFKBIA, TNFSF10, IRAK2, BIRC3, EXOG, IKBKB, PIK3R1, CFLAR, MYD88, NFKB1, TNFRSF10A, FAS, CASP7, RELA, TNFRSF10B, AKT3, CASP10, IRAK3, XIAP, PPP3CC, RIPK1, PIK3CA, PPP3R1, PIK3CD
KEGG_NEUROACTIVE_LIGAND_RECEPTOR_INTERACTION	0.00241209	0.0112162	0.502334	1.7316	18	70	GRIN3B, PTGER2, BDKRB2, P2RY6, F2RL2, PTAFR, GLP2R, GRIN2D, ADRB2, GABRA5, PTGER4, SSTR2, GABRE, OPRL1, NR3C1, HRH1, OXTR, CHRNB1, CHRNA7, CHRNB4, ADRA1B, GIPR, S1PR2
REACTOME_GENERIC_TRANSCRIPTION_PATHWAY	0.00010007	0.0119333	0.331839	1.38867	0	964	CSF2, NR4A3, PLXNA4, SERPINE1, PRDM1, RUNX2, TXNIP, TP63, BBC3, KLF4, PMAIP1, CCN2, CASP1, NR1D1, STAT1, JUN, THBS1, ZNF546, GADD45A, BMP2, PML, HDAC9, ZNF596, LIFR, NUAK1, RSPO3, SOD2, GLI2, SKIL, NR1D2, NR4A2, SOX2, FOXO1, ZNF704, FBXW7, CDKN1A, GATA3, RICTOR, EPC1, SOX9, PSMB9, ZNF333, VEGFA, ZNF175, ZNF708, AGO2, JUNB, CITED2, ZNF267, FBXO32, ZNF627, ZNF14, CCNT2, ZNF460, ZNF484, EGFR, NFATC2…
REACTOME_CYTOKINE_SIGNALING_IN_IMMUNE_SYSTEM	0.000100746	0.0119333	0.566041	2.3469	0	611	CSF2, IL6, MX2, IFIT2, TRIM22, IL1A, IFIT3, TNFRSF9, OAS2, XAF1, IFIT1, GBP1, BST2, IL12A, CXCL8, IL1B, NFKBIA, CCL5, CCL20, MX1, USP18, LTB, IFITM1, DUSP1, IFITM2, ICAM1, IRF1, HERC5, OASL, IRF7, CXCL2, PTGS2, ITGAM, GBP4, ISG20, PTAFR, OAS3, RET, RASGRP3, DDX58, MAP3K8, IRAK2, GRIN2D, CD70, UBE2L6, HBEGF, CCL2, ISG15, CASP1, STAT1, JUN, LGALS9, EGR1, IL15, MT2A, SP100, FLT3LG, STAT2, UBA7, BIRC…
REACTOME_SIGNALING_BY_INTERLEUKINS	0.000102062	0.0119333	0.486766	1.99396	0	449	CSF2, IL6, IL1A, IL12A, CXCL8, IL1B, NFKBIA, CCL5, CCL20, DUSP1, ICAM1, CXCL2, PTGS2, ITGAM, PTAFR, RET, RASGRP3, MAP3K8, IRAK2, GRIN2D, HBEGF, CCL2, CASP1, STAT1, JUN, LGALS9, IL15, FLT3LG, STAT2, IRS2, CSF1, DUSP8, SOCS1, ZEB1, STAT4, RASGRP1, LIFR, ITGB2, PIM1, IL23A, IL15RA, SOD2, JAK2, IKBKB, PPP2R5B, DAB2IP, PELI1, PIK3R1, MMP2, SOX2, FOXO1, DUSP5, LIF, FRS2, CDKN1A, GATA3, DLG4, EREG, FGB,…
REACTOME_INTERFERON_SIGNALING	0.000112524	0.0119333	0.723849	2.76127	0	157	MX2, IFIT2, TRIM22, IFIT3, OAS2, XAF1, IFIT1, GBP1, BST2, MX1, USP18, IFITM1, IFITM2, ICAM1, IRF1, HERC5, OASL, IRF7, GBP4, ISG20, PTAFR, OAS3, DDX58, UBE2L6, ISG15, STAT1, EGR1, MT2A, SP100, STAT2, UBA7, PML, TRIM21, SOCS1, IFI35, SAMHD1, TRIM5, TRIM14, EIF2AK2, JAK2, IRF9, HLA-F, TRIM25, GBP3, IFNAR2, IRF8, CIITA, ADAR, TRIM38, KPNA7, IRF2, IFITM3, TRIM6, GBP2, TRIM34, FLNB, IFNGR2, IFI6, TRIM2…
REACTOME_TOLL_LIKE_RECEPTOR_CASCADES	0.000116158	0.0119333	0.527455	1.96721	0	131	NFKBIA, IRF7, ITGAM, TLR6, TLR3, MAP3K8, IRAK2, JUN, BIRC3, SOCS1, ITGB2, IKBKB, PELI1, FGB, FGG, TLR1, MYD88, RIPK2, TICAM1, NFKB2, NFKB1, TRAF6, FOS, TRAF3, RPS6KA2, RELA, NOD1, NKIRAS1, TLR2, TLR5, MEF2A, CREB1, TANK, CTSS, EEA1, TAB3, TBK1, IRAK3, MAP2K4, TAB2, SAA1, MEF2C, MAP3K1, RIPK1, PELI2, MAPK8, FBXW11, DUSP4, MAP2K3, CD180, BTRC, CASP8, IKBKE
REACTOME_GPCR_LIGAND_BINDING	0.000116306	0.0119333	0.504718	1.87501	0	126	CXCL8, CCL5, CCL20, PTGER2, CXCL2, EDN2, CXCL3, CX3CL1, BDKRB2, P2RY6, F2RL2, ADGRE2, PTAFR, GLP2R, ADRB2, ADM2, PTGER4, EDN1, ADM, PLPPR3, ADGRE1, GPR132, SSTR2, GNG2, GPR37L1, CXCL1, OPRL1, C3, HRH1, GNB4, ECE1, GPR37, OXTR, SHH, CD55, CXCL5, ADRA1B, TAS2R4, GIPR, S1PR2
REACTOME_TOLL_LIKE_RECEPTOR_4_TLR4_CASCADE	0.00011861	0.0119333	0.540911	1.97927	0	112	NFKBIA, IRF7, ITGAM, TLR6, MAP3K8, IRAK2, JUN, BIRC3, SOCS1, ITGB2, IKBKB, PELI1, TLR1, MYD88, RIPK2, TICAM1, NFKB2, NFKB1, TRAF6, FOS, TRAF3, RPS6KA2, RELA, NOD1, NKIRAS1, TLR2, MEF2A, CREB1, TANK, TAB3, TBK1, IRAK3, MAP2K4, TAB2, SAA1, MEF2C, MAP3K1, RIPK1, PELI2, MAPK8, FBXW11, DUSP4, MAP2K3, CD180, BTRC, CASP8, IKBKE
REACTOME_CLASS_A_1_RHODOPSIN_LIKE_RECEPTORS	0.00012387	0.0119333	0.577026	2.02483	0	80	CXCL8, CCL5, CCL20, PTGER2, CXCL2, EDN2, CXCL3, CX3CL1, BDKRB2, P2RY6, F2RL2, PTAFR, ADRB2, PTGER4, EDN1, PLPPR3, GPR132, SSTR2, GPR37L1, CXCL1, OPRL1, C3, HRH1, ECE1, GPR37, OXTR
REACTOME_ANTIVIRAL_MECHANISM_BY_IFN_STIMULATED_GENES	0.000124177	0.0119333	0.609202	2.13469	0	79	MX2, OAS2, IFIT1, MX1, USP18, HERC5, OASL, OAS3, DDX58, UBE2L6, ISG15, STAT1, UBA7, EIF2AK2, TRIM25, KPNA7, FLNB
REACTOME_INTERLEUKIN_4_AND_INTERLEUKIN_13_SIGNALING	0.000125597	0.0119333	0.707177	2.45114	0	73	IL6, IL1A, IL12A, CXCL8, IL1B, ICAM1, PTGS2, ITGAM, CCL2, STAT1, SOCS1, ZEB1, ITGB2, PIM1, IL23A, JAK2, PIK3R1, MMP2, SOX2, FOXO1, LIF, CDKN1A, GATA3, VEGFA, JUNB, HMOX1, JAK3, MUC1, FOXO3, FGF2, BCL6, FOS, SOCS3
REACTOME_INTERFERON_GAMMA_SIGNALING	0.000128025	0.0119333	0.784286	2.66268	0	65	TRIM22, OAS2, GBP1, ICAM1, IRF1, OASL, IRF7, GBP4, PTAFR, OAS3, STAT1, MT2A, SP100, PML, TRIM21, SOCS1, TRIM5, TRIM14, JAK2, IRF9, HLA-F, TRIM25, GBP3, IRF8, CIITA, TRIM38, IRF2, TRIM6, GBP2, TRIM34, IFNGR2, TRIM29, SOCS3, IFNGR1, TRIM31, HLA-E, IRF5, PTPN2
REACTOME_DDX58_IFIH1_MEDIATED_INDUCTION_OF_INTERFERON_ALPHA_BETA	0.000128287	0.0119333	0.629633	2.12486	0	62	TNFAIP3, IFIH1, NFKBIA, HERC5, IRF7, DHX58, DDX58, UBE2L6, ISG15, UBA7, NLRC5, CYLD, IKBKB, TRIM25, NFKB2, NFKB1, TRAF6, TRAF3, RELA, NKIRAS1, CASP10, TANK, TBK1, SAA1, CREBBP, MAP3K1, RIPK1
REACTOME_INTERFERON_ALPHA_BETA_SIGNALING	0.000132468	0.0119333	0.84711	2.76548	0	51	MX2, IFIT2, IFIT3, OAS2, XAF1, IFIT1, BST2, MX1, USP18, IFITM1, IFITM2, IRF1, OASL, IRF7, ISG20, OAS3, ISG15, STAT1, EGR1, STAT2, SOCS1, IFI35, SAMHD1, IRF9, HLA-F, IFNAR2, IRF8, ADAR, IRF2, IFITM3, GBP2, IFI6, PSMB8, SOCS3
REACTOME_PEPTIDE_LIGAND_BINDING_RECEPTORS	0.000135135	0.0119333	0.646683	2.06168	0	44	CXCL8, CCL5, CCL20, CXCL2, EDN2, CXCL3, CX3CL1, BDKRB2, F2RL2, EDN1, SSTR2, GPR37L1, CXCL1, OPRL1, C3, ECE1, GPR37, OXTR
REACTOME_NEGATIVE_REGULATORS_OF_DDX58_IFIH1_SIGNALING	0.000139528	0.0119333	0.70796	2.14913	0	34	TNFAIP3, IFIH1, HERC5, DDX58, UBE2L6, ISG15, UBA7, NLRC5, CYLD, TRIM25
REACTOME_INTERLEUKIN_2_FAMILY_SIGNALING	0.00014374	0.0119333	0.689925	2.01661	0	29	CSF2, STAT1, LGALS9, IL15, STAT4, IL15RA, JAK2, PIK3R1, PTK2B, STAT5A, JAK3, GAB2, CSF2RA
REACTOME_INTERLEUKIN_10_SIGNALING	0.000146778	0.0119333	0.890978	2.52799	0	25	CSF2, IL6, IL1A, IL12A, CXCL8, IL1B, CCL5, CCL20, ICAM1, CXCL2, PTGS2, PTAFR, CCL2, CSF1, LIF, CXCL1
REACTOME_RAF_INDEPENDENT_MAPK1_3_ACTIVATION	0.000149054	0.0119333	0.75467	2.08418	0	22	IL6, DUSP1, DUSP8, JAK2, DUSP5, DUSP16, DUSP10
REACTOME_DISEASES_OF_IMMUNE_SYSTEM	0.000152579	0.0119333	0.784771	2.09572	0	19	NFKBIA, TLR6, TLR3, IKBKB, TLR1, MYD88, TICAM1, NFKB2, NFKB1, TRAF3, RELA, TLR2, TLR5
KEGG_NEUROTROPHIN_SIGNALING_PATHWAY	0.00270907	0.0120178	0.440342	1.61953	22	111	NFKBIA, IRAK2, JUN, IRS2, NGFR, IKBKB, PIK3R1, FRS2, RIPK2, NTF4, NFKB1, SH2B3, FOXO3, NFKBIE, TRAF6, BDNF, ATF4, ZNF274, RPS6KA2, RELA, NTRK3, GAB1, AKT3, SH2B2, GSK3B, BRAF, IRAK3, SOS2, MAP3K1, PIK3CA, RAPGEF1, MAPK8, PIK3CD, RPS6KA6
KEGG_CELL_CYCLE	0.0027137	0.0120178	-0.341699	-1.59197	3	116	MCM5, CCNB1, MCM6, CDC45, CCNB3, SKP2, ESPL1, BUB1B, PLK1, CDC20, PRKDC, ORC1, CDC6, CDC25C, E2F2, MCM3, MCM7, PCNA, CCNA2, TFDP1, MCM2, E2F1, ANAPC5, HDAC1, CCNB2, CDKN2C, RBX1, CDK4, ANAPC11, ANAPC4, MAD1L1, MAD2L1, CDK2, BUB3, CCNE1, SFN, SMC1A, ANAPC2, MAD2L2, BUB1, CHEK1, YWHAQ, MCM4, CDC25A, SKP1
REACTOME_REGULATION_OF_IFNA_SIGNALING	0.000162973	0.0120981	0.850419	2.03293	0	12	USP18, STAT1, STAT2, SOCS1, IFNAR2, SOCS3
REACTOME_OAS_ANTIVIRAL_RESPONSE	0.000170969	0.0120981	0.918431	1.98852	0	8	OAS2, OASL, OAS3, DDX58
REACTOME_PD_1_SIGNALING	0.000183419	0.0120999	0.975019	1.74876	0	4	CD274, PTPN6
REACTOME_TOLL_LIKE_RECEPTOR_TLR1:TLR2_CASCADE	0.000244828	0.0120999	0.530863	1.885	1	87	NFKBIA, TLR6, MAP3K8, IRAK2, JUN, SOCS1, IKBKB, PELI1, TLR1, MYD88, RIPK2, NFKB2, NFKB1, TRAF6, FOS, RPS6KA2, RELA, NOD1, NKIRAS1, TLR2, MEF2A, CREB1, TAB3, IRAK3, MAP2K4, TAB2, SAA1, MEF2C, MAP3K1, PELI2, MAPK8, FBXW11, DUSP4, MAP2K3, BTRC
REACTOME_UNWINDING_OF_DNA	0.000258665	0.0120999	-0.792896	-2.14796	0	12	MCM5, MCM6, CDC45, GINS2, MCM3, MCM7, GINS4, MCM2
REACTOME_FORMATION_OF_ATP_BY_CHEMIOSMOTIC_COUPLING	0.000275482	0.0120999	-0.743277	-2.2032	0	16	ATP5MF, ATP5MC3, ATP5F1D, ATP5MC1, ATP5ME, ATP5PF, ATP5PD, ATP5F1A, ATP5F1E, ATP5F1C, ATP5PB, ATP5MG, ATP5PO, ATP5F1B
REACTOME_LAGGING_STRAND_SYNTHESIS	0.000293945	0.0120999	-0.698449	-2.21038	0	20	POLD1, LIG1, FEN1, POLD2, RFC2, PCNA, RPA1, RFC5, RFC3, DNA2, POLA1, RPA3, RPA2, PRIM1, RFC4
REACTOME_PCNA_DEPENDENT_LONG_PATCH_BASE_EXCISION_REPAIR	0.000297265	0.0120999	-0.729313	-2.34371	0	21	POLD1, LIG1, FEN1, POLD2, RFC2, POLE2, PCNA, POLE4, RPA1, RFC5, RFC3, POLE, POLE3, RPA3, APEX1
REACTOME_GLYOXYLATE_METABOLISM_AND_GLYCINE_DEGRADATION	0.000308261	0.0120999	-0.640667	-2.10892	0	23	HOGA1, PXMP2, BCKDHB, LIPT2, GLDC, NDUFAB1, GCSH, ALDH4A1, PDHB, GRHPR
REACTOME_CHOLESTEROL_BIOSYNTHESIS	0.000309981	0.0120999	-0.83244	-2.77363	0	24	ACAT2, DHCR7, MVD, TM7SF2, EBP, NSDHL, FDFT1, MVK, FDPS, SQLE, DHCR24, LSS, CYP51A1, HMGCR, PMVK, IDI1, SC5D, MSMO1, HSD17B7, HMGCS1, ARV1
REACTOME_TELOMERE_C_STRAND_LAGGING_STRAND_SYNTHESIS	0.000309981	0.0120999	-0.711135	-2.36945	0	24	POLD1, LIG1, FEN1, POLD2, RFC2, POLE2, PCNA, POLE4, RPA1, RFC5, RFC3, DNA2, POLE, POLE3, POLA1, RPA3
REACTOME_RESOLUTION_OF_AP_SITES_VIA_THE_MULTIPLE_NUCLEOTIDE_PATCH_REPLACEMENT_PATHWAY	0.000313578	0.0120999	-0.702935	-2.36586	0	25	POLD1, LIG1, FEN1, POLD2, PARP1, RFC2, POLE2, PCNA, POLE4, RPA1, RFC5, RFC3, POLE, POLE3
REACTOME_GAP_FILLING_DNA_REPAIR_SYNTHESIS_AND_LIGATION_IN_GG_NER	0.000313578	0.0120999	-0.622893	-2.09646	0	25	POLD1, LIG1, POLD2, LIG3, RFC2, POLE2, PCNA, POLE4, RPA1, RFC5, RFC3, POLE, POLE3, UBB, RPA3, UBA52
REACTOME_TRANSFERRIN_ENDOCYTOSIS_AND_RECYCLING	0.000319183	0.0120999	-0.627654	-2.16251	0	27	TCIRG1, TFR2, TF, ATP6V0E2, STEAP3, ATP6V1B1, ATP6V0D1, MCOLN1, ATP6V0C, ATP6V0B, ATP6V1D, ATP6AP1, ATP6V0E1, TFRC
REACTOME_G1_S_SPECIFIC_TRANSCRIPTION	0.000322789	0.0120999	-0.704623	-2.45266	0	28	CDC45, LIN52, ORC1, CDC6, RRM2, TYMS, TK1, PCNA, TFDP1, E2F1, DHFR, HDAC1, POLA1, CDT1, CCNE1, FBXO5, RBBP4
REACTOME_INTERCONVERSION_OF_NUCLEOTIDE_DI_AND_TRIPHOSPHATES	0.000322789	0.0120999	-0.644242	-2.24248	0	28	AK7, RRM2B, DCTPP1, DTYMK, NME1, NME3, RRM2, TYMS, AK2, RRM1, DUT, CTPS1, NME4, TXN, AK1, AK4, NME2, GUK1, GSR
REACTOME_EXTENSION_OF_TELOMERES	0.000328407	0.0120999	-0.728059	-2.5526	0	29	POLD1, LIG1, RUVBL2, FEN1, POLD2, RFC2, NHP2, POLE2, PCNA, POLE4, RPA1, RFC5, RFC3, DNA2, WRAP53, POLE, POLE3, POLA1, RUVBL1, RPA3
REACTOME_CRISTAE_FORMATION	0.000328407	0.0120999	-0.685448	-2.4032	0	29	ATP5MF, ATP5MC3, ATP5F1D, CHCHD6, SAMM50, ATP5MC1, ATP5ME, MICOS13, ATP5PF, ATP5PD, ATP5F1A, MICOS10, ATP5F1E, MTX1, ATP5F1C, ATP5PB, CHCHD3, ATP5MG, ATP5PO, APOO, ATP5F1B
REACTOME_RECOGNITION_OF_DNA_DAMAGE_BY_PCNA_CONTAINING_REPLICATION_COMPLEX	0.000331455	0.0120999	-0.584073	-2.06819	0	30	POLD1, POLD2, RFC2, POLE2, PCNA, POLE4, RPA1, RFC5, RFC3, DDB1, POLE, POLE3, RBX1, DTL, UBB, RPA3
REACTOME_ACTIVATION_OF_THE_PRE_REPLICATIVE_COMPLEX	0.000342466	0.0120999	-0.663292	-2.38135	0	32	MCM5, MCM6, CDC45, MCM10, ORC1, CDC6, MCM3, MCM7, POLE2, POLE4, RPA1, MCM2, GMNN, POLE, POLE3, POLA1, CDK2, CDT1, RPA3, MCM4, MCM8, ORC3, RPA2, PRIM1
REACTOME_DNA_STRAND_ELONGATION	0.000342466	0.0120999	-0.722146	-2.59265	0	32	MCM5, POLD1, MCM6, CDC45, GINS2, LIG1, FEN1, POLD2, RFC2, MCM3, MCM7, PCNA, GINS4, RPA1, RFC5, RFC3, MCM2, DNA2
REACTOME_TELOMERE_MAINTENANCE	0.000352734	0.0120999	-0.656881	-2.38189	0	34	POLD1, LIG1, RUVBL2, FEN1, POLD2, RFC2, NHP2, POLE2, PCNA, POLE4, RPA1, RFC5, RFC3, DNA2, WRAP53, POLE, POLE3, POLA1, RUVBL1, RPA3, ACD, TERF1, RPA2, PRIM1, RFC4
REACTOME_ACTIVATION_OF_ATR_IN_RESPONSE_TO_REPLICATION_STRESS	0.000358038	0.0120999	-0.607592	-2.23668	0	36	MCM5, MCM6, CDC45, MCM10, ORC1, CDC6, CDC25C, RFC2, MCM3, MCM7, RPA1, RFC5, RFC3, MCM2, CDK2, RPA3, CHEK1, MCM4, CDC25A, MCM8, ORC3, RPA2, RFC4
REACTOME_RESOLUTION_OF_ABASIC_SITES_AP_SITES	0.000363636	0.0120999	-0.651301	-2.43497	0	38	POLD1, NTHL1, LIG1, FEN1, POLD2, LIG3, PARP1, RFC2, POLE2, PCNA, POLE4, RPA1, RFC5, RFC3, UNG, POLE, POLE3, OGG1, SMUG1, MPG, RPA3, APEX1, PNKP, NEIL2
REACTOME_DUAL_INCISION_IN_GG_NER	0.000375094	0.0120999	-0.504355	-1.91587	0	41	POLD1, POLD2, PARP1, RFC2, POLE2, PCNA, POLE4, RPA1, RFC5, RFC3, DDB1, POLE, CHD1L, POLE3, RBX1, UBB, RPA3, UBA52, ERCC1, RPA2, RFC4, DDB2, ERCC2
REACTOME_ACTIVATION_OF_GENE_EXPRESSION_BY_SREBF_SREBP	0.000376223	0.0120999	-0.515414	-1.96865	0	42	DHCR7, MVD, TM7SF2, FDFT1, FASN, MVK, FDPS, SQLE, LSS, SCD, CYP51A1, HMGCR, PMVK, IDI1, SC5D, ACACB
REACTOME_BASE_EXCISION_REPAIR	0.00038432	0.0120999	-0.616814	-2.38116	0	44	POLD1, NTHL1, LIG1, FEN1, POLD2, LIG3, PARP1, RFC2, POLE2, PCNA, POLE4, RPA1, RFC5, RFC3, UNG, POLE, NEIL3, POLE3, OGG1, SMUG1, MPG, RPA3, APEX1, ACD, TERF1, PNKP, NEIL2
REACTOME_COMPLEX_I_BIOGENESIS	0.000401445	0.0120999	-0.637313	-2.51301	0	49	NDUFS3, NDUFC2, NDUFB7, NDUFA11, NDUFB11, NDUFB2, NDUFA2, NDUFS7, NDUFA8, NDUFA13, NDUFAB1, NDUFB10, NDUFAF3, NDUFB6, NDUFB8, NDUFS6, NDUFA3, NDUFC1, NDUFA6, NUBPL, ACAD9, NDUFB9, NDUFAF6, NDUFV1, NDUFA9, NDUFB1, NDUFA1, NDUFA10, TIMMDC1, NDUFA7, NDUFS5, NDUFB3, NDUFS8, NDUFA12
REACTOME_PYRUVATE_METABOLISM_AND_CITRIC_ACID_TCA_CYCLE	0.000406009	0.0120999	-0.489826	-1.93805	0	50	MPC2, LDHB, SDHA, SUCLA2, IDH3B, IDH2, PDHB, MPC1, IDH3G, FH, L2HGDH, SUCLG1, BSG, SDHD, GLO1, FAHD1, D2HGDH, SDHB, MDH2, VDAC1, GSTZ1, LDHA, DLAT, HAGH, PDHA1, ME3, PDP2, PDK2, ACO2
REACTOME_EXTRACELLULAR_MATRIX_ORGANIZATION	0.000440092	0.0120999	0.434209	1.68572	3	191	COL4A1, SERPINE1, PXDN, ICAM1, SPARC, ITGAM, COL4A6, FBN2, THBS1, EFEMP2, BMP2, ITGB2, MMP2, COL16A1, FGB, PDGFB, FGG, COL11A2, MMP25, ICAM5, LAMA2, COL1A1, SCUBE1, PDGFA, ADAM12, P3H2, ADAM8, SDC4, FGF2, TGFB2, ADAMTS4, COL9A2, MATN3, ITGA5, CEACAM1, ITGA2, LAMB3, PHYKPL, NTN4, MMP24, LTBP4, ITGB8, LOX, ADAMTS9, ITGA2B, COL4A4
REACTOME_CHROMOSOME_MAINTENANCE	0.000448833	0.0120999	-0.622558	-2.57989	0	61	POLD1, CENPM, OIP5, CENPS, CENPA, CENPX, CENPO, CENPI, CENPT, LIG1, RUVBL2, CENPP, FEN1, POLD2, HJURP, RFC2, NHP2, POLE2, PCNA, POLE4, RPA1, RFC5, RFC3, DNA2, WRAP53, CENPW, POLE, POLE3, POLA1, RUVBL1, CENPU, RPA3, CENPK, CENPN, ACD, RBBP4, TERF1, RBBP7, ITGB3BP, RPA2, MIS18A, PRIM1, RFC4
REACTOME_MITOCHONDRIAL_PROTEIN_IMPORT	0.000453926	0.0120999	-0.541276	-2.26815	0	64	TIMM21, TIMM8B, CMC4, TIMM13, CHCHD7, TOMM40, SAMM50, ATP5MC1, CHCHD2, NDUFB8, SLC25A13, CYC1, TOMM6, TOMM5, ATP5F1A, IDH3G, PMPCA, TIMM17A, GRPEL1, MTX1, COA4, FXN, CHCHD5, HSPD1, CHCHD3, CMC2, ATP5F1B, TIMM10B, VDAC1, TIMM50, TIMM23, HSPA9, COQ2, LDHD, GFER, PAM16, COA6, ACO2, TOMM22, PITRM1, CHCHD10, TIMM8A
REACTOME_ASSEMBLY_OF_THE_PRE_REPLICATIVE_COMPLEX	0.000463177	0.0120999	-0.505404	-2.13013	0	66	MCM5, MCM6, ORC1, PSMB3, CDC6, E2F2, MCM3, MCM7, MCM2, PSMD3, PSMD9, PSMD5, E2F1, GMNN, PSMD2, PSMD1, PSMC4, PSME3, PSMC5, PSMA7, PSMB6, PSMB5, PSMA2, UBB, PSMC1, CDT1, PSMB2, PSMC3, UBA52, PSMD13, MCM4, MCM8, PSMF1, ORC3, PSMB1, PSMD10, PSMC2, PSMB7
REACTOME_HDR_THROUGH_HOMOLOGOUS_RECOMBINATION_HRR	0.000463177	0.0120999	-0.459023	-1.93465	0	66	POLD1, POLD2, RHNO1, RFC2, SLX1A, POLE2, PCNA, POLE4, RPA1, RFC5, RFC3, EXO1, DNA2, POLE, POLE3, BLM, UBB, RPA3, RTEL1, XRCC3, RAD51, TOP3A, UBA52, SLX1B, CHEK1, RAD51C, BRCA1, SPIDR, RPA2, RFC4
REACTOME_ORC1_REMOVAL_FROM_CHROMATIN	0.0004662	0.0120999	-0.521698	-2.20798	0	68	MCM5, MCM6, SKP2, ORC1, PSMB3, CDC6, MCM3, MCM7, CCNA2, MCM2, PSMD3, PSMD9, PSMD5, PSMD2, PSMD1, PSMC4, PSME3, PSMC5, RBX1, PSMA7, PSMB6, PSMB5, PSMA2, CDK2, UBB, PSMC1, CDT1, PSMB2, PSMC3, UBA52, PSMD13, MCM4, SKP1, MCM8, PSMF1, ORC3, PSMB1, PSMD10, PSMC2, PSMB7
REACTOME_APC_C:CDH1_MEDIATED_DEGRADATION_OF_CDC20_AND_OTHER_APC_C:CDH1_TARGETED_PROTEINS_IN_LATE_MITOSIS_EARLY_G1	0.000471254	0.0120999	-0.462615	-1.97316	0	70	SKP2, PLK1, AURKA, CDC20, PSMB3, ANAPC15, UBE2C, AURKB, PSMD3, PSMD9, PSMD5, ANAPC5, PSMD2, PSMD1, PSMC4, PSME3, PSMC5, ANAPC11, PSMA7, PSMB6, ANAPC4, PSMB5, PSMA2, UBB, PSMC1, PSMB2, PSMC3, ANAPC2, UBA52, PSMD13, PSMF1, PSMB1, PSMD10, PSMC2, PSMB7, CDC26, PSMA1, PTTG1, FZR1, SEM1, ANAPC7, CDC23, PSMD4, PSMB4, PSMD8
REACTOME_CDK_MEDIATED_PHOSPHORYLATION_AND_REMOVAL_OF_CDC6	0.000473261	0.0120999	-0.447078	-1.89542	0	69	PSMB3, CDC6, ANAPC15, UBE2C, CCNA2, PSMD3, PSMD9, PSMD5, ANAPC5, PSMD2, PSMD1, PSMC4, PSME3, PSMC5, ANAPC11, PSMA7, PSMB6, ANAPC4, PSMB5, PSMA2, CDK2, UBB, PSMC1, CCNE1, PSMB2, PSMC3, ANAPC2, UBA52, PSMD13, PSMF1, PSMB1, PSMD10, PSMC2, PSMB7, CDC26, PSMA1, FZR1, CCNE2, SEM1, ANAPC7, CDC23, PSMD4, PSMB4, PSMD8
REACTOME_THE_ROLE_OF_GTSE1_IN_G2_M_PROGRESSION_AFTER_G2_CHECKPOINT	0.000473261	0.0120999	-0.469994	-1.99257	0	69	CCNB1, TUBB4B, GTSE1, PLK1, PSMB3, TUBA1A, TUBA1B, PSMD3, PSMD9, PSMD5, CCNB2, TUBA1C, PSMD2, PSMD1, PSMC4, PSME3, PSMC5, PSMA7, PSMB6, PSMB5, TUBA4A, HSP90AA1, HSP90AB1, PSMA2, UBB, PSMC1, PSMB2, TUBB6, PSMC3, UBA52, PSMD13, TUBB3, TUBB4A, PSMF1, PSMB1, FKBPL, PSMD10, PSMC2, PSMB7
REACTOME_TRIF_TICAM1_MEDIATED_TLR4_SIGNALING	0.000485673	0.0120999	0.514	1.83656	3	90	NFKBIA, IRF7, MAP3K8, IRAK2, JUN, BIRC3, IKBKB, RIPK2, TICAM1, NFKB2, NFKB1, TRAF6, FOS, TRAF3, RPS6KA2, RELA, NOD1, NKIRAS1, MEF2A, CREB1, TANK, TAB3, TBK1, MAP2K4, TAB2, SAA1, MEF2C, RIPK1, MAPK8, FBXW11, DUSP4, MAP2K3, BTRC, CASP8, IKBKE
REACTOME_AURKA_ACTIVATION_BY_TPX2	0.000486855	0.0120999	-0.446448	-1.90663	0	72	TUBB4B, CETN2, PLK1, TPX2, AURKA, SSNA1, TUBA1A, CEP78, PLK4, CEP131, PRKACA, NEK2, DCTN3, ACTR1A, FGFR1OP, TUBB, HAUS1, CDK5RAP2, DYNLL1, TUBA4A, HSP90AA1, ODF2, PRKAR2B, ALMS1, HAUS5, HAUS7, CEP41, DCTN1, PPP2R1A, PCNT, CENPJ, TUBB4A, HAUS2, CEP192, HAUS8
REACTOME_ACTIVATION_OF_APC_C_AND_APC_C:CDC20_MEDIATED_DEGRADATION_OF_MITOTIC_PROTEINS	0.000490196	0.0120999	-0.479571	-2.05437	0	73	CCNB1, BUB1B, PLK1, CDC20, PSMB3, ANAPC15, UBE2C, CCNA2, PSMD3, PSMD9, PSMD5, ANAPC5, NEK2, PSMD2, PSMD1, PSMC4, PSME3, PSMC5, ANAPC11, PSMA7, PSMB6, ANAPC4, PSMB5, MAD2L1, PSMA2, UBB, BUB3, PSMC1, PSMB2, PSMC3, ANAPC2, UBA52, PSMD13, PSMF1, PSMB1, PSMD10, PSMC2, PSMB7, CDC26, PSMA1
REACTOME_CENTROSOME_MATURATION	0.000523834	0.0120999	-0.421758	-1.84505	0	81	TUBB4B, CETN2, PLK1, MZT2B, SSNA1, TUBA1A, MZT2A, CEP78, PLK4, CEP131, PRKACA, NEK2, DCTN3, ACTR1A, FGFR1OP, TUBB, HAUS1, CDK5RAP2, DYNLL1, TUBA4A, HSP90AA1, ODF2, PRKAR2B, ALMS1, HAUS5, HAUS7, CEP41, TUBGCP5, DCTN1, PPP2R1A, PCNT, CENPJ, TUBB4A, HAUS2, CEP192, HAUS8, TUBGCP4, TUBGCP6, TUBGCP3
REACTOME_DNA_REPLICATION_PRE_INITIATION	0.000530786	0.0120999	-0.54281	-2.37645	0	82	MCM5, MCM6, CDC45, MCM10, ORC1, PSMB3, CDC6, E2F2, MCM3, MCM7, POLE2, POLE4, RPA1, MCM2, PSMD3, PSMD9, PSMD5, E2F1, GMNN, PSMD2, PSMD1, PSMC4, POLE, PSME3, PSMC5, POLE3, PSMA7, PSMB6, PSMB5, POLA1, PSMA2, CDK2, UBB, PSMC1, CDT1, RPA3, PSMB2, PSMC3, UBA52, PSMD13, MCM4, MCM8, PSMF1, ORC3, PSMB1, RPA2, PSMD10, PRIM1, PSMC2, PSMB7
REACTOME_REGULATION_OF_MITOTIC_CELL_CYCLE	0.000532198	0.0120999	-0.455306	-1.99954	0	83	CCNB1, SKP2, BUB1B, PLK1, AURKA, CDC20, PSMB3, ANAPC15, UBE2C, AURKB, CCNA2, PSMD3, PSMD9, PSMD5, ANAPC5, NEK2, PSMD2, PSMD1, PSMC4, PSME3, PSMC5, ANAPC11, PSMA7, PSMB6, ANAPC4, PSMB5, MAD2L1, PSMA2, CDK2, UBB, BUB3, PSMC1, FBXO5, PSMB2, PSMC3, ANAPC2, UBA52, PSMD13, SKP1, PSMF1, PSMB1, PSMD10, PSMC2, PSMB7, CDC26, PSMA1
REACTOME_GLOBAL_GENOME_NUCLEOTIDE_EXCISION_REPAIR_GG_NER	0.000537057	0.0120999	-0.429841	-1.89256	0	84	POLD1, CETN2, LIG1, COPS6, POLD2, LIG3, PARP1, RFC2, POLE2, MCRS1, PCNA, POLE4, INO80C, RPA1, RFC5, RFC3, GPS1, DDB1, POLE, CHD1L, POLE3, RBX1, COPS8, TFPT, RUVBL1, ACTL6A, UBB, UBE2N, RPA3, SUMO3, UBA52, ERCC1, INO80E, COPS3, RPA2, RFC4, ACTB, ACTR8, DDB2, ERCC2
REACTOME_RECRUITMENT_OF_NUMA_TO_MITOTIC_CENTROSOMES	0.000545554	0.0120999	-0.42784	-1.89294	0	87	TUBB4B, CETN2, PLK1, MZT2B, SSNA1, TUBA1A, TUBA1B, MZT2A, CEP78, PLK4, CEP131, PRKACA, NEK2, DCTN3, ACTR1A, TUBA1C, FGFR1OP, TUBB, HAUS1, CDK5RAP2, DYNLL1, TUBA4A, HSP90AA1, ODF2, PRKAR2B, ALMS1, HAUS5, HAUS7, CEP41, TUBGCP5, DCTN1, TUBB6, PPP2R1A, PCNT, CENPJ, TUBB3, TUBB4A, HAUS2, CEP192, HAUS8, TUBGCP4, TUBGCP6, TUBGCP3, NUMA1, CCP110, MAPRE1, NME7
REACTOME_METABOLISM_OF_NUCLEOTIDES	0.000545554	0.0120999	-0.39661	-1.75477	0	87	AK7, RRM2B, DCTPP1, DTYMK, NME1, ENTPD1, NME3, APRT, ITPA, RRM2, DNPH1, TYMS, TK1, AK2, GPX1, NUDT18, DHODH, ENTPD7, NUDT1, RRM1, NT5M, DUT, CTPS1, UMPS, LHPP, NME4, TXN, IMPDH1, UCK1, DGUOK, ATIC, PAICS, AK1, PFAS, AK4, NME2, GUK1, AMPD2, GSR, ADAL, HPRT1, ADSL, NUDT5, AMPD3
REACTOME_SWITCHING_OF_ORIGINS_TO_A_POST_REPLICATIVE_STATE	0.000545554	0.0120999	-0.490556	-2.17043	0	87	MCM5, MCM6, SKP2, ORC1, PSMB3, CDC6, ANAPC15, MCM3, UBE2C, MCM7, CCNA2, MCM2, PSMD3, PSMD9, PSMD5, ANAPC5, PSMD2, PSMD1, PSMC4, PSME3, PSMC5, RBX1, ANAPC11, PSMA7, PSMB6, ANAPC4, PSMB5, PSMA2, CDK2, UBB, PSMC1, CDT1, CCNE1, PSMB2, PSMC3, ANAPC2, UBA52, PSMD13, MCM4, SKP1, MCM8, PSMF1, ORC3, PSMB1, PSMD10, PSMC2, PSMB7, CDC26, PSMA1
REACTOME_RESPIRATORY_ELECTRON_TRANSPORT	0.000556793	0.0121676	-0.632449	-2.81105	0	89	NDUFS3, NDUFC2, NDUFB7, COX8A, NDUFA11, UQCR11, NDUFB11, NDUFB2, COX5B, NDUFA4, NDUFA2, NDUFS7, COX14, NDUFA8, NDUFA13, NDUFAB1, NDUFB10, COX5A, SDHA, NDUFAF3, NDUFB6, NDUFB8, NDUFS6, CYC1, UQCR10, NDUFA3, NDUFC1, UQCRC1, COX6A1, UQCRQ, NDUFA6, UQCRFS1, NUBPL, ACAD9, ETFB, COX11, TRAP1, COX16, UQCRH, NDUFB9, COX6B1, SDHD, NDUFAF6, SDHB, CYCS, SURF1, COX4I1, SCO1, COX20, NDUFV1, NDUFA9, NDUFB1, CO…
REACTOME_MITOCHONDRIAL_TRANSLATION	0.000586166	0.0122124	-0.565539	-2.52036	0	94	MRPL41, MRPL55, MRPL53, MRPL57, MRPS26, AURKAIP1, MRPL12, MRPL38, MRPL3, MRPL20, MRPL11, MRPL19, MRPL4, MRPS15, MRPL34, MRPS12, MRPL37, MRPS11, MRPL49, GADD45GIP1, MRPL43, MRPL27, MRPL54, MRPL23, MRPS21, MRPL51, MRPL58, MRPS28, MRPL18, MTRF1L, MRPS34, MRPL16, MRPL24, MRPL28, MRPS24, MRPS25, PTCD3, MRPL48, TSFM, MRPL21, MRPL2, MRPL52, MRPL9, MRPL40, MRPS7, ERAL1, MRPS23, MRPS14, CHCHD1, TUFM, MRPL…
REACTOME_ANCHORING_OF_THE_BASAL_BODY_TO_THE_PLASMA_MEMBRANE	0.000588235	0.0122124	-0.429225	-1.91864	0	96	B9D1, B9D2, TUBB4B, RPGRIP1L, TCTN1, CETN2, PLK1, TCTN2, SSNA1, TUBA1A, TCTN3, KIF24, CEP78, NPHP1, PLK4, CEP131, PRKACA, NEK2, DCTN3, ACTR1A, FGFR1OP, TUBB, HAUS1, CDK5RAP2, DYNLL1, TUBA4A, HSP90AA1, FBF1, ODF2, PRKAR2B, ALMS1, HAUS5, HAUS7, CEP41, DCTN1, C2CD3, PPP2R1A, PCNT, CENPJ, TUBB4A, HAUS2, MKS1, CEP192, HAUS8, NPHP4, RAB11A, AHI1, CEP97
REACTOME_HOMOLOGY_DIRECTED_REPAIR	0.000607165	0.0122124	-0.431061	-1.94749	0	101	PIAS4, POLD1, FEN1, POLD2, LIG3, PARP1, RHNO1, RFC2, SLX1A, POLE2, POLQ, PCNA, POLE4, CCNA2, RPA1, RFC5, RFC3, EXO1, DNA2, POLE, POLE3, TIMELESS, BRCC3, PPP4C, BLM, CDK2, UBB, UBE2N, RPA3, RTEL1, XRCC3, BABAM1, RAD51, TOP3A, UBA52, SLX1B, ERCC1, CHEK1, RAD51C, BRCA1, SPIDR, RPA2, RFC4
REACTOME_TOLL_LIKE_RECEPTOR_9_TLR9_CASCADE	0.00061267	0.0122124	0.516645	1.83339	4	86	NFKBIA, IRF7, MAP3K8, IRAK2, JUN, IKBKB, PELI1, MYD88, RIPK2, TICAM1, NFKB2, NFKB1, TRAF6, FOS, RPS6KA2, RELA, NOD1, NKIRAS1, MEF2A, CREB1, EEA1, TAB3, MAP2K4, TAB2, SAA1, MEF2C, MAP3K1, PELI2, MAPK8, FBXW11, DUSP4, MAP2K3, BTRC
REACTOME_MITOTIC_SPINDLE_CHECKPOINT	0.000622278	0.0122124	-0.456505	-2.09052	0	108	CENPM, CENPS, B9D2, SPC25, CENPA, CENPO, BIRC5, NUDC, CENPI, CENPT, BUB1B, PLK1, ZWINT, ERCC6L, CENPP, SPC24, CDC20, CENPF, KIF2C, ANAPC15, UBE2C, AURKB, CDCA8, NUP85, ANAPC5, ANAPC11, ANAPC4, DYNLL1, INCENP, MAD1L1, MAD2L1, SGO2, CENPU, BUB3, SKA2, CENPK, CENPN, PMF1, PPP2R1A, ANAPC2, BUB1, NSL1, ITGB3BP, PPP2R5D, SGO1, KIF18A, DSN1, PPP2R1B, ZWILCH, CDC26, CENPE, SEH1L
REACTOME_SRP_DEPENDENT_COTRANSLATIONAL_PROTEIN_TARGETING_TO_MEMBRANE	0.00062383	0.0122124	-0.387218	-1.77789	0	109	SRPRB, RPN1, SEC61A2, SPCS3, RPS9, RPL36AL, RPS15, SSR4, RPL18, SRP14, SEC61A1, SPCS2, RPS19, RPS5, RPS26, UBA52, SEC11C, RPN2, SEC11A, DDOST, SEC61B, RPS27L, RPS21, RPLP1, SSR2, RPS14, FAU, RPS28, RPLP2, SRP9, RPLP0, SPCS1, SSR1, RPL29, RPL41, RPS2, RPL39L, RPL8, RPS10, RPS4X, RPL26L1, RPL35, RPL13, RPS25, RPL35A, RPL23A, RPL14, RPL37A, RPL19, RPS20, RPL18A, RPS7, RPS16, RPL34, RPL28, RPS3, RPL4…
REACTOME_RESPIRATORY_ELECTRON_TRANSPORT_ATP_SYNTHESIS_BY_CHEMIOSMOTIC_COUPLING_AND_HEAT_PRODUCTION_BY_UNCOUPLING_PROTEINS	0.00062383	0.0122124	-0.64585	-2.96539	0	109	UCP2, NDUFS3, NDUFC2, NDUFB7, COX8A, NDUFA11, UQCR11, NDUFB11, NDUFB2, ATP5MF, ATP5MC3, COX5B, NDUFA4, NDUFA2, ATP5F1D, NDUFS7, COX14, NDUFA8, NDUFA13, NDUFAB1, NDUFB10, COX5A, ATP5MC1, SDHA, ATP5ME, NDUFAF3, NDUFB6, NDUFB8, NDUFS6, CYC1, UQCR10, NDUFA3, ATP5PF, NDUFC1, ATP5PD, ATP5F1A, UQCRC1, COX6A1, SLC25A14, UQCRQ, NDUFA6, ATP5F1E, UQCRFS1, NUBPL, ACAD9, ETFB, COX11, TRAP1, COX16, ATP5F1C, UQ…
REACTOME_NUCLEOTIDE_EXCISION_REPAIR	0.000636132	0.0122124	-0.403162	-1.84975	0	110	POLD1, POLR2F, POLR2L, CETN2, LIG1, COPS6, POLD2, LIG3, PARP1, RFC2, POLE2, MCRS1, PCNA, POLR2E, POLE4, INO80C, RPA1, RFC5, RFC3, POLR2I, GPS1, ISY1, POLR2J, DDB1, POLE, CHD1L, POLE3, RBX1, COPS8, TFPT, RUVBL1, ACTL6A, POLR2C, UBB, HMGN1, UBE2N, RPA3, SUMO3, UBA52, POLR2G, ERCC1, POLR2H, INO80E, COPS3, RPA2, RFC4, ACTB, ACTR8, DDB2, ERCC2
REACTOME_NUCLEOSOME_ASSEMBLY	0.000645578	0.0122124	-0.597752	-2.08066	1	28	CENPM, OIP5, CENPS, CENPA, CENPX, CENPO, CENPI, CENPT, CENPP, HJURP, CENPW, RUVBL1, CENPU, CENPK, CENPN, RBBP4, RBBP7, ITGB3BP
REACTOME_METABOLISM_OF_STEROIDS	0.000649351	0.0122124	-0.401653	-1.85773	0	114	PIAS4, ACAT2, DHCR7, MVD, TM7SF2, EBP, NSDHL, FDFT1, FASN, MVK, FDXR, FDPS, SQLE, CYP39A1, CYP7B1, DHCR24, LSS, ACOX2, SCD, CYP51A1, HMGCR, PMVK, IDI1, SC5D, MSMO1, HSD3B7, ACACB, HSD17B1, HSD17B7, HSD11B2, AMACR, HMGCS1, RAN, ACACA, ARV1, SLC27A2, SCAP, ELOVL6, NR1H4, AKR1B15, STARD3
REACTOME_CHEMOKINE_RECEPTORS_BIND_CHEMOKINES	0.00065189	0.0122124	0.832665	1.99049	3	12	CXCL8, CCL5, CCL20, CXCL2, CXCL3, CX3CL1, CXCL1
REACTOME_RESOLUTION_OF_SISTER_CHROMATID_COHESION	0.000657462	0.0122124	-0.473271	-2.19431	0	116	CCNB1, CENPM, CENPS, B9D2, SPC25, CENPA, CENPO, TUBB4B, BIRC5, NUDC, CENPI, CENPT, BUB1B, PLK1, ZWINT, ERCC6L, CENPP, SPC24, CDC20, CENPF, KIF2C, TUBA1A, TUBA1B, AURKB, CDCA8, NUP85, CCNB2, TUBA1C, CDCA5, DYNLL1, TUBA4A, INCENP, MAD1L1, MAD2L1, SGO2, CENPU, BUB3, SKA2, CENPK, CENPN, PMF1, TUBB6, PPP2R1A, SMC1A, TUBB3, BUB1, TUBB4A, NSL1, ITGB3BP, PPP2R5D, SGO1, KIF18A
REACTOME_MITOCHONDRIAL_FATTY_ACID_BETA_OXIDATION	0.000694203	0.0125501	-0.534741	-1.9296	1	33	DBI, MCAT, NDUFAB1, HADH, ACOT7, ECHS1, ACADVL, ACADS, ACAA2, MECR, MCEE, ACSF2
REACTOME_DNA_REPLICATION	0.000702247	0.0125501	-0.551024	-2.58059	0	123	MCM5, POLD1, MCM6, CDC45, GINS2, SKP2, LIG1, FEN1, POLD2, MCM10, ORC1, PSMB3, CDC6, RFC2, E2F2, ANAPC15, MCM3, UBE2C, MCM7, POLE2, PCNA, POLE4, CCNA2, GINS4, RPA1, RFC5, RFC3, MCM2, PSMD3, PSMD9, PSMD5, E2F1, ANAPC5, GMNN, DNA2, PSMD2, PSMD1, PSMC4, POLE, PSME3, PSMC5, POLE3, RBX1, ANAPC11, PSMA7, PSMB6, ANAPC4, PSMB5, POLA1, PSMA2, CDK2, UBB, PSMC1, CDT1, CCNE1, RPA3, PSMB2, PSMC3, ANAPC2, UBA52…
REACTOME_DNA_DOUBLE_STRAND_BREAK_REPAIR	0.000710227	0.0125501	-0.351948	-1.66583	0	128	PIAS4, POLD1, KPNA2, FEN1, POLD2, PRKDC, LIG3, PARP1, RHNO1, RFC2, SLX1A, POLE2, POLQ, PCNA, POLE4, CCNA2, RPA1, RFC5, RFC3, EXO1, DNA2, XRCC5, POLE, POLE3, TIMELESS, TDP1, BRCC3, PPP4C, BLM, CDK2, UBB, UBE2N, RPA3, RTEL1, XRCC3, BABAM1, RAD51, TOP3A, UBA52, SLX1B, ERCC1, XRCC6, CHEK1, RAD51C, BRCA1, SPIDR, RPA2, RFC4
REACTOME_RHO_GTPASES_ACTIVATE_FORMINS	0.000710732	0.0125501	-0.410102	-1.94783	0	130	CENPM, CENPS, B9D2, PFN1, SPC25, CENPA, CENPO, TUBB4B, BIRC5, NUDC, CENPI, CENPT, BUB1B, PLK1, ZWINT, ERCC6L, CENPP, SPC24, CDC20, CENPF, KIF2C, TUBA1A, TUBA1B, AURKB, CDCA8, NUP85, TUBA1C, EVL, DYNLL1, TUBA4A, INCENP, MAD1L1, MAD2L1, SGO2, CENPU, DVL2, BUB3, SKA2, CENPK, CENPN, PMF1, TUBB6, PPP2R1A, TUBB3, BUB1, TUBB4A, NSL1, ITGB3BP, PPP2R5D, SGO1, KIF18A, SCAI, DSN1, ACTB, PPP2R1B, ZWILCH, RHO…
REACTOME_G2_M_CHECKPOINTS	0.000717875	0.0125501	-0.468639	-2.22605	0	131	PIAS4, MCM5, CCNB1, MCM6, CDC45, GTSE1, MCM10, ORC1, PSMB3, CDC6, RHNO1, CDC25C, RFC2, MCM3, MCM7, RPA1, RFC5, RFC3, MCM2, PSMD3, PSMD9, PSMD5, EXO1, DNA2, CCNB2, PSMD2, PSMD1, PSMC4, PSME3, PSMC5, PSMA7, PSMB6, PSMB5, BRCC3, BLM, PSMA2, CDK2, UBB, PSMC1, UBE2N, RPA3, PSMB2, SFN, BABAM1, PSMC3, TOP3A, UBA52, PSMD13, CHEK1, YWHAQ, MCM4, CDC25A, MCM8, BRCA1, PSMF1, ORC3, PSMB1, RPA2, PSMD10, RFC4, …
KEGG_FRUCTOSE_AND_MANNOSE_METABOLISM	0.00292208	0.0126397	-0.527459	-1.80302	8	28	KHK, ALDOC, TSTA3, GMPPB, PHPT1, PFKL, GMPPA, PFKFB3, MPI, TPI1, GMDS, ALDOA, SORD, PMM2, HK1
KEGG_ARGININE_AND_PROLINE_METABOLISM	0.00301432	0.0127423	-0.446005	-1.70213	7	43	CKMT1A, PRODH, AGMAT, PYCR3, GAMT, SRM, GATM, ALDH4A1, ALDH3A2, ALDH7A1, OAT, ALDH18A1, ASL, NOS1, SAT2, ALDH9A1
REACTOME_FANCONI_ANEMIA_PATHWAY	0.000739098	0.0127554	-0.507414	-1.90256	1	39	POLN, CENPS, CENPX, FANCD2, FANCI, SLX1A, FANCG, RPA1, FAAP20, FAAP100, UBE2T, FANCA, UBB, RPA3, UBA52, SLX1B, ERCC1, FANCC, FANCL, RPA2
REACTOME_FATTY_ACID_METABOLISM	0.000751315	0.0127554	-0.379982	-1.80686	0	135	HPGD, FASN, DBI, DECR2, FADS2, ACSL6, ACOX2, CYP4F3, SCD, ELOVL4, SLC25A1, MCAT, NDUFAB1, GPX1, HADH, GGT5, ACACB, GGT1, CYP2U1, HACD3, ACOT7, GPX2, ACLY, ACAA1, ECHS1, ALDH3A2, ACADVL, SLC27A3, ELOVL2, AMACR, PTGES2, SLC25A20, CBR1, ECI2, SLC25A17, ACACA, TECR, PPT1, SLC27A2, PRXL2B, ACADS, ACAA2, MECR, MCEE, ELOVL6, PHYH, ACSF2, FADS1, PON3, MLYCD, HACD2, ACOT8, SCP2, CROT, HSD17B12, ACOT2
REACTOME_MAPK_FAMILY_SIGNALING_CASCADES	0.000755369	0.0127554	0.40891	1.61088	6	228	CSF2, IL6, DUSP1, RET, RASGRP3, GRIN2D, HBEGF, JUN, FLT3LG, IRS2, DUSP8, CDC14A, RASGRP1, JAK2, PPP2R5B, DAB2IP, MMP2, FOXO1, DUSP5, FRS2, DLG4, EREG, FGB, PDGFB, FGG, DUSP16, PSMB9, DUSP10, AGO2, JAK3, KSR1, EGFR, PDGFA, FOXO3, FGF2, AREG, PSMB8, EGF, CDC42EP3, RASAL2, RASA2, SPTBN1, CSF2RA, RASGEF1A, RAG1, IL6ST, SRC, RASA1, ITGA2B, DLG3, CDC42EP2, BRAP, BRAF
REACTOME_MITOTIC_G1_G1_S_PHASES	0.0008	0.0133573	-0.423754	-2.03973	0	144	MCM5, CCNB1, MCM6, CDC45, LIN52, SKP2, TOP2A, MCM10, ORC1, PSMB3, CDC6, RRM2, E2F2, MCM3, MCM7, TYMS, TK1, POLE2, PCNA, POLE4, CCNA2, RPA1, TFDP1, MCM2, PSMD3, PSMD9, PSMD5, E2F1, DHFR, GMNN, HDAC1, CKS1B, PSMD2, PSMD1, PSMC4, POLE, MYBL2, CDKN2C, PSME3, PSMC5, POLE3, CDK4, PSMA7, PSMB6, PSMB5, POLA1, PSMA2, CDK2, UBB, PPP2R3B, PSMC1, CDT1, CCNE1, RPA3, AKT1, FBXO5, PSMB2, RBBP4, PSMC3, PPP2R1A, …
REACTOME_MRNA_SPLICING_MINOR_PATHWAY	0.000826105	0.0136399	-0.483338	-1.92893	1	52	SNRNP25, POLR2F, POLR2L, SF3B5, SNRPD3, SRSF2, POLR2E, POLR2I, SNRPD2, SNRNP40, POLR2J, PRPF8, SNRPE, SNRPG, POLR2C, EFTUD2, SNRPF, TXNL4A, SRSF1, POLR2G, POLR2H, LSM2, NCBP1, SNU13, SNRPB
REACTOME_PROTEIN_LOCALIZATION	0.000844595	0.0137641	-0.434048	-2.10118	0	151	PXMP2, DECR2, CAT, TIMM21, TIMM8B, CMC4, ACOX2, TIMM13, DHRS4, CHCHD7, TOMM40, SAMM50, ATP5MC1, CHCHD2, NDUFB8, SLC25A13, ACAA1, CYC1, TOMM6, TOMM5, ALDH3A2, ATP5F1A, PXMP4, IDH3G, PMPCA, AMACR, TIMM17A, GRPEL1, ECI2, MTX1, SLC25A17, COA4, SLC27A2, FXN, CHCHD5, FIS1, HSPD1, IDH1, PHYH, UBL4A, UBB, CHCHD3, CMC2, CYB5A, SERP1, ATP5F1B, MLYCD, TIMM10B, ACOT8, UBA52, SCP2, VDAC1, CROT, ACOT2, SEC61B,…
REACTOME_REGULATION_OF_CHOLESTEROL_BIOSYNTHESIS_BY_SREBP_SREBF	0.000852152	0.0137641	-0.455926	-1.8397	1	55	DHCR7, MVD, TM7SF2, FDFT1, FASN, MVK, FDPS, SQLE, LSS, SCD, CYP51A1, HMGCR, PMVK, IDI1, SC5D, ACACB, HMGCS1, RAN, ACACA, SCAP, ELOVL6
REACTOME_TRANSCRIPTION_OF_E2F_TARGETS_UNDER_NEGATIVE_CONTROL_BY_DREAM_COMPLEX	0.00087007	0.0139024	-0.654608	-2.04167	2	19	LIN52, TOP2A, CDC6, PCNA, TFDP1, E2F1, HDAC1
REACTOME_THE_CITRIC_ACID_TCA_CYCLE_AND_RESPIRATORY_ELECTRON_TRANSPORT	0.00088574	0.0140022	-0.603039	-2.92631	0	155	UCP2, NDUFS3, NDUFC2, NDUFB7, COX8A, NDUFA11, UQCR11, NDUFB11, NDUFB2, MPC2, ATP5MF, ATP5MC3, COX5B, NDUFA4, NDUFA2, ATP5F1D, NDUFS7, COX14, NDUFA8, NDUFA13, NDUFAB1, NDUFB10, COX5A, LDHB, ATP5MC1, SDHA, ATP5ME, NDUFAF3, SUCLA2, NDUFB6, NDUFB8, IDH3B, NDUFS6, IDH2, CYC1, UQCR10, NDUFA3, ATP5PF, NDUFC1, PDHB, ATP5PD, ATP5F1A, MPC1, UQCRC1, IDH3G, FH, COX6A1, SLC25A14, UQCRQ, NDUFA6, ATP5F1E, UQCRF…
REACTOME_S_PHASE	0.000901713	0.0141047	-0.4643	-2.25314	0	158	MCM5, POLD1, MCM6, CDC45, GINS2, LIN52, SKP2, LIG1, FEN1, POLD2, ORC1, PSMB3, CDC6, RFC2, ANAPC15, MCM3, UBE2C, MCM7, POLE2, PCNA, POLE4, CCNA2, GINS4, RPA1, RFC5, TFDP1, RFC3, MCM2, PSMD3, PSMD9, PSMD5, E2F1, ANAPC5, DNA2, CKS1B, PSMD2, CDCA5, PSMD1, PSMC4, POLE, PSME3, PSMC5, POLE3, RBX1, CDK4, ANAPC11, PSMA7, PSMB6, ANAPC4, PSMB5, POLA1, PSMA2, CDK2, UBB, PSMC1, CDT1, CCNE1, RPA3, AKT1, PSMB2,…
KEGG_AXON_GUIDANCE	0.00347056	0.0141651	0.450854	1.6336	28	100	RND1, ROBO3, SEMA7A, SEMA3A, NFAT5, SEMA6B, SLIT3, PLXNA2, EFNA1, NFATC2, SEMA6C, NCK1, ABLIM2, CFL2, PLXNC1, EPHA2, L1CAM, NTN4, RAC2, RASA1, ROCK2, FES, ABLIM3, GSK3B, SEMA3C, RGS3, PPP3CC, PPP3R1, GNAI1, PTK2, EFNB2, KRAS, SEMA4C, EPHA4, NFATC4, SRGAP1, MET, EPHB2, ROCK1, SEMA4B, PPP3CA
KEGG_CITRATE_CYCLE_TCA_CYCLE	0.00350318	0.0141651	-0.528184	-1.79496	10	27	SDHA, SUCLA2, IDH3B, ACLY, IDH2, PDHB, IDH3G, PC, FH, MDH1, SUCLG1, IDH1, SDHD, SDHB, MDH2, DLAT, ACO1, PDHA1
KEGG_SMALL_CELL_LUNG_CANCER	0.00363363	0.0143165	0.477979	1.67426	28	78	COL4A1, TRAF1, NFKBIA, PTGS2, COL4A6, BIRC3, IKBKB, PIK3R1, NFKB1, LAMA2, TRAF6, TRAF3, PTEN, ITGA2, LAMB3, RELA, AKT3, ITGA2B, COL4A4, XIAP, LAMC2, PIK3CA, E2F3, ITGAV, FHIT, PIK3CD
KEGG_GLYCOSYLPHOSPHATIDYLINOSITOL_GPI_ANCHOR_BIOSYNTHESIS	0.00369458	0.0143165	-0.554247	-1.82718	11	24	PIGQ, PIGZ, GPAA1, PIGF, PIGS, PIGX, PIGH, PIGU, PIGT, DPM2, PIGW, GPLD1, PIGM, PIGN
REACTOME_RIP_MEDIATED_NFKB_ACTIVATION_VIA_ZBP1	0.000946223	0.0146467	0.788238	1.99477	5	15	NFKBIA, TLR3, IKBKB, MYD88, TICAM1, NFKB2, NFKB1, RELA, NKIRAS1
KEGG_OOCYTE_MEIOSIS	0.00390625	0.0148278	-0.343375	-1.54159	6	92	CCNB1, ESPL1, PLK1, AURKA, CDC20, CDC25C, ADCY3, CALM1, ANAPC5, CALM3, PRKACA, CCNB2, FBXO43, PPP1CA, RBX1, ANAPC11, ANAPC4, MAD2L1, CDK2, CCNE1, FBXO5, ADCY6, PPP2R1A, SMC1A, ANAPC2, MAD2L2, BUB1, YWHAQ, PPP2R5D, SKP1, SGO1, ITPR2, STAG3, ADCY1, PPP2R1B, RPS6KA3, CDC26, PKMYT1, PTTG1, CCNE2, ITPR1, MAPK12, YWHAE, YWHAH, RPS6KA1, ANAPC7, CDC23, PPP2CA, CDK1, PRKACB, MAPK3, CUL1
KEGG_COMPLEMENT_AND_COAGULATION_CASCADES	0.00403675	0.0150167	0.578335	1.77785	28	36	SERPINE1, BDKRB2, THBD, PLAT, C1R, PLAUR, F3, FGB, C1S, FGG, C4A, C2, C3, PLAU, CFB, CD55, C4B
REACTOME_MRNA_SPLICING	0.00100402	0.0150333	-0.304058	-1.50851	0	185	SNRNP25, POLR2F, POLR2L, LSM7, SF3B5, SNRPD3, HSPA8, SRSF2, POLR2E, PRPF31, CPSF1, POLR2I, SNRPD2, SNRNP40, ISY1, ALYREF, SNRPA1, POLR2J, HNRNPA3, U2AF1, PPIH, PRPF8, SART1, SNRPE, U2AF2, LSM3, SNRPG, POLR2C, EFTUD2, SNRPF, TXNL4A, SNRNP70, SRRT, SRSF9, SRSF1, U2AF1L4, PHF5A, POLR2G, RBM8A, BCAS2, GCFC2, PTBP1, HNRNPH2, PUF60, TRA2B, GPKOW, POLR2H, SNRPA, LSM2, NCBP1, SNU13, HNRNPA2B1, SNRPB, SNR…
REACTOME_CILIUM_ASSEMBLY	0.00100402	0.0150333	-0.41642	-2.06596	0	185	B9D1, CYS1, WDR34, B9D2, SMO, IFT22, TUBB4B, EXOC6, RPGRIP1L, TCTN1, CETN2, PLK1, PKD2, TCTN2, SSNA1, TUBA1A, TCTN3, KIF24, TUBA1B, TCTEX1D2, UNC119B, IFT122, CEP78, NPHP1, PLK4, CEP131, PRKACA, TTC8, NEK2, CCT3, HSPB11, DCTN3, ACTR1A, TUBA1C, FGFR1OP, TUBB, HAUS1, ARL3, TCP1, CDK5RAP2, BBS5, DYNLL1, TUBA4A, TRAF3IP1, HSP90AA1, FBF1, TTC26, ODF2, PRKAR2B, ALMS1, HAUS5, CCT2, HAUS7, CCT8, PDE6D, C…
REACTOME_TRANSCRIPTION_COUPLED_NUCLEOTIDE_EXCISION_REPAIR_TC_NER	0.00101937	0.0150333	-0.421718	-1.83296	1	78	POLD1, POLR2F, POLR2L, LIG1, COPS6, POLD2, LIG3, RFC2, POLE2, PCNA, POLR2E, POLE4, RPA1, RFC5, RFC3, POLR2I, GPS1, ISY1, POLR2J, DDB1, POLE, POLE3, RBX1, COPS8, POLR2C, UBB, HMGN1, RPA3, UBA52, POLR2G, ERCC1, POLR2H, COPS3, RPA2, RFC4, ERCC2, PRPF19, XRCC1, COPS7B, PPIE, XAB2, COPS5, COPS7A
REACTOME_MITOTIC_G2_G2_M_PHASES	0.0010395	0.0150333	-0.376917	-1.8769	0	188	CCNB1, TUBB4B, LIN52, GTSE1, CETN2, PLK1, TPX2, AURKA, CENPF, MZT2B, PSMB3, CDC25C, SSNA1, TUBA1A, TUBA1B, MZT2A, CCNA2, FOXM1, CEP78, PSMD3, PSMD9, PLK4, CEP131, PSMD5, E2F1, PRKACA, NEK2, CCNB2, DCTN3, ACTR1A, TUBA1C, PSMD2, FGFR1OP, PSMD1, TUBB, PSMC4, MYBL2, PSME3, PSMC5, RBX1, HAUS1, PSMA7, PSMB6, CDK5RAP2, DYNLL1, PSMB5, TUBA4A, HSP90AA1, ODF2, PRKAR2B, HSP90AB1, PSMA2, CDK2, UBB, PPME1, AL…
REACTOME_RRNA_PROCESSING_IN_THE_NUCLEUS_AND_CYTOSOL	0.0010395	0.0150333	-0.315715	-1.57214	0	188	IMP3, TBL3, NOL12, NOC4L, BOP1, NHP2, WDR18, NOP56, TSR3, EXOSC4, RRP36, IMP4, DDX49, RPS9, UTP4, EXOSC5, RPL36AL, RPS15, FBL, RPP21, TRMT112, RPL18, EXOSC3, WDR46, RRP9, BUD23, TSR1, EBNA1BP2, LAS1L, RRP1, RPS19, RPS5, PES1, RPP25, RPS26, UBA52, PDCD11, WDR12, RPS27L, RPS21, RPLP1, RPS14, FAU, SENP3, RPS28, RPLP2, RPP40, SNU13, RPLP0, EXOSC6, RPL29, RPL41, RRP7A, NOP10, RPS2, DHX37, FCF1, RPP30,…
REACTOME_FOXO_MEDIATED_TRANSCRIPTION	0.00105527	0.0150333	0.586975	1.92397	7	52	PLXNA4, TXNIP, BBC3, KLF4, GADD45A, SOD2, FOXO1, CDKN1A, CITED2, FBXO32, FOXO3, NR3C1, SMAD3, BCL6, SMAD4, AKT3, BTG1, DDIT3, SIRT1, CREBBP, CCNG2, PPARGC1A
REACTOME_MITOTIC_PROMETAPHASE	0.00105708	0.0150333	-0.444676	-2.21387	0	189	CCNB1, CENPM, CENPS, B9D2, SPC25, CENPA, CENPO, TUBB4B, BIRC5, NUDC, CENPI, CENPT, NCAPD2, BUB1B, CETN2, PLK1, ZWINT, ERCC6L, CENPP, SPC24, CDC20, CENPF, MZT2B, KIF2C, SSNA1, TUBA1A, TUBA1B, NCAPG, MZT2A, AURKB, CDCA8, CEP78, NCAPH, NUP85, PLK4, CEP131, PRKACA, NEK2, CCNB2, DCTN3, ACTR1A, TUBA1C, FGFR1OP, CDCA5, TUBB, HAUS1, CDK5RAP2, DYNLL1, TUBA4A, HSP90AA1, INCENP, ODF2, MAD1L1, PRKAR2B, MAD2L…
REACTOME_COPI_DEPENDENT_GOLGI_TO_ER_RETROGRADE_TRAFFIC	0.00107411	0.0150333	-0.391882	-1.72543	1	84	KIF20A, TUBB4B, KIFC1, KIF12, KIF18B, KIF2C, KIF4A, KIF22, TUBA1A, TMED2, KIF9, TUBA1B, COPE, RACGAP1, KIF27, TMED10, KIF15, TUBA1C, KIFC2, TMED9, SURF4, ARF5, TUBA4A, KLC4, KDELR2, KIF11, COPZ2, ARFGAP1, COPA, TUBB6, ARF3, RAB1B, TUBB3, TUBB4A
REACTOME_RRNA_PROCESSING	0.00108225	0.0150333	-0.325007	-1.62596	0	197	IMP3, TBL3, NOL12, NOC4L, BOP1, NHP2, HSD17B10, WDR18, NOP56, TSR3, EXOSC4, RRP36, MRM1, IMP4, DDX49, RPS9, UTP4, EXOSC5, RPL36AL, RPS15, FBL, RPP21, TRMT112, RPL18, EXOSC3, WDR46, TFB1M, RRP9, BUD23, TSR1, EBNA1BP2, LAS1L, RRP1, RPS19, RPS5, PES1, RPP25, MRM3, RPS26, UBA52, PDCD11, WDR12, ELAC2, RPS27L, RPS21, RPLP1, RPS14, FAU, SENP3, RPS28, RPLP2, RPP40, SNU13, RPLP0, EXOSC6, RPL29, RPL41, RRP…
REACTOME_MITOTIC_METAPHASE_AND_ANAPHASE	0.00108578	0.0150333	-0.437109	-2.16967	0	190	CENPM, CENPS, B9D2, SPC25, CENPA, CENPO, TUBB4B, BIRC5, NUDC, CENPI, ESPL1, CENPT, BUB1B, PLK1, ZWINT, ERCC6L, CENPP, SPC24, CDC20, CENPF, LMNB1, PSMB3, KIF2C, TUBA1A, ANAPC15, TUBA1B, UBE2C, AURKB, CDCA8, PSMD3, PSMD9, NUP85, PSMD5, ANAPC5, TUBA1C, PSMD2, BANF1, CDCA5, PSMD1, PSMC4, PSME3, PSMC5, ANAPC11, PSMA7, PSMB6, ANAPC4, DYNLL1, PSMB5, TUBA4A, INCENP, MAD1L1, MAD2L1, PSMA2, UBB, SGO2, CENP…
REACTOME_IMMUNOREGULATORY_INTERACTIONS_BETWEEN_A_LYMPHOID_AND_A_NON_LYMPHOID_CELL	0.00108932	0.0150333	0.61251	1.93915	7	42	RAET1E, IFITM1, ICAM1, ULBP1, ITGB2, CD22, HLA-F, CD226, PILRA, ICAM5, COL1A1, C3, COLEC12, HLA-E, LAIR1, CLEC2D, TREM1, PVR, HLA-B
REACTOME_MISMATCH_REPAIR	0.0010926	0.0150333	-0.71146	-2.05536	3	15	POLD1, LIG1, POLD2, PCNA, RPA1, EXO1, MSH2, MSH6, RPA3
REACTOME_MYD88_CASCADE_INITIATED_ON_PLASMA_MEMBRANE	0.00111483	0.0151985	0.513975	1.80358	8	80	NFKBIA, MAP3K8, IRAK2, JUN, IKBKB, PELI1, MYD88, RIPK2, NFKB2, NFKB1, TRAF6, FOS, RPS6KA2, RELA, NOD1, NKIRAS1, TLR5, MEF2A, CREB1, TAB3, MAP2K4, TAB2, SAA1, MEF2C, MAP3K1, PELI2, MAPK8, FBXW11, DUSP4, MAP2K3, BTRC
KEGG_CELL_ADHESION_MOLECULES_CAMS	0.00421402	0.0153688	0.487808	1.67546	32	68	CD274, CDH4, ICAM1, NRXN3, ITGAM, CADM1, MPZ, ITGB2, CD22, HLA-F, NRCAM, CNTNAP1, CD226, SDC4, NLGN3, ICOSLG, L1CAM, HLA-E, CLDN1, ITGB8
KEGG_TYPE_I_DIABETES_MELLITUS	0.00437637	0.0156539	0.708873	1.84235	27	17	IL1A, IL12A, IL1B, HLA-F, FAS, HLA-E
REACTOME_MHC_CLASS_II_ANTIGEN_PRESENTATION	0.00117647	0.015893	-0.362249	-1.61925	1	96	KIF20A, SPTBN2, TUBB4B, KIF2C, KIF4A, KIF22, TUBA1A, AP2M1, TUBA1B, RACGAP1, CTSH, DCTN3, ACTR1A, KIF15, TUBA1C, AP1S2, AP2S1, HLA-DMB, CANX, DYNLL1, TUBA4A, KLC4, KIF11, DNM1, CTSV, CTSC, DCTN1, TUBB6, CTSD, DNM3, TUBB3, TUBB4A, CAPZB, IFI30, AP1S1, KIF18A, AP2A1, CLTC, CLTA, HLA-DMA, DNM2, DCTN5, CENPE, AP1M2, CTSA, ARF1, CTSF, CTSK, CTSL
REACTOME_TRAF6_MEDIATED_NF_KB_ACTIVATION	0.00119243	0.0159635	0.707867	1.95492	7	22	IFIH1, NFKBIA, DDX58, IKBKB, TRIM25, NFKB2, NFKB1, TRAF6, RELA, NKIRAS1, SAA1, MAP3K1
REACTOME_HEDGEHOG_OFF_STATE	0.00122249	0.0162199	-0.386953	-1.75044	1	102	SMO, TUBB4B, RPGRIP1L, PRKAR1B, PSMB3, ADCY3, PTCH1, TUBA1A, TUBA1B, IFT122, PSMD3, PSMD9, PSMD5, PRKACA, TUBA1C, PSMD2, PSMD1, PSMC4, PSME3, PSMC5, RBX1, PSMA7, PSMB6, PSMB5, TUBA4A, PRKAR2B, PSMA2, UBB, PSMC1, ADCY6, PSMB2, TUBB6, PSMC3, UBA52, IFT52, TTC21B, PSMD13, GNAS, TUBB3, TUBB4A, IFT88, SKP1, DYNC2H1, IFT140, MKS1, PSMF1, SUFU, PSMB1, ADCY1, FUZ, PSMD10, GLI1, PSMC2, PSMB7
REACTOME_REGULATION_OF_IFNG_SIGNALING	0.00129074	0.0169738	0.78935	1.92724	7	13	STAT1, SOCS1, JAK2, IFNGR2, SOCS3, IFNGR1, PTPN2
REACTOME_THYROXINE_BIOSYNTHESIS	0.00132001	0.0172064	0.973952	1.61476	6	3	DUOX1, DUOX2, DIO2
REACTOME_METABOLISM_OF_CARBOHYDRATES	0.00134409	0.0173679	-0.316906	-1.60254	0	225	DSEL, SLC25A10, PGP, CSPG5, GLYCTK, KHK, ALDOC, PRPS1, B4GAT1, VCAN, CHST13, GYG2, CHST7, NDC1, PGAM1, DCXR, SLC25A1, HS6ST1, TKFC, SDC1, HYAL3, G6PD, PAPSS2, GALK1, CALM1, NUP85, PFKL, PRKACA, SLC25A13, PAPSS1, PGK1, G6PC3, PC, GPI, PFKFB3, PKM, ENO1, TPI1, MAN2C1, MDH1, ST3GAL6, PGM1, NUP210, PGM2, CHST12, GPC1, PHKB, HYAL2, HS2ST1, UBB, CHST14, PRPS2, SHPK, CEMIP, B3GALT6, ALDOA, NUP93, TALDO1…
REACTOME_DUAL_INCISION_IN_TC_NER	0.00136924	0.0175404	-0.419573	-1.76428	2	65	POLD1, POLR2F, POLR2L, POLD2, RFC2, POLE2, PCNA, POLR2E, POLE4, RPA1, RFC5, RFC3, POLR2I, ISY1, POLR2J, DDB1, POLE, POLE3, RBX1, POLR2C, UBB, HMGN1, RPA3, UBA52, POLR2G, ERCC1
REACTOME_ZBP1_DAI_MEDIATED_INDUCTION_OF_TYPE_I_IFNS	0.00138547	0.0175966	0.736355	1.94271	8	18	NFKBIA, TLR3, IKBKB, MYD88, TICAM1, NFKB2, NFKB1, RELA, NKIRAS1, TBK1, RIPK1
KEGG_BIOSYNTHESIS_OF_UNSATURATED_FATTY_ACIDS	0.00507463	0.0178091	-0.5542	-1.79452	16	22	FADS2, SCD, ACOT7, ACAA1, ELOVL2, TECR, ELOVL6, FADS1, HACD2, HSD17B12, ACOT2
REACTOME_PROCESSING_OF_CAPPED_INTRON_CONTAINING_PRE_MRNA	0.00145349	0.0182564	-0.292893	-1.49124	0	235	SNRNP25, POLR2F, POLR2L, LSM7, NDC1, SF3B5, SNRPD3, HSPA8, SRSF2, POLR2E, PRPF31, THOC3, CPSF1, POLR2I, SNRPD2, SNRNP40, NUP85, ISY1, ALYREF, THOC6, SNRPA1, POLR2J, HNRNPA3, U2AF1, PPIH, PRPF8, SART1, NUP210, SNRPE, SLBP, U2AF2, LSM3, METTL3, SNRPG, POLR2C, EFTUD2, SNRPF, TXNL4A, DDX39A, SNRNP70, NUP93, SRRT, SRSF9, SRSF1, U2AF1L4, SARNP, PHF5A, POLR2G, RBM8A, BCAS2, GCFC2, PTBP1, HNRNPH2, PUF60,…
REACTOME_RHO_GTPASE_EFFECTORS	0.00146199	0.0182564	-0.296659	-1.51201	0	237	CENPM, CENPS, B9D2, PFN1, SPC25, CENPA, CENPO, TUBB4B, BIRC5, NUDC, PIN1, CENPI, CENPT, BUB1B, PLK1, ZWINT, ERCC6L, CENPP, SPC24, CDC20, CENPF, MYH10, KIF2C, CDC25C, TUBA1A, TUBA1B, IQGAP2, AURKB, RHPN1, CDCA8, CALM1, NUP85, PRC1, CYBA, CYFIP2, KIF14, TUBA1C, MYLK, ARPC1B, NOXA1, EVL, DYNLL1, TUBA4A, KLC4, IQGAP3, INCENP, MAD1L1, MAD2L1, SGO2, CENPU, DVL2, BUB3, SKA2, CENPK, PPP1R14A, CENPN, PMF1…
REACTOME_GLUCOSE_METABOLISM	0.00148957	0.0184459	-0.390369	-1.69092	2	76	SLC25A10, PGP, ALDOC, NDC1, PGAM1, SLC25A1, NUP85, PFKL, PRKACA, SLC25A13, PGK1, G6PC3, PC, GPI, PFKFB3, PKM, ENO1, TPI1, MDH1, NUP210, ALDOA, NUP93, ADPGK, MDH2, SLC25A11, PPP2R1A, GAPDH, PPP2R5D, HK1, NUP188, GNPDA2, PPP2R1B, SEH1L, AAAS, SLC37A4, NUP107, NUP205, NUP155, POM121, PPP2CA, TPR, NUP88, PRKACB, GOT2, SEC13
REACTOME_CIRCADIAN_CLOCK	0.00153629	0.0188672	0.542878	1.84309	11	65	SERPINE1, HELZ2, NOCT, SIK1, NR1D1, BHLHE41, NAMPT, PER2, BHLHE40, NR3C1, ARNTL2, NRIP1, RORA, CREB1, NFIL3, CHD9, NCOA2, SIRT1, CREBBP, MEF2C, PPARGC1A, MEF2D, BTRC, TGS1, EP300, MED1, CRTC2
REACTOME_SUMOYLATION_OF_DNA_REPLICATION_PROTEINS	0.00154979	0.0188769	-0.464174	-1.80004	3	45	PIAS4, BIRC5, AURKA, TOP2A, NDC1, PCNA, AURKB, CDCA8, NUP85, NUP210, INCENP, SUMO3, NUP93, NUP188, SEH1L, AAAS, NUP107, NUP205, NUP155, POM121, TPR, NUP88, SEC13, PIAS3, NUP54, NUP133, SUMO2, NUP43, NUP37, SUMO1
REACTOME_CELL_CYCLE_CHECKPOINTS	0.00158983	0.0191266	-0.439969	-2.25194	0	250	PIAS4, MCM5, CCNB1, MCM6, CENPM, CENPS, B9D2, CDC45, SPC25, CENPA, CENPO, BIRC5, NUDC, CENPI, CENPT, GTSE1, BUB1B, PLK1, ZWINT, ERCC6L, CENPP, SPC24, CDC20, CENPF, MCM10, ORC1, PSMB3, KIF2C, CDC6, RHNO1, CDC25C, RFC2, ANAPC15, MCM3, UBE2C, MCM7, AURKB, CCNA2, RPA1, RFC5, CDCA8, RFC3, MCM2, PSMD3, PSMD9, NUP85, PSMD5, ANAPC5, EXO1, DNA2, CCNB2, PSMD2, PSMD1, PSMC4, PSME3, PSMC5, ANAPC11, PSMA7, PS…
REACTOME_ERYTHROPOIETIN_ACTIVATES_PHOSPHOLIPASE_C_GAMMA_PLCG	0.00159603	0.0191266	0.888502	1.7794	8	6	IRS2, JAK2, LYN
REACTOME_PROCESSIVE_SYNTHESIS_ON_THE_LAGGING_STRAND	0.0016389	0.0193914	-0.690526	-1.99488	5	15	POLD1, LIG1, FEN1, POLD2, PCNA, RPA1, DNA2, POLA1, RPA3, RPA2, PRIM1
REACTOME_FATTY_ACYL_COA_BIOSYNTHESIS	0.00165728	0.0193914	-0.539932	-1.91189	4	30	FASN, ACSL6, SCD, ELOVL4, SLC25A1, HACD3, ACLY, SLC27A3, ELOVL2, ACACA, TECR, PPT1, ELOVL6, HACD2, HSD17B12
REACTOME_GAMMA_CARBOXYLATION_HYPUSINE_FORMATION_AND_ARYLSULFATASE_ACTIVATION	0.00165728	0.0193914	-0.537903	-1.90471	4	30	PROC, ARSG, EIF5A, ICMT, SUMF1, FN3K, FN3KRP, GGCX, DOHH, DPH2, ARSJ, FURIN, PROS1, ARSA, DHPS, DPH1, EIF5A2, DPH6, ARSB
KEGG_PRIMARY_BILE_ACID_BIOSYNTHESIS	0.00591279	0.0203663	-0.735708	-1.81679	23	9	CYP39A1, CYP7B1, ACOX2, HSD3B7, AMACR, SCP2, HSD17B4
REACTOME_PROCESSIVE_SYNTHESIS_ON_THE_C_STRAND_OF_THE_TELOMERE	0.00177036	0.0205528	-0.766289	-2.02881	6	11	POLD1, LIG1, FEN1, POLD2, PCNA, RPA1, DNA2
REACTOME_ASPARAGINE_N_LINKED_GLYCOSYLATION	0.00178891	0.0206071	-0.301153	-1.56205	0	269	MVD, SPTBN2, F5, TUBB4B, TRAPPC2L, AMDHD2, MLEC, ALG12, DPM3, TSTA3, ST6GALNAC4, ALG1, GMPPB, PGM3, TUBA1A, TMED2, TUBA1B, COPE, RPN1, PDIA3, TRAPPC5, ENGASE, CALR, TMED10, ALG3, GMPPA, DCTN3, DOLK, ACTR1A, RNF5, LMAN2, TUBA1C, MPI, NUDT14, TRAPPC6A, TMED9, NPL, LMAN2L, GMDS, ARF5, CANX, ST3GAL6, PREB, DYNLL1, NEU3, ST6GALNAC1, ALG5, TUBA4A, GNPNAT1, ALG8, KDELR2, MOGS, MAN1C1, COG4, DAD1, COPZ2,…
REACTOME_TRANSLATION	0.00180832	0.0206705	-0.455477	-2.36484	0	271	MRPL41, MRPL55, MRPL53, MRPL57, MRPS26, AURKAIP1, MRPL12, SRPRB, MRPL38, MRPL3, MRPL20, RPN1, MRPL11, MRPL19, MRPL4, MRPS15, SEC61A2, SPCS3, SARS2, MRPL34, EIF2B1, RPS9, EIF3C, MRPS12, RPL36AL, MRPL37, RPS15, MRPS11, DARS2, MRPL49, GADD45GIP1, MRPL43, APEH, MRPL27, SSR4, FARS2, MRPL54, EIF4A1, PPA2, TRMT112, RPL18, EIF5, MRPL23, SRP14, EARS2, FARSA, SEC61A1, MRPS21, MRPL51, SPCS2, MRPL58, MRPS28,…
KEGG_GLYCOLYSIS_GLUCONEOGENESIS	0.00615942	0.02083	-0.436008	-1.62388	16	39	ALDOC, GALM, ACSS2, PGAM1, LDHB, PFKL, PDHB, ALDH3A2, PGK1, GPI, PKM, ENO1, TPI1, ALDH7A1, PGM1, PGM2, ADH5, ALDH9A1, ALDOA, GAPDH, LDHA, DLAT, HK1, PDHA1
REACTOME_ORGANELLE_BIOGENESIS_AND_MAINTENANCE	0.00184843	0.0209677	-0.358295	-1.8609	0	274	B9D1, CYS1, WDR34, B9D2, SMO, IFT22, TUBB4B, EXOC6, RPGRIP1L, TCTN1, ACSS2, CETN2, PLK1, PKD2, TCTN2, ATP5MF, ATP5MC3, SSNA1, TUBA1A, ATP5F1D, TCTN3, KIF24, TUBA1B, CHCHD6, SAMM50, TCTEX1D2, UNC119B, IFT122, ATP5MC1, CEP78, NPHP1, ATP5ME, CALM1, MICOS13, PLK4, CEP131, PRKACA, TTC8, IDH2, ATP5PF, NEK2, CCT3, ATP5PD, ATP5F1A, HSPB11, DCTN3, ACTR1A, MICOS10, TUBA1C, ATP5F1E, FGFR1OP, TUBB, MTX1, HAU…
REACTOME_DNA_REPAIR	0.00186916	0.0210422	-0.326174	-1.69898	0	280	PIAS4, POLD1, POLN, POLR2F, KPNA2, CENPS, NTHL1, CENPX, POLR2L, CETN2, FANCD2, LIG1, COPS6, FEN1, POLD2, FANCI, PRKDC, LIG3, PARP1, RHNO1, RFC2, PCLAF, SLX1A, FANCG, POLE2, MCRS1, POLQ, PCNA, POLR2E, POLE4, CCNA2, INO80C, RPA1, RFC5, RFC3, POLR2I, GPS1, FAAP20, EXO1, ISY1, DNA2, FAAP100, UBE2T, XRCC5, UNG, POLR2J, DDB1, POLE, FANCA, CHD1L, NEIL3, POLE3, RBX1, UFD1, MGMT, COPS8, DTL, OGG1, MSH2, T…
REACTOME_METABOLISM_OF_AMINO_ACIDS_AND_DERIVATIVES	0.00189753	0.021201	-0.280408	-1.46285	0	290	CKMT1A, DDC, RIMKLA, CRYM, SLC25A10, PRODH, SHMT1, HOGA1, PXMP2, AGMAT, PYCR3, GAMT, ADI1, BCKDHB, LIPT2, ASRGL1, SRM, AADAT, GCAT, CHDH, PSMB3, GLDC, OAZ3, NDUFAB1, HSD17B10, IVD, PAPSS2, GCSH, GATM, PSMD3, PSMD9, QDPR, PSMD5, SLC25A13, PAPSS1, SRR, ALDH4A1, AHCY, PDHB, MCCC1, RPS9, OAZ1, GCDH, AUH, RPL36AL, RIDA, RPS15, PSMD2, PSMD1, PSMC4, TXN2, PSME3, FAH, ALDH6A1, PSMC5, GRHPR, PSMA7, PSMB6,…
REACTOME_GOLGI_TO_ER_RETROGRADE_TRANSPORT	0.00197239	0.0218729	-0.3457	-1.60283	2	116	KIF20A, TUBB4B, KIFC1, KIF12, KIF18B, KIF2C, KIF4A, KIF22, TUBA1A, TMED2, KIF9, TUBA1B, PAFAH1B3, COPE, RACGAP1, KIF27, TMED10, DCTN3, ACTR1A, KIF15, TUBA1C, KIFC2, TMED9, SURF4, ARF5, DYNLL1, TUBA4A, KLC4, KDELR2, KIF11, COPZ2, ARFGAP1, COPA, DCTN1, TUBB6, ARF3, RAB1B, TUBB3, TUBB4A, CAPZB, GALNT2, KIF18A, ARFGAP2
REACTOME_FBXL7_DOWN_REGULATES_AURKA_DURING_MITOTIC_ENTRY_AND_IN_EARLY_MITOSIS	0.00206526	0.022541	-0.451016	-1.79994	4	52	AURKA, PSMB3, PSMD3, PSMD9, PSMD5, PSMD2, PSMD1, PSMC4, PSME3, PSMC5, RBX1, PSMA7, PSMB6, PSMB5, PSMA2, UBB, PSMC1, PSMB2, PSMC3, UBA52, PSMD13, SKP1, PSMF1, PSMB1, PSMD10, PSMC2, PSMB7, PSMA1
REACTOME_HOST_INTERACTIONS_OF_HIV_FACTORS	0.00206754	0.022541	-0.337858	-1.57854	2	121	NDC1, PSMB3, AP2M1, RANBP1, PSMD3, PSMD9, NUP85, PSMD5, PSMD2, BANF1, AP1S2, AP2S1, PSMD1, PSMC4, PSME3, PSMC5, RBX1, RAN, PSMA7, PSMB6, ELOB, PSMB5, NUP210, PPIA, PSMA2, UBB, PSMC1, NUP93, SLC25A5, PSMB2, PSMC3, UBA52, PSMD13, SKP1, AP1S1, PSIP1, NUP188, AP2A1, PSMF1, PSMB1, PSMD10, PSMC2, PSMB7, PSMA1, SEH1L, AP1M2, ARF1, AAAS, SEM1, NUP107, NUP205, AP2B1, NUP155, POM121, AP1B1, TPR, PSMD4, NUP…
REACTOME_AUF1_HNRNP_D0_BINDS_AND_DESTABILIZES_MRNA	0.00207814	0.022541	-0.450628	-1.80689	4	53	HSPA1A, HSPA8, PSMB3, PSMD3, PSMD9, PSMD5, PSMD2, PSMD1, PSMC4, PSME3, PSMC5, PSMA7, PSMB6, PSMB5, PSMA2, UBB, PSMC1, PSMB2, PSMC3, UBA52, PSMD13, HSPB1, PSMF1, PSMB1, PSMD10, PSMC2, PSMB7, PSMA1
REACTOME_ECM_PROTEOGLYCANS	0.00213533	0.0228756	0.569379	1.83844	15	48	COL4A1, SERPINE1, SPARC, COL4A6, LAMA2, COL1A1, TGFB2, COL9A2, MATN3, ITGA2, ITGA2B, COL4A4
REACTOME_NUCLEOTIDE_BINDING_DOMAIN_LEUCINE_RICH_REPEAT_CONTAINING_RECEPTOR_NLR_SIGNALING_PATHWAYS	0.00214736	0.0228756	0.582319	1.87229	15	47	TNFAIP3, NLRP1, TXNIP, IRAK2, CASP1, BIRC3, CYLD, IKBKB, RIPK2, NFKB2, NFKB1, TRAF6, RELA, NOD1, CASP4, TAB3, PANX1, TAB2
REACTOME_GROWTH_HORMONE_RECEPTOR_SIGNALING	0.00215517	0.0228756	0.712107	1.87874	13	18	STAT1, IRS2, SOCS1, JAK2, STAT5A, LYN, SOCS2, SOCS3
REACTOME_REGULATION_OF_PLK1_ACTIVITY_AT_G2_M_TRANSITION	0.00218221	0.0229742	-0.369504	-1.63484	3	87	CCNB1, TUBB4B, CETN2, PLK1, AURKA, SSNA1, TUBA1A, CEP78, PLK4, CEP131, PRKACA, NEK2, CCNB2, DCTN3, ACTR1A, FGFR1OP, TUBB, HAUS1, CDK5RAP2, DYNLL1, TUBA4A, HSP90AA1, ODF2, PRKAR2B, UBB, ALMS1, HAUS5, HAUS7, CEP41, DCTN1, PPP2R1A, UBA52, PCNT, CENPJ, TUBB4A, HAUS2, SKP1, CEP192, HAUS8
REACTOME_INTERLEUKIN_20_FAMILY_SIGNALING	0.00219711	0.0229742	0.741657	1.90526	13	16	STAT1, STAT2, STAT4, JAK2, STAT5A, JAK3, IL22RA1, SOCS3
REACTOME_DEATH_RECEPTOR_SIGNALLING	0.00221084	0.0229742	0.434841	1.61709	18	128	TNFAIP3, TRAF1, NFKBIA, TNFSF10, BIRC3, NGFR, CYLD, IKBKB, CFLAR, MYD88, RIPK2, VAV1, NFKB1, PLEKHG5, GNA13, TNFRSF10A, TRIO, PREX1, TRAF6, FAS, TIAM2, RELA, TNFRSF10B, FGD4, RBCK1, OTUD7B, PRKCI, CASP10, TAB3, NET1, XIAP, TAB2, SOS2, RIPK1, RASGRF2, MAPK8, ARHGEF2, APH1B
REACTOME_SEMA3A_PLEXIN_REPULSION_SIGNALING_BY_INHIBITING_INTEGRIN_ADHESION	0.00224	0.0230356	0.762418	1.894	13	14	PLXNA4, RND1, SEMA3A, PLXNA2, FES
REACTOME_INTERLEUKIN_1_PROCESSING	0.00226048	0.0230356	0.858073	1.78778	12	7	IL1A, IL1B, CASP1, NFKB2, NFKB1, RELA
REACTOME_REGULATION_OF_LIPID_METABOLISM_BY_PEROXISOME_PROLIFERATOR_ACTIVATED_RECEPTOR_ALPHA_PPARALPHA	0.00226325	0.0230356	0.452692	1.65037	18	108	CYP1A1, G0S2, HELZ2, ANKRD1, AHRR, UGT1A9, NR1D1, ANGPTL4, ABCA1, GRHL1, AHR, GLIPR1, PPARGC1B, MED13L, TIAM2, MED13, TRIB3, FHL2, RORA, MED26, CHD9, NCOA2, MTF1, CREBBP, PPARGC1A, CCNC, TGS1, NCOA3, EP300, MED1, ACSL1, TXNRD1, SP1, NFYB, RGL1
REACTOME_OVARIAN_TUMOR_DOMAIN_PROTEASES	0.00237198	0.0239005	0.612053	1.85798	16	34	TNFAIP3, IFIH1, DDX58, TRIM25, RIPK2, TNIP1, TRAF6, YOD1, TRAF3, PTEN, NOD1, VCPIP1, OTUD7B
REACTOME_M_PHASE	0.00238663	0.0239005	-0.398181	-2.08982	0	319	KIF20A, CCNB1, CENPM, CENPS, B9D2, SPC25, CENPA, CENPO, TUBB4B, BIRC5, NUDC, CENPI, ESPL1, CENPT, NCAPD2, BUB1B, CETN2, PLK1, ZWINT, ERCC6L, CENPP, SPC24, CDC20, CENPF, LMNB1, NDC1, MZT2B, PSMB3, KIF2C, SSNA1, TUBA1A, ANAPC15, TUBA1B, NCAPG, NCAPG2, UBE2C, MZT2A, AURKB, NCAPD3, CDCA8, CEP78, NCAPH, PSMD3, PSMD9, NUP85, PLK4, CEP131, PSMD5, ANAPC5, PRKACA, NEK2, CCNB2, DCTN3, ACTR1A, TUBA1C, PSMD2…
REACTOME_NON_INTEGRIN_MEMBRANE_ECM_INTERACTIONS	0.00239649	0.0239005	0.560137	1.81581	17	49	COL4A1, COL4A6, THBS1, PDGFB, COL11A2, LAMA2, COL1A1, PDGFA, SDC4, FGF2, ITGA2, LAMB3, NTN4, COL4A4
REACTOME_IRON_UPTAKE_AND_TRANSPORT	0.00247831	0.0245518	-0.437887	-1.74754	5	52	TCIRG1, SLC22A17, TFR2, TF, ATP6V0E2, STEAP3, ATP6V1B1, ATP6V0D1, MCOLN1, CYBRD1, ATP6V0C, NEDD8, FLVCR1, ATP6V0B, ATP6V1D, ATP6AP1, SLC40A1, UBB, ATP6V0E1, TFRC, UBA52, ATP6V0A2, SKP1, ACO1, STEAP2
KEGG_VALINE_LEUCINE_AND_ISOLEUCINE_DEGRADATION	0.00748503	0.024861	-0.419409	-1.59046	19	42	ACAT2, BCKDHB, OXCT1, HSD17B10, HADH, IVD, ACAA1, ECHS1, MCCC1, ALDH3A2, AUH, HMGCS1, ALDH6A1, ALDH7A1, ACADS, ACAA2, MCEE, ACAD8, ALDH9A1, ABAT
REACTOME_EUKARYOTIC_TRANSLATION_INITIATION	0.00262985	0.0258805	-0.340748	-1.57987	3	116	EIF2B1, RPS9, EIF3C, RPL36AL, RPS15, EIF4A1, RPL18, EIF5, EIF3G, RPS19, EIF3K, RPS5, EIF3B, RPS26, UBA52, EIF3I, RPS27L, RPS21, EIF2B2, RPLP1, EIF4H, RPS14, FAU, RPS28, RPLP2, EIF2B3, EIF2S1, RPLP0, RPL29, RPL41, EIF1AX, RPS2, EIF2B4, EIF4G1, RPL39L, RPL8, RPS10, RPS4X, RPL26L1, RPL35, RPL13, RPS25, RPL35A, RPL23A, RPL14, RPL37A, RPL19, RPS20, RPL18A, RPS7, RPS16, EIF3L, RPL34, RPL28, EIF3J, RPS3…
REACTOME_INTERLEUKIN_23_SIGNALING	0.00266005	0.0260055	0.870609	1.74357	14	6	STAT4, IL23A, JAK2, STAT3
REACTOME_TAK1_ACTIVATES_NFKB_BY_PHOSPHORYLATION_AND_ACTIVATION_OF_IKKS_COMPLEX	0.00273106	0.0265252	0.631543	1.84596	18	29	NFKBIA, IRAK2, IKBKB, RIPK2, NFKB2, NFKB1, TRAF6, RELA, NOD1, NKIRAS1, TAB3, TAB2, SAA1
KEGG_INTESTINAL_IMMUNE_NETWORK_FOR_IGA_PRODUCTION	0.00829743	0.0270758	0.69473	1.72642	51	14	IL6, IL15, IL15RA, ICOSLG
REACTOME_TRYPTOPHAN_CATABOLISM	0.00282627	0.0271558	0.801455	1.82943	16	10	KMO, IDO1, SLC7A5, KYNU, SLC3A2
REACTOME_BIOSYNTHESIS_OF_THE_N_GLYCAN_PRECURSOR_DOLICHOL_LIPID_LINKED_OLIGOSACCHARIDE_LLO_AND_TRANSFER_TO_A_NASCENT_PROTEIN	0.00283956	0.0271558	-0.400218	-1.69675	5	69	MVD, AMDHD2, ALG12, DPM3, TSTA3, ST6GALNAC4, ALG1, GMPPB, PGM3, ALG3, GMPPA, DOLK, MPI, NUDT14, NPL, GMDS, ST3GAL6, NEU3, ST6GALNAC1, ALG5, GNPNAT1, ALG8, DPAGT1, NANS, RFT1, NEU1, MPDU1, DPM2
REACTOME_G0_AND_EARLY_G1	0.00285081	0.0271558	-0.556561	-1.89652	8	26	LIN52, TOP2A, CDC6, PCNA, CCNA2, TFDP1, E2F1, HDAC1, MYBL2, CDK2, CCNE1, RBBP4, CDC25A
REACTOME_DISSOLUTION_OF_FIBRIN_CLOT	0.00299252	0.0281811	0.798408	1.82248	17	10	SERPINE1, PLAT, PLAUR, PLAU
REACTOME_P75NTR_SIGNALS_VIA_NF_KB	0.00299637	0.0281811	0.731564	1.85134	18	15	NFKBIA, NGFR, IKBKB, MYD88, RIPK2, NFKB1, TRAF6, RELA, PRKCI
REACTOME_OTHER_INTERLEUKIN_SIGNALING	0.00303819	0.0283947	0.386045	1.51546	27	218	CSF2, DUSP1, RET, RASGRP3, GRIN2D, HBEGF, FLT3LG, IRS2, CSF1, DUSP8, RASGRP1, JAK2, PPP2R5B, DAB2IP, PIK3R1, DUSP5, FRS2, DLG4, EREG, FGB, PDGFB, FGG, DUSP16, PSMB9, DUSP10, STAT5A, JAK3, KSR1, EGFR, PDGFA, FGF2, AREG, IL32, PSMB8, EGF, GAB2, RASAL2, RASA2, SPTBN1, CSF2RA, RASGEF1A, TRIB3, VAMP2, SRC, RASA1, GAB1, ITGA2B, DLG3, STX1A, BRAP, BRAF
REACTOME_DEFECTIVE_CFTR_CAUSES_CYSTIC_FIBROSIS	0.00306883	0.0284841	-0.429703	-1.74486	6	57	PSMB3, PSMD3, PSMD9, PSMD5, RNF5, PSMD2, PSMD1, PSMC4, PSME3, PSMC5, PSMA7, PSMB6, PSMB5, PSMA2, UBB, PSMC1, PSMB2, VCP, PSMC3, OS9, UBA52, PSMD13, DERL2, PSMF1, PSMB1, PSMD10, PSMC2, PSMB7, PSMA1
REACTOME_SIGNALING_BY_EGFR	0.00309931	0.0284841	0.558061	1.78484	22	45	HBEGF, SPRY2, PIK3R1, EREG, EGFR, ADAM12, AREG, EGF, PTPN12, SRC, GAB1, EPS15, PTPRK, SPRY1, PIK3CA, SH3KBP1, STAM, KRAS, TGFA, BTC, STAM2, SOS1, CBL, ADAM17, UBC
REACTOME_SIGNALING_BY_GPCR	0.00310527	0.0284841	0.352277	1.42991	29	361	CXCL8, CCL5, CCL20, PTGER2, PDE4B, CXCL2, EDN2, CXCL3, CX3CL1, BDKRB2, P2RY6, F2RL2, ADGRE2, PTAFR, GLP2R, HBEGF, ADRB2, RASGRP1, ADM2, PTGER4, EDN1, ADM, PIK3R1, PLB1, PLPPR3, ADGRE1, GPR132, SSTR2, GNG2, PDE4D, GPR37L1, VAV1, PLEKHG5, OR7A17, EGFR, CXCL1, GNA13, SDC4, OPRL1, C3, PDE10A, GUCA1B, HRH1, TRIO, PREX1, GNB4, ECE1, GPR37, OXTR, SHH, TIAM2, RPS6KA2, FGD4, CD55, DHRS9, CXCL5, ADRA1B, RH…
REACTOME_INTRAFLAGELLAR_TRANSPORT	0.00321156	0.0292784	-0.436548	-1.72137	7	49	WDR34, IFT22, TUBB4B, TUBA1A, TUBA1B, TCTEX1D2, IFT122, HSPB11, TUBA1C, DYNLL1, TUBA4A, TRAF3IP1, TTC26, TUBB6, IFT81, IFT52, TTC21B, TTC30A, TUBB3, TUBB4A, IFT88, IFT27, DYNC2H1, IFT140
REACTOME_BMAL1:CLOCK_NPAS2_ACTIVATES_CIRCADIAN_GENE_EXPRESSION	0.00324675	0.0294188	0.65688	1.84544	21	24	SERPINE1, HELZ2, NOCT, BHLHE41, NAMPT, BHLHE40, ARNTL2, CHD9, NCOA2, CREBBP, TGS1, MED1
REACTOME_OTHER_SEMAPHORIN_INTERACTIONS	0.00338819	0.0305142	0.749126	1.82904	20	13	PLXNA4, SEMA7A, PLXNA2, PLXNC1
REACTOME_GENE_EXPRESSION_TRANSCRIPTION	0.0035007	0.0310407	0.294075	1.23504	34	1211	RNU1-1, CSF2, NR4A3, PLXNA4, SERPINE1, PRDM1, RUNX2, TXNIP, TP63, RNU2-1, BBC3, KLF4, PMAIP1, CCN2, CASP1, NR1D1, STAT1, JUN, THBS1, ZNF546, GADD45A, BMP2, PML, HDAC9, ZNF596, LIFR, NUAK1, RSPO3, SOD2, GLI2, SKIL, NR1D2, NR4A2, SOX2, FOXO1, ZNF704, FBXW7, CDKN1A, GATA3, RICTOR, EPC1, SOX9, PSMB9, ZNF333, VEGFA, ZNF175, ZNF708, AGO2, JUNB, CITED2, ZNF267, FBXO32, AFF4, ZNF627, ZNF14, CCNT2, ZNF460…
REACTOME_DEGRADATION_OF_GLI1_BY_THE_PROTEASOME	0.00350723	0.0310407	-0.420964	-1.70937	7	57	PSMB3, PSMD3, PSMD9, PSMD5, PRKACA, PSMD2, PSMD1, PSMC4, PSME3, PSMC5, RBX1, PSMA7, PSMB6, PSMB5, PSMA2, UBB, PSMC1, PSMB2, PSMC3, UBA52, PSMD13, SKP1, PSMF1, SUFU, PSMB1, PSMD10, GLI1, PSMC2, PSMB7
REACTOME_INTERLEUKIN_6_FAMILY_SIGNALING	0.00350931	0.0310407	0.688983	1.83992	22	19	IL6, STAT1, LIFR, JAK2, LIF, IL11, SOCS3, OSMR, IL6ST, CLCF1
REACTOME_GLYCOLYSIS	0.00359066	0.0313866	-0.404027	-1.67429	7	61	PGP, ALDOC, NDC1, PGAM1, NUP85, PFKL, PRKACA, PGK1, GPI, PFKFB3, PKM, ENO1, TPI1, NUP210, ALDOA, NUP93, ADPGK, PPP2R1A, GAPDH, PPP2R5D, HK1, NUP188, GNPDA2, PPP2R1B, SEH1L, AAAS, NUP107, NUP205, NUP155, POM121, PPP2CA, TPR, NUP88, PRKACB, SEC13
REACTOME_PROCESSING_OF_DNA_DOUBLE_STRAND_BREAK_ENDS	0.00359066	0.0313866	-0.415388	-1.72138	7	61	PIAS4, RHNO1, RFC2, CCNA2, RPA1, RFC5, RFC3, EXO1, DNA2, TIMELESS, BRCC3, PPP4C, BLM, CDK2, UBB, UBE2N, RPA3, BABAM1, TOP3A, UBA52, CHEK1, BRCA1, RPA2, RFC4
KEGG_ERBB_SIGNALING_PATHWAY	0.00981997	0.0314916	0.450377	1.56728	77	75	HBEGF, JUN, PIK3R1, CDKN1A, EREG, ABL2, STAT5A, EGFR, AREG, NCK1, EGF, SRC, GAB1, AKT3, GSK3B, BRAF, MAP2K4, SOS2, PIK3CA, MAPK8, PIK3CD, CBLB, PTK2, KRAS, TGFA, BTC, SOS1, CDKN1B, MYC, CBL
KEGG_PROTEIN_EXPORT	0.0102348	0.0322656	-0.52955	-1.73394	33	23	SRPRB, SEC61A2, SPCS3, SRP14, SEC61A1, SPCS2, IMMP1L, SEC11C, SEC11A, SEC61B, SRP9, SPCS1
REACTOME_PEROXISOMAL_LIPID_METABOLISM	0.00376294	0.0327001	-0.552095	-1.85818	11	25	DECR2, ACOX2, ACAA1, ALDH3A2, AMACR, ECI2, SLC25A17, SLC27A2, PHYH, MLYCD, ACOT8, SCP2, CROT, HSD17B4
REACTOME_PI3K_AKT_SIGNALING_IN_CANCER	0.00382507	0.0330468	0.504677	1.71827	29	66	HBEGF, IRS2, PIK3R1, FOXO1, FRS2, CDKN1A, RICTOR, EREG, PDGFB, VAV1, EGFR, PDGFA, FOXO3, NR4A1, FGF2, AREG, EGF, PIK3AP1, PTEN, RAC2, SRC, GAB1, AKT3, CREB1, GSK3B
KEGG_FOCAL_ADHESION	0.0108096	0.0335097	0.386011	1.4719	95	155	COL4A1, COL4A6, JUN, THBS1, BIRC3, PIK3R1, VEGFC, PDGFB, COL11A2, VEGFA, VAV1, EGFR, LAMA2, COL1A1, PDGFA, FLNB, PPP1R12A, ITGA5, EGF, PTEN, ITGA2, LAMB3, RAC2, ITGB8, SRC, ROCK2, AKT3, ITGA2B, COL4A4, GSK3B, BRAF, XIAP, SOS2, LAMC2, PIK3CA, ITGAV, RAPGEF1, MAPK8, PIK3CD, ZYX
REACTOME_LEADING_STRAND_SYNTHESIS	0.00399787	0.0343401	-0.676946	-1.92135	14	14	POLD1, POLD2, RFC2, PCNA, RFC5, RFC3, POLA1
REACTOME_ERYTHROPOIETIN_ACTIVATES_STAT5	0.00407874	0.0348334	0.857767	1.71785	22	6	IRS2, JAK2, STAT5A, LYN
REACTOME_TRANSCRIPTION_OF_E2F_TARGETS_UNDER_NEGATIVE_CONTROL_BY_P107_RBL1_AND_P130_RBL2_IN_COMPLEX_WITH_HDAC1	0.00413223	0.0350885	-0.647234	-1.91851	14	16	LIN52, CCNA2, TFDP1, E2F1, HDAC1, MYBL2
KEGG_TRYPTOPHAN_METABOLISM	0.0118041	0.0357939	0.583096	1.6876	80	27	CYP1A1, KMO, AOX1, IDO1, CYP1B1, IL4I1, KYNU
KEGG_ECM_RECEPTOR_INTERACTION	0.0119313	0.0357939	0.478773	1.59167	90	55	COL4A1, COL4A6, THBS1, COL11A2, LAMA2, COL1A1, SDC4, ITGA5, ITGA2, LAMB3, ITGB8, ITGA2B, COL4A4
REACTOME_TRNA_PROCESSING	0.00438322	0.0370083	-0.339304	-1.54573	6	106	TRMT9B, LAGE3, ADAT3, POP1, QTRT1, TRMU, NDC1, POP5, WDR4, HSD17B10, THADA, CPSF1, POP7, NUP85, TSEN54, RPP21, RAN, URM1, TRMT112, CTU2, NUP210, TSEN34, CTU1, NUP93, POP4, RPP25, TSEN2, DUS2, METTL1, DDX1, ELAC2, TPRKB, RTCB, TRMT61A, NUP188, TRMT10A, RPP40, SEH1L, TYW1, CSTF2, AAAS, CPSF4, RPP30, RTRAF, NUP107, NUP205, NUP155, POM121, TPR, NUP88, ZBTB8OS
REACTOME_FOXO_MEDIATED_TRANSCRIPTION_OF_CELL_CYCLE_GENES	0.00441571	0.037072	0.717993	1.817	27	15	KLF4, GADD45A, FOXO1, CDKN1A, FOXO3, SMAD3, SMAD4, BTG1, CCNG2
REACTOME_SYNTHESIS_OF_EPOXY_EET_AND_DIHYDROXYEICOSATRIENOIC_ACIDS_DHET	0.00452574	0.037756	0.951231	1.57709	23	3	CYP1A1, CYP1B1
REACTOME_GAB1_SIGNALOSOME	0.00457341	0.037756	0.715792	1.81143	28	15	HBEGF, PIK3R1, EREG, EGFR, AREG, EGF, SRC, GAB1, PIK3CA, TGFA, BTC
REACTOME_CROSSLINKING_OF_COLLAGEN_FIBRILS	0.00457341	0.037756	0.70939	1.79523	28	15	COL4A1, PXDN, COL4A6, COL1A1, LOX, COL4A4
REACTOME_TP53_REGULATES_TRANSCRIPTION_OF_DEATH_RECEPTORS_AND_LIGANDS	0.00462963	0.038009	0.766411	1.78566	27	11	TP63, TNFRSF10A, FAS, TP53BP2, TNFRSF10B
REACTOME_INTEGRIN_CELL_SURFACE_INTERACTIONS	0.00492739	0.0402313	0.514204	1.71794	37	58	COL4A1, ICAM1, ITGAM, COL4A6, THBS1, ITGB2, COL16A1, FGB, FGG, ICAM5, COL1A1, COL9A2, ITGA5, ITGA2, ITGB8, ITGA2B, COL4A4
REACTOME_APC_CDC20_MEDIATED_DEGRADATION_OF_NEK2A	0.00501725	0.0407411	-0.54534	-1.83545	15	25	BUB1B, CDC20, ANAPC15, UBE2C, ANAPC5, NEK2, ANAPC11, ANAPC4, MAD2L1, UBB, BUB3, ANAPC2, UBA52
REACTOME_NEGATIVE_REGULATION_OF_NOTCH4_SIGNALING	0.00506971	0.0409434	-0.414465	-1.66714	11	54	TACC3, PSMB3, PSMD3, PSMD9, PSMD5, PSMD2, PSMD1, PSMC4, PSME3, PSMC5, RBX1, PSMA7, PSMB6, PSMB5, PSMA2, UBB, PSMC1, AKT1, PSMB2, PSMC3, UBA52, PSMD13, NOTCH4, SKP1, PSMF1, PSMB1, PSMD10, PSMC2, PSMB7
REACTOME_PEROXISOMAL_PROTEIN_IMPORT	0.00511291	0.0410691	-0.419223	-1.6916	11	55	DECR2, CAT, ACOX2, DHRS4, ACAA1, AMACR, ECI2, SLC27A2, IDH1, PHYH, UBB, MLYCD, ACOT8, UBA52, SCP2, CROT, ACOT2, HSD17B4, ECH1, GNPAT, GSTK1, PEX10, TYSND1, EPHX2, IDE, MPV17, HACL1
KEGG_PROTEASOME	0.0140689	0.0415366	-0.408569	-1.54358	37	41	PSMB3, PSMD3, PSMD2, PSMD1, PSMC4, PSME3, PSMC5, PSMA7, PSMB6, PSMB5, PSMA2, PSMC1, PSMB2, PSMC3, POMP, PSMD13, PSMF1, PSMB1, PSMC2, PSMB7, PSMA1
REACTOME_IKBA_VARIANT_LEADS_TO_EDA_ID	0.00521648	0.0416758	0.826641	1.72229	29	7	NFKBIA, IKBKB, NFKB2, NFKB1, RELA
REACTOME_CREATINE_METABOLISM	0.0052716	0.0418909	-0.823915	-1.79458	22	6	CKMT1A, GAMT, GATM
KEGG_TYPE_II_DIABETES_MELLITUS	0.0146174	0.0424817	0.541593	1.61266	101	31	CACNA1G, ABCC8, IRS2, SOCS1, IKBKB, PIK3R1, SOCS2, SOCS3, HK2, PIK3CA, MAPK8, PRKCE, PIK3CD
REACTOME_KINESINS	0.00542425	0.0425072	-0.434855	-1.68634	13	45	KIF20A, TUBB4B, KIFC1, KIF12, KIF18B, KIF2C, KIF4A, KIF22, TUBA1A, KIF9, TUBA1B, RACGAP1, KIF27, KIF15, TUBA1C, KIFC2, TUBA4A, KLC4, KIF11
REACTOME_INTERLEUKIN_6_SIGNALING	0.00545635	0.0425072	0.755382	1.75997	32	11	IL6, STAT1, JAK2, SOCS3, IL6ST
REACTOME_CELL_CYCLE_MITOTIC	0.00546448	0.0425072	-0.398145	-2.17715	0	457	MCM5, POLD1, KIF20A, CCNB1, MCM6, CENPM, CENPS, B9D2, CDC45, SPC25, CENPA, GINS2, CENPO, TUBB4B, BIRC5, LIN52, NUDC, CENPI, SKP2, ESPL1, CENPT, GTSE1, NCAPD2, BUB1B, CETN2, PLK1, TPX2, AURKA, ZWINT, LIG1, ERCC6L, CENPP, SPC24, CDC20, FEN1, CENPF, LMNB1, POLD2, TOP2A, NDC1, MZT2B, MCM10, ORC1, PSMB3, KIF2C, CDC6, CDC25C, RFC2, SSNA1, RRM2, TUBA1A, E2F2, ANAPC15, MCM3, TUBA1B, NCAPG, NCAPG2, UBE2C,…
REACTOME_CITRIC_ACID_CYCLE_TCA_CYCLE	0.00546614	0.0425072	-0.582199	-1.89194	17	22	SDHA, SUCLA2, IDH3B, IDH2, IDH3G, FH, SUCLG1, SDHD, FAHD1, SDHB, MDH2
REACTOME_DEGRADATION_OF_DVL	0.00549218	0.0425072	-0.411624	-1.65571	12	54	PSMB3, PSMD3, PSMD9, PSMD5, PSMD2, PSMD1, PSMC4, PSME3, PSMC5, RBX1, PSMA7, PSMB6, PSMB5, PSMA2, UBB, DVL2, PSMC1, PSMB2, PSMC3, UBA52, PSMD13, PSMF1, PSMB1, PSMD10, PSMC2, PSMB7, PSMA1
REACTOME_DEFECTIVE_CHSY1_CAUSES_TPBS	0.00553309	0.0426019	-0.937979	-1.63647	25	3	CSPG5, VCAN
REACTOME_NEGATIVE_REGULATION_OF_THE_PI3K_AKT_NETWORK	0.00578762	0.044332	0.481376	1.66489	45	72	HBEGF, IRS2, PPP2R5B, PIK3R1, FRS2, EREG, IER3, PDGFB, MYD88, VAV1, EGFR, PDGFA, FGF2, AREG, TRAF6, EGF, PIK3AP1, PIP5K1A, PTEN, TRIB3, RAC2, SRC, GAB1, AKT3, PIK3CA, PHLPP2, PIK3CD, PHLPP1, IL1RAP, TGFA, MET, IRAK4, STRN, BTC, INSR
KEGG_OTHER_GLYCAN_DEGRADATION	0.0155288	0.0444362	-0.608361	-1.72592	57	14	GBA, ENGASE, MAN2C1, FUCA2, NEU3, FUCA1, NEU1, HEXA
REACTOME_COSTIMULATION_BY_THE_CD28_FAMILY	0.0058615	0.0446677	0.551489	1.7385	42	41	CD274, MAP3K8, PPP2R5B, PIK3R1, RICTOR, LYN, VAV1, ICOSLG, TRIB3, SRC, AKT3
REACTOME_ANCHORING_FIBRIL_FORMATION	0.00596967	0.0451377	0.723708	1.76698	36	13	COL4A1, COL4A6, COL1A1, LAMB3, COL4A4, LAMC2, COL7A1, COL4A2, COL4A5, COL4A3
REACTOME_INITIAL_TRIGGERING_OF_COMPLEMENT	0.00598393	0.0451377	0.794458	1.72011	34	8	C1R, C1S, C4A, C2, C3, CFB, C4B
REACTOME_BIOTIN_TRANSPORT_AND_METABOLISM	0.0060698	0.0453049	-0.699065	-1.85083	23	11	SLC5A6, ACACB, BTD, MCCC1, PC, ACACA, PDZD11, PCCB
REACTOME_MISCELLANEOUS_SUBSTRATES	0.00607014	0.0453049	-0.846901	-1.73361	26	5	CYP2D6, CYP4F3, CYP2U1
REACTOME_TRANSPORT_OF_SMALL_MOLECULES	0.00609756	0.0453049	-0.225516	-1.24569	0	478	GNB3, TCIRG1, SLC17A3, SLC25A10, LCN12, PCSK6, PCSK9, SLC22A17, TFR2, AQP1, TF, SGK2, PHB, ATP6V0E2, SLC3A1, STEAP3, ABCA7, SLC4A4, LDLRAP1, ATP6V1B1, SLC6A20, PRKAR1B, SLC5A6, ATP6V0D1, ABCB8, ABCA10, ATP1A3, SLC39A4, SLC12A5, PSMB3, ADCY3, MCOLN1, ATP8B4, AP2M1, CLCN2, AQP11, CYBRD1, SLC39A3, SLC15A2, SLC2A8, WNK2, VDAC3, ATP6V0C, CALM1, PSMD3, FXYD2, PSMD9, PSMD5, NEDD8, PRKACA, CYB5RL, SLC4A2…
REACTOME_PRESYNAPTIC_DEPOLARIZATION_AND_CALCIUM_CHANNEL_OPENING	0.0061884	0.0457511	-0.820733	-1.78765	26	6	CACNB4, CACNG4
REACTOME_G2_M_DNA_DAMAGE_CHECKPOINT	0.00622776	0.0458141	-0.39859	-1.64221	13	60	PIAS4, CCNB1, RHNO1, CDC25C, RFC2, RPA1, RFC5, RFC3, EXO1, DNA2, BRCC3, BLM, UBE2N, RPA3, SFN, BABAM1, TOP3A, CHEK1, YWHAQ, BRCA1, RPA2, RFC4
REACTOME_TNFR1_INDUCED_NFKAPPAB_SIGNALING_PATHWAY	0.00632457	0.0462971	0.603934	1.76526	43	29	TNFAIP3, TRAF1, BIRC3, CYLD, IKBKB, RBCK1, OTUD7B, TAB3, XIAP, TAB2, RIPK1
REACTOME_ASSEMBLY_OF_COLLAGEN_FIBRILS_AND_OTHER_MULTIMERIC_STRUCTURES	0.00639978	0.0464753	0.54157	1.71456	46	42	COL4A1, PXDN, COL4A6, COL11A2, COL1A1, COL9A2, LAMB3, LOX, COL4A4, CTSS, LAMC2, PLEC, COL7A1, ITGB4, COL4A2, COL8A1, COL4A5, COL4A3
REACTOME_CD22_MEDIATED_BCR_REGULATION	0.00641147	0.0464753	0.946247	1.56883	33	3	CD22, LYN
KEGG_BLADDER_CANCER	0.0168462	0.0474756	0.511127	1.59323	121	39	CXCL8, THBS1, MMP2, VEGFC, CDKN1A, TYMP, VEGFA, DAPK2, EGFR, EGF
KEGG_AMINO_SUGAR_AND_NUCLEOTIDE_SUGAR_METABOLISM	0.0173913	0.0482803	-0.41087	-1.53026	47	39	AMDHD2, TSTA3, GMPPB, PGM3, GALK1, GMPPA, GPI, MPI, NPL, GMDS, PGM1, GNPNAT1, PGM2, NANS, GALT, HEXA, CYB5R1, PMM2, HK1, GNPDA2, FCSK, CYB5R3, UGP2, CMAS, UGDH
REACTOME_INFLUENZA_INFECTION	0.00675676	0.0487405	-0.293622	-1.42139	7	151	POLR2F, KPNA2, POLR2L, HSPA1A, NDC1, POLR2E, POLR2I, NUP85, CALR, RPS9, RPL36AL, RPS15, POLR2J, RAN, CANX, RPL18, NUP210, HSP90AA1, POLR2C, RPS19, NUP93, RPS5, RPS26, UBA52, POLR2G, RPS27L, RPS21, RPLP1, POLR2H, NUP188, RPS14, CLTC, FAU, CLTA, RPS28, RPLP2, RPLP0, GRSF1, SEH1L, RPL29, RPL41, PABPN1, RPS2, AAAS, CPSF4, NUP107, NUP205, RPL39L, NUP155, RPL8, IPO5, POM121, RPS10, RPS4X, TPR, NUP88, R…
REACTOME_INSULIN_RECEPTOR_RECYCLING	0.0068371	0.0490818	-0.569701	-1.83078	22	21	TCIRG1, ATP6V0E2, ATP6V1B1, ATP6V0D1, ATP6V0C, ATP6V0B, ATP6V1D, ATP6AP1, ATP6V0E1
REACTOME_NONSENSE_MEDIATED_DECAY_NMD_INDEPENDENT_OF_THE_EXON_JUNCTION_COMPLEX_EJC	0.00688468	0.0491858	-0.337852	-1.50564	11	92	RPS9, RPL36AL, RPS15, RPL18, RPS19, RPS5, RPS26, UBA52, RPS27L, RPS21, RPLP1, RPS14, FAU, RPS28, RPLP2, NCBP1, RPLP0, RPL29, RPL41, RPS2, EIF4G1, RPL39L, RPL8, RPS10, RPS4X, RPL26L1, RPL35, RPL13, RPS25, RPL35A, RPL23A, RPL14, RPL37A, RPL19, RPS20, RPL18A, RPS7, RPS16, RPL34, RPL28, RPS3, RPL4, RPL10A, RPL22L1, UPF1, RPL36, RPS18, RPS6, RPL24, RPL15, RPS17, RPL7A, RPS3A, RPS23, GSPT1, RPL30, RPS2…
REACTOME_DEX_H_BOX_HELICASES_ACTIVATE_TYPE_I_IFN_AND_INFLAMMATORY_CYTOKINES_PRODUCTION	0.00695531	0.0494246	0.816808	1.7018	39	7	IRF7, MYD88, NFKB2, NFKB1, RELA
REACTOME_FGFR3B_LIGAND_BINDING_AND_ACTIVATION	0.00698463	0.0494246	-0.996803	-1.32982	34	1	FGFR3
REACTOME_SIGNALING_BY_PDGF	0.00711314	0.0500954	0.523752	1.68398	52	47	COL4A1, STAT1, THBS1, PLAT, PIK3R1, PDGFB, STAT5A, PDGFA, COL9A2, NCK1, PTPN12, SRC, RASA1, COL4A4, PIK3CA, RAPGEF1, KRAS, COL4A2, STAT3, GRB7, COL4A5, COL4A3, SOS1
REACTOME_CARGO_TRAFFICKING_TO_THE_PERICILIARY_MEMBRANE	0.00736149	0.0515999	-0.429721	-1.66643	18	45	CYS1, SMO, EXOC6, PKD2, UNC119B, TTC8, CCT3, ARL3, TCP1, BBS5, CCT2, CCT8, PDE6D, BBS1, BBS4, CCT5, BBS9, LZTFL1, RAB11A
REACTOME_POLO_LIKE_KINASE_MEDIATED_EVENTS	0.00743802	0.0518915	-0.62686	-1.85812	26	16	CCNB1, LIN52, PLK1, CENPF, CDC25C, FOXM1, CCNB2, MYBL2
REACTOME_HOMOLOGOUS_DNA_PAIRING_AND_STRAND_EXCHANGE	0.00750188	0.0519671	-0.435239	-1.65332	19	41	RHNO1, RFC2, RPA1, RFC5, RFC3, EXO1, DNA2, BLM, RPA3, XRCC3, RAD51, TOP3A, CHEK1, RAD51C, BRCA1, RPA2, RFC4
REACTOME_CYCLIN_A:CDK2_ASSOCIATED_EVENTS_AT_S_PHASE_ENTRY	0.0075188	0.0519671	-0.353424	-1.5561	13	84	LIN52, SKP2, PSMB3, CCNA2, TFDP1, PSMD3, PSMD9, PSMD5, E2F1, CKS1B, PSMD2, PSMD1, PSMC4, PSME3, PSMC5, CDK4, PSMA7, PSMB6, PSMB5, PSMA2, CDK2, UBB, PSMC1, CCNE1, AKT1, PSMB2, RBBP4, PSMC3, UBA52, PSMD13, CDC25A, SKP1, PSMF1, PSMB1, PSMD10, PSMC2, PSMB7
REACTOME_INTERLEUKIN_35_SIGNALLING	0.00760582	0.0523252	0.739143	1.72213	45	11	IL12A, STAT1, STAT4, JAK2, EBI3, IL6ST
REACTOME_METABOLISM_OF_POLYAMINES	0.00789128	0.0540389	-0.398359	-1.61759	17	57	AGMAT, SRM, PSMB3, OAZ3, PSMD3, PSMD9, PSMD5, OAZ1, PSMD2, PSMD1, PSMC4, PSME3, PSMC5, PSMA7, PSMB6, PSMB5, PSMA2, PSMC1, PSMB2, PSMC3, PSMD13, AMD1, PSMF1, PSMB1, PSMD10, PSMC2, PSMB7, NQO1, AZIN2, PSMA1
REACTOME_COOPERATION_OF_PREFOLDIN_AND_TRIC_CCT_IN_ACTIN_AND_TUBULIN_FOLDING	0.00797957	0.0543929	-0.509249	-1.75456	24	27	TUBB4B, TUBA1A, TUBA1B, CCT3, TUBA1C, TCP1, TUBA4A, CCT2, VBP1, CCT8, TUBB6, PFDN6, CCT5, TUBB3, TUBB4A, PFDN5, CCT7, ACTB, CCT6A
REACTOME_EGFR_INTERACTS_WITH_PHOSPHOLIPASE_C_GAMMA	0.00803556	0.0545244	0.789674	1.70975	46	8	HBEGF, EREG, EGFR, AREG, EGF, TGFA, BTC
REACTOME_TNFS_BIND_THEIR_PHYSIOLOGICAL_RECEPTORS	0.00810185	0.0547243	0.73651	1.716	48	11	TNFRSF9, CD70, TNFSF14, TNFSF15, TNFRSF25
REACTOME_COLLAGEN_DEGRADATION	0.00832293	0.0557808	0.55496	1.70434	59	36	COL4A1, COL4A6, MMP2, COL16A1, COL11A2, COL1A1, COL9A2, PHYKPL, COL4A4
REACTOME_SCF_SKP2_MEDIATED_DEGRADATION_OF_P27_P21	0.00833333	0.0557808	-0.397391	-1.62979	18	59	SKP2, PSMB3, CCNA2, PSMD3, PSMD9, PSMD5, CKS1B, PSMD2, PSMD1, PSMC4, PSME3, PSMC5, CDK4, PSMA7, PSMB6, PSMB5, PSMA2, CDK2, UBB, PSMC1, CCNE1, PSMB2, PSMC3, UBA52, PSMD13, SKP1, PSMF1, PSMB1, PSMD10, PSMC2, PSMB7
REACTOME_N_GLYCAN_TRIMMING_IN_THE_ER_AND_CALNEXIN_CALRETICULIN_CYCLE	0.00846561	0.0564121	-0.469542	-1.70259	23	34	MLEC, PDIA3, ENGASE, CALR, RNF5, CANX, MOGS, UBB, PSMC1, EDEM1, VCP, OS9, UBA52, UGGT2, MAN1B1, DERL2, UGGT1, SYVN1
REACTOME_REGULATION_OF_APOPTOSIS	0.00856095	0.0567514	-0.410214	-1.63083	20	51	PSMB3, PSMD3, PSMD9, PSMD5, PSMD2, PSMD1, PSMC4, PSME3, PSMC5, PSMA7, PSMB6, PSMB5, PSMA2, UBB, PSMC1, PSMB2, PSMC3, UBA52, PSMD13, PSMF1, PSMB1, PSMD10, PSMC2, PSMB7, PSMA1
REACTOME_GLYCOSPHINGOLIPID_METABOLISM	0.00859291	0.0567514	-0.467136	-1.71963	23	36	ARSG, GBA, B4GALNT1, SUMF1, GLA, ESYT1, NEU3, SMPD4, NEU1, SMPD2, CPTP, GLB1L, HEXA, ARSJ, GM2A, PSAP, CERK, CTSA, SMPD1, ARSA, ASAH1, HEXB, ARSB
KEGG_HOMOLOGOUS_RECOMBINATION	0.0210191	0.0567727	-0.471011	-1.60066	65	27	POLD1, RAD54L, POLD2, RPA1, BLM, RPA3, SSBP1, XRCC3, RAD51, TOP3A, RAD51C, RPA2
KEGG_EPITHELIAL_CELL_SIGNALING_IN_HELICOBACTER_PYLORI_INFECTION	0.0210608	0.0567727	0.45315	1.52281	161	59	CXCL8, NFKBIA, CCL5, HBEGF, JUN, IKBKB, LYN, NFKB1, EGFR, CXCL1, RELA, NOD1, SRC, ATP6V1G2, MAP2K4, TJP1
REACTOME_PCP_CE_PATHWAY	0.00869093	0.0571073	-0.347377	-1.53341	15	86	FZD1, PFN1, PARD6A, PSMB3, AP2M1, PSMD3, PSMD9, PSMD5, FZD2, RAC3, PSMD2, AP2S1, PSMD1, PSMC4, PSME3, PSMC5, FZD3, PSMA7, PSMB6, PSMB5, PSMA2, UBB, DVL2, PSMC1, PRKCA, PSMB2, FZD8, PSMC3, UBA52, PSMD13, ARRB2, AP2A1, CLTC, PSMF1, CLTA, PSMB1, PSMD10, PSMC2, PSMB7
REACTOME_TELOMERE_EXTENSION_BY_TELOMERASE	0.00876799	0.0571073	-0.828354	-1.69564	38	5	RUVBL2, NHP2, WRAP53, RUVBL1
REACTOME_GLUCONEOGENESIS	0.00878018	0.0571073	-0.522973	-1.76016	27	25	SLC25A10, ALDOC, PGAM1, SLC25A1, SLC25A13, PGK1, G6PC3, PC, GPI, ENO1, TPI1, MDH1, ALDOA, MDH2, SLC25A11, GAPDH
REACTOME_NF_KB_IS_ACTIVATED_AND_SIGNALS_SURVIVAL	0.00880052	0.0571073	0.720432	1.72219	53	12	NFKBIA, NGFR, IKBKB, NFKB1, TRAF6, RELA
REACTOME_XENOBIOTICS	0.00889041	0.0574398	0.786521	1.70292	51	8	CYP1A1, AHRR, CYP3A5, AHR
REACTOME_CELL_CYCLE	0.00925926	0.0595639	-0.384888	-2.13168	0	548	PIAS4, MCM5, POLD1, KIF20A, CCNB1, MCM6, CENPM, OIP5, CENPS, B9D2, CDC45, SPC25, CENPA, CENPX, GINS2, CENPO, TUBB4B, BIRC5, LIN52, NUDC, CENPI, SKP2, ESPL1, CENPT, GTSE1, NCAPD2, BUB1B, CETN2, PLK1, TPX2, AURKA, ZWINT, LIG1, RUVBL2, ERCC6L, CENPP, SPC24, CDC20, FEN1, CENPF, LMNB1, POLD2, TOP2A, NDC1, MZT2B, HJURP, MCM10, ORC1, PSMB3, KIF2C, CDC6, RHNO1, CDC25C, RFC2, SSNA1, RRM2, TUBA1A, E2F2, AN…
KEGG_CIRCADIAN_RHYTHM_MAMMAL	0.0225759	0.0599875	0.674928	1.61689	138	12	NR1D1, BHLHE41, PER2, BHLHE40, CSNK1D, CSNK1E, ARNTL, CRY2
REACTOME_CONSTITUTIVE_SIGNALING_BY_ABERRANT_PI3K_IN_CANCER	0.00956154	0.0612433	0.535469	1.67967	69	40	HBEGF, IRS2, PIK3R1, FRS2, EREG, PDGFB, VAV1, EGFR, PDGFA, FGF2, AREG, EGF, PIK3AP1, RAC2, SRC, GAB1
REACTOME_TNF_RECEPTOR_SUPERFAMILY_TNFSF_MEMBERS_MEDIATING_NON_CANONICAL_NF_KB_PATHWAY	0.00994133	0.0634026	0.718115	1.71665	60	12	LTB, BIRC3, TNFSF14, TRAF3
REACTOME_RRNA_MODIFICATION_IN_THE_NUCLEUS_AND_CYTOSOL	0.0100877	0.0640613	-0.389254	-1.59642	22	59	IMP3, TBL3, NOC4L, NHP2, NOP56, TSR3, RRP36, IMP4, DDX49, RPS9, UTP4, FBL, TRMT112, WDR46, RRP9, BUD23
REACTOME_CROSS_PRESENTATION_OF_SOLUBLE_EXOGENOUS_ANTIGENS_ENDOSOMES	0.0102041	0.0645138	-0.434415	-1.66784	26	43	PSMB3, PSMD3, PSMD9, PSMD5, PSMD2, PSMD1, PSMC4, PSME3, PSMC5, PSMA7, PSMB6, PSMB5, PSMA2, PSMC1, PSMB2, PSMC3, PSMD13, PSMF1, PSMB1, PSMD10, PSMC2, PSMB7, PSMA1
REACTOME_ERYTHROPOIETIN_ACTIVATES_PHOSPHOINOSITIDE_3_KINASE_PI3K	0.0102832	0.0645138	0.76007	1.68756	60	9	IRS2, JAK2, PIK3R1, LYN, GAB1, PIK3CA, PIK3CD
REACTOME_POST_CHAPERONIN_TUBULIN_FOLDING_PATHWAY	0.0102892	0.0645138	-0.593359	-1.78832	36	17	TUBB4B, TBCD, TUBA1A, TUBA1B, TUBA1C, TBCB, TUBA4A, ARL2, TUBB6, TUBB3, TUBB4A
REACTOME_CONDENSATION_OF_PROMETAPHASE_CHROMOSOMES	0.0103692	0.0647424	-0.670161	-1.77431	40	11	CCNB1, NCAPD2, NCAPG, NCAPH, CCNB2
REACTOME_TRAF6_MEDIATED_IRF7_ACTIVATION	0.0105662	0.0656959	0.672393	1.7016	66	15	IFIH1, IRF7, DDX58, TRIM25, TRAF6, TANK, TBK1, CREBBP, IKBKE, EP300
REACTOME_HSP90_CHAPERONE_CYCLE_FOR_STEROID_HORMONE_RECEPTORS_SHR	0.010761	0.0666282	-0.41827	-1.6147	27	44	TUBB4B, HSPA1A, HSPA8, TUBA1A, TUBA1B, HSPA2, HSPA1B, DCTN3, ACTR1A, TUBA1C, DYNLL1, TUBA4A, HSP90AA1, HSP90AB1, DCTN1, TUBB6, TUBB3, TUBB4A, CAPZB, DCTN5, STIP1
REACTOME_INTRA_GOLGI_AND_RETROGRADE_GOLGI_TO_ER_TRAFFIC	0.0110664	0.0680156	-0.268188	-1.31958	10	179	KIF20A, RAB36, TUBB4B, KIFC1, KIF12, KIF18B, KIF2C, KIF4A, KIF22, TUBA1A, TMED2, KIF9, TUBA1B, PAFAH1B3, GOLIM4, NAA38, COPE, RACGAP1, TMF1, KIF27, TMED10, DCTN3, ACTR1A, KIF15, TUBA1C, STX10, KIFC2, TMED9, SURF4, ARF5, DYNLL1, TUBA4A, KLC4, KDELR2, MAN1C1, COG4, KIF11, COPZ2, MAN2A2, ARFGAP1, MAN1A2, COPA, GOSR2, COG8, DCTN1, TUBB6, ARF3, RAB1B, TUBB3, TUBB4A, CAPZB, GALNT2, VPS45, KIF18A, ARFGA…
REACTOME_CALCITONIN_LIKE_LIGAND_RECEPTORS	0.0110766	0.0680156	0.967759	1.45394	56	2	ADM2, ADM
REACTOME_MAPK3_ERK1_ACTIVATION	0.0113051	0.0688497	0.739754	1.68859	67	10	IL6, JAK2, IL6ST
REACTOME_ERBB2_ACTIVATES_PTK6_SIGNALING	0.0113051	0.0688497	0.740666	1.69067	67	10	HBEGF, EREG, EGFR, EGF, PTK6
REACTOME_ABC_FAMILY_PROTEINS_MEDIATED_TRANSPORT	0.0114068	0.069186	-0.338897	-1.49597	20	86	ABCA7, ABCB8, ABCA10, PSMB3, PSMD3, PSMD9, PSMD5, RNF5, PSMD2, ABCC6, PSMD1, PSMC4, PSME3, PSMC5, PSMA7, PSMB6, PSMB5, KCNJ11, PSMA2, UBB, PSMC1, ABCC5, PSMB2, VCP, PSMC3, OS9, UBA52, PSMD13, DERL2, PSMF1, PSMB1, ABCB6, PSMD10, PSMC2, EIF2S1, PSMB7, ABCA3, PSMA1
REACTOME_NICOTINAMIDE_SALVAGING	0.0115124	0.0695423	0.667939	1.69033	72	15	PTGS2, PARP14, PARP9, PARP10, NAMPT, PARP8
REACTOME_ABORTIVE_ELONGATION_OF_HIV_1_TRANSCRIPT_IN_THE_ABSENCE_OF_TAT	0.0117139	0.0703636	-0.522085	-1.71858	37	23	POLR2F, POLR2L, POLR2E, POLR2I, POLR2J, NELFB, POLR2C, NELFE, POLR2G, POLR2H, NCBP1, CTDP1
REACTOME_METABOLISM_OF_LIPIDS	0.0117647	0.0703636	-0.223108	-1.2474	0	579	DEGS2, PIAS4, CPNE3, PLA2G12A, ACAT2, DHCR7, PCYT2, MVD, TM7SF2, EBP, NSDHL, FDFT1, HPGD, FASN, MVK, FDXR, DBI, FDPS, SQLE, DECR2, FADS2, CYP39A1, CYP7B1, DHCR24, BDH1, PTDSS1, ACSL6, ARSG, CYP2D6, LSS, ACOX2, CYP4F3, PIK3R2, SCD, ELOVL4, CYP51A1, TNFAIP8L1, HMGCR, PMVK, CPNE1, PEMT, IDI1, SLC25A1, OXCT1, PNPLA3, MCAT, NDUFAB1, SC5D, MSMO1, GPX1, HADH, GBA, FABP5, AGPAT5, GGT5, HSD3B7, GDPD3, ACA…
REACTOME_HEDGEHOG_LIGAND_BIOGENESIS	0.0117904	0.0703636	-0.389592	-1.59022	26	58	PSMB3, PSMD3, PSMD9, PSMD5, PSMD2, PSMD1, PSMC4, PSME3, PSMC5, PSMA7, PSMB6, PSMB5, PSMA2, UBB, PSMC1, PSMB2, VCP, PSMC3, OS9, UBA52, PSMD13, DERL2, PSMF1, PSMB1, PSMD10, PSMC2, PSMB7, SYVN1, PSMA1, HHAT, SEM1, DISP2, PSMD4, PSMB4, PSMD8
REACTOME_TERMINAL_PATHWAY_OF_COMPLEMENT	0.011944	0.0709951	-0.958828	-1.48279	57	2	C5
REACTOME_CYP2E1_REACTIONS	0.0121499	0.0719314	-0.95847	-1.48224	58	2	CYP2D6
REACTOME_PREFOLDIN_MEDIATED_TRANSFER_OF_SUBSTRATE_TO_CCT_TRIC	0.0122295	0.0721155	-0.504127	-1.69673	38	25	TUBB4B, TUBA1A, CCT3, TUBA1C, TCP1, TUBA4A, CCT2, VBP1, CCT8, TUBB6, PFDN6, CCT5, TUBB3, TUBB4A, PFDN5, CCT7, ACTB, CCT6A
REACTOME_NOD1_2_SIGNALING_PATHWAY	0.0122785	0.072118	0.552058	1.67586	87	34	TNFAIP3, IRAK2, CASP1, BIRC3, CYLD, IKBKB, RIPK2, TRAF6, NOD1, CASP4, TAB3, TAB2
REACTOME_CELL_SURFACE_INTERACTIONS_AT_THE_VASCULAR_WALL	0.0124338	0.0727428	0.438794	1.54857	100	83	ITGAM, THBD, ITGB2, PIK3R1, SLC7A5, LYN, TSPAN7, CEACAM5, SLC3A2, PSG4, COL1A1, SDC4, TNFRSF10A, ITGA5, CEACAM1, L1CAM, TNFRSF10B, SRC, TREM1, ATP1B1, PIK3CA, SLC16A1, SLC7A7, ITGAV
KEGG_CALCIUM_SIGNALING_PATHWAY	0.0280762	0.0735517	0.405815	1.45053	229	91	CACNA1G, CACNA1H, BDKRB2, PTAFR, GRIN2D, ADRB2, RYR1, PLCE1, ATP2A1, PTK2B, EGFR, HRH1, OXTR, TRPC1, CHRNA7, ADRA1B, ATP2A3, TBXA2R, ADORA2A, PPP3CC, SLC8A1, PLCD4, PPP3R1
REACTOME_TRANSLESION_SYNTHESIS_BY_POLH	0.012761	0.0743	-0.559247	-1.74425	43	19	RFC2, PCNA, RPA1, RFC5, RFC3, UFD1, UBB, RPA3, VCP, UBA52, RPA2, SPRTN, RFC4
REACTOME_INFLAMMASOMES	0.0128	0.0743	0.684507	1.70046	79	14	NLRP1, TXNIP, CASP1, NFKB2, NFKB1, RELA, PANX1
KEGG_PRIMARY_IMMUNODEFICIENCY	0.0289164	0.0747008	0.629516	1.58747	181	15	TAP1, CIITA, JAK3, DCLRE1C, RAG1, TAP2, RFX5
REACTOME_SIGNALING_BY_TGF_BETA_FAMILY_MEMBERS	0.0130392	0.0753942	0.428769	1.52856	106	89	SERPINE1, PPP1R15A, INHBA, BMP2, SKIL, FSTL3, JUNB, CCNT2, SMAD7, SMAD3, FST, SMURF1, ACVR2A, ACVR2B, CGN, RNF111, USP9X, SMAD4, BMPR2, TRIM33, USP15, TGIF2
REACTOME_VIF_MEDIATED_DEGRADATION_OF_APOBEC3G	0.0132177	0.076008	-0.390347	-1.55782	31	52	PSMB3, PSMD3, PSMD9, PSMD5, PSMD2, PSMD1, PSMC4, PSME3, PSMC5, RBX1, PSMA7, PSMB6, ELOB, PSMB5, PSMA2, UBB, PSMC1, PSMB2, PSMC3, UBA52, PSMD13, PSMF1, PSMB1, PSMD10, PSMC2, PSMB7, PSMA1
REACTOME_IRE1ALPHA_ACTIVATES_CHAPERONES	0.0132477	0.076008	-0.40393	-1.59275	32	49	ATP6V0D1, SRPRB, WFS1, MYDGF, ACADVL, KLHDC3, DNAJB11, SULT1A3, PREB, YIF1A, EXTL2, ARFGAP1, EDEM1, GOSR2, SERP1, DCTN1, PDIA6, HDGF, DDX11, CXXC1, ADD1, HYOU1, LMNA, EXTL3, KDELR3, SYVN1, SSR1, TLN1, TATDN2
REACTOME_TRAIL_SIGNALING	0.0133356	0.0762182	0.770701	1.66867	77	8	TNFSF10, CFLAR, TNFRSF10A, TNFRSF10B, CASP10, CASP8
REACTOME_PENTOSE_PHOSPHATE_PATHWAY	0.0134506	0.0765808	-0.648957	-1.75802	51	12	PRPS1, G6PD, PGM2, PRPS2, SHPK, TALDO1, PGD
KEGG_STEROID_HORMONE_BIOSYNTHESIS	0.0302395	0.0770486	0.562028	1.5645	201	23	CYP1A1, CYP1B1, UGT1A9, CYP3A5, HSD11B1, SULT2B1
REACTOME_FOXO_MEDIATED_TRANSCRIPTION_OF_OXIDATIVE_STRESS_METABOLIC_AND_NEURONAL_GENES	0.0137321	0.0777549	0.6241	1.66665	89	19	PLXNA4, SOD2, FOXO1, FBXO32, FOXO3, NR3C1, SMAD3, SMAD4, PPARGC1A
REACTOME_TP53_REGULATES_METABOLIC_GENES	0.0137615	0.0777549	-0.341841	-1.48578	26	78	RRM2B, COX8A, RRAGB, COX5B, NDUFA4, LAMTOR4, COX14, G6PD, COX5A, LAMTOR2, GPX2, GPI, COX6A1, COX11, PRDX1, TXN, COX16, SESN1, LAMTOR5, COX6B1, AKT1, SESN3, MLST8, CYCS, SURF1, SFN, COX4I1, GSR, SCO1, COX20, COX7B, COX7C, PRDX5, YWHAQ
KEGG_PROSTATE_CANCER	0.031575	0.0793642	0.412421	1.44462	251	78	NFKBIA, CREB5, NKX3-1, IKBKB, PIK3R1, FOXO1, CDKN1A, PDGFB, NFKB1, EGFR, PDGFA, ATF4, TCF7L2, EGF, PTEN, RELA, CREB3L1, AKT3, CREB1, GSK3B, BRAF, CREBBP, SOS2, PIK3CA, E2F3, PIK3CD, KRAS, EP300, TGFA
REACTOME_DNA_DAMAGE_RECOGNITION_IN_GG_NER	0.0141818	0.079641	-0.435155	-1.62688	38	38	CETN2, COPS6, PARP1, MCRS1, INO80C, GPS1, DDB1, RBX1, COPS8, TFPT, RUVBL1, ACTL6A, UBB, UBA52, INO80E, COPS3, ACTB, ACTR8, DDB2, COPS7B, COPS5, COPS7A, ACTR5
REACTOME_REGULATED_NECROSIS	0.0143165	0.079641	0.632665	1.66915	92	18	TNFSF10, BIRC3, CFLAR, TNFRSF10A, MLKL, FAS, TNFRSF10B, XIAP, RIPK1, CASP8
REACTOME_SIGNALING_BY_HEDGEHOG	0.0143575	0.079641	-0.292965	-1.3916	19	131	SMO, TUBB4B, RPGRIP1L, DZIP1, PRKAR1B, PSMB3, ADCY3, PTCH1, TUBA1A, ARRB1, TUBA1B, IFT122, PSMD3, PSMD9, PSMD5, PRKACA, TUBA1C, PSMD2, PSMD1, PSMC4, PSME3, PSMC5, RBX1, PSMA7, PSMB6, PTCH2, PSMB5, TUBA4A, PRKAR2B, PSMA2, UBB, PSMC1, ADCY6, PSMB2, VCP, TUBB6, PSMC3, OS9, UBA52, IFT52, TTC21B, PSMD13, GNAS, ARRB2, TUBB3, TUBB4A, IFT88, SKP1, DYNC2H1, IFT140, MKS1, DERL2, PSMF1, SUFU, PSMB1, ADCY1, …
REACTOME_SYNTHESIS_OF_SUBSTRATES_IN_N_GLYCAN_BIOSYTHESIS	0.0143642	0.079641	-0.383786	-1.54373	33	54	MVD, AMDHD2, DPM3, TSTA3, ST6GALNAC4, GMPPB, PGM3, GMPPA, DOLK, MPI, NUDT14, NPL, GMDS, ST3GAL6, NEU3, ST6GALNAC1, ALG5, GNPNAT1
REACTOME_STABILIZATION_OF_P53	0.0143642	0.079641	-0.382668	-1.53923	33	54	PSMB3, PSMD3, PSMD9, PSMD5, PSMD2, PSMD1, PSMC4, PSME3, PSMC5, PSMA7, PSMB6, PSMB5, PSMA2, UBB, PSMC1, PSMB2, PSMC3, UBA52, PSMD13, PSMF1, PSMB1, PSMD10, PSMC2, PSMB7, PSMA1
REACTOME_REGULATION_BY_C_FLIP	0.0144638	0.079641	0.729148	1.66438	86	10	TNFSF10, CFLAR, TNFRSF10A, FAS, TNFRSF10B, RIPK1, CASP8
REACTOME_INTERLEUKIN_RECEPTOR_SHC_SIGNALING	0.0144704	0.079641	0.632081	1.66761	93	18	CSF2, JAK2, PIK3R1, JAK3, GAB2, CSF2RA, PIK3CA, PIK3CD, JAK1, SOS1, INPP5D
REACTOME_INTERLEUKIN_21_SIGNALING	0.0146062	0.0798028	0.789304	1.6445	83	7	STAT1, STAT4, STAT5A, JAK3, STAT3, JAK1, STAT5B
REACTOME_SIGNALING_BY_ERYTHROPOIETIN	0.0146072	0.0798028	0.604085	1.66831	97	22	IRS2, JAK2, PIK3R1, STAT5A, LYN, VAV1, GAB1, PIK3CA, RAPGEF1, PIK3CD, KRAS
REACTOME_METABOLISM_OF_RNA	0.0147059	0.0800474	-0.240297	-1.36073	0	646	TRMT9B, SNRNP25, POLR2F, LAGE3, POLR2L, IMP3, TBL3, ADAT3, HSPA1A, POP1, LSM7, QTRT1, TRMU, NDC1, SF3B5, NOL12, SNRPD3, HSPA8, PSMB3, POP5, WDR4, NOC4L, WDR77, SRSF2, BOP1, NHP2, POLR2E, PRPF31, HSD17B10, WDR18, THADA, NOP56, TSR3, EXOSC4, THOC3, CPSF1, POP7, POLR2I, SNRPD2, RRP36, PSMD3, SNRNP40, PSMD9, NUP85, MRM1, PSMD5, CNOT10, IMP4, ISY1, DDX49, ALYREF, THOC6, SNRPA1, RPS9, UTP4, EXOSC5, RPL…
REACTOME_NF_KB_ACTIVATION_THROUGH_FADD_RIP_1_PATHWAY_MEDIATED_BY_CASPASE_8_AND_10	0.0148305	0.0804312	0.699123	1.67125	90	12	IFIH1, DDX58, IKBKB, TRIM25, CASP10, RIPK1, CASP8
REACTOME_INHIBITION_OF_THE_PROTEOLYTIC_ACTIVITY_OF_APC_C_REQUIRED_FOR_THE_ONSET_OF_ANAPHASE_BY_MITOTIC_SPINDLE_CHECKPOINT_COMPONENTS	0.0149912	0.0810069	-0.538561	-1.70439	50	20	BUB1B, CDC20, ANAPC15, UBE2C, ANAPC5, ANAPC11, ANAPC4, MAD2L1, BUB3, ANAPC2
REACTOME_EGFR_DOWNREGULATION	0.0152086	0.0818838	0.572914	1.66228	104	28	HBEGF, SPRY2, EREG, EGFR, AREG, EGF, PTPN12, EPS15, PTPRK, SPRY1, SH3KBP1, STAM, TGFA, BTC, STAM2, CBL, UBC
REACTOME_TRAF3_DEPENDENT_IRF_ACTIVATION_PATHWAY	0.0156502	0.0839574	0.688781	1.6817	96	13	IFIH1, IRF7, DDX58, TRIM25, TRAF3, TBK1, CREBBP, IKBKE, EP300
REACTOME_HDR_THROUGH_MMEJ_ALT_NHEJ	0.0158014	0.0844634	-0.67594	-1.73787	62	10	FEN1, LIG3, PARP1, POLQ
REACTOME_UCH_PROTEINASES	0.0159659	0.0850372	-0.33215	-1.45868	29	83	PSMB3, UCHL1, MCRS1, INO80C, PSMD3, PSMD9, PSMD5, NEDD8, PSMD2, PSMD1, PSMC4, PSME3, PSMC5, PSMA7, PSMB6, MBD5, PSMB5, TFPT, RUVBL1, PSMA2, ACTL6A, UBB, PSMC1, TGFBR1, PSMB2, PSMC3, UBA52, PSMD13, HCFC1, INO80E, PSMF1, PSMB1, PSMD10, PSMC2, ACTB, PSMB7, ACTR8, PSMA1, BAP1, UCHL3, SEM1, ADRM1, ACTR5, UCHL5, PSMD4, PSMB4, PSMD8
REACTOME_REGULATION_OF_INSULIN_LIKE_GROWTH_FACTOR_IGF_TRANSPORT_AND_UPTAKE_BY_INSULIN_LIKE_GROWTH_FACTOR_BINDING_PROTEINS_IGFBPS	0.0162602	0.086295	0.432563	1.52477	131	82	PAPPA, IL6, STC2, IGF2, CSF1, CP, MMP2, CCN1, FGG, FSTL3, C4A, C3, MATN3
REACTOME_G1_S_DNA_DAMAGE_CHECKPOINTS	0.0163414	0.0864173	-0.355788	-1.49088	35	64	PSMB3, CCNA2, PSMD3, PSMD9, PSMD5, PSMD2, PSMD1, PSMC4, PSME3, PSMC5, PSMA7, PSMB6, PSMB5, PSMA2, CDK2, UBB, PSMC1, CCNE1, PSMB2, PSMC3, UBA52, PSMD13, CHEK1, CDC25A, PSMF1, PSMB1, PSMD10, PSMC2, PSMB7
REACTOME_ADAPTIVE_IMMUNE_SYSTEM	0.0166717	0.0872777	0.308409	1.2743	164	559	CD274, RAET1E, NFKBIA, IFITM1, FBXL16, ICAM1, HERC5, ULBP1, TLR6, RASGRP3, TAP1, TRIM69, MAP3K8, UBE2L6, DTX3L, FBXW10, KIF5A, UBA7, TRIM21, SOCS1, HERC6, RASGRP1, ITGB2, RNF19B, CD22, IKBKB, REL, PPP2R5B, HLA-F, PIK3R1, NCF2, FBXW7, RICTOR, FBXO6, SPSB1, PSMB9, TLR1, CD226, PILRA, MYD88, RIPK2, FYB1, LYN, FBXO32, VAV1, NFKB1, RNF19A, NFATC2, KIF3C, ICAM5, COL1A1, TRIM36, UBA6, C3, RNF144B, COLEC…
REACTOME_MITOCHONDRIAL_FATTY_ACID_BETA_OXIDATION_OF_SATURATED_FATTY_ACIDS	0.0167076	0.0872777	-0.688653	-1.71618	67	9	HADH, ECHS1, ACADVL, ACADS, MECR
REACTOME_CYTOSOLIC_SENSORS_OF_PATHOGEN_ASSOCIATED_DNA	0.0167272	0.0872777	0.469919	1.56998	128	58	NFKBIA, IRF7, IFI16, TLR3, TRIM21, IKBKB, TRIM56, TREX1, MYD88, TICAM1, NFKB2, NFKB1, RELA, NKIRAS1, CGAS, TBK1, POLR3D, CREBBP, RIPK1
REACTOME_TRNA_AMINOACYLATION	0.016739	0.0872777	-0.499188	-1.66326	53	24	SARS2, DARS2, FARS2, PPA2, EARS2, FARSA, RARS2, FARSB, IARS2, AIMP2, NARS2, EEF1E1, TARS2, PPA1, LARS2, AARS2
REACTOME_NEUTROPHIL_DEGRANULATION	0.0171429	0.0890709	-0.230359	-1.22509	5	360	TCIRG1, CPNE3, ANPEP, NFASC, NDUFC2, SYNGR1, CAT, ALDOC, TUBB4B, MIF, KCNAB2, HSPA1A, COMMD9, MLEC, APRT, PGRMC1, HSPA8, CD14, ATP8B4, PGAM1, CPNE1, NAPRT, CD63, IQGAP2, ALAD, FABP5, HSPA1B, LAMTOR2, DBNL, ATP6V0C, PSMD3, CFD, PFKL, CYBA, LGALS3, SNAP25, ACLY, ACAA1, CTSH, LYZ, SLC11A1, GPI, XRCC5, PSMD2, PTGES2, ATP6V1D, CST3, PSMD1, PKM, APEH, TUBB, HMGB1, DGAT1, GLA, STK11IP, SURF4, SLC2A5, IL…
REACTOME_SYNTHESIS_OF_VERY_LONG_CHAIN_FATTY_ACYL_COAS	0.0173987	0.0900855	-0.553784	-1.6979	60	18	ACSL6, ELOVL4, HACD3, SLC27A3, ELOVL2, TECR, ELOVL6, HACD2, HSD17B12
REACTOME_REGULATION_OF_TNFR1_SIGNALING	0.0175092	0.0903425	0.543435	1.62847	123	32	TNFAIP3, TRAF1, BIRC3, CYLD, IKBKB, RBCK1, OTUD7B, XIAP, RIPK1
REACTOME_CASPASE_ACTIVATION_VIA_EXTRINSIC_APOPTOTIC_SIGNALLING_PATHWAY	0.0175758	0.0903722	0.60408	1.63556	115	20	TNFSF10, CFLAR, TICAM1, DAPK2, TNFRSF10A, FAS, TNFRSF10B, RIPK1, CASP8
KEGG_ADIPOCYTOKINE_SIGNALING_PATHWAY	0.0365449	0.0906312	0.448616	1.47009	274	51	NFKBIA, PCK2, IRS2, JAK2, IKBKB, NFKB1, NFKBIE, SOCS3, RELA, AKT3, PPARGC1A, MAPK8, ACSL1, PRKAB2, STAT3, LEPR, PRKAA1, TRAF2
REACTOME_TRANSCRIPTIONAL_ACTIVITY_OF_SMAD2_SMAD3:SMAD4_HETEROTRIMER	0.0177015	0.0907051	0.5045	1.5972	129	42	SERPINE1, SKIL, JUNB, CCNT2, SMAD7, SMAD3, RNF111, USP9X, SMAD4, TRIM33, TGIF2, CCNC, WWTR1, SMURF2, UBE2D1, TGIF1, CCNK, SP1, NEDD4L, MYC, CDK8, UBE2D3, UBC
REACTOME_PI3K_EVENTS_IN_ERBB2_SIGNALING	0.0180703	0.0919198	0.683194	1.66806	111	13	HBEGF, PIK3R1, EREG, EGFR, EGF, GAB1, PIK3CA
REACTOME_CREATION_OF_C4_AND_C2_ACTIVATORS	0.0180723	0.0919198	0.957701	1.43883	92	2	C1R, C1S
REACTOME_ASYMMETRIC_LOCALIZATION_OF_PCP_PROTEINS	0.0181242	0.0919198	-0.356584	-1.4838	39	62	FZD1, PARD6A, PSMB3, PSMD3, PSMD9, PSMD5, FZD2, PSMD2, PSMD1, PSMC4, PSME3, PSMC5, FZD3, PSMA7, PSMB6, PSMB5, PSMA2, UBB, DVL2, PSMC1, PSMB2, FZD8, PSMC3, UBA52, PSMD13, PSMF1, PSMB1, PSMD10, PSMC2, PSMB7
REACTOME_PI_3K_CASCADE:FGFR1	0.0182937	0.0924642	0.75654	1.63801	106	8	PIK3R1, FRS2, FGF2, GAB1, PIK3CA
REACTOME_INTERLEUKIN_1_FAMILY_SIGNALING	0.0184749	0.0930636	0.398504	1.46667	156	117	IL1A, IL1B, NFKBIA, MAP3K8, IRAK2, CASP1, IKBKB, PELI1, PSMB9, MYD88, RIPK2, IL18R1, NFKB2, NFKB1, SMAD3, TRAF6, PSMB8, PTPN14, RELA, NOD1, NKIRAS1, PTPN12, PTPN2, TAB3, TBK1, IRAK3, MAP2K4, TAB2, SAA1, PELI2, MAPK8, FBXW11
REACTOME_MAPK1_ERK2_ACTIVATION	0.0187121	0.0939396	0.733635	1.62887	110	9	IL6, JAK2, IL6ST
REACTOME_COPI_MEDIATED_ANTEROGRADE_TRANSPORT	0.018931	0.0945751	-0.320668	-1.42527	33	89	SPTBN2, TUBB4B, TUBA1A, TMED2, TUBA1B, COPE, TMED10, DCTN3, ACTR1A, TUBA1C, TMED9, ARF5, DYNLL1, TUBA4A, KDELR2, COG4, COPZ2, ARFGAP1, COPA, GOSR2, COG8, DCTN1, TUBB6, ARF3, RAB1B, TUBB3, TUBB4A, CAPZB, TMEM115, ARFGAP2, DCTN5, KDELR3, COPB2, COG6, COPZ1, ARF1, CD59
REACTOME_HDR_THROUGH_SINGLE_STRAND_ANNEALING_SSA	0.018976	0.0945751	-0.428847	-1.57868	52	36	RHNO1, RFC2, RPA1, RFC5, RFC3, EXO1, DNA2, BLM, RPA3, RAD51, TOP3A, ERCC1, BRCA1, RPA2, RFC4
REACTOME_SEMA3A_PAK_DEPENDENT_AXON_REPULSION	0.0190822	0.0945751	0.648357	1.64077	120	15	PLXNA4, SEMA3A, PLXNA2, FES
REACTOME_RECYCLING_PATHWAY_OF_L1	0.0192166	0.0945751	-0.417379	-1.56497	51	39	TUBB4B, KIF4A, TUBA1A, AP2M1, TUBA1B, RPS6KA4, TUBA1C, AP2S1, TUBA4A, DNM1, TUBB6, DNM3, TUBB3, TUBB4A, DPYSL2, AP2A1, CLTC, CLTA, ACTB, DNM2, RPS6KA3
REACTOME_SIGNALING_BY_SCF_KIT	0.0192654	0.0945751	0.519757	1.60314	138	37	STAT1, SOCS1, JAK2, PIK3R1, STAT5A, LYN, VAV1, FER, SH2B3, GRB10, GAB2, SRC, FES, SH2B2, PIK3CA, KRAS, STAT3, GRB7, SOS1, CBL, SOCS6, STAT5B, PIK3R3, YES1
REACTOME_INTERLEUKIN_3_INTERLEUKIN_5_AND_GM_CSF_SIGNALING	0.0192654	0.0945751	0.51994	1.6037	138	37	CSF2, JAK2, PIK3R1, STAT5A, LYN, JAK3, VAV1, GAB2, CSF2RA, PIK3CA, RAPGEF1, PIK3CD, JAK1, SOS1, CBL, INPP5D, UBC, STAT5B, PIK3R3, YWHAZ, YES1
REACTOME_ATF4_ACTIVATES_GENES_IN_RESPONSE_TO_ENDOPLASMIC_RETICULUM_STRESS	0.0192841	0.0945751	0.569196	1.62841	131	26	ATF3, CXCL8, ASNS, CCL2, ATF4, HERPUD1, CEBPG, DDIT3
KEGG_RIBOSOME	0.0395361	0.0967594	-0.305878	-1.35019	74	84	RPS9, RPL36AL, RPS15, RPL18, RPS19, RPS5, RPS26, UBA52, RPS27L, RPS21, RPLP1, FAU, RPS28, RPLP2, RPLP0, MRPL13, RPL29, RPL41, RPS2, RPL8, RPS10, RPS4X, RPL26L1, RPL35, RPL13, RPS25, RPL35A, RPL23A, RPL14, RPL37A, RPL19, RPS20, RPL18A, RPS7, RPS16, RPL34, RPL28, RPS3, RPL4, RPL10A, RPL22L1, RPL36, RPS18, RPS6, RPL24, RPL15, RPS17, RPL7A, RPS3A, RPS23, RPL30, RPS29, RPL32, RPS24, RPS11, RPL3, RPL10
REACTOME_REGULATION_OF_EXPRESSION_OF_SLITS_AND_ROBOS	0.0198377	0.0969698	-0.274598	-1.33256	21	158	PSMB3, PSMD3, PSMD9, PSMD5, RPS9, RPL36AL, RPS15, PSMD2, PSMD1, PSMC4, PSME3, PSMC5, RBX1, PSMA7, ROBO1, PSMB6, ELOB, RPL18, PSMB5, HOXA2, PSMA2, UBB, PSMC1, RPS19, RPS5, PSMB2, PSMC3, RPS26, UBA52, RBM8A, PSMD13, RPS27L, RPS21, RPLP1, RPS14, PSMF1, FAU, RPS28, PSMB1, PSMD10, PSMC2, RPLP2, PSMB7, NCBP1, RPLP0, PSMA1, RPL29, RPL41, RNPS1, RPS2, SEM1, EIF4G1, RPL39L, RPL8, UPF3A, RPS10, RPS4X, PSMD…
REACTOME_NUCLEAR_RECEPTOR_TRANSCRIPTION_PATHWAY	0.020097	0.0979153	0.519149	1.60126	144	37	NR4A3, NR1D1, NR1D2, NR4A2, NR4A1, NR3C1, VDR, RORA, NRBF2
REACTOME_CHREBP_ACTIVATES_METABOLIC_GENE_EXPRESSION	0.020701	0.100382	-0.732604	-1.67996	87	7	FASN, ACACB, ACLY, ACACA
REACTOME_INTEGRATION_OF_ENERGY_METABOLISM	0.0207385	0.100382	-0.328848	-1.42536	40	77	RAPGEF4, GNB3, FASN, PRKAR1B, ADCY3, CACNA1D, ACACB, ADRA2C, PRKACA, SNAP25, ACLY, CHRM3, ACACA, PLCB3, PRKAR2B, KCNJ11, GNG11, STXBP1, TALDO1, PRKCA, ADCY6, PPP2R1A, GNAS, GNAI2, PPP2R5D, ITPR2, ADCY1, PPP2R1B, GNB5
REACTOME_THE_NLRP3_INFLAMMASOME	0.021164	0.101902	0.700433	1.63194	127	11	TXNIP, CASP1, NFKB2, NFKB1, RELA, PANX1
REACTOME_BETA_OXIDATION_OF_PRISTANOYL_COA	0.0211895	0.101902	-0.704003	-1.69154	87	8	ACOX2, AMACR, ACOT8, SCP2, CROT, HSD17B4
REACTOME_APC_C:CDC20_MEDIATED_DEGRADATION_OF_CYCLIN_B	0.0215783	0.103135	-0.496333	-1.6338	69	23	CCNB1, CDC20, ANAPC15, UBE2C, ANAPC5, ANAPC11, ANAPC4, UBB, ANAPC2, UBA52
REACTOME_FORMATION_OF_TUBULIN_FOLDING_INTERMEDIATES_BY_CCT_TRIC	0.0217519	0.103135	-0.52088	-1.64843	73	20	TUBB4B, TUBA1A, TUBA1B, CCT3, TUBA1C, TCP1, TUBA4A, CCT2, CCT8, TUBB6, CCT5, TUBB3, TUBB4A, CCT7, CCT6A
REACTOME_SIGNALING_BY_ACTIVIN	0.0218254	0.103135	0.69817	1.62667	131	11	INHBA, FSTL3, SMAD3, FST, ACVR2A, ACVR2B, SMAD4
REACTOME_SYNTHESIS_OF_16_20_HYDROXYEICOSATETRAENOIC_ACIDS_HETE	0.0218744	0.103135	0.904234	1.49917	115	3	CYP1A1, CYP1B1
REACTOME_ROS_AND_RNS_PRODUCTION_IN_PHAGOCYTES	0.0219505	0.103135	-0.477783	-1.60807	69	25	TCIRG1, ATP6V0E2, ATP6V1B1, ATP6V0D1, ATP6V0C, CYBA, ATP6V0B, SLC11A1, ATP6V1D, NOS1, ATP6V0E1
REACTOME_PERK_REGULATES_GENE_EXPRESSION	0.0219921	0.103135	0.537709	1.59855	154	31	ATF3, CXCL8, ASNS, CCL2, ATF4, HERPUD1, CEBPG, DDIT3
REACTOME_MYOGENESIS	0.0219946	0.103135	0.584933	1.5992	145	21	BOC, CDH4, TCF4, MEF2A, SPAG9, MEF2C, MEF2D, CDON, TCF12
REACTOME_ERBB2_REGULATES_CELL_MOTILITY	0.0220013	0.103135	0.683461	1.63381	134	12	HBEGF, EREG, EGFR, EGF
REACTOME_FRUCTOSE_CATABOLISM	0.0221978	0.103729	-0.827383	-1.57344	100	4	GLYCTK, KHK, TKFC
KEGG_LYSOSOME	0.0429894	0.103845	-0.282245	-1.30357	64	111	TCIRG1, ARSG, ATP6V0D1, MCOLN1, CD63, GBA, NAGPA, ATP6V0C, CTSH, ATP6V0B, SLC11A1, SUMF1, AP1S2, GLA, ATP6AP1, PPT1, AP3D1, CTNS, NPC2, AP3B1, FUCA1, CTSV, NEU1, CTSC, CTSD, HEXA, MFSD8, PLA2G15, ATP6V0A2, NAGA, GM2A, AP1S1, GNPTG, CLTC, M6PR, CLTA, GUSB, LAPTM4B, PSAP, GNS, AP1M2, CTSA, CTSF, CTSK, CTSL, CLTB, SMPD1, ARSA, TPP1, NAGLU, SORT1, AP1B1, HYAL1, GGA2, ASAH1, HEXB, CTSZ, ARSB, GALNS, A…
REACTOME_DEGRADATION_OF_AXIN	0.0224439	0.104551	-0.370517	-1.48567	53	53	PSMB3, PSMD3, PSMD9, PSMD5, PSMD2, PSMD1, PSMC4, PSME3, PSMC5, PSMA7, PSMB6, PSMB5, PSMA2, UBB, PSMC1, PSMB2, AXIN2, PSMC3, UBA52, PSMD13, PSMF1, PSMB1, PSMD10, PSMC2, PSMB7, PSMA1
KEGG_N_GLYCAN_BIOSYNTHESIS	0.0440835	0.105122	-0.365874	-1.41227	113	45	ALG12, DPM3, ALG1, RPN1, ALG3, ALG5, ALG8, MOGS, MAN1C1, DAD1, MGAT5B, DPAGT1, MAN2A2, MAN1A2, RFT1, B4GALT2, DPM2, RPN2, DDOST, MAN1B1
REACTOME_FRUCTOSE_METABOLISM	0.0226908	0.105288	-0.757192	-1.64925	98	6	GLYCTK, KHK, TKFC, ALDH1A1, SORD
REACTOME_RUNX2_REGULATES_CHONDROCYTE_MATURATION	0.0227439	0.105288	0.859103	1.54086	123	4	RUNX2, GLI2, HDAC4
REACTOME_CYTOSOLIC_IRON_SULFUR_CLUSTER_ASSEMBLY	0.0228707	0.105546	-0.605424	-1.67962	86	13	POLD1, NUBP2, MMS19, RTEL1, ERCC2, CIAO2B, CIAO1, CIAPIN1
REACTOME_SCAVENGING_BY_CLASS_A_RECEPTORS	0.0232751	0.106992	0.707041	1.61392	139	10	COL4A1, COL1A1, COLEC12
REACTOME_TRANSPORT_OF_NUCLEOSIDES_AND_FREE_PURINE_AND_PYRIMIDINE_BASES_ACROSS_THE_PLASMA_MEMBRANE	0.0233415	0.106992	-0.672591	-1.67615	94	9	ARL2, SLC29A2, SLC29A1, SLC25A5, SLC29A4, SLC29A3
REACTOME_VIRAL_MESSENGER_RNA_SYNTHESIS	0.0234316	0.106992	-0.396933	-1.52394	61	43	POLR2F, POLR2L, NDC1, POLR2E, POLR2I, NUP85, POLR2J, NUP210, POLR2C, NUP93, POLR2G, POLR2H, NUP188, SEH1L, AAAS, NUP107, NUP205, NUP155, POM121, TPR, NUP88
REACTOME_BBSOME_MEDIATED_CARGO_TARGETING_TO_CILIUM	0.0234839	0.106992	-0.508938	-1.63551	78	21	SMO, TTC8, CCT3, TCP1, BBS5, CCT2, CCT8, BBS1, BBS4, CCT5, BBS9, LZTFL1
REACTOME_METABOLISM_OF_NON_CODING_RNA	0.023544	0.106992	-0.371597	-1.48299	56	52	NDC1, SNRPD3, WDR77, SNRPD2, NUP85, PRMT5, NUP210, SNRPE, SNRPG, SNRPF, NUP93, GEMIN4, NUP188, NCBP1, SNRPB, SEH1L, AAAS, GEMIN7, GEMIN6, NUP107, NUP205, NUP155, POM121, TPR, NUP88, SEC13, GEMIN8, SNUPN, NUP54, NUP133, SNRPD1, NUP43, NUP37
KEGG_ARACHIDONIC_ACID_METABOLISM	0.0458111	0.107859	-0.449234	-1.491	145	25	GPX3, PLA2G12A, CYP4F3, GPX1, GGT5, GGT1, CYP2U1, GPX2, PTGES2, CBR1
REACTOME_G_ALPHA_Q_SIGNALLING_EVENTS	0.0239378	0.10827	0.402345	1.45675	199	101	EDN2, BDKRB2, P2RY6, F2RL2, PTAFR, HBEGF, RASGRP1, EDN1, PIK3R1, GPR132, GNG2, EGFR, HRH1, TRIO, GNB4, OXTR, RPS6KA2, ADRA1B, ARHGEF25, CREB1, RGS3, TBXA2R, DGKE, SAA1, PIK3CA, PRKCE, P2RY11, LPAR5, BDKRB1, RGS5, KRAS, CYSLTR1
REACTOME_FOXO_MEDIATED_TRANSCRIPTION_OF_CELL_DEATH_GENES	0.023971	0.10827	0.63976	1.61902	151	15	BBC3, FOXO1, CITED2, FOXO3, BCL6, DDIT3, CREBBP, EP300, NFYB, FOXO4
REACTOME_PHOSPHORYLATION_OF_THE_APC_C	0.0243619	0.109703	-0.523381	-1.63239	83	19	CCNB1, PLK1, ANAPC15, UBE2C, ANAPC5, ANAPC11, ANAPC4
REACTOME_PHOSPHATE_BOND_HYDROLYSIS_BY_NTPDASE_PROTEINS	0.0245244	0.110101	-0.750194	-1.63401	106	6	ENTPD1, ENTPD7
REACTOME_DOWNSTREAM_SIGNAL_TRANSDUCTION	0.0247489	0.110774	0.549564	1.58359	169	27	STAT1, PIK3R1, PDGFB, STAT5A, PDGFA, NCK1, SRC, RASA1, PIK3CA, RAPGEF1, KRAS, STAT3, GRB7, SOS1
REACTOME_ACTIVATION_OF_AMPK_DOWNSTREAM_OF_NMDARS	0.0249853	0.111496	-0.515041	-1.62995	84	20	TUBB4B, TUBA1A, TUBA1B, CALM1, TUBA1C, TUBA4A, MAPT, TUBB6, TUBB3, TUBB4A
REACTOME_TRNA_MODIFICATION_IN_THE_NUCLEUS_AND_CYTOSOL	0.0259594	0.115496	-0.394425	-1.50652	68	42	TRMT9B, LAGE3, ADAT3, QTRT1, WDR4, THADA, URM1, TRMT112, CTU2, CTU1, DUS2, METTL1, TPRKB, TRMT61A, TRMT10A
REACTOME_RNA_POLYMERASE_III_CHAIN_ELONGATION	0.0262407	0.116399	-0.534834	-1.6398	91	18	POLR2F, POLR2L, POLR3K, POLR2E, POLR3G, POLR3H
REACTOME_TRNA_MODIFICATION_IN_THE_MITOCHONDRION	0.0264869	0.116794	-0.693199	-1.66558	109	8	TRMU, HSD17B10
REACTOME_DNA_REPLICATION_INITIATION	0.0264869	0.116794	-0.693376	-1.66601	109	8	POLE2, POLE4, POLE, POLE3, POLA1
REACTOME_NETRIN_1_SIGNALING	0.0267498	0.117604	0.507022	1.56386	192	37	SLIT3, RGMA, NCK1, ABLIM2, TRIO, RGMB, TRPC1, NTN4, SRC, ABLIM3, MYO10, WASL, MAPK8, PTK2, SIAH1, DSCAML1, SIAH2
REACTOME_NICOTINATE_METABOLISM	0.027027	0.118472	0.549267	1.57139	184	26	PTGS2, PARP14, PARP9, PARP10, NAMPT, NMNAT2, PARP8
REACTOME_SYNTHESIS_OF_BILE_ACIDS_AND_BILE_SALTS_VIA_24_HYDROXYCHOLESTEROL	0.02745	0.119973	-0.690487	-1.65907	113	8	CYP39A1, HSD3B7, AMACR, SLC27A2
REACTOME_MICRORNA_MIRNA_BIOGENESIS	0.0275883	0.120224	-0.476946	-1.58915	88	24	POLR2F, POLR2L, POLR2E, POLR2I, POLR2J, RAN, POLR2C, DGCR8, POLR2G, PRKRA, TARBP2, POLR2H
REACTOME_TNF_SIGNALING	0.0279444	0.121333	0.49053	1.54633	204	41	TNFAIP3, TRAF1, BIRC3, CYLD, IKBKB, RBCK1, OTUD7B, TAB3, XIAP, TAB2, RIPK1
REACTOME_INTERLEUKIN_15_SIGNALING	0.0280313	0.121333	0.669064	1.5994	171	12	IL15, IL15RA, STAT5A, JAK3, GAB2, SOS2, STAT3, JAK1, SOS1, STAT5B
REACTOME_ACTIVATED_NTRK3_SIGNALS_THROUGH_PI3K	0.0280879	0.121333	0.81344	1.54893	155	5	PIK3R1, SRC, NTRK3, PIK3CA
REACTOME_ESTROGEN_DEPENDENT_NUCLEAR_EVENTS_DOWNSTREAM_OF_ESR_MEMBRANE_SIGNALING	0.0291506	0.125559	0.561784	1.56507	196	23	HBEGF, EREG, EGFR, FOXO3, AREG, FOS, EGF, AKT3, CREB1, PTK2, TGFA, BTC, CDKN1B, SRF, CCND1
REACTOME_HIV_INFECTION	0.0292994	0.125835	-0.245465	-1.23359	22	217	POLR2F, POLR2L, LIG1, FEN1, NDC1, PSMB3, AP2M1, RANBP1, POLR2E, POLR2I, PSMD3, PSMD9, NUP85, PSMD5, MVB12A, XRCC5, PSMD2, POLR2J, BANF1, AP1S2, AP2S1, PSMD1, PSMC4, PSME3, PSMC5, RBX1, RAN, PSMA7, PSMB6, ELOB, PSMB5, NUP210, NELFB, TAF4, PPIA, PSMA2, POLR2C, UBB, PSMC1, NUP93, SLC25A5, NELFE, PSMB2, PSMC3, UBA52, POLR2G, PSMD13, XRCC6, SUPT16H, CHMP2A, SKP1, AP1S1, PSIP1, POLR2H, NUP188, AP2A1, P…
REACTOME_DCC_MEDIATED_ATTRACTIVE_SIGNALING	0.0300097	0.127895	0.653493	1.59554	185	13	NCK1, ABLIM2, TRIO, SRC, ABLIM3, WASL, PTK2
REACTOME_E2F_MEDIATED_REGULATION_OF_DNA_REPLICATION	0.0300638	0.127895	-0.485739	-1.57848	98	22	CCNB1, ORC1, TFDP1, E2F1, POLA1, PPP2R3B, PPP2R1A, MCM8, ORC3, PRIM1, PPP2R1B
REACTOME_RHO_GTPASES_ACTIVATE_IQGAPS	0.0300682	0.127895	-0.472606	-1.57469	96	24	TUBB4B, TUBA1A, TUBA1B, IQGAP2, CALM1, TUBA1C, TUBA4A, IQGAP3, TUBB6, TUBB3, TUBB4A, ACTB, MEN1
REACTOME_NUCLEOBASE_BIOSYNTHESIS	0.0302313	0.127895	-0.596146	-1.65388	114	13	DHODH, UMPS, LHPP, IMPDH1, ATIC, PAICS, PFAS, ADSL, PPAT
REACTOME_TP53_REGULATES_TRANSCRIPTION_OF_GENES_INVOLVED_IN_G2_CELL_CYCLE_ARREST	0.0302339	0.127895	-0.526798	-1.61516	105	18	CCNB1, AURKA, CDC25C, PCNA, TFDP1, BAX, PRMT1
REACTOME_SIGNALING_BY_MET	0.0302953	0.127895	0.430298	1.47676	238	69	PIK3R1, TNS4, COL11A2, LAMA2, COL1A1, ITGA2, LAMB3, SRC, PTPN2, GAB1, EPS15, LAMC2, PIK3CA, RAPGEF1, SH3KBP1, PTK2, STAM, KRAS, MET, STAT3, PTPRJ, STAM2, SOS1, CBL, GGA3, TNS3, UBC, FN1, USP8, LAMA5, MUC20, COL5A1, RAP1B
REACTOME_PIWI_INTERACTING_RNA_PIRNA_BIOGENESIS	0.0305895	0.128771	-0.540169	-1.62801	109	17	POLR2F, POLR2L, POLR2E, POLR2I, POLR2J, HENMT1, HSP90AA1, POLR2C, POLR2G, POLR2H
REACTOME_RUNX1_REGULATES_TRANSCRIPTION_OF_GENES_INVOLVED_IN_DIFFERENTIATION_OF_MYELOID_CELLS	0.0306792	0.128783	0.777352	1.5568	172	6	CSF2, RUNX2, RUNX1, CREBBP
REACTOME_SENESCENCE_ASSOCIATED_SECRETORY_PHENOTYPE_SASP	0.031271	0.130898	0.472152	1.51808	232	47	IL6, IL1A, CXCL8, JUN, CDKN1A, NFKB1, FOS, RPS6KA2, RELA
REACTOME_PHOSPHORYLATION_OF_EMI1	0.0314004	0.13107	-0.736359	-1.60387	136	6	CCNB1, PLK1, CDC20
REACTOME_STAT5_ACTIVATION	0.0315659	0.131392	0.776282	1.55466	177	6	FLT3LG, STAT5A, GAB2
REACTOME_DEGRADATION_OF_THE_EXTRACELLULAR_MATRIX	0.0317558	0.131813	0.414752	1.45837	256	81	COL4A1, COL4A6, FBN2, MMP2, COL16A1, COL11A2, MMP25, COL1A1, SCUBE1, ADAM8, ADAMTS4, COL9A2, LAMB3, PHYKPL, MMP24, ADAMTS9, COL4A4, CTSS
REACTOME_MITOTIC_TELOPHASE_CYTOKINESIS	0.0323344	0.133841	-0.594049	-1.64807	122	13	KIF20A, NUDC, PLK1
REACTOME_TP53_REGULATES_TRANSCRIPTION_OF_CELL_DEATH_GENES	0.032919	0.135882	0.487408	1.52891	240	40	TP63, BBC3, PMAIP1, CASP1, TNFRSF10A, BCL6, FAS, TP53BP2, TNFRSF10B, NDRG1, CASP10, CREBBP, ZNF420, RABGGTB
REACTOME_TRNA_PROCESSING_IN_THE_NUCLEUS	0.0331878	0.136476	-0.344785	-1.40732	75	58	POP1, NDC1, POP5, CPSF1, POP7, NUP85, TSEN54, RPP21, RAN, NUP210, TSEN34, NUP93, POP4, RPP25, TSEN2, DDX1, ELAC2, RTCB, NUP188, RPP40, SEH1L, CSTF2, AAAS, CPSF4, RPP30, RTRAF, NUP107, NUP205, NUP155, POM121, TPR, NUP88, ZBTB8OS, CLP1, SEC13
REACTOME_IL_6_TYPE_CYTOKINE_RECEPTOR_LIGAND_INTERACTIONS	0.0332464	0.136476	0.659153	1.5757	203	12	LIFR, JAK2, LIF, IL11, OSMR, IL6ST, CLCF1, IL31RA
REACTOME_SEROTONIN_AND_MELATONIN_BIOSYNTHESIS	0.0333608	0.136568	-0.922174	-1.42611	161	2	DDC
REACTOME_RUNX3_REGULATES_CDKN1A_TRANSCRIPTION	0.0337333	0.137713	0.7484	1.55927	193	7	CDKN1A, SMAD3, ZFHX3, SMAD4, RUNX3
KEGG_NICOTINATE_AND_NICOTINAMIDE_METABOLISM	0.0596608	0.137863	0.537212	1.46576	393	21	AOX1, NT5C3A, NAMPT, NMNAT2, NT5C2, NT5E, NADK
KEGG_RENAL_CELL_CARCINOMA	0.0613505	0.137863	0.407577	1.3832	476	63	JUN, PIK3R1, VEGFC, ETS1, PDGFB, VEGFA, EGLN3, TGFB2, GAB1, AKT3, BRAF, CREBBP, SOS2, PIK3CA, RAPGEF1, PIK3CD, FLCN, KRAS, EP300, TGFA, MET
KEGG_ALLOGRAFT_REJECTION	0.0616315	0.137863	0.638754	1.49958	376	11	IL12A, HLA-F, FAS, HLA-E, HLA-B
KEGG_METABOLISM_OF_XENOBIOTICS_BY_CYTOCHROME_P450	0.0617	0.137863	0.487059	1.44088	428	30	CYP1A1, CYP1B1, UGT1A9, CYP3A5, ALDH1A3, ALDH3A1
KEGG_PROGESTERONE_MEDIATED_OOCYTE_MATURATION	0.0622605	0.137863	-0.305576	-1.31121	129	72	CCNB1, CCNB3, PLK1, PIK3R2, CDC25C, ADCY3, CCNA2, ANAPC5, PDE3B, PRKACA, CCNB2, ANAPC11, ANAPC4, HSP90AA1, HSP90AB1, MAD2L1, CDK2, MAPK13, AKT1, ADCY6, ANAPC2, MAD2L2, GNAI2, BUB1, CDC25A, MAPK9, ADCY1, RPS6KA3, CDC26, PKMYT1, AKT2, FZR1, MAPK12, RPS6KA1, ANAPC7, CDC23, CDK1, PRKACB, MAPK3, ARAF
REACTOME_INTERLEUKIN_7_SIGNALING	0.0343691	0.13966	0.609176	1.56492	218	16	IRS2, SOCS1, PIK3R1, STAT5A, JAK3, SOCS2, RAG1, CISH, STAT3, JAK1, BRWD1, STAT5B, PIK3R3
REACTOME_DISPLACEMENT_OF_DNA_GLYCOSYLASE_BY_APEX1	0.034398	0.13966	-0.648	-1.61487	139	9	NTHL1, UNG, OGG1, SMUG1, MPG, APEX1
REACTOME_SYNTHESIS_OF_DOLICHYL_PHOSPHATE	0.0348384	0.141062	-0.731538	-1.59337	151	6	MVD, DOLK
REACTOME_P75NTR_RECRUITS_SIGNALLING_COMPLEXES	0.0352021	0.141762	0.655819	1.56773	215	12	NGFR, IKBKB, MYD88, RIPK2, TRAF6, PRKCI
REACTOME_CASPASE_ACTIVATION_VIA_DEATH_RECEPTORS_IN_THE_PRESENCE_OF_LIGAND	0.0352021	0.141762	0.655019	1.56582	215	12	TNFSF10, CFLAR, TICAM1, TNFRSF10A, FAS, TNFRSF10B, RIPK1, CASP8
REACTOME_SIGNALING_BY_FGFR1_IN_DISEASE	0.0353601	0.142014	0.521086	1.5231	245	29	STAT1, PIK3R1, FRS2, STAT5A, FGF2, GAB2, ZMYM2, GAB1, PIK3CA, KRAS, CNTRL, LRRFIP1, STAT3, FGFR1OP2, SOS1
REACTOME_ACTIVATED_NTRK2_SIGNALS_THROUGH_PI3K	0.0356446	0.142771	0.770755	1.54359	200	6	PIK3R1, NTF4, BDNF, GAB1, PIK3CA
REACTOME_NUCLEAR_ENVELOPE_BREAKDOWN	0.0358744	0.143305	-0.361488	-1.43711	87	51	CCNB1, PLK1, LMNB1, NDC1, NUP85, CCNB2, BANF1, NUP210, NUP93, VRK1, PRKCA, NUP188, LMNA, SEH1L, AAAS, NUP107, NUP205, NUP155, POM121, TPR, NUP88, CDK1, SEC13, LPIN1, EMD, NUP54, CTDNEP1, NUP133, NUP43, TMPO, NUP37
REACTOME_DISEASES_ASSOCIATED_WITH_GLYCOSYLATION_PRECURSOR_BIOSYNTHESIS	0.0362236	0.144312	-0.514546	-1.57759	126	18	DPM3, GALK1, DOLK, MPI, PGM1, NEU1, GALT, DPM2, PMM2
REACTOME_PREGNENOLONE_BIOSYNTHESIS	0.0366	0.145422	-0.671296	-1.61295	151	8	FDXR, STARD3, TSPO, FDX1, FDX2
REACTOME_NEUREXINS_AND_NEUROLIGINS	0.036854	0.14604	0.506079	1.51653	260	32	NRXN3, APBA2, GRIN2D, SYT1, DLG4, PDLIM5, NLGN3, DLGAP4, SYT7, DLG3, STX1A
REACTOME_DERMATAN_SULFATE_BIOSYNTHESIS	0.0373596	0.147432	-0.72635	-1.58207	162	6	DSEL, CSPG5, VCAN, CHST14, UST
REACTOME_RNA_POLYMERASE_III_TRANSCRIPTION_INITIATION_FROM_TYPE_1_PROMOTER	0.0374435	0.147432	-0.434788	-1.51341	115	28	POLR2F, POLR2L, POLR3K, POLR2E, POLR3G, GTF3C6, POLR3H, BRF1
REACTOME_PI3K_EVENTS_IN_ERBB4_SIGNALING	0.0375587	0.147432	0.742786	1.54758	215	7	HBEGF, PIK3R1, EREG, PIK3CA, BTC
REACTOME_REGULATION_OF_MRNA_STABILITY_BY_PROTEINS_THAT_BIND_AU_RICH_ELEMENTS	0.0376022	0.147432	-0.305589	-1.34619	68	85	HSPA1A, HSPA8, PSMB3, EXOSC4, PSMD3, PSMD9, PSMD5, EXOSC5, PSMD2, PSMD1, PSMC4, PSME3, PSMC5, PSMA7, PSMB6, PSMB5, EXOSC3, PSMA2, UBB, PSMC1, AKT1, KHSRP, PRKCA, PSMB2, PSMC3, UBA52, PSMD13, HSPB1, ANP32A, PSMF1, PSMB1, PSMD10, PSMC2, PSMB7, PSMA1, EXOSC6
REACTOME_DISORDERS_OF_TRANSMEMBRANE_TRANSPORTERS	0.0378571	0.148041	-0.271887	-1.28751	52	129	SLC3A1, SLC4A4, SLC6A20, NDC1, SLC39A4, PSMB3, PSMD3, PSMD9, NUP85, PSMD5, RNF5, PSMD2, ABCC6, SLC9A6, PSMD1, PSMC4, PSME3, PSMC5, PSMA7, PSMB6, PSMB5, NUP210, BSG, SLC40A1, KCNJ11, PSMA2, UBB, SLC1A1, PSMC1, NUP93, PSMB2, VCP, PSMC3, OS9, UBA52, PSMD13, SLC35A2, SLC27A4, SLC35A1, HK1, NUP188, DERL2, PSMF1, SLC22A18, PSMB1, ABCB6, PSMD10, SLC24A1, PSMC2, PSMB7, ABCA3, PSMA1, SEH1L, SLC29A3, AAAS,…
REACTOME_POLB_DEPENDENT_LONG_PATCH_BASE_EXCISION_REPAIR	0.0380448	0.148192	-0.668974	-1.60737	157	8	LIG1, FEN1, PARP1
REACTOME_DISEASES_OF_CARBOHYDRATE_METABOLISM	0.0380952	0.148192	-0.428466	-1.50222	115	29	KHK, GYG2, DCXR, G6PC3, UBB, TALDO1, UBA52, GUSB, GNS, SLC37A4, EPM2A, NAGLU, HYAL1, ARSB, GALNS, GBE1, RPIA, GAA
REACTOME_TFAP2_AP_2_FAMILY_REGULATES_TRANSCRIPTION_OF_CELL_CYCLE_FACTORS	0.0385308	0.149495	0.795344	1.51447	213	5	CDKN1A, TFAP2A, KDM5B, TFAP2C, MYC
REACTOME_RETROGRADE_NEUROTROPHIN_SIGNALLING	0.038695	0.149556	-0.606443	-1.60561	152	11	AP2M1, AP2S1, DNM1, DNM3, AP2A1, CLTC, CLTA, DNM2, DNAL4, AP2B1
REACTOME_GLYCOGEN_METABOLISM	0.0387477	0.149556	-0.460943	-1.53583	124	24	GYG2, CALM1, PGM1, PGM2, PHKB, UBB, PHKG2, UBA52, UGP2, PYGL, EPM2A, PHKA2
KEGG_VIRAL_MYOCARDITIS	0.0692742	0.151588	0.44664	1.39981	502	40	ICAM1, ITGB2, HLA-F, ABL2, LAMA2, MYH3, CD55, HLA-E, RAC2
REACTOME_INTERLEUKIN_37_SIGNALING	0.0403325	0.154894	0.581994	1.53546	261	18	CASP1, IL18R1, SMAD3, PTPN14, PTPN12, PTPN2, TBK1
REACTOME_ALPHA_OXIDATION_OF_PHYTANATE	0.0403392	0.154894	-0.72002	-1.56828	175	6	ALDH3A2, SLC25A17, SLC27A2, PHYH
REACTOME_CONDENSATION_OF_PROPHASE_CHROMOSOMES	0.0407466	0.156055	-0.576389	-1.59907	154	13	CCNB1, PLK1, NCAPG2, NCAPD3
REACTOME_SMAD2_SMAD3:SMAD4_HETEROTRIMER_REGULATES_TRANSCRIPTION	0.0412312	0.157505	0.510264	1.50288	287	30	SERPINE1, JUNB, CCNT2, SMAD7, SMAD3, RNF111, SMAD4, TGIF2, CCNC, WWTR1, TGIF1, CCNK, SP1, MYC, CDK8, UBC
REACTOME_DEFECTS_IN_BIOTIN_BTN_METABOLISM	0.0414158	0.157805	-0.660814	-1.58777	171	8	BTD, MCCC1, PC, ACACA
REACTOME_REGULATION_OF_RUNX1_EXPRESSION_AND_ACTIVITY	0.0415882	0.158056	0.599293	1.53954	264	16	PML, AGO2, RUNX1, SRC, TNRC6B, TNRC6A, MOV10, CDK6, AGO4, CCND1
REACTOME_COLLAGEN_CHAIN_TRIMERIZATION	0.0422206	0.160051	0.524826	1.50147	288	26	COL4A1, COL4A6, COL16A1, COL11A2, COL1A1, COL9A2, COL4A4, COL22A1, COL7A1, COL4A2, COL8A1, COL4A5, COL4A3
REACTOME_KETONE_BODY_METABOLISM	0.0426312	0.160826	-0.715149	-1.55767	185	6	BDH1, OXCT1, ACAT1, BDH2, AACS
REACTOME_O_GLYCOSYLATION_OF_TSR_DOMAIN_CONTAINING_PROTEINS	0.0426416	0.160826	0.579682	1.52936	276	18	ADAMTS6, THBS1, SPON2, ADAMTS4, ADAMTS9, ADAMTS13, ADAMTSL5, ADAMTS7
REACTOME_RNA_POLYMERASE_III_TRANSCRIPTION_TERMINATION	0.0434649	0.163516	-0.460844	-1.51698	140	23	POLR2F, POLR2L, POLR3K, POLR2E, POLR3G, POLR3H
REACTOME_NEGATIVE_REGULATION_OF_MAPK_PATHWAY	0.0435855	0.163556	0.477057	1.48996	317	39	DUSP1, DUSP8, PPP2R5B, DUSP5, DUSP16, DUSP10, KSR1
REACTOME_NEPHRIN_FAMILY_INTERACTIONS	0.0438732	0.16422	0.577867	1.52457	284	18	NPHS1, PIK3R1, NCK1, CD2AP, SPTBN1, WASL, PIK3CA
REACTOME_PI_3K_CASCADE:FGFR2	0.0441101	0.164692	0.705583	1.52768	257	8	PIK3R1, FRS2, FGF2, GAB1, PIK3CA
KEGG_ALANINE_ASPARTATE_AND_GLUTAMATE_METABOLISM	0.0770958	0.166742	0.511025	1.42252	514	23	ASNS, GFPT2, IL4I1, ASS1, GPT2
REACTOME_ACTIVATION_OF_NIMA_KINASES_NEK9_NEK6_NEK7	0.0449306	0.166999	-0.681202	-1.56209	190	7	CCNB1, PLK1, CCNB2
REACTOME_TRANSPORT_OF_CONNEXONS_TO_THE_PLASMA_MEMBRANE	0.0449527	0.166999	-0.569903	-1.58108	170	13	TUBB4B, TUBA1A, TUBA1B, TUBA1C, TUBA4A, TUBB6, TUBB3, TUBB4A
REACTOME_TP53_REGULATES_TRANSCRIPTION_OF_CASPASE_ACTIVATORS_AND_CASPASES	0.0452203	0.167574	0.671517	1.53283	271	10	TP63, CASP1, CASP10
REACTOME_DEFECTIVE_CHST14_CAUSES_EDS_MUSCULOCONTRACTURAL_TYPE	0.0457544	0.169132	-0.838918	-1.46364	214	3	CSPG5, VCAN, CHST14
KEGG_LYSINE_DEGRADATION	0.0796001	0.17018	-0.353476	-1.33544	214	41	ACAT2, AADAT, HADH, SUV39H1, ECHS1, ALDH3A2, GCDH, PLOD1, SETD1A, ALDH7A1, ALDH9A1, SETMAR, ACAT1, EHMT2
REACTOME_SYNTHESIS_OF_GLYCOSYLPHOSPHATIDYLINOSITOL_GPI	0.0464405	0.170302	-0.508801	-1.53347	166	17	PIGQ, PIGZ, PIGF, PIGX, PIGH, DPM2, PIGW, PIGM, PIGN
REACTOME_TICAM1_DEPENDENT_ACTIVATION_OF_IRF3_IRF7	0.0464472	0.170302	0.640653	1.53148	284	12	IRF7, TLR3, TICAM1, TRAF3, TANK, TBK1
REACTOME_FORMATION_OF_TC_NER_PRE_INCISION_COMPLEX	0.0465503	0.170302	-0.346707	-1.3902	111	53	POLR2F, POLR2L, COPS6, POLR2E, POLR2I, GPS1, ISY1, POLR2J, DDB1, RBX1, COPS8, POLR2C, UBB, HMGN1, UBA52, POLR2G, POLR2H, COPS3, ERCC2, PRPF19, COPS7B, PPIE, XAB2, COPS5, COPS7A
REACTOME_LYSOSOME_VESICLE_BIOGENESIS	0.0465753	0.170302	-0.410504	-1.47379	135	32	BLOC1S1, HSPA8, ARRB1, AP1G2, AP1S2, TXNDC5, CHMP2A, AP1S1, CLTC, M6PR, CLTA, DNM2, GNS, AP1M2, ARF1, VAMP8, CLTB, AP1B1, CTSZ, AP1M1
REACTOME_RUNX2_REGULATES_OSTEOBLAST_DIFFERENTIATION	0.0466441	0.170302	0.575248	1.51766	302	18	RUNX2, COL1A1, HES1, SRC, MAF, HEY1, WWTR1, SATB2, YAP1, YES1, HDAC6
REACTOME_MITOCHONDRIAL_TRNA_AMINOACYLATION	0.046777	0.170369	-0.496929	-1.52358	163	18	SARS2, DARS2, FARS2, PPA2, EARS2, RARS2
KEGG_PANCREATIC_CANCER	0.0809426	0.171083	0.395791	1.35008	631	65	STAT1, IKBKB, PIK3R1, VEGFC, VEGFA, NFKB1, EGFR, SMAD3, TGFB2, EGF, PLD1, RELA, RAC2, SMAD4, AKT3, BRAF, PIK3CA, E2F3, MAPK8, PIK3CD, KRAS, TGFA, RALA, STAT3, CDK6, JAK1
KEGG_MTOR_SIGNALING_PATHWAY	0.0821217	0.171625	0.423921	1.36359	609	46	PIK3R1, VEGFC, RICTOR, VEGFA, CAB39, ULK1, RPS6KA2, AKT3, DDIT4, BRAF, PIK3CA, EIF4B, PIK3CD, RPS6KA6, TSC2, TSC1, PDPK1
REACTOME_PROTEIN_REPAIR	0.0483612	0.175708	-0.705528	-1.53672	210	6	MSRB1, TXN
REACTOME_MEIOTIC_RECOMBINATION	0.0488916	0.176867	-0.458249	-1.48915	160	22	RPA1, CDK4, BLM, CDK2, RPA3, RAD51, TOP3A, RAD51C, BRCA1, RPA2, DMC1, PSMC3IP
REACTOME_FGFR2_ALTERNATIVE_SPLICING	0.0489182	0.176867	-0.440505	-1.4826	155	25	POLR2F, POLR2L, POLR2E, POLR2I, POLR2J, POLR2C, POLR2G, PTBP1, FGFR2, POLR2H, NCBP1
REACTOME_DETOXIFICATION_OF_REACTIVE_OXYGEN_SPECIES	0.0490972	0.177018	-0.434045	-1.47904	154	26	GPX3, CAT, GPX1, CYBA, GPX2, PRDX3, TXN2, PRDX1, TXN, GSTP1, SOD1, CYCS, GSR, CCS, PRDX5
REACTOME_NRCAM_INTERACTIONS	0.0492995	0.177018	0.7497	1.50142	277	6	NRCAM, DLG4, DLG3, ANK1, DLG1
REACTOME_SLBP_DEPENDENT_PROCESSING_OF_REPLICATION_DEPENDENT_HISTONE_PRE_MRNAS	0.0493171	0.177018	-0.589589	-1.56098	194	11	SNRPD3, SNRPE, SLBP, SNRPG, SNRPF, LSM10, NCBP1, SNRPB
REACTOME_VEGF_LIGAND_RECEPTOR_INTERACTIONS	0.0495231	0.177329	0.822387	1.475	269	4	VEGFC, VEGFA
REACTOME_MET_PROMOTES_CELL_MOTILITY	0.0503887	0.179101	0.482278	1.47232	362	35	TNS4, COL11A2, LAMA2, COL1A1, ITGA2, LAMB3, SRC, GAB1, LAMC2, RAPGEF1, PTK2, MET, TNS3, FN1, LAMA5, COL5A1, RAP1B
REACTOME_FGFR2_MUTANT_RECEPTOR_ACTIVATION	0.0504849	0.179101	-0.492596	-1.51029	176	18	POLR2F, POLR2L, POLR2E, POLR2I, POLR2J, POLR2C, POLR2G, FGFR2, POLR2H, NCBP1
REACTOME_SIGNALING_BY_FGFR2_IIIA_TM	0.0504849	0.179101	-0.492596	-1.51029	176	18	POLR2F, POLR2L, POLR2E, POLR2I, POLR2J, POLR2C, POLR2G, FGFR2, POLR2H, NCBP1
REACTOME_SHC1_EVENTS_IN_EGFR_SIGNALING	0.0505002	0.179101	0.6207	1.51548	312	13	HBEGF, EREG, EGFR, AREG, EGF, KRAS, TGFA, BTC, SOS1
REACTOME_CYCLIN_A_B1_B2_ASSOCIATED_EVENTS_DURING_G2_M_TRANSITION	0.0514569	0.182059	-0.442898	-1.47571	165	24	CCNB1, PLK1, CDC25C, CCNA2, FOXM1, CCNB2, CDK2, PPME1, PPP2R3B, PPP2R1A, CDC25A, PPP2R1B, PKMYT1
REACTOME_MITOTIC_PROPHASE	0.0518403	0.18298	-0.301458	-1.31742	99	80	CCNB1, PLK1, LMNB1, NDC1, NCAPG2, NCAPD3, NUP85, CCNB2, BANF1, NUP210, ENSA, NCAPH2, NUP93, VRK1, PRKCA, PPP2R1A, RAB1B, NUP188, LMNA, PPP2R1B, SEH1L, NUMA1, AAAS, NUP107, NUP205, NUP155, POM121, PPP2CA, TPR, NUP88, CDK1, MAPK3, SEC13, GORASP2, LPIN1, EMD, NUP54, SMC4, CTDNEP1, NUP133, NUP43, TMPO, NUP37, PPP2CB
REACTOME_INTERLEUKIN_1_SIGNALING	0.0522766	0.184083	0.382309	1.37731	433	96	IL1A, IL1B, NFKBIA, MAP3K8, IRAK2, IKBKB, PELI1, PSMB9, MYD88, RIPK2, NFKB2, NFKB1, TRAF6, PSMB8, RELA, NOD1, NKIRAS1, TAB3, IRAK3, MAP2K4, TAB2, SAA1
KEGG_PROXIMAL_TUBULE_BICARBONATE_RECLAMATION	0.0927724	0.19173	-0.484625	-1.40429	343	15	SLC25A10, AQP1, SLC4A4, ATP1A3, FXYD2, MDH1, ATP1A1
REACTOME_SIGNALING_BY_EGFR_IN_CANCER	0.054602	0.191817	0.530301	1.47736	368	23	HBEGF, PIK3R1, EREG, EGFR, AREG, EGF, GAB1, PIK3CA, KRAS, TGFA, BTC, SOS1, CBL, UBC
REACTOME_SIGNALING_BY_LEPTIN	0.0550291	0.192129	0.65849	1.5031	330	10	IRS2, JAK2, STAT5A, SOCS3, STAT3, LEPR, STAT5B
REACTOME_SPHINGOLIPID_METABOLISM	0.0550369	0.192129	-0.305511	-1.31404	111	74	DEGS2, ARSG, GBA, B4GALNT1, ALDH3A2, SUMF1, GLA, ORMDL2, ESYT1, NEU3, SMPD4, SPTSSA, NEU1, SMPD2, CSNK1G2, CPTP, CERS5, CERS2, GLB1L, HEXA, PPM1L, ARSJ, SPHK2, GM2A, CERS6
REACTOME_BIOSYNTHESIS_OF_MARESIN_LIKE_SPMS	0.0550788	0.192129	-0.971491	-1.29605	275	1	CYP2D6
REACTOME_INTERLEUKIN_17_SIGNALING	0.0554635	0.192746	0.411635	1.40149	434	66	MAP3K8, IRAK2, JUN, IKBKB, RIPK2, NFKB1, TRAF6, FOS, RPS6KA2, NOD1, MEF2A, CREB1, TAB3, MAP2K4, TAB2, MEF2C, MAPK8, FBXW11, DUSP4, MAP2K3, BTRC
REACTOME_BIOSYNTHESIS_OF_SPECIALIZED_PRORESOLVING_MEDIATORS_SPMS	0.0556941	0.192746	0.656914	1.4995	334	10	CYP1A1, PTGS2
REACTOME_TICAM1_RIP1_MEDIATED_IKK_COMPLEX_RECRUITMENT	0.0557266	0.192746	0.565028	1.4907	361	18	TLR3, BIRC3, IKBKB, TICAM1, TRAF6
REACTOME_FORMATION_OF_THE_EARLY_ELONGATION_COMPLEX	0.0558834	0.192746	-0.398158	-1.43674	160	33	POLR2F, POLR2L, POLR2E, POLR2I, POLR2J, NELFB, POLR2C, NELFE, POLR2G, POLR2H, NCBP1, CTDP1, ERCC2
REACTOME_SYNTHESIS_OF_BILE_ACIDS_AND_BILE_SALTS_VIA_7ALPHA_HYDROXYCHOLESTEROL	0.0559042	0.192746	-0.487882	-1.49584	195	18	CYP7B1, ACOX2, HSD3B7, AMACR, SLC27A2, NR1H4, ACOT8, SCP2, HSD17B4, AKR1C3
REACTOME_METABOLISM_OF_COFACTORS	0.0567598	0.194181	-0.487139	-1.49356	198	18	SPR, GCHFR, CALM1, DHFR, HSP90AA1, COQ3, IDH1, PDSS1, AKT1, COQ7, COQ2, COQ9, COQ6, PTS
REACTOME_TRIGLYCERIDE_CATABOLISM	0.0567823	0.194181	-0.553759	-1.53629	215	13	FABP5, PRKACA, PPP1CA, ABHD5
REACTOME_CD28_CO_STIMULATION	0.057068	0.194181	0.503077	1.44964	391	27	MAP3K8, PIK3R1, RICTOR, LYN, VAV1, TRIB3, SRC, AKT3, PIK3CA
REACTOME_GP1B_IX_V_ACTIVATION_SIGNALLING	0.0571023	0.194181	0.741092	1.48418	321	6	PIK3R1, COL1A1, SRC, YWHAZ
REACTOME_INTERLEUKIN_9_SIGNALING	0.0571023	0.194181	0.741377	1.48475	321	6	STAT1, STAT5A, JAK3, STAT3, JAK1, STAT5B
REACTOME_DISEASES_ASSOCIATED_WITH_VISUAL_TRANSDUCTION	0.0571043	0.194181	-0.729411	-1.49311	253	5	RBP4, NAPEPLD
KEGG_GLYCOSAMINOGLYCAN_DEGRADATION	0.0954495	0.195095	-0.464406	-1.39653	343	17	HYAL3, HYAL2, HEXA, HPSE, GUSB, GNS, HS3ST3B1, NAGLU, HYAL1, HEXB, ARSB, GALNS
REACTOME_COLLAGEN_FORMATION	0.0590122	0.199435	0.415682	1.40283	459	62	COL4A1, PXDN, COL4A6, COL16A1, COL11A2, COL1A1, P3H2, COL9A2, LAMB3, LOX, COL4A4, CTSS, LAMC2, COL22A1, PLEC, COL7A1, ITGB4, COL4A2, COL8A1, COL4A5, COL4A3, P4HA1
REACTOME_FATTY_ACIDS	0.0591209	0.199435	-0.774464	-1.4728	268	4	CYP2D6, CYP4F3, CYP4F12
REACTOME_TRANSPORT_OF_THE_SLBP_DEPENDANT_MATURE_MRNA	0.0593281	0.199435	-0.388716	-1.42062	165	35	NDC1, NUP85, ALYREF, NUP210, SLBP, NUP93, NUP188, NCBP1, SEH1L, NXF1, AAAS, NUP107, NUP205, NUP155, POM121, TPR, NUP88, SEC13, NUP54, NUP133, NUP43, NUP37
REACTOME_BETA_OXIDATION_OF_DECANOYL_COA_TO_OCTANOYL_COA_COA	0.0593628	0.199435	-0.693632	-1.51081	258	6	HADH, ECHS1, MECR
REACTOME_PROSTANOID_LIGAND_RECEPTORS	0.0594003	0.199435	0.853321	1.41476	314	3	PTGER2, PTGER4, TBXA2R
REACTOME_DEFECTS_IN_VITAMIN_AND_COFACTOR_METABOLISM	0.0594548	0.199435	-0.473147	-1.47571	204	19	MMAB, CD320, BTD, MCCC1, PC, ACACA
REACTOME_HDMS_DEMETHYLATE_HISTONES	0.0596565	0.199457	0.538292	1.47168	395	21	KDM7A, KDM6A, KDM6B, ARID5B, KDM5B, KDM4A, KDM2A, KDM4D, KDM5A, PHF8, KDM4C
REACTOME_HEMOSTASIS	0.059752	0.199457	0.300896	1.22858	582	414	SERPINE1, SPARC, IRF1, ITGAM, F2RL2, IGF2, THBD, THBS1, PLAT, KIF5A, KIF21B, RASGRP1, ITGB2, PLAUR, MAFF, JAK2, PPP2R5B, PIK3R1, VEGFC, SRGN, GATA3, F3, GATA6, FGB, PDGFB, ATP2A1, FGG, VEGFA, SLC7A5, GNG2, PHACTR2, LYN, VAV1, TSPAN7, CEACAM5, KIF3C, GNA13, SLC3A2, SH2B3, IRF2, PSG4, COL1A1, PDGFA, SDC4, TNFRSF10A, PDE10A, PLAU, TGFB2, A1BG, PRKG2, ITGA5, GTPBP2, CEACAM1, GNB4, EGF, TUBB2B, ITGA2,…
REACTOME_TRANSCRIPTIONAL_REGULATION_BY_SMALL_RNAS	0.0600156	0.199457	-0.352359	-1.37181	153	46	POLR2F, POLR2L, NDC1, POLR2E, POLR2I, NUP85, POLR2J, RAN, NUP210, POLR2C, NUP93, POLR2G, POLR2H, NUP188, SEH1L, AAAS, NUP107, NUP205, NUP155, POM121, TPR, IPO8, NUP88
REACTOME_PROTEIN_PROTEIN_INTERACTIONS_AT_SYNAPSES	0.0600875	0.199457	0.435453	1.41713	452	50	NRXN3, APBA2, GRIN2D, SYT1, DLG4, PDLIM5, PPFIBP1, NLGN3, NTRK3, DLGAP4, SYT7, PPFIA4, DLG3, STX1A
REACTOME_SYNTHESIS_OF_12_EICOSATETRAENOIC_ACID_DERIVATIVES	0.0602198	0.199457	-0.77377	-1.47148	273	4	GPX1, GPX2
REACTOME_TRANSCRIPTIONAL_REGULATION_OF_WHITE_ADIPOCYTE_DIFFERENTIATION	0.0602667	0.199457	0.401041	1.38704	478	72	HELZ2, KLF4, ANGPTL4, NFKB1, KLF5, MED13L, MED13, RELA, EBF1, MED26, CHD9, NCOA2, CREBBP, PPARGC1A, CCNC, CEBPD, TGS1, NCOA3, EP300, MED1, CEBPB
[truncated: 1,132 more rows]

## Sheet: A549
pathway	pval	padj	ES	NES	nMoreExtreme	size	leadingEdge
[truncated: 1,672 more rows]

## Sheet: Vero
pathway	pval	padj	ES	NES	nMoreExtreme	size	leadingEdge
[truncated: 1,674 more rows]

## Sheet: 293T
pathway	pval	padj	ES	NES	nMoreExtreme	size	leadingEdge
[truncated: 1,676 more rows]

[truncated: 19 more sheets: Caco-2, Swab.Butler, Swab.Lieberman, BALF, SC.Liao, SC.Chua.Basal, SC.Chua.Ciliated, NHBE_KEGG_Metabolism, Calu-3_KEGG_Metabolism, A549_KEGG_Metabolism, Vero_KEGG_Metabolism, 293T_KEGG_Metabolism, Caco-2_KEGG_Metabolism, Swab.Butler_KEGG_Metabolism, Swab.Lieberman_KEGG_Metabolism, BALF_KEGG_Metabolism, SC.Liao_KEGG_Metabolism, SC.Chua.Basal_KEGG_Metabolism, SC.Chua.Ciliated_KEGG_Metabolis]
