# Supplementary material for: Genome‐scale metabolic modeling reveals SARS‐CoV‐2‐induced metabolic changes and antiviral targets
Source: Mol Syst Biol. 2021 Oct 28;17(11):e10260. doi: 10.15252/msb.202110260 (PMC8552660; doi:10.15252/msb.202110260)
Supplement: Supplementary file 5 — Table EV4 [file MSB-17-e10260-s005.xlsx]

## Sheet: legend
Table EV4_SARS-CoV-2-infected compared to control differential flux results for each dataset
Columns in each worksheet:
id: reaction index in Recon 3D
rxn: reaction ID in Recon 3D
lb0, ub0, mean0: lower bound, upper bound and mean flux of the reaction in the control (virus-negative) group
lb1, ub1, mean1: lower bound, upper bound and mean flux of the reaction in the virus-infected group
diff.mean: mean1-mean0
rel.diff: relative flux difference, i.e. diff.mean/abs(mean0); abs() means absolute value
lfc.abs: log fold-change of absolute flux, i.e. log2(abs(mean1)/abs(mean0))
r: rank-biserial correlation comparing virus-infected to control (positive value means more positive flux value in the infected group, vice versa)
pval: Wilcoxon rank-sum test P value
padj: Wilcoxon rank-sum test adjusted P value
dir: direction of differential flux, 1 or 0 or -1, 1 means more positive flux in the infected group, vice versa, 0 means insignifiant or effect size too weak (abs(r)<0.2 or rel.diff<0.05)

## Sheet: Calu-3
id	rxn	lb0	ub0	mean0	lb1	ub1	mean1	diff.mean	rel.diff	lfc.abs	r	pval	padj	dir
1	10FTHF5GLUtl	8.66094	31.6786	21.5508	13.1552	34.0801	23.0675	1.51666	0.070376	0.0981177	0.148112	1.82448e-30	2.01243e-30	0
2	10FTHF5GLUtm	5.58269	31.1041	18.1822	15.3948	29.7036	22.6561	4.47381	0.246054	0.317366	0.449672	8.78318e-266	1.21448e-265	1
3	10FTHF6GLUtl	2.45961	5.96724	4.37419	0.455603	4.04108	2.54407	-1.83012	-0.41839	-0.781877	-0.876676	0	0	-1
4	10FTHF6GLUtm	2.49402	6.13348	4.24238	0.000198704	2.24929	1.22041	-3.02198	-0.71233	-1.79751	-1	0	0	-1
5	10FTHF7GLUtl	1.07332	3.39846	2.139	1.00213	2.19067	1.58324	-0.555762	-0.259823	-0.434059	-0.547169	0	0	-1
6	10FTHF7GLUtm	0.798238	2.80159	1.58948	0.00293965	1.03617	0.473573	-1.11591	-0.702058	-1.7469	-0.986832	0	0	-1
7	10FTHFtl	-36.7214	-13.9775	-28.064	-38.693	-17.7486	-27.1948	0.869222	0.0309728	-0.045391	0.159978	2.9225e-35	3.24518e-35	0
8	10FTHFtm	233.281	484.356	340.121	-236.947	-36.7994	-121.782	-461.903	-1.35806	-1.48174	-1	0	0	-1
9	11DOCRTSLtm	0.00138285	0.00194345	0.00165385	0.000473003	0.000710971	0.000569174	-0.00108468	-0.655849	-1.53889	-1	0	0	-1
10	11DOCRTSLtr	-0.00201891	-0.00152471	-0.00172362	-0.000621177	-0.000231426	-0.000379716	0.00134391	0.779699	-2.18245	1	0	0	1
11	11DOCRTSTRNtm	0.00224006	0.00489273	0.00398606	0.00100233	0.00253894	0.00179448	-0.00219158	-0.54981	-1.1514	-0.992098	0	0	-1
12	11DOCRTSTRNtr	-0.000629572	-0.00017748	-0.000441341	-0.000901955	-0.000112606	-0.000545186	-0.000103844	-0.235293	0.304853	-0.477395	2.73062e-299	3.83728e-299	-1
13	13DAMPPOX	1.40228	20.9389	10.8471	0.00257424	17.6162	6.98368	-3.86345	-0.356173	-0.635254	-0.51684	0	0	-1
14	1a_24_25VITD2Hm	0.942296	3.43382	2.28254	0.000277794	4.14203	1.75617	-0.526373	-0.230608	-0.378209	-0.275179	8.43179e-101	1.0211e-100	-1
15	1a_25VITD2Hm	0.000266713	26.3379	8.95296	7.66157	63.4427	30.2833	21.3304	2.38249	1.75809	0.9597	0	0	1
16	1MNCAMti	0.912389	3.68692	2.55174	4.29103	10.5954	7.59721	5.04546	1.97726	1.57399	1	0	0	1
17	1PPDCRp	11.8218	105.539	67.6981	0.00780189	102.956	22.1126	-45.5856	-0.673365	-1.61425	-0.834737	0	0	-1
18	24_25DHVITD2t	0.00123083	31.1146	11.3511	0.022313	29.9062	10.1287	-1.2224	-0.10769	-0.164383	-0.0914313	1.42308e-12	1.5023e-12	0
19	24_25DHVITD2tm	0.00123083	31.1146	11.3511	0.022313	29.9062	10.1287	-1.2224	-0.10769	-0.164383	-0.0914313	1.42308e-12	1.5023e-12	0
20	24_25DHVITD3t	1.86794	10.2694	5.86034	1.19041	6.57741	3.30736	-2.55298	-0.435637	-0.825304	-0.707182	0	0	-1
21	24_25DHVITD3tm	1.00003	4.64285	2.29251	1.01907	6.33572	3.10764	0.815126	0.35556	0.438889	0.311833	6.94638e-129	8.61995e-129	1
22	24_25VITD2Hm	1.05117	33.6936	13.6336	1.00004	29.9991	11.8848	-1.74877	-0.128269	-0.198045	-0.133519	4.56343e-25	4.98324e-25	0
23	24_25VITD3Hm	1.00003	4.64285	2.29251	1.01907	6.33572	3.10764	0.815126	0.35556	0.438889	0.311833	6.94638e-129	8.61995e-129	1
24	24NPHte	-12.9471	-0.0015426	-3.46086	-29.0748	-0.00291836	-6.03478	-2.57392	-0.743723	0.802171	-0.268114	8.66097e-96	1.04396e-95	-1
25	25HVITD2t	542.005	841.184	695.675	505.176	866.784	640.003	-55.6713	-0.0800249	-0.120333	-0.440579	3.14528e-255	4.32257e-255	-1
26	25HVITD2tin_m	12.3591	65.4268	33.3399	2.37698	48.6443	24.4181	-8.92179	-0.267601	-0.449299	-0.501772	0	0	-1
27	25HVITD3t	0.0010442	8.07417	2.86367	0.223108	11.0092	4.67294	1.80927	0.6318	0.706465	0.454691	1.05939e-271	1.47003e-271	1
28	25HVITD3tin_m	1.33086	9.94842	3.82333	1.72178	11.5744	5.48627	1.66294	0.434946	0.520996	0.478558	9.69539e-301	1.36537e-300	1
29	25VITD2Hm	2.60679	41.1682	19.7063	0.00141854	26.7926	12.5332	-7.17302	-0.363997	-0.652894	-0.450834	3.79264e-267	5.24625e-267	-1
30	25VITD3Hm	0.0275087	7.24774	1.53081	0.0051742	5.2427	2.37862	0.847813	0.553832	0.63583	0.293527	2.01571e-114	2.47126e-114	1
31	2AMACHYD	0.032049	0.0586601	0.0456647	12.3918	170.626	93.8797	93.834	2054.85	11.0055	1	0	0	1
32	2AMACSULT	0.00498446	0.0141005	0.00806021	0.00103009	7.3673	2.43577	2.42771	301.197	8.23934	0.993994	0	0	1
33	2AMADPTm	0.0403633	160.471	62.9843	163.736	387.181	295.6	232.616	3.69323	2.23058	1	0	0	1
34	2DR1PP	140.938	477.382	353.349	272.221	392.541	332.749	-20.6002	-0.0582998	-0.0866602	-0.403616	1.53265e-214	2.04379e-214	-1
35	2HBO	-923.042	-695.708	-825.541	-441.95	-183.625	-304.655	520.886	0.630964	-1.43816	1	0	0	1
36	2HBt2	259.793	655.105	436.712	562.012	821.552	682.361	245.649	0.562496	0.643852	0.966197	0	0	1
37	2HCO3_NAt	230.625	568.912	388.59	-999.745	-584.584	-791.189	-1179.78	-3.03605	1.02577	-1	0	0	-1
38	2MCITt	0.0366684	113.604	40.4993	5.76125	239.987	145.765	105.265	2.59919	1.84767	0.845332	0	0	1
39	2OXOADOXm	180.64	388.701	253.81	0.112089	100.079	44.409	-209.401	-0.82503	-2.51482	-1	0	0	-1
40	2OXOADPTm	-585.316	-269.925	-454.366	-949.363	-756.894	-860.364	-405.998	-0.893547	0.921091	-1	0	0	-1
41	34DHOXPEGOX	33.2617	213.551	111.131	-326.433	-212.447	-272.237	-383.369	-3.44969	1.2926	-1	0	0	-1
42	34DHOXPEGt	33.2617	213.551	111.131	-326.433	-212.447	-272.237	-383.369	-3.44969	1.2926	-1	0	0	-1
43	34DHPHAMT	1.18461	376.7	183.834	1.00447	271.55	149.677	-34.1568	-0.185803	-0.296549	-0.176184	2.12318e-42	2.39372e-42	0
44	34DHPHEt	-159.39	208.096	38.1353	-256.685	12.0674	-104.343	-142.478	-3.73612	1.45213	-0.900785	0	0	-1
45	34DHPLACOX	363.865	603.262	485.694	602.802	811.398	700.126	214.432	0.441497	0.527568	1	0	0	1
46	34DHPLACOX_NADP_	-492.034	-143.617	-301.901	-668.672	-427.251	-550.491	-248.59	-0.823414	0.866642	-0.99392	0	0	-1
47	34DHXMANDACOX	208.8	415.031	332.42	454.045	679.795	590.723	258.303	0.777038	0.829474	1	0	0	1
48	34DHXMANDACOX_NADP_	-472.602	-257.488	-365.588	-419.023	-126.852	-307.291	58.2973	0.159462	-0.250614	0.544833	0	0	1
49	34HPLFM	718.952	930.135	807.155	196.247	380.771	268.574	-538.581	-0.667259	-1.58753	-1	0	0	-1
50	34HPPOR	4.46797e-07	0.00026755	9.21005e-05	1.02959e-05	0.00246273	0.000939191	0.000847091	9.19746	3.35014	0.950695	0	0	1
51	35CGMPtn	0.4343	5.93345	3.67214	2.87305	26.5951	14.3039	10.6317	2.89524	1.96171	0.985188	0	0	1
52	3AIBTm	138.425	425.302	287.088	29.626	163.271	92.1961	-194.892	-0.678858	-1.63872	-0.998106	0	0	-1
53	3AIBtmi	138.425	425.302	287.088	29.626	163.271	92.1961	-194.892	-0.678858	-1.63872	-0.998106	0	0	-1
54	3DPHBH1	0.00678209	0.327593	0.156714	0.595308	2.51205	1.36523	1.20852	7.7116	3.12294	1	0	0	1
55	3DPHBH2	0.00662929	1.32675	0.544754	9.83651e-05	0.532505	0.242835	-0.301919	-0.55423	-1.16563	-0.682118	0	0	-1
56	3DSPHR	85.8886	222.606	155.348	0.000257006	93.8364	38.656	-116.692	-0.751165	-2.00674	-0.999225	0	0	-1
57	3HAO	0.02531	10.8261	4.03722	0.00478588	6.99037	2.68557	-1.35164	-0.334796	-0.588131	-0.279209	1.021e-103	1.23857e-103	-1
58	3HBCDm	141.02	412.823	312.987	602.569	800.004	704.769	391.782	1.25175	1.17105	1	0	0	1
59	3HBCOAHLm	1.00056	66.051	19.7412	6.94184	130.855	54.8356	35.0943	1.77772	1.4739	0.68799	0	0	1
60	3HKYNAKGAT	0.0194569	318.701	131.69	306.394	603.348	459.369	327.679	2.48825	1.80251	0.999623	0	0	1
61	3HLYTCL	32.5455	267.43	171.909	0.791978	167.063	81.215	-90.694	-0.52757	-1.08183	-0.667957	0	0	-1
62	3M4HDXPAC	1.0067	24.4564	13.0646	1.00023	18.2186	6.39458	-6.66997	-0.51054	-1.03074	-0.569858	0	0	-1
63	3MLDAt	4.23829	58.109	32.2235	1.37163	48.0692	26.2353	-5.98815	-0.185832	-0.296602	-0.328128	1.71763e-142	2.15568e-142	-1
64	3MOBt2im	0.00690858	81.3167	25.4845	13.96	77.258	48.1875	22.7031	0.890858	0.919041	0.65173	0	0	1
65	3MOPt2im	0.0108921	56.7524	20.7039	23.1723	98.3692	60.0256	39.3218	1.89925	1.53568	0.867293	0	0	1
66	3MOX4HOXPGALDOX	1.01306	97.9718	31.9076	605.796	813.257	716.199	684.291	21.446	4.48839	1	0	0	1
67	3MOX4HOXPGALDOX_NADP_	1.00286	117.11	28.9568	-772.713	-562.926	-653.103	-682.06	-23.5544	4.49533	-1	0	0	-1
68	3MOXTYROX	1.0067	24.4564	13.0646	1.00023	18.2186	6.39458	-6.66997	-0.51054	-1.03074	-0.569858	0	0	-1
69	3SALAASPm	-119.185	-0.0118096	-49.2367	-110.688	-1.29637	-41.857	7.37967	0.149882	-0.234264	0.0912931	1.53723e-12	1.62249e-12	0
70	3SALACBOXL	7.34494e-06	0.000550003	0.000199409	0.00815717	5.52778	1.91978	1.91958	9626.35	13.2329	1	0	0	1
71	3SALAOX	0.000200228	0.00130558	0.000594951	3.69095e-05	2.03941	0.493944	0.493349	829.226	9.69736	0.994441	0	0	1
72	3SALATAi	0.00124409	0.00403148	0.0028846	1.01039	12.9715	6.16859	6.1657	2137.45	11.0624	1	0	0	1
73	3SALATAim	2.81726e-08	0.00501622	0.00222802	1.00028	11.8082	5.62732	5.62509	2524.7	11.3025	1	0	0	1
74	3SPYRSP	0.00124409	0.00403148	0.0028846	1.01039	12.9715	6.16859	6.1657	2137.45	11.0624	1	0	0	1
75	3SPYRSPm	2.81732e-08	0.00501622	0.00222802	1.00028	11.8082	5.62732	5.62509	2524.7	11.3025	1	0	0	1
76	41R1H2MAE12BOOX	23.5168	79.8052	50.6202	0.00424505	33.341	8.38132	-42.2389	-0.834427	-2.59446	-0.998706	0	0	-1
77	41R2A1H12BOOX	1.17319	47.1553	27.3428	0.00327194	9.06076	2.81332	-24.5294	-0.897109	-3.28082	-0.958808	0	0	-1
78	42A12BOOX	1.00077	13.7717	5.01667	0.0837732	24.734	12.8036	7.78694	1.55221	1.35175	0.812394	0	0	1
79	4ABUTtm	-999.987	-793.26	-931.247	-827.566	-522.329	-685.143	246.104	0.264274	-0.442759	0.999445	0	0	1
80	4HBZCOAFm	0.00667753	18.7803	6.82926	0.00723723	18.5508	6.84926	0.0200025	0.00292894	0.00421939	0.0033625	0.794527	0.796933	0
81	4HBZFm	0.00667753	18.7803	6.82926	0.00723723	18.5508	6.84926	0.0200025	0.00292894	0.00421939	0.0033625	0.794527	0.796933	0
82	4HDEBRISOQUINEte	-0.00351087	-3.86548e-05	-0.00179786	-0.012908	-0.00489921	-0.00875929	-0.00696143	-3.87208	2.28454	-1	0	0	-1
83	4HGLSDm	0.0528288	188.304	91.2546	248.759	405.802	308.483	217.228	2.38046	1.75722	1	0	0	1
84	4HOXPACDOX_NADP_	-458.046	-220.9	-338.411	-322.673	-152.502	-243.515	94.8953	0.280415	-0.474762	0.804421	0	0	1
85	4MOPt2im	83.4139	210.158	148.61	0.00175861	96.2552	39.5735	-109.036	-0.733709	-1.90892	-0.999247	0	0	-1
86	4MPTNLte	0.0177257	0.0346658	0.0278396	1.50502	9.45111	4.77336	4.74552	170.459	7.42172	1	0	0	1
87	4MPTNLtm	-0.0346658	-0.0177257	-0.0278396	-9.45111	-1.50502	-4.77336	-4.74552	-170.459	7.42172	-1	0	0	-1
88	4MTOLBUTAMIDEte	-35.8444	-0.00125875	-13.7527	-0.00815062	-6.01715e-07	-0.00328484	13.7494	0.999761	-12.0316	0.999678	0	0	1
89	4NPHSFte	-11.9547	-2.46501	-6.72918	-8.36223	-0.455335	-4.88416	1.84502	0.274182	-0.462321	0.386159	1.46549e-196	1.92136e-196	1
90	4NPHSULT	2.46501	11.9547	6.72918	0.455335	8.36223	4.88416	-1.84502	-0.274182	-0.462321	-0.386159	1.46549e-196	1.92136e-196	-1
91	4NPHte	3.51263	24.8899	10.19	0.551902	36.4826	10.9189	0.728898	0.0715304	0.0996728	-0.0610256	2.28171e-06	2.3691e-06	0
92	4PYRDX	0.00108985	0.00193722	0.00151773	0.000771024	0.00161953	0.00112944	-0.000388286	-0.255834	-0.426303	-0.795107	0	0	-1
93	5ADTSTSTERONEGLCte	0.000102642	0.000566558	0.000364685	0.000109299	0.000788779	0.000454316	8.96309e-05	0.245776	0.317045	0.341644	2.65702e-154	3.36935e-154	1
94	5ADTSTSTERONEGLCtr	-0.000566558	-0.000102642	-0.000364685	-0.000788779	-0.000109299	-0.000454316	-8.96309e-05	-0.245776	0.317045	-0.341644	2.65702e-154	3.36935e-154	-1
95	5ADTSTSTERONESte	-233.872	203.346	-28.3946	372.236	754.537	594.567	622.962	21.9395	4.38815	1	0	0	1
96	5ADTSTSTERONESULT	1.3741e-05	2.23485	0.685931	0.115711	0.828756	0.384305	-0.301625	-0.439731	-0.835809	-0.209428	3.57291e-59	4.11706e-59	-1
97	5ADTSTSTERONEte	-569.854	-7.35945	-277.636	2.17802	338.768	194.508	472.144	1.70058	-0.51337	1	0	0	1
98	5ADTSTSTERONEtr	0.273942	266.64	139.315	51.6573	225.883	126.311	-13.0037	-0.0933402	-0.141367	-0.154406	5.79267e-33	6.41613e-33	0
99	5AOPtm	643.193	813.316	722.737	353.106	536.515	463.6	-259.137	-0.358549	-0.64059	-1	0	0	-1
100	5DHFtl	0.00147528	8.81892	2.71425	0.000648695	12.1433	3.84904	1.13479	0.418088	0.503947	0.285695	1.68292e-108	2.05045e-108	1
101	5FTHFt2	1.03035	30.9612	11.6629	1.15486	60.7957	17.8676	6.20467	0.532	0.615416	0.2794	7.40241e-104	8.98084e-104	1
102	5HLTDL	4.75366	41.0498	19.3693	11.121	37.7887	25.5987	6.22941	0.321612	0.402299	0.477927	5.93237e-300	8.34547e-300	1
103	5HOMEPRAZOLEte	-0.00801777	-0.00111885	-0.00425268	-0.0144624	-0.00693954	-0.00968948	-0.0054368	-1.27844	1.18805	-0.994988	0	0	-1
104	5HOXINDACTO2OX	0.00899784	0.017318	0.0127412	2.98114e-06	0.017482	0.00723089	-0.00551034	-0.432481	-0.817259	-0.573064	0	0	-1
105	5HOXINOXDA	1.00269	21.5774	8.48067	2.48333e-07	0.00317826	0.00157209	-8.4791	-0.999815	-12.3973	-1	0	0	-1
106	5HTRPVESSEC	3.5236e-07	0.000311867	9.97386e-05	4.8789e-05	0.000931638	0.000414731	0.000314993	3.15818	2.05595	0.873003	0	0	1
107	5MTHFt	-488.341	-1.79743	-208.475	-659.134	-214.757	-415.5	-207.026	-0.993051	0.994979	-0.846787	0	0	-1
108	5MTHFt2	-503.59	504.297	-177.026	-452.419	50.803	-181.529	-4.5027	-0.0254352	0.0362364	0.143243	1.32901e-28	1.46136e-28	0
109	5THFtl	0.00460255	19.7234	9.67699	0.0065099	18.8853	9.71024	0.0332431	0.00343527	0.00494756	0.0441892	0.000620103	0.000636742	0
110	5THFtm	0.000111767	13.2504	4.08668	0.000366454	19.7841	8.35499	4.26831	1.04444	1.03171	0.370492	4.23004e-181	5.49356e-181	1
111	6DHFtl	0.444468	7.28775	4.40102	0.979896	5.57036	3.01846	-1.38256	-0.314145	-0.544025	-0.470957	2.48736e-291	3.48066e-291	-1
112	6DHFtm	0.970629	6.50218	4.05036	9.8108e-05	2.45659	0.701868	-3.34849	-0.826715	-2.52878	-0.978456	0	0	-1
113	6HTSTSTERONEte	0.0156037	0.0194296	0.0176184	0.0136798	0.016799	0.0151735	-0.0024449	-0.13877	-0.21553	-0.983251	0	0	-1
114	6HTSTSTERONEtr	-0.0194296	-0.0156037	-0.0176184	-0.016799	-0.0136798	-0.0151735	0.0024449	0.13877	-0.21553	0.983251	0	0	1
115	6THFtl	0.00904908	3.17046	1.59578	1.47797	3.29979	2.35298	0.757201	0.474501	0.560227	0.60451	0	0	1
116	6THFtm	0.000136139	3.40673	1.47484	3.09891	9.59023	6.25796	4.78312	3.24313	2.08513	0.999215	0	0	1
117	7DHCHSTEROLtr	-739.494	-526.125	-604.504	-123.005	27.3799	-64.721	539.783	0.892936	-3.22345	1	0	0	1
118	7DHFtl	1.05265	2.70732	1.89367	1.29135	2.95925	2.30601	0.41234	0.217746	0.284214	0.590024	0	0	1
119	7DHFtm	0.427341	1.53427	0.966987	7.43727e-06	0.377708	0.149393	-0.817594	-0.845507	-2.69439	-1	0	0	-1
120	7THFtl	1.00004	1.68821	1.36636	1.97013	3.132	2.60618	1.23983	0.907398	0.931606	1	0	0	1
121	7THFtm	0.637312	8.99579	5.59909	3.49624	7.62013	6.47106	0.871965	0.155733	0.208808	0.172546	9.75055e-41	1.09592e-40	0
122	A_MANASEly	4.45358	7.57485	5.74725	20.5075	31.6381	27.0652	21.318	3.70924	2.2355	1	0	0	1
123	A4GALTc	0.00377802	84.2214	24.0277	0.012345	36.5996	13.9501	-10.0775	-0.419414	-0.784418	-0.223452	4.13177e-67	4.82769e-67	-1
124	A4GALTg	2.94173	29.6195	14.8634	12.168	34.6891	19.4047	4.5413	0.305536	0.384642	0.345173	1.82901e-157	2.3252e-157	1
125	A4GNT1g	1.06612e-07	0.000578499	0.000287065	2.58645e-08	0.000209742	0.000108097	-0.000178968	-0.62344	-1.40905	-0.605492	0	0	-1
126	A4GNT2g	0.000162111	0.00138616	0.000834944	1.06374e-07	0.00143024	0.000751054	-8.38904e-05	-0.100474	-0.152764	-0.0227735	0.0777467	0.0787647	0
127	AACTOOR	0.0111127	54.5261	22.353	0.310206	77.0677	32.5892	10.2362	0.457935	0.543927	0.334663	3.8388e-148	4.84651e-148	1
128	AACTtm	677.679	935.958	807.202	401.142	572.139	489.292	-317.91	-0.393842	-0.722233	-1	0	0	-1
129	AASAD3m	100.886	306.14	237.644	64.681	183.059	121.179	-116.464	-0.490079	-0.971655	-0.906697	0	0	-1
130	AATAi	-777.359	464.824	-123.42	-465.392	-35.9796	-232.748	-109.328	-0.885822	0.915194	-0.343407	7.05648e-156	8.959e-156	-1
131	ABO1g	0.0519937	6.18011	2.93919	0.769179	2.53007	1.51793	-1.42126	-0.483555	-0.953314	-0.387683	4.24184e-198	5.56893e-198	-1
132	ABO2g	0.0188284	8.05909	4.42465	0.000105562	3.28883	1.11308	-3.31157	-0.748437	-1.99101	-0.81128	0	0	-1
133	ABO3g	0.000811291	3.81133	2.00087	0.000251343	2.8736	0.96023	-1.04064	-0.520094	-1.05918	-0.55278	0	0	-1
134	ABO4g	0.0753054	1.27983	0.691711	1.00214	1.66369	1.38529	0.693574	1.00269	1.00194	0.975288	0	0	1
135	ABO5g	0.0753054	1.27983	0.691711	1.00214	1.66369	1.38529	0.693574	1.00269	1.00194	0.975288	0	0	1
136	ABO6g	4.61544e-05	0.788839	0.379108	1.0107	1.75023	1.32176	0.942657	2.48651	1.80178	1	0	0	1
137	ABO7g	4.61544e-05	0.788839	0.379108	1.0107	1.75023	1.32176	0.942657	2.48651	1.80178	1	0	0	1
138	ABO8g	0.000409182	0.724581	0.184987	0.82311	2.49192	1.57704	1.39206	7.52516	3.09173	1	0	0	1
139	ABO9g	3.67899e-05	0.581478	0.196091	1.25767	2.45637	1.97508	1.77899	9.07227	3.33232	1	0	0	1
140	ABTArm	-999.987	-793.26	-931.247	-827.566	-522.329	-685.143	246.104	0.264274	-0.442759	0.999445	0	0	1
141	ABTD	-220.728	28.4198	-95.2488	-488.326	92.7362	-180.534	-85.2847	-0.895389	0.922494	-0.249884	1.86118e-83	2.21993e-83	-1
142	ABTti	229.495	503.777	390.659	548.753	904.355	728.93	338.271	0.8659	0.899872	1	0	0	1
143	ABUTt2rL	468.406	806.21	669.095	186.29	429.352	319.025	-350.07	-0.523199	-1.06854	-1	0	0	-1
144	ABUTt4_2_r	-0.0785292	-0.0553155	-0.0659265	-910.667	-552.368	-727.587	-727.521	-11035.3	13.43	-1	0	0	-1
145	ACACT10m	-851.622	-517.498	-648.654	-238.807	-90.4838	-167.065	481.589	0.742444	-1.95704	1	0	0	1
146	ACACT1rm	107.883	355.715	255.21	553.437	734.452	640.272	385.062	1.5088	1.327	1	0	0	1
147	ACACT1x	264.241	459.102	344.894	229.212	333.849	286.734	-58.1609	-0.168634	-0.266444	-0.842047	0	0	-1
148	ACACt2m	-769.397	-101.351	-367.445	-465.322	184.35	-80.1688	287.276	0.781821	-2.19641	0.783169	0	0	1
149	ACACT4p	11.3553	34.2179	22.2234	0.00477981	33.2009	14.0094	-8.214	-0.369611	-0.665685	-0.624923	0	0	-1
150	ACACT5p	1.66569e-06	24.2095	10.6011	0.000379071	81.161	39.5766	28.9755	2.73324	1.90043	0.600958	0	0	1
151	ACACT6p	10.6446	39.3593	22.9774	0.00175247	47.8671	27.1417	4.16434	0.181236	0.240298	0.340415	3.29665e-153	4.17397e-153	1
152	ACACT7p	5.30993	53.9454	24.9486	3.10633	71.8338	34.1467	9.19806	0.36868	0.452785	0.248167	2.43664e-82	2.89816e-82	1
153	ACACT8p	1.00085	30.4482	8.3591	1.01128	46.375	18.9295	10.5705	1.26454	1.17922	0.565286	0	0	1
154	ACACT9p	1.01904	37.3959	17.2764	1.00069	27.1034	9.76449	-7.51187	-0.434806	-0.823183	-0.495455	0	0	-1
155	ACACtx	-179.666	-54.4169	-113.225	-260.249	-113.661	-180.47	-67.2456	-0.593912	0.672572	-0.916842	0	0	-1
156	ACALDtm	-264.99	-1.21825	-130.23	-163.625	-1.01173	-97.8984	32.3312	0.248263	-0.4117	0.254651	1.34359e-86	1.60727e-86	1
157	ACALDtr	0.000466001	0.00906132	0.00506488	0.00579532	0.0188423	0.0129839	0.00791902	1.56351	1.35812	0.93599	0	0	1
158	ACALDtx	1.00738	43.4084	13.6178	0.0130817	59.0924	17.1415	3.52368	0.258755	0.331997	0.147527	3.07809e-30	3.39271e-30	0
159	ACCOACm	490.976	679.729	585.359	650.357	992.62	812.486	227.127	0.388014	0.473022	0.996874	0	0	1
160	ACCOAgt	0.333384	164.329	82.2091	75.0468	333.463	220.196	137.987	1.67849	1.42142	0.929462	0	0	1
161	ACCOALm	0.00560975	19.0687	9.6168	5.92273	27.8706	19.8522	10.2354	1.06432	1.04567	0.856329	0	0	1
162	ACCOAtn	0.0184305	0.0791698	0.0556335	0.0412616	0.0779035	0.0609489	0.00531536	0.0955424	0.131645	0.161552	6.3387e-36	7.0467e-36	0
163	ACCOAtr	-999.996	-673.362	-894.558	-507.114	-286.343	-387.334	507.225	0.567011	-1.2076	1	0	0	1
164	ACETONEt2	54.7664	246.522	144.949	-724.174	-480.514	-607.064	-752.013	-5.18814	2.06631	-1	0	0	-1
165	ACETONEt2m	12.0018	217.985	104.718	-728.165	-495.438	-612.816	-717.533	-6.85207	2.54895	-1	0	0	-1
166	ACGAGBSIDEtg	-0.00664232	-0.0022931	-0.0046332	-0.00228018	-4.37096e-06	-0.00104489	0.00358831	0.774478	-2.14866	1	0	0	1
167	ACGAGBSIDEtl	0.0022931	0.00664232	0.0046332	4.37096e-06	0.00228018	0.00104489	-0.00358831	-0.774478	-2.14866	-1	0	0	-1
168	ACGALFUCGALACGALFUC12GAL14ACGLCGALGLUSIDEte	-1.27983	-0.0753054	-0.691711	-1.66369	-1.00214	-1.38529	-0.693574	-1.00269	1.00194	-0.975288	0	0	-1
169	ACGALFUCGALACGALFUC12GAL14ACGLCGALGLUSIDEtg	0.0753054	1.27983	0.691711	1.00214	1.66369	1.38529	0.693574	1.00269	1.00194	0.975288	0	0	1
170	ACGALFUCGALACGALFUCGALACGLCGAL14ACGLCGALGLUSIDEte	-0.788839	-4.61544e-05	-0.379108	-1.75023	-1.0107	-1.32176	-0.942657	-2.48651	1.80178	-1	0	0	-1
171	ACGALFUCGALACGALFUCGALACGLCGAL14ACGLCGALGLUSIDEtg	4.61544e-05	0.788839	0.379108	1.0107	1.75023	1.32176	0.942657	2.48651	1.80178	1	0	0	1
172	ACGALK	12.6365	23.6884	19.3357	0.00635441	62.533	27.5491	8.21336	0.424776	0.510735	0.407991	3.59548e-219	4.81761e-219	1
173	ACGALK2	0.00110362	13.3407	4.10702	0.00922585	29.6762	14.4389	10.3319	2.51567	1.8138	0.736199	0	0	1
174	ACGALtlg	-25.8832	-0.00442838	-11.0051	-21.2442	-1.00041	-6.40277	4.60235	0.4182	-0.781406	0.40006	8.1786e-211	1.08774e-210	1
175	ACGALtly	98.4822	177.86	137.677	89.5792	166.541	126.949	-10.7273	-0.0779165	-0.117031	-0.364546	2.1253e-175	2.74499e-175	-1
176	ACGAM6PSi	0.0186669	93.2011	38.0968	7.80784	152.046	67.5166	29.4198	0.772238	0.825572	0.610296	0	0	1
177	ACGAMK	176.386	258.466	213.006	18.7749	68.4715	45.7814	-167.225	-0.78507	-2.21806	-1	0	0	-1
178	ACGAMPM	160.569	286.039	210.13	38.3106	103.098	72.4148	-137.715	-0.655381	-1.53692	-1	0	0	-1
179	ACGAMtly	0.0692052	274.038	155.295	450.746	648.474	552.515	397.22	2.55784	1.831	1	0	0	1
180	ACGBGBSIDEtg	-25.8832	-0.00442838	-11.0051	-21.2442	-1.00041	-6.40277	4.60235	0.4182	-0.781406	0.40006	8.1786e-211	1.08774e-210	1
181	ACGBGBSIDEtl	0.00442838	25.8832	11.0051	1.00041	21.2442	6.40277	-4.60235	-0.4182	-0.781406	-0.40006	8.1786e-211	1.08774e-210	-1
182	ACGPID	35.0343	70.8781	49.2026	7.98613	27.6007	17.5139	-31.6888	-0.644046	-1.49024	-1	0	0	-1
183	ACGSm	2.73953e-05	68.111	27.0848	0.0517724	73.7569	31.8628	4.77802	0.17641	0.234391	0.120323	1.16799e-20	1.25897e-20	0
184	ACHEe	42.1519	146.234	85.677	52.5128	170.928	121.44	35.7632	0.417419	0.503266	0.657069	0	0	1
185	ACHtn	0.0184305	0.0791698	0.0556335	0.0412616	0.0779035	0.0609489	0.00531536	0.0955424	0.131645	0.161552	6.3387e-36	7.0467e-36	0
186	ACHVESSEC	1.72351e-06	0.000314152	0.00015354	0.000127385	0.000262043	0.000200483	4.6943e-05	0.305738	0.384866	0.449684	8.48883e-266	1.17393e-265	1
187	ACITL	1.01852	18.7388	10.4751	1.00451	12.7434	6.54381	-3.93124	-0.375296	-0.678754	-0.523067	0	0	-1
188	ACN13ACNGALGBSIDEte	0.000162985	1.24436	0.514443	8.72042e-05	1.44681	0.533537	0.0190936	0.037115	0.0525759	0.00684763	0.595851	0.598448	0
189	ACN13ACNGALGBSIDEtg	-1.24436	-0.000162985	-0.514443	-1.44681	-8.72042e-05	-0.533537	-0.0190936	-0.037115	0.0525759	-0.00684763	0.595851	0.598448	0
190	ACN23ACNGALGBSIDEte	0.0292939	1.45211	0.751831	4.45081e-06	0.67174	0.225492	-0.526339	-0.700076	-1.73733	-0.738888	0	0	-1
191	ACN23ACNGALGBSIDEtg	-1.45211	-0.0292939	-0.751831	-0.67174	-4.45081e-06	-0.225492	0.526339	0.700076	-1.73733	0.738888	0	0	1
192	ACNACNGAL14ACGLCGALGLUSIDEte	-0.00164657	-0.000164666	-0.000897889	-0.00256041	-5.05767e-05	-0.00123999	-0.0003421	-0.381005	0.465718	-0.398792	1.71099e-209	2.26905e-209	-1
193	ACNACNGAL14ACGLCGALGLUSIDEtg	1.03582e-05	0.00119749	0.00047682	1.16269e-05	0.00163624	0.000869909	0.000393089	0.824396	0.867419	0.507825	0	0	1
194	ACNACNGALGBSIDEte	0.000515047	0.00183134	0.000951303	4.23658e-09	0.000287873	0.00011754	-0.000833763	-0.876444	-3.01676	-1	0	0	-1
195	ACNACNGALGBSIDEtg	-0.00183134	-0.000515047	-0.000951303	-0.000287873	-4.23694e-09	-0.00011754	0.000833763	0.876444	-3.01676	1	0	0	1
196	ACNAM9PL	1.97729	9.99824	6.9706	1.00001	3.39119	1.66874	-5.30186	-0.760604	-2.06253	-0.990321	0	0	-1
197	ACNAM9PL2	1.03136	87.115	45.8108	0.000702144	24.2162	9.08989	-36.7209	-0.801578	-2.33335	-0.911006	0	0	-1
198	ACNAMlt	-62.8802	-15.3712	-34.0446	-79.9119	-28.3804	-57.8828	-23.8382	-0.700205	0.765709	-0.884542	0	0	-1
199	ACNAMPH	1.97729	9.99824	6.9706	1.00001	3.39119	1.66874	-5.30186	-0.760604	-2.06253	-0.990321	0	0	-1
200	ACNAMtn	14.1039	98.3616	62.2351	0.00241999	68.5304	24.8559	-37.3793	-0.600614	-1.32414	-0.824557	0	0	-1
201	ACNGALACGLCGAL14ACGLCGALGLUSIDEte	-4.43622	-0.0340676	-2.0831	-3.33746	-0.163862	-1.46786	0.615246	0.295351	-0.505023	0.35528	1.06417e-166	1.36598e-166	1
202	ACNGALACGLCGAL14ACGLCGALGLUSIDEtg	2.04497e-05	1.24428	0.418935	0.000977325	0.796074	0.284148	-0.134787	-0.321737	-0.560084	-0.122444	2.44946e-21	2.64725e-21	0
203	ACNMLr	-29.5671	-4.32985	-17.4401	-658.351	-452.588	-533.187	-515.747	-29.5725	4.93416	-1	0	0	-1
204	ACOAD10m	16.1729	90.5932	47.4887	14.5674	130.955	69.8141	22.3254	0.470119	0.555933	0.555354	0	0	1
205	ACOAD1fm	1.00076	20.8123	10.3177	5.47247	20.3995	12.3517	2.03405	0.197143	0.259595	0.12796	3.72611e-23	4.0439e-23	0
206	ACOAD8m	0.0411853	103.203	39.2767	0.885028	75.6516	35.9178	-3.35892	-0.0855192	-0.128975	-0.0180135	0.162947	0.16453	0
207	ACOAD9m	18.298	132.303	71.986	22.7408	116.008	67.5813	-4.40478	-0.0611893	-0.0910938	-0.0614302	1.95458e-06	2.03024e-06	0
208	ACOAHi	0.00482671	0.0112769	0.00859835	0.00784209	0.0140502	0.0103108	0.00171242	0.199157	0.262021	0.691229	0	0	1
209	ACOAO7p	0.0138651	49.5251	18.8347	0.0104728	49.4869	17.7276	-1.10703	-0.0587763	-0.0873904	-0.0528993	4.18002e-05	4.32064e-05	0
210	ACODA	143.437	356.978	244.68	368.746	784.142	522.07	277.39	1.13369	1.09335	1	0	0	1
211	ACONTm	15.8149	430.918	221.084	131.719	336.942	230.319	9.23519	0.0417724	0.0590401	0.0914073	1.4423e-12	1.52244e-12	0
212	ACOX22x	0.000462263	5.33978	1.80038	2.95917e-06	0.0101987	0.00373185	-1.79665	-0.997927	-8.91419	-0.998416	0	0	-1
213	ACOX2x	0.00467942	8.82093	3.38714	0.0171586	0.0444294	0.0294525	-3.35769	-0.991305	-6.84553	-0.990083	0	0	-1
214	ACP1_FMN_	1.00646	9.34096	3.71297	12.9789	39.9818	26.0339	22.3209	6.0116	2.80974	1	0	0	1
215	ACRNtm	-296.436	57.3459	-129.891	-539.684	18.6692	-319.204	-189.313	-1.45748	1.29718	-0.778528	0	0	-1
216	ACS2	1.00003	4.02319	2.89684	0.00573943	0.164204	0.0754366	-2.8214	-0.973959	-5.26307	-1	0	0	-1
217	ACSm	0.0175958	18.9045	9.15022	0.0010185	12.9285	5.44544	-3.70478	-0.404884	-0.748758	-0.373695	3.29531e-184	4.2854e-184	-1
218	ACSRTNMT	0.0123967	0.0416442	0.0248463	0.0312566	0.0455677	0.0385705	0.0137242	0.552367	0.634469	0.863662	0	0	1
219	ACt2m	-368.349	-113.721	-228.228	-519.655	-285.9	-418.796	-190.568	-0.834992	0.875774	-0.987579	0	0	-1
220	ACt2r	-158.823	173.307	40.1692	-733.942	-326.794	-515.303	-555.472	-13.8283	3.68126	-1	0	0	-1
221	ACtg	-0.0118844	-0.00826138	-0.010354	-0.0101637	-9.64798e-05	-0.00423895	0.00611504	0.590597	-1.28841	0.989723	0	0	1
222	ACTLMO	0.00291257	5.26678	1.91798	0.00140859	3.79918	1.61172	-0.306259	-0.159678	-0.250986	-0.127169	6.86213e-23	7.44586e-23	0
223	ACTNMO	18.5189	63.6269	40.2307	0.00101731	16.3838	5.75126	-34.4794	-0.857043	-2.80635	-1	0	0	-1
224	ADA	0.0283461	109.524	35.7226	0.0520274	176.204	77.2939	41.5713	1.16373	1.11352	0.508975	0	0	1
225	ADAe	0.0126457	135.451	31.9387	168.688	359.687	248.768	216.829	6.78893	2.96142	1	0	0	1
226	ADCim	177.753	356.197	283.541	538.899	772.276	674.048	390.506	1.37725	1.24929	1	0	0	1
227	ADEt	29.2568	287.389	157.698	-557.186	-328.039	-468.198	-625.896	-3.96895	1.56995	-1	0	0	-1
228	ADK1m	12.5401	248.34	96.2765	170.443	414.85	308.826	212.549	2.20769	1.68154	0.979053	0	0	1
229	ADK3	0.041879	0.0973206	0.0688212	-0.0289746	0.028512	0.00301467	-0.0658066	-0.956196	-4.51278	-1	0	0	-1
230	ADK3m	-150.784	107.025	16.581	-331.888	-74.2867	-232.13	-248.711	-14.9997	3.80733	-0.98669	0	0	-1
231	ADKd	-0.0265391	0.022802	-0.000331163	0.00748981	0.0590937	0.0369049	0.037236	112.44	6.80013	0.943112	0	0	1
232	ADMDC	13.0048	201.862	108.446	122.363	292.921	218.302	109.856	1.01301	1.00935	0.928188	0	0	1
233	ADNCYC	1.59971	14.0295	6.80796	0.355714	10.0222	5.58351	-1.22446	-0.179856	-0.286052	-0.256349	9.88485e-88	1.18435e-87	-1
234	ADNK1m	0.541169	13.1601	6.65036	8.18882	19.8652	15.1395	8.48911	1.27649	1.18681	0.970811	0	0	1
235	ADNt	584.467	781.024	696.149	-847.513	-369.522	-641.91	-1338.06	-1.92209	-0.117024	-1	0	0	-1
236	ADNt4	0.156645	172.732	99.5014	0.0115016	161.728	53.8804	-45.621	-0.458496	-0.884957	-0.510952	0	0	-1
237	ADNtl	117.128	237.302	184.991	132.632	308.738	225.425	40.4339	0.218573	0.285192	0.536017	0	0	1
238	ADNtm	-26.6431	-1.00713	-8.97359	-36.4995	-1.00084	-13.8749	-4.90134	-0.546195	0.628723	-0.392725	3.1332e-203	4.1365e-203	-1
239	ADPMAN	1.00137	22.5264	8.29649	1.00496	44.9474	17.3102	9.01371	1.08645	1.06105	0.503128	0	0	1
240	ADPRIBt	0.00180999	26.896	11.1042	0.664285	74.5831	35.1373	24.0331	2.16434	1.6619	0.767814	0	0	1
241	ADPtx	-193.383	293.43	39.9312	-338.09	43.9866	-164.909	-204.84	-5.12982	2.04608	-0.786609	0	0	-1
242	ADRNCOAtx	-0.580546	16.6281	7.74331	-12.8004	13.8657	-1.84862	-9.59193	-1.23874	-2.0665	-0.702659	0	0	-1
243	ADRNCPT1	1.28626	18.8551	7.97657	7.47406	37.6898	21.9216	13.945	1.74824	1.45851	0.924996	0	0	1
244	ADRNCPT2	1.28626	18.8551	7.97657	7.47406	37.6898	21.9216	13.945	1.74824	1.45851	0.924996	0	0	1
245	ADRNCRNt	-49.525	708.757	254.32	-422.147	145.959	-90.5747	-344.895	-1.35614	-1.48947	-0.960818	0	0	-1
246	ADRNLPVESSEC	1.00623e-05	0.000219387	9.40332e-05	6.72514e-09	0.000281868	0.000119165	2.5132e-05	0.267267	0.341721	0.153668	1.15137e-32	1.27463e-32	0
247	ADRNt	663.229	999.95	870.369	169.709	667.563	419.635	-450.734	-0.517866	-1.05249	-0.999999	0	0	-1
248	ADSK	65.1414	104.074	83.9853	76.5353	109.342	94.0339	10.0486	0.119647	0.163044	0.518684	0	0	1
249	ADSL1	1.00108	11.7465	4.40698	3.51636	13.2293	8.65535	4.24837	0.964009	0.973802	0.740342	0	0	1
250	ADSL2	6.49902	15.8015	10.7058	1.31659	8.97153	5.28237	-5.42342	-0.506587	-1.01913	-0.9521	0	0	-1
251	AFLATOXINte	0.00941864	45.8307	19.2274	0.00140392	30.3267	12.2767	-6.95071	-0.3615	-0.647242	-0.421179	1.98038e-233	2.67823e-233	-1
252	AG13T16g	1.43564	2.45703	1.96529	1.00003	1.52865	1.2015	-0.763788	-0.388639	-0.709904	-0.999053	0	0	-1
253	AG13T17g	1.43564	2.45703	1.96529	1.00003	1.52865	1.2015	-0.763788	-0.388639	-0.709904	-0.999053	0	0	-1
254	AG13T18g	1.43564	2.45703	1.96529	1.00003	1.52865	1.2015	-0.763788	-0.388639	-0.709904	-0.999053	0	0	-1
255	AG13T1g	1.00018	2.39551	1.41781	1.00018	1.57168	1.21315	-0.204663	-0.144351	-0.224909	-0.425131	8.60267e-238	1.16609e-237	-1
256	AG13T2g	1.00018	2.39551	1.41781	1.00018	1.57168	1.21315	-0.204663	-0.144351	-0.224909	-0.425131	8.60267e-238	1.16609e-237	-1
257	AG13T3g	1.00018	2.39551	1.41781	1.00018	1.57168	1.21315	-0.204663	-0.144351	-0.224909	-0.425131	8.60267e-238	1.16609e-237	-1
258	AGMTm	0.0469317	0.0667905	0.0557557	0.0107573	0.0292066	0.0215287	-0.034227	-0.613874	-1.37286	-1	0	0	-1
259	AGPAT1	1.00223	10.7407	5.53755	7.16873	19.0293	12.5269	6.98935	1.26217	1.17771	0.951677	0	0	1
260	AGTim	4.60806e-05	53.7377	18.7587	6.04654e-07	0.0174589	0.00667315	-18.752	-0.999644	-11.4569	-0.998778	0	0	-1
261	AGTix	0.0522614	0.0921869	0.0692106	0.0575198	0.0928922	0.0781297	0.00891909	0.128869	0.174878	0.468381	3.54604e-288	4.95492e-288	1
262	AHANDROSTANGLCte	1.00244	6.51127	3.14366	1.0008	6.87904	3.46037	0.316712	0.100746	0.138482	0.121967	3.48889e-21	3.76831e-21	0
263	AHANDROSTANGLCtr	-6.51127	-1.00244	-3.14366	-6.87904	-1.0008	-3.46037	-0.316712	-0.100746	0.138482	-0.121967	3.48889e-21	3.76831e-21	0
264	AHCYStr	667.678	999.969	843.539	308.581	748.572	488.734	-354.805	-0.420615	-0.787406	-0.993561	0	0	-1
265	AHEXASE2ly	1.00037	1.89845	1.41838	10.0341	19.4245	15.585	14.1666	9.98786	3.45784	1	0	0	1
266	AHEXASEly	1.00005	3.77551	1.82202	5.46167	8.09968	6.732	4.90998	2.6948	1.8855	1	0	0	1
267	AIRCr	6.49902	15.8015	10.7058	1.31659	8.97153	5.28237	-5.42342	-0.506587	-1.01913	-0.9521	0	0	-1
268	AKGDm	0.488254	302.993	175.026	0.00245153	127.089	40.5516	-134.474	-0.768311	-2.10974	-0.836525	0	0	-1
269	AKGMALtm	357.256	566.296	453.416	557.924	933.401	756.382	302.966	0.668185	0.73828	0.999998	0	0	1
270	AKGt4_3	-0.0976049	-0.0949199	-0.0965106	-0.0994412	-0.096076	-0.0975297	-0.00101904	-0.0105588	0.0151533	-0.582911	0	0	0
271	AKGtp	-920.863	91.8694	-431.245	-274.961	480.662	104.47	535.715	1.24225	-2.04542	0.845617	0	0	1
272	AKR1C1	176.815	487.857	318.266	0.030583	87.5819	30.1934	-288.073	-0.905132	-3.39793	-1	0	0	-1
273	AKR1C41	0.0430066	0.0644128	0.0527704	0.0404587	0.0742239	0.056846	0.00407562	0.077233	0.10733	0.309477	5.65559e-127	7.00423e-127	1
274	AKR1C42	0.00570228	0.0403776	0.0243396	0.0352323	0.0567138	0.0468592	0.0225196	0.925227	0.945029	0.990835	0	0	1
275	AKR1D	0.0433846	0.0719257	0.0609074	2.10936e-07	0.0205898	0.0135261	-0.0473813	-0.777923	-2.17087	-1	0	0	-1
276	AKR1D2	0.000873668	0.0061886	0.00326342	0.000169097	0.00376705	0.0018683	-0.00139512	-0.427502	-0.804658	-0.742294	0	0	-1
277	ALAASNNaEx	1.8464	124.814	69.2107	1.00456	103.785	45.2535	-23.9572	-0.346149	-0.612966	-0.454126	4.95409e-271	6.87258e-271	-1
278	ALACYSNaEx	1.08007	137.915	56.7811	160.514	323.504	240.819	184.038	3.24119	2.08447	1	0	0	1
279	ALADGLNexR	-0.0353362	0.0322889	-0.000628553	-0.0328859	0.00958049	-0.0123934	-0.0117649	-18.7174	4.3014	-0.468956	7.04697e-289	9.85329e-289	-1
280	ALADGLYexR	0.0203165	0.0714774	0.0412451	-0.0624808	0.00468271	-0.0311091	-0.0723542	-1.75425	-0.406884	-1	0	0	-1
281	ALAGLNexR	0.00727477	0.0641721	0.0356796	0.00810641	0.0495256	0.0312244	-0.00445522	-0.124867	-0.192426	-0.173505	3.5813e-41	4.03376e-41	0
282	ALAGLNNaEx	139.789	329.159	236.376	83.4235	356.338	270.357	33.981	0.143758	0.193782	0.416381	3.4379e-228	4.63341e-228	1
283	ALAGLYexR	0.00669941	0.0860612	0.0446437	0.0502988	0.0999955	0.0847263	0.0400826	0.897833	0.924353	0.917794	0	0	1
284	ALASERNaEx	72.5394	278.92	154.879	1.02206	133.818	42.2475	-112.631	-0.727222	-1.8742	-0.983227	0	0	-1
285	ALASm	1.03855	222.847	121.133	262.568	439.404	338.727	217.594	1.79632	1.48353	1	0	0	1
286	ALAt4	1.05698	247.671	66.0752	1.20248	247.636	142.384	76.3084	1.15487	1.1076	0.572134	0	0	1
287	ALATA_L	-409.285	-23.4241	-189.738	-719.313	-503.683	-622.357	-432.619	-2.28009	1.71374	-1	0	0	-1
288	ALATHRNaEx	1.02245	56.6635	21.0089	1.01025	264.464	141.717	120.708	5.74558	2.75394	0.846395	0	0	1
289	ALAtN1	-999.997	-923.644	-975.724	-0.0835367	-0.0700336	-0.0757973	975.648	0.999922	-13.652	1	0	0	1
290	ALCD21_D	615.813	919.891	803.435	555.625	712.642	642.62	-160.815	-0.200159	-0.322215	-0.89824	0	0	-1
291	ALCD21_L	101.512	310.8	208.719	128.123	296.282	224.686	15.9672	0.0765009	0.10635	0.238454	3.64314e-76	4.30132e-76	1
292	ALCD22_D	425.582	636.868	516.947	265.485	484.908	379.699	-137.248	-0.265497	-0.44516	-0.968267	0	0	-1
293	ALCD22_L	68.7521	250.872	144.63	1.03669	189.334	88.1693	-56.461	-0.390381	-0.714021	-0.625351	0	0	-1
294	ALCD2if	1.01901	120.007	53.6477	137.318	422.921	278.358	224.71	4.18862	2.37535	1	0	0	1
295	ALCD2yf	254.695	467.123	342.34	1.56094	361.103	205.999	-136.341	-0.398262	-0.732792	-0.835562	0	0	-1
296	ALDD20x	1.00022	26.1936	10.4096	1.00538	30.3084	12.9348	2.52521	0.242584	0.313343	0.170362	9.33272e-40	1.04729e-39	0
297	ALDD20xm	1.01944	30.144	13.1928	1.01403	32.4432	13.6521	0.45922	0.0348082	0.0493634	0.0399745	0.00196009	0.00200705	0
298	ALDD21	289.41	554.235	410.775	436.539	631.949	538.728	127.953	0.311492	0.391209	0.868188	0	0	1
299	ALDD2xm	1.21825	264.99	130.23	1.01173	163.625	97.8984	-32.3312	-0.248263	-0.4117	-0.254651	1.34359e-86	1.60727e-86	-1
300	ALDD2y	267.421	477.024	386.671	242.887	563.718	402.068	15.3973	0.0398202	0.0563341	0.101352	4.15353e-15	4.41378e-15	0
301	ALDSTRNte	0.00142996	0.00481476	0.00275429	0.00476051	0.00919182	0.0069343	0.00418001	1.51764	1.33207	0.999998	0	0	1
302	ALDSTRNtm	-0.00481476	-0.00142996	-0.00275429	-0.00919182	-0.00476051	-0.0069343	-0.00418001	-1.51764	1.33207	-0.999998	0	0	-1
303	ALOX12	7.78163e-09	0.000496659	0.000206085	3.31655e-05	0.000408431	0.000217888	1.18033e-05	0.0572741	0.0803494	0.11649	1.83496e-19	1.97488e-19	0
304	ALOX15	1.26162e-05	0.000654126	0.000307109	0.000259637	0.00078504	0.000538106	0.000230997	0.752166	0.80914	0.769211	0	0	1
305	ALOX5	0.00506069	7.5579	2.53055	0.000150047	14.5318	6.25565	3.7251	1.47205	1.30571	0.599198	0	0	1
306	ALOX52	4.52249	99.0276	54.6688	3.61872	288.013	135.089	80.4198	1.47104	1.30512	0.505986	0	0	1
307	ALR2	76.3314	264.071	170.406	129.6	293.099	220.546	50.1404	0.294241	0.372106	0.669391	0	0	1
308	ALR3	101.512	310.8	208.719	128.123	296.282	224.686	15.9672	0.0765009	0.10635	0.238454	3.64314e-76	4.30132e-76	1
309	AMACR2p	13.8291	191.203	117.351	7.11056	145.046	71.3329	-46.0182	-0.392141	-0.718192	-0.552444	0	0	-1
310	AMACRp	0.00467942	8.82093	3.38714	0.0171586	0.0444294	0.0294525	-3.35769	-0.991305	-6.84553	-0.990083	0	0	-1
311	AMCOXO	0.00875986	56.3592	21.5126	14.8831	97.5296	52.9066	31.394	1.45933	1.29826	0.873769	0	0	1
312	AMETr	-999.969	-667.678	-843.539	-748.572	-308.581	-488.734	354.805	0.420615	-0.787406	0.993561	0	0	1
313	AMETt2m	-387.234	72.8054	-172.226	-151.195	654.766	285.107	457.334	2.65543	0.727202	0.962295	0	0	1
314	AMPDA	843.161	999.951	930.84	864.089	999.954	957.418	26.5785	0.0285533	0.0406165	0.3957	2.73592e-206	3.61831e-206	0
315	AMPTASECGe	0.013369	111.272	46.7681	0.0118249	0.0335536	0.0224773	-46.7456	-0.999519	-11.0228	-0.999506	0	0	-1
316	AMPtp	-774.174	44.6698	-378.22	-172.05	182.057	32.3055	410.525	1.08541	-3.54937	0.932764	0	0	1
317	AMY1e	1.00039	10.8859	5.90692	1.00081	19.4164	9.6142	3.70729	0.627618	0.702762	0.288122	2.55846e-110	3.12366e-110	1
318	AMY2e	1.0032	17.2275	7.94957	7.07316	25.1258	15.5653	7.61575	0.958008	0.969387	0.773539	0	0	1
319	ANDRSTRNGLCte	1.00048	6.99204	3.3292	6.8211	13.9346	9.61159	6.2824	1.88706	1.5296	0.999918	0	0	1
320	ANDRSTRNGLCtr	-6.99204	-1.00048	-3.3292	-13.9346	-6.8211	-9.61159	-6.2824	-1.88706	1.5296	-0.999918	0	0	-1
321	ANDRSTRNte	-74.5335	329.817	131.415	779.998	999.999	912.063	780.648	5.94033	2.795	1	0	0	1
322	ANDRSTRNtr	-16.585	-3.91309	-9.69997	-29.9403	-14.0458	-20.0906	-10.3906	-1.0712	1.05047	-0.985347	0	0	-1
323	ANTIPYRENEte	0.00609951	91.3621	19.4536	0.00303157	125.614	34.4505	14.9969	0.770907	0.824488	0.3225	1.03002e-137	1.28677e-137	1
324	AOBUTDsm	677.679	935.958	807.202	401.142	572.139	489.292	-317.91	-0.393842	-0.722233	-1	0	0	-1
325	APAT2rm	-809.45	-411.845	-606.794	-494.095	-260.362	-356.173	250.621	0.413024	-0.768627	0.995809	0	0	1
326	APNNOXte	-20.4374	-0.00310927	-7.20173	-0.0137646	-0.00527322	-0.00988567	7.19185	0.998627	-9.50879	0.998571	0	0	1
327	APOCF	4.76167	50.0481	27.5266	23.3184	56.8564	42.93	15.4034	0.559582	0.64116	0.732441	0	0	1
328	APOCFm	3.43356	21.8901	12.622	0.00547417	13.3086	3.61053	-9.01142	-0.713948	-1.80565	-0.873514	0	0	-1
329	APOC_LYS_BTNP	4.76167	50.0481	27.5266	23.3184	56.8564	42.93	15.4034	0.559582	0.64116	0.732441	0	0	1
330	APOC_LYS_BTNPm	3.43356	21.8901	12.622	0.00547417	13.3086	3.61053	-9.01142	-0.713948	-1.80565	-0.873514	0	0	-1
331	APPNNte	0.00310927	20.4374	7.20173	0.00527322	0.0137646	0.00988567	-7.19185	-0.998627	-9.50879	-0.998571	0	0	-1
332	APRTO2	1.00053	23.0015	11.3063	1.00102	43.432	20.4806	9.17434	0.811439	0.857136	0.399682	2.0248e-210	2.68959e-210	1
333	AQCOBALt	831.477	999.975	931.391	351.221	602.459	478.821	-452.569	-0.485907	-0.959899	-1	0	0	-1
334	ARAB_Lt	181.789	367.214	295.41	365.38	729.034	548.396	252.987	0.856393	0.892502	0.999998	0	0	1
335	ARABR	181.789	367.214	295.41	365.38	729.034	548.396	252.987	0.856393	0.892502	0.999998	0	0	1
336	ARACHCOAtx	-29.2903	172.903	75.4606	-47.1048	65.0369	11.9851	-63.4755	-0.841174	-2.65448	-0.623004	0	0	-1
337	ARACHCPT1	-86.9942	128.618	34.904	17.0598	187.027	102.25	67.3461	1.92947	1.55064	0.711914	0	0	1
338	ARACHCPT2	-86.9942	128.618	34.904	17.0598	187.027	102.25	67.3461	1.92947	1.55064	0.711914	0	0	1
339	ARACHCRNt	71.7608	468.096	275.242	-870.286	-16.5328	-538.493	-813.735	-2.95643	0.968225	-1	0	0	-1
340	ARACHDCOAtx	471.867	717.759	595.28	28.7475	313.927	165.365	-429.915	-0.722206	-1.84791	-1	0	0	-1
341	ARACHDt2	-12.2782	589.163	318.934	548.767	999.91	826.755	507.822	1.59225	1.3742	0.999764	0	0	1
342	ARACHDtr	-999.965	-596.398	-810.475	-903.746	-582.867	-773.194	37.2815	0.0459995	-0.0679381	0.188655	2.34789e-48	2.66435e-48	0
343	ARACHt	676.495	998.244	804.168	653.111	999.998	918.836	114.668	0.142592	0.192311	0.764673	0	0	1
344	ARGDCm	0.113021	0.148479	0.130659	0.0246164	0.0666751	0.0449241	-0.0857351	-0.656173	-1.54025	-1	0	0	-1
345	ARGLYSex	133.306	438.788	307.371	0.00808262	118.554	28.3728	-278.999	-0.907692	-3.4374	-1	0	0	-1
346	ARGNm	0.00314031	0.0405725	0.0285776	0.0217695	0.0401641	0.0297167	0.00113912	0.0398606	0.0563902	-0.16007	2.67231e-35	2.96799e-35	0
347	ARGSS	0.186754	0.374198	0.274242	1.00026	3.97228	2.01825	1.744	6.35935	2.87958	1	0	0	1
348	ARGt4	118.132	432.427	275.787	131.525	333.891	243.754	-32.0327	-0.11615	-0.178127	-0.253428	8.7046e-86	1.04059e-85	-1
349	ARGtm	0.128038	0.236091	0.17979	0.0866937	0.164097	0.127038	-0.0527527	-0.293412	-0.501059	-0.90244	0	0	-1
350	ARSA	0.037462	8.70512	4.15136	0.00343144	2.81489	1.11836	-3.033	-0.730604	-1.8922	-0.769529	0	0	-1
351	ARTCOAL1	1.43783	4.55895	3.22413	1.43746	4.38132	3.13022	-0.0939036	-0.0291253	-0.042643	-0.113649	1.33624e-18	1.43347e-18	0
352	ARTCOAL2	0.00902922	3.9746	1.1149	0.000192209	0.20599	0.0693394	-1.04556	-0.937806	-4.00709	-0.936123	0	0	-1
353	ARTCOAL3	0.720477	2.11386	1.23467	2.50101	6.30639	3.80303	2.56837	2.08021	1.62303	1	0	0	1
354	R_group_phosphotase_1	5.33366	50.3451	25.7955	0.419158	55.165	29.5296	3.7341	0.144758	0.195043	0.163128	1.35382e-36	1.50819e-36	0
355	R_group_phosphotase_2	0.00279389	35.3155	13.7637	0.000318614	12.0793	3.23632	-10.5274	-0.764866	-2.08845	-0.499668	0	0	-1
356	R_group_phosphotase_3	3.60243	16.1271	9.41644	4.15181	15.2789	10.4144	0.997924	0.105977	0.145321	0.139176	4.28503e-27	4.69908e-27	0
357	ARTFR208	758.482	799.995	785.601	747.376	799.993	781.812	-3.78962	-0.00482384	-0.00697617	-0.162369	2.85084e-36	3.17426e-36	0
358	ARTPLM3	0.0617536	3.26728	1.49742	0.000230967	6.574	2.40423	0.906802	0.605575	0.68309	0.220616	1.83104e-65	2.13263e-65	1
359	ARTPLM3m	0.273847	9.40274	4.10347	0.000538609	5.53795	1.885	-2.21847	-0.540633	-1.12228	-0.547224	0	0	-1
360	ASAH1	53.6062	92.3081	75.5149	34.4721	58.9132	45.0891	-30.4259	-0.402912	-0.743984	-0.998609	0	0	-1
361	ASCBOX	2.57501	9.98223	6.18844	8.93693	26.1836	16.2878	10.0993	1.63196	1.39614	0.999334	0	0	1
362	ASCBt	654.912	999.056	833.732	691.86	999.875	856.709	22.9776	0.02756	0.0392226	0.168993	3.78799e-39	4.24447e-39	0
363	ASCBt4	-999.91	-694.358	-893.989	-935.811	-540.695	-699.42	194.569	0.217642	-0.354099	0.858871	0	0	1
364	ASNALANaEx	214.556	372.863	300.452	1.04059	147.282	42.7351	-257.717	-0.857764	-2.81364	-1	0	0	-1
365	ASNCYSNaEx	1.08623	133.689	63.0799	81.0874	406.028	196.226	133.146	2.11075	1.63726	0.935255	0	0	1
366	ASNGLNNaEx	1.01348	272.283	105.936	121.537	303.608	204.962	99.0257	0.934768	0.95216	0.662366	0	0	1
367	ASNNm	0.0367211	156.22	77.2518	0.0593864	173.973	91.5427	14.2908	0.18499	0.244875	0.19975	5.39196e-54	6.1649e-54	0
368	ASNS1	0.0485991	6.87946	2.84732	1.4739	4.53793	2.6989	-0.148427	-0.0521285	-0.0772366	0.135918	6.45452e-26	7.06723e-26	0
369	ASNSERNaEx	48.381	247.051	175.041	1.02424	282.49	134.503	-40.5376	-0.23159	-0.380051	-0.387798	3.24526e-198	4.26214e-198	-1
370	ASNt4	1.04261	274.588	103.309	35.944	250.913	171.41	68.1017	0.659206	0.730493	0.508861	0	0	1
371	ASNTHRNaEx	1.00248	142.454	37.993	8.81695	271.453	131.315	93.3221	2.4563	1.78923	0.809953	0	0	1
372	ASNtm	0.0367211	156.22	77.2518	0.0593864	173.973	91.5427	14.2908	0.18499	0.244875	0.19975	5.39196e-54	6.1649e-54	0
373	ASNtN1	-872.536	-697.277	-790.806	-0.0968975	-0.0790085	-0.0858622	790.72	0.999891	-13.169	1	0	0	1
374	ASPCTr	162.087	735.352	472.494	204.46	812.097	463.49	-9.00455	-0.0190575	-0.0277595	-0.0604748	2.81253e-06	2.91996e-06	0
375	ASPDt6	0.0039501	50.7329	16.297	0.00137076	22.721	6.6939	-9.60311	-0.589256	-1.28369	-0.518393	0	0	-1
376	ASPDxt	-65.1999	-0.0101031	-19.9666	-121.164	-19.9481	-61.7458	-41.7792	-2.09246	1.62875	-0.92701	0	0	-1
377	ASPGLUm	0.00146366	89.8709	31.2496	0.0142629	143.877	73.945	42.6954	1.36627	1.24261	0.65318	0	0	1
378	ASPNATm	451.29	749.863	578.973	375.948	607.088	475.29	-103.683	-0.179081	-0.284689	-0.761287	0	0	-1
379	ASPt6	0.0081565	59.2164	20.4633	0.000794106	41.4218	17.7539	-2.70943	-0.132404	-0.204905	-0.0422635	0.00106222	0.00108966	0
380	ASPTAm	-649.149	-394.599	-535.329	-655.091	-182.559	-420.82	114.509	0.213904	-0.347223	0.480445	4.2358e-303	5.97227e-303	1
381	ATP1ter	37.745	84.7323	60.7757	49.2738	80.3306	64.5327	3.75703	0.0618179	0.0865364	0.279948	2.95082e-104	3.58126e-104	1
382	ATP2ter	294.982	411.296	359.407	245.37	341.295	291.83	-67.577	-0.188024	-0.300491	-0.961253	0	0	-1
383	ATPasel	5.99508	19.3768	10.9422	8.30711	29.6066	21.2659	10.3237	0.943472	0.958637	0.902823	0	0	1
384	ATPH1e	0.00228755	24.452	9.43134	1.56117	6.22111	4.42045	-5.01089	-0.531302	-1.09327	-0.591981	0	0	-1
385	ATPH2e	456.6	720.558	603.03	0.0246132	61.7753	24.6742	-578.355	-0.959083	-4.61115	-1	0	0	-1
386	ATPtm	812.9	999.847	913.108	851.526	999.929	952.894	39.7866	0.0435727	0.0615312	0.568661	0	0	0
387	ATPtn	0.966501	80.1479	29.4862	0.73001	118.777	44.1015	14.6153	0.495666	0.580788	0.337608	1.00233e-150	1.2674e-150	1
388	ATPtx	96.2799	568.928	338.289	-74.4115	349.421	132.603	-205.685	-0.608017	-1.35114	-0.680463	0	0	-1
389	AVITE2t	233.396	583.878	414.211	384.804	591.217	500.358	86.1475	0.20798	0.272596	0.601881	0	0	1
390	B_MANNASEly	4.45358	7.57485	5.74725	20.5075	31.6381	27.0652	21.318	3.70924	2.2355	1	0	0	1
391	B3GALT3g	2.59744	28.1951	13.8621	6.85158	26.3879	12.8821	-0.979973	-0.0706945	-0.105775	-0.0735222	1.23627e-08	1.29171e-08	0
392	B3GALT41g	0.00502589	2.34481	0.723972	0.00266224	0.996659	0.286262	-0.43771	-0.604595	-1.3386	-0.548378	0	0	-1
393	B3GALT42g	2.33557	9.8286	6.38493	10.5402	16.5112	14.1408	7.75588	1.21472	1.14712	1	0	0	1
394	B3GALT43g	0.0356781	3.42271	1.83642	0.000365817	3.60287	0.92183	-0.914594	-0.49803	-0.994326	-0.565332	0	0	-1
395	B3GALT44g	2.64087e-06	0.000839739	0.000318311	0.00080491	0.00297099	0.00183868	0.00152037	4.77636	2.53016	0.999986	0	0	1
396	B3GALT5g	0.416832	4.41498	2.85233	5.00888	7.61819	6.47829	3.62596	1.27123	1.18347	1	0	0	1
397	B3GALTg	10.583	30.2519	20.5702	8.21797	25.2288	17.6418	-2.92835	-0.142359	-0.221554	-0.342697	3.05163e-155	3.87299e-155	-1
398	B3GNT11g	0.416461	2.47386	1.19143	3.66745	6.38777	5.16807	3.97664	3.33771	2.11693	1	0	0	1
399	B3GNT12g	1.35278e-06	0.00233053	0.000969045	0.00213046	0.00304573	0.00258508	0.00161603	1.66765	1.41557	0.99763	0	0	1
400	B3GNT310g	1.31658	6.38885	3.93702	5.48843	9.70575	7.55686	3.61985	0.919439	0.940685	0.992637	0	0	1
401	B3GNT311g	0.0753054	1.27983	0.691711	1.00214	1.66369	1.38529	0.693574	1.00269	1.00194	0.975288	0	0	1
402	B3GNT312g	0.416461	2.47386	1.19143	3.66745	6.38777	5.16807	3.97664	3.33771	2.11693	1	0	0	1
403	B3GNT313g	4.61544e-05	0.788839	0.379108	1.0107	1.75023	1.32176	0.942657	2.48651	1.80178	1	0	0	1
404	B3GNT314g	3.67899e-05	0.581478	0.196091	1.25767	2.45637	1.97508	1.77899	9.07227	3.33232	1	0	0	1
405	B3GNT315g	1.35278e-06	0.00233053	0.000969045	0.00213046	0.00304573	0.00258508	0.00161603	1.66765	1.41557	0.99763	0	0	1
406	B3GNT31g	0.000375342	3.13211	1.00131	5.24877	8.45056	6.52258	5.52127	5.51406	2.70356	1	0	0	1
407	B3GNT32g	0.000375342	3.13211	1.00131	5.24877	8.45056	6.52258	5.52127	5.51406	2.70356	1	0	0	1
408	B3GNT33g	0.000375342	3.13211	1.00131	5.24877	8.45056	6.52258	5.52127	5.51406	2.70356	1	0	0	1
409	B3GNT34g	0.000123326	0.932106	0.331923	1.4613	2.86565	2.07092	1.73899	5.23914	2.64135	1	0	0	1
410	B3GNT35g	0.000123326	0.932106	0.331923	1.4613	2.86565	2.07092	1.73899	5.23914	2.64135	1	0	0	1
411	B3GNT36g	0.00442838	25.8832	11.0051	1.00041	21.2442	6.40277	-4.60235	-0.4182	-0.781406	-0.40006	8.1786e-211	1.08774e-210	-1
412	B3GNT37g	5.57809e-05	2.25465	0.648897	1.00631	3.75129	1.88449	1.2356	1.90415	1.53812	0.885978	0	0	1
413	B3GNT39g	1.54299	14.5919	7.28018	1.04152	7.9959	4.63931	-2.64087	-0.362748	-0.650064	-0.496801	0	0	-1
414	B3GNT51g	12.6836	35.5167	24.5072	16.6832	34.1189	25.1987	0.691497	0.0282161	0.0401435	0.0622407	1.42954e-06	1.48531e-06	0
415	BAAT1x	59.3439	343.492	208.081	161.892	315.428	240.152	32.0714	0.15413	0.206805	0.123587	1.04428e-21	1.1301e-21	0
416	BAAT2x	253.799	514.868	411.937	326.625	482.692	420.436	8.49818	0.0206298	0.0294597	0.0550869	1.98351e-05	2.05184e-05	0
417	BAAT3x	13.8317	191.205	117.353	7.11075	145.046	71.3331	-46.0197	-0.392148	-0.718209	-0.552458	0	0	-1
418	BAAT4x	0.0819757	221.559	126.149	87.6593	417.127	284.494	158.345	1.25522	1.17327	0.837282	0	0	1
419	BACCL	4.76167	50.0481	27.5266	23.3184	56.8564	42.93	15.4034	0.559582	0.64116	0.732441	0	0	1
420	BACCLm	3.43356	21.8901	12.622	0.00547417	13.3086	3.61053	-9.01142	-0.713948	-1.80565	-0.873514	0	0	-1
421	BALAtmr	-809.45	-411.845	-606.794	-494.095	-260.362	-356.173	250.621	0.413024	-0.768627	0.995809	0	0	1
422	BALAVECSEC	0.000277077	0.000913526	0.000479295	0.00172452	0.00304335	0.00231407	0.00183477	3.82807	2.27145	1	0	0	1
423	BAMPPALDOX	24.5835	50.8376	36.3713	16.5295	56.626	38.7301	2.35875	0.0648518	0.0906527	0.134302	2.42009e-25	2.646e-25	0
424	BBHOX	0.000187801	0.000892713	0.000494286	0.000239171	0.00086366	0.00057313	7.88443e-05	0.159512	0.213517	0.23965	6.5212e-77	7.70793e-77	1
425	BCDO	0.000419371	24.339	8.74674	0.00122079	49.6244	15.7462	6.99942	0.800232	0.848183	0.407464	1.30504e-218	1.74686e-218	1
426	BDHm	-201.498	509.433	125.726	211.6	890.918	543.639	417.913	3.32399	2.11236	0.928178	0	0	1
427	BETALDHxm	0.0506865	0.0801234	0.0666572	39.9184	176.171	109.413	109.346	1640.43	10.6807	1	0	0	1
428	BHBt	-971.434	-512.437	-780.706	414.386	999.583	646.91	1427.62	1.82862	-0.271214	1	0	0	1
429	BHBtm	-201.498	509.433	125.726	211.6	890.918	543.639	417.913	3.32399	2.11236	0.928178	0	0	1
430	BHMT	1.77329e-06	0.0201605	0.00729903	0.000140689	0.0189538	0.0110123	0.00371327	0.508734	0.593339	0.394242	8.6966e-205	1.14914e-204	1
431	BILDGLCURt	0.0408221	0.0999875	0.0766924	-236.55	93.2617	-58.4756	-58.5523	-763.469	9.57453	-0.364613	1.83476e-175	2.37003e-175	-1
432	BILDGLCURte	0.00674921	1.84379	0.641222	2.02762e-05	0.913139	0.398176	-0.243046	-0.379035	-0.687417	-0.29259	1.05039e-113	1.28659e-113	-1
433	BILDGLCURtr	-8.99866	2.16062	-2.33191	-2.87959	20.3079	4.52622	6.85813	2.94099	0.956796	0.852302	0	0	1
434	BILGLCURt	-245.261	19.9512	-112.304	383.26	823.383	616.498	728.802	6.48952	2.45668	1	0	0	1
435	BILGLCURte	0.66244	3.84664	2.33602	0.26601	5.15573	3.15246	0.816444	0.349502	0.432428	0.4059	5.95496e-217	7.964e-217	1
436	BILGLCURtr	6.17837	38.1179	24.4942	7.59592	23.7804	18.4875	-6.00666	-0.245228	-0.405887	-0.437883	3.84615e-252	5.27142e-252	-1
437	BILIRED	1.00516	42.0249	14.2029	1.01188	155.976	58.4361	44.2332	3.11438	2.04068	0.605129	0	0	1
438	BILIRUBt2	-0.0932059	-0.0527385	-0.0704421	-999.967	-874.726	-953.501	-953.431	-13535	13.7245	-1	0	0	-1
439	BILIRUBtr	-652.864	-223.424	-470.031	-112.294	575.414	236.525	706.556	1.50321	-0.990761	1	0	0	1
440	BIOCYTtn	0.0751071	49.1035	25.4286	18.972	56.4388	39.7812	14.3525	0.564424	0.645632	0.652035	0	0	1
441	BMTer_U	17.3835	45.0011	29.9112	2.22361	16.223	9.40338	-20.5078	-0.685623	-1.66943	-1	0	0	-1
442	BPNT2	1.00028	4.48936	2.1416	3.03985	6.57202	4.87695	2.73535	1.27724	1.18729	0.963949	0	0	1
443	BTND1	0.000682533	7.09013	2.09796	0.00321639	6.38566	3.14882	1.05086	0.500894	0.585822	0.31421	7.95059e-131	9.87766e-131	1
444	BTND1n	0.0751071	49.1035	25.4286	18.972	56.4388	39.7812	14.3525	0.564424	0.645632	0.652035	0	0	1
445	BTNDe	33.8789	334.633	158.949	23.8639	328.196	156.349	-2.59968	-0.0163554	-0.023791	-0.00956088	0.458978	0.461897	0
446	BTNDm	3.43356	21.8901	12.622	0.00547417	13.3086	3.61053	-9.01142	-0.713948	-1.80565	-0.873514	0	0	-1
447	BTNPL	4.76167	50.0481	27.5266	23.3184	56.8564	42.93	15.4034	0.559582	0.64116	0.732441	0	0	1
448	BTNPLm	3.43356	21.8901	12.622	0.00547417	13.3086	3.61053	-9.01142	-0.713948	-1.80565	-0.873514	0	0	-1
449	BTNt2	159.451	625.668	398.096	-984.729	-554.085	-794.594	-1192.69	-2.99599	0.997102	-1	0	0	-1
450	BTNt2m	126.177	260.149	179.917	31.5438	188.338	82.5138	-97.403	-0.541378	-1.12462	-0.922873	0	0	-1
451	BTNt3i	0.00096201	0.318788	0.115001	5.73514	12.5951	9.35013	9.23512	80.3047	6.34527	1	0	0	1
452	BTNt4i	445.691	640.516	539.188	681.537	905.569	782.306	243.118	0.450896	0.536944	1	0	0	1
453	BTNtn	167.895	508.538	345.486	511.445	819.827	673.442	327.957	0.949262	0.962928	1	0	0	1
454	BUP2	7.81768e-06	0.0428624	0.0217494	0.00678322	0.0342636	0.020335	-0.0014144	-0.0650317	-0.0970107	-0.0749456	6.44062e-09	6.73346e-09	0
455	BUTt2m	0.0021252	34.9776	14.315	0.000271687	26.7291	7.26018	-7.05486	-0.492828	-0.979454	-0.459354	2.94398e-277	4.09691e-277	-1
456	BVITEt	337.082	590.114	433.239	552.928	818.167	700.933	267.694	0.617891	0.694114	0.997819	0	0	1
457	BZt	-338.43	-36.1785	-183.517	-319.593	14.1443	-91.6762	91.8408	0.500448	-1.00129	0.620033	0	0	1
458	BZtr	-278.547	-0.0146059	-145.798	-126.899	-0.000557157	-31.652	114.146	0.782905	-2.2036	0.848366	0	0	1
459	C14STRr	3.78344	7.1113	5.19084	3.07525	5.2425	3.83396	-1.35688	-0.261399	-0.437133	-0.798295	0	0	-1
460	C160CPT1	-633.529	-267.237	-411.246	-74.6766	139.997	32.4441	443.69	1.07889	-3.66397	1	0	0	1
461	C160CPT2	-629.241	-219.289	-444.559	-648.133	-351.773	-468.037	-23.4778	-0.0528113	0.0742469	-0.150947	1.4081e-31	1.55656e-31	0
462	C160CRNt	-774.6	-15.8363	-409.099	130.45	581.574	349.545	758.643	1.85443	-0.226972	1	0	0	1
463	C161CPT1	-736.473	-267.381	-490.907	-117.966	319.886	66.9292	557.836	1.13634	-2.87474	1	0	0	1
464	C161CPT12	-48.9009	24.9201	-3.4121	-60.9532	49.0538	-10.364	-6.95187	-2.03742	1.60284	-0.177539	5.00588e-43	5.64493e-43	0
465	C161CPT2	-625.933	-216.347	-408.349	-28.8599	298.245	122.675	531.024	1.30042	-1.73496	1	0	0	1
466	C161CPT22	322.919	531.202	453.511	637.571	890.216	745.757	292.246	0.644409	0.717569	1	0	0	1
467	C161CRN2t	-583.436	-299.479	-450.267	-111.165	300.133	82.7582	533.025	1.1838	-2.44381	1	0	0	1
468	C161CRNt	-863.282	-305.082	-629.028	110.971	357.589	230.175	859.203	1.36592	-1.45039	1	0	0	1
469	C180CPT1	-324.23	-25.902	-173.52	-526.266	-248.702	-356.733	-183.213	-1.05586	1.03974	-0.985297	0	0	-1
470	C180CPT2	-105.356	62.6743	-16.2089	-128.946	60.7733	-34.0695	-17.8605	-1.10189	1.07169	-0.256346	9.92877e-88	1.18948e-87	-1
471	C180CRNt	274.403	895.73	574.637	-440.44	-58.2333	-259.807	-834.444	-1.45212	-1.14521	-1	0	0	-1
472	C181CPT1	-454.349	-25.163	-219.807	-337.297	90.2824	-160.171	59.6358	0.27131	-0.456623	0.337835	6.32218e-151	7.99513e-151	1
473	C181CPT2	88.7411	492.141	323.825	-436.161	-99.4791	-256.706	-580.531	-1.79273	-0.335095	-1	0	0	-1
474	C181CRNt	3.43184	505.393	263.21	-16.0432	489.318	269.71	6.5001	0.0246955	0.0351952	-0.000907	0.943997	0.9448	0
475	C204CPT1	-731.478	-510.716	-604.863	-366.985	-105.665	-220.714	384.149	0.635101	-1.45443	1	0	0	1
476	C204CPT2	-12.9641	39.9437	9.1471	-27.8599	21.8058	-5.58038	-14.7275	-1.61007	-0.712951	-0.584679	0	0	-1
477	C204CRNt	-108.359	340.839	91.339	-735.185	8.28457	-434.099	-525.438	-5.75262	2.24872	-0.995153	0	0	-1
478	C226COAtx	119.439	365.547	260.038	-10.8449	194.406	78.1535	-181.884	-0.699453	-1.73434	-0.961892	0	0	-1
479	C226CPT1	113.593	309.619	208.501	4.31852	201.568	95.918	-112.583	-0.539964	-1.12018	-0.941862	0	0	-1
480	C226CPT2	113.593	309.619	208.501	4.31852	201.568	95.918	-112.583	-0.539964	-1.12018	-0.941862	0	0	-1
481	C226CRNt	28.6777	568.216	326.935	391.375	999.848	685.776	358.841	1.09759	1.06873	0.945784	0	0	1
482	C3STDH1Pr	2.12522	5.10734	3.4116	2.38963	5.13094	3.34108	-0.0705236	-0.0206717	-0.0301355	0.0554684	1.73682e-05	1.79752e-05	0
483	C3STDH1r	1.27912	2.16766	1.77924	0.000246134	1.01864	0.49288	-1.28636	-0.722982	-1.85195	-1	0	0	-1
484	C3STKR2r	2.20256	3.35896	2.77649	1.34138	2.59507	2.02463	-0.751863	-0.270796	-0.455607	-0.951191	0	0	-1
485	C4STMO1r	1.00003	2.59702	1.82758	1.01735	2.41229	1.80801	-0.0195748	-0.0107107	-0.0155357	-0.031959	0.0133097	0.0135643	0
486	C4STMO2Pr	1.00011	2.05447	1.51359	0.000526349	1.36273	0.548242	-0.965345	-0.637786	-1.46509	-0.963758	0	0	-1
487	C4STMO2r	1.18929	1.358	1.2629	1.00022	2.29699	1.47638	0.213481	0.16904	0.225325	0.223245	5.46118e-67	6.37749e-67	1
488	CAATPS	0.00446084	245.681	87.4574	1.00373	74.1628	24.7361	-62.7213	-0.717164	-1.82196	-0.795614	0	0	-1
489	CAROtr	0.000419371	24.339	8.74674	0.00122079	49.6244	15.7462	6.99942	0.800232	0.848183	0.407464	1.30504e-218	1.74686e-218	1
490	CARVEOLte	-62.8099	-0.082891	-33.5639	-0.00683232	-0.000423976	-0.00342858	33.5605	0.999898	-13.257	1	0	0	1
491	CAT2p	1.00738	43.4084	13.6178	0.0130817	59.0924	17.1415	3.52368	0.258755	0.331997	0.147527	3.07809e-30	3.39271e-30	0
492	CAt7r	-0.0537324	0.0250765	-0.0161064	-0.0394572	0.0130745	-0.0113213	0.00478513	0.297095	-0.508598	0.179783	4.46312e-44	5.04146e-44	0
493	CATm	662.897	837.18	737.679	491.084	717.224	613.564	-124.115	-0.168251	-0.26578	-0.935649	0	0	-1
494	CATp	711.188	906.797	812.463	879.118	999.98	954.787	142.323	0.175175	0.232875	0.995384	0	0	1
495	CBL2OR	415.739	499.987	465.695	175.61	301.23	239.411	-226.285	-0.485907	-0.959899	-1	0	0	-1
496	CBL2tm	831.477	999.975	931.391	351.221	602.459	478.821	-452.569	-0.485907	-0.959899	-1	0	0	-1
497	CBPPer	222.03	340.678	285.076	68.9278	178.941	116.29	-168.786	-0.592073	-1.29362	-1	0	0	-1
498	CBPSam	3.00923e-05	0.00116765	0.000709236	0.00186815	0.00458547	0.00287966	0.00217042	3.06022	2.02156	1	0	0	1
499	CBPter	222.03	340.678	285.076	68.9278	178.941	116.29	-168.786	-0.592073	-1.29362	-1	0	0	-1
500	CBR2	34.5252	287.589	114.198	295.34	606.87	447.509	333.311	2.91871	1.97038	1	0	0	1
501	CDIPTr	-119.483	-1.02822	-43.4918	-106.933	-1.00008	-33.5433	9.94852	0.228744	-0.374719	0.239588	7.12579e-77	8.41879e-77	1
502	CDPDAGtm	-34.0187	-11.9588	-23.032	-24.1763	-5.77093	-15.5823	7.44967	0.323449	-0.563729	0.815951	0	0	1
503	CDS	2.26725	4.73381	3.25337	0.00156574	0.399459	0.196248	-3.05712	-0.939679	-4.05119	-1	0	0	-1
504	CDSm	17.9207	38.4064	26.566	9.3612	33.3849	18.9767	-7.58931	-0.285677	-0.485353	-0.781759	0	0	-1
505	CEPTC	1.02787	51.3935	29.431	1.00114	32.6513	15.0715	-14.3595	-0.487905	-0.965516	-0.673466	0	0	-1
506	CEPTE	0.000178356	21.257	4.39223	0.000625431	45.0918	20.4898	16.0976	3.66501	2.22188	0.847922	0	0	1
507	CERK	0.00286218	94.457	26.8393	0.00100747	71.5476	22.3381	-4.50119	-0.167709	-0.26484	-0.0465673	0.000309933	0.000318589	0
508	CERT1gt	-36.535	155.586	69.1018	-116.177	122.344	27.7445	-41.3573	-0.598498	-1.31652	-0.492846	0	0	-1
509	CERT1rt	40.2179	81.3691	57.3628	16.1336	58.8717	36.3726	-20.9902	-0.36592	-0.657263	-0.921343	0	0	-1
510	CERT2gt	-57.7533	392.776	99.9071	225.68	533.917	352.545	252.638	2.52873	1.81915	0.796017	0	0	1
511	CERT2rt	-8.14336	11.8221	2.99857	-11.4107	6.09683	-1.01232	-4.01088	-1.3376	-1.56661	-0.575786	0	0	-1
512	CGLYt3_2_	214.871	472.591	334.334	188.129	483.263	364.602	30.2686	0.0905341	0.125035	0.278989	1.47626e-103	1.79043e-103	1
513	CH25H	0.00229927	0.0116699	0.00824074	4.46882	86.9955	49.2366	49.2283	5973.78	12.5447	1	0	0	1
514	CHAT	0.0109548	0.0533444	0.0335396	0.0244337	0.0795413	0.0597588	0.0262192	0.781739	0.833286	0.893061	0	0	1
515	CHATn	0.0184305	0.0791698	0.0556335	0.0412616	0.0779035	0.0609489	0.00531536	0.0955424	0.131645	0.161552	6.3387e-36	7.0467e-36	0
516	CHLP	1.06351e-06	0.0241796	0.0114881	0.0169055	0.0270018	0.021959	0.0104709	0.91146	0.934675	0.83237	0	0	1
517	CHLPCTD	41.7188	97.1726	69.8383	5.13132	41.0996	23.0748	-46.7634	-0.669596	-1.5977	-1	0	0	-1
518	CHLtm	-15.4587	-7.12831	-11.5545	31.091	167.887	101.975	113.53	9.82555	3.14169	1	0	0	1
519	CHOLATEt	-0.073116	-0.0188137	-0.044408	-176.875	520.135	226.316	226.36	5097.28	12.3152	0.816	0	0	1
520	CHOLATEt2	0.0158011	0.0272124	0.0218761	0.00159006	0.0182402	0.0100461	-0.01183	-0.540772	-1.12272	-0.999295	0	0	-1
521	CHOLATEt3	13.2999	22.6455	16.8034	1.14705	4.85297	2.41603	-14.3873	-0.856217	-2.79804	-1	0	0	-1
522	CHOLD2m	0.0506865	0.0801234	0.0666572	39.9184	176.171	109.413	109.346	1640.43	10.6807	1	0	0	1
523	CHOLK	0.0026579	92.1537	21.2843	1.10184	86.8456	49.8352	28.5509	1.34141	1.22738	0.70747	0	0	1
524	CHOLPtg	-103.118	-0.0188756	-31.8093	-140.225	-0.00693482	-39.2114	-7.40201	-0.232699	0.301821	-0.0355691	0.00586929	0.00599774	0
525	CHOLPtl	-18.4434	-7.45235	-13.0257	-13.2566	-5.06482	-10.0091	3.01655	0.231585	-0.380042	0.641832	0	0	1
526	CHOLt4	-0.0998106	-0.063709	-0.0815685	-0.0626496	0.000143217	-0.0288948	0.0526737	0.645761	-1.4972	1	0	0	1
527	CHOLtg	1.59827	290.804	126.182	184.558	273.987	232.869	106.686	0.845497	0.884009	0.764199	0	0	1
528	CHOLtn	0.0184305	0.0791698	0.0556335	0.0412616	0.0779035	0.0609489	0.00531536	0.0955424	0.131645	0.161552	6.3387e-36	7.0467e-36	0
529	CHOLtr	0.0529048	115.638	40.4651	1.00773	107.749	38.191	-2.2741	-0.0561991	-0.0834456	-0.0194479	0.131983	0.133342	0
530	CHOLtu	64.5837	490.37	251.552	356.73	903.613	697.519	445.967	1.77286	1.47138	0.990962	0	0	1
531	CHSTEROLSULT	0.00837076	2.42744	1.01358	0.00701643	2.87754	0.995127	-0.0184538	-0.0182065	-0.0265085	-0.0178167	0.16759	0.169202	0
532	CHSTEROLt1	685.104	861.824	778.043	-197.754	-1.00553	-99.064	-877.107	-1.12732	-2.97342	-1	0	0	-1
533	CHSTEROLt2	-634.031	-29.0165	-354.773	-370.27	206.701	-124.101	230.671	0.650195	-1.51538	0.776193	0	0	1
534	CHSTEROLt3	-729.397	-115.392	-411.043	-98.1766	526.552	243	654.043	1.59118	-0.758335	1	0	0	1
535	CHSTEROLtg	7.5428e-05	0.00056197	0.000315283	3.62766e-05	0.000862247	0.000432781	0.000117498	0.372676	0.456991	0.376255	1.03278e-186	1.34522e-186	1
536	CHTNASE	3.66011	13.3791	8.9628	1.00451	39.9308	18.9895	10.0267	1.1187	1.08318	0.636239	0	0	1
537	CHTNASEe	0.00730485	0.0329929	0.0211735	0.0124273	0.0642813	0.0404265	0.019253	0.909297	0.933041	0.765486	0	0	1
538	CITMCOAHm	0.563484	80.915	34.4054	5.79754	135.128	63.2254	28.82	0.837657	0.877868	0.66183	0	0	1
539	CITMCOALm	0.00253363	60.894	19.125	0.00027057	87.3101	36.6472	17.5222	0.916193	0.938243	0.497311	0	0	1
540	CITRtm	-952.249	-355.982	-685.844	-16.4883	541.266	335.158	1021	1.48868	-1.03304	1	0	0	1
541	CITt4_2	-0.046706	0.00253517	-0.0240936	-0.0967122	-0.0435572	-0.0716629	-0.0475693	-1.97436	1.57258	-0.999936	0	0	-1
542	CITtam	164.213	338.546	248.668	-404.097	-1.02472	-190.945	-439.613	-1.76787	-0.381061	-1	0	0	-1
543	CITtbm	834.937	999.953	931.509	295.183	471.113	391.404	-540.105	-0.579817	-1.25091	-1	0	0	-1
544	CK	0.00374014	133.39	75.1625	0.00115198	59.4968	17.9581	-57.2044	-0.761076	-2.06538	-0.737247	0	0	-1
545	CKc	1.00882	111.249	29.319	1.00231	32.7733	10.5978	-18.7213	-0.638536	-1.46808	-0.420454	1.2355e-232	1.66981e-232	-1
546	CLFORtex	0.00462184	0.0435199	0.0268806	0.0502445	0.0769276	0.064082	0.0372013	1.38394	1.25335	1	0	0	1
547	CLHCO3tex2	56.9632	231.054	135.112	277.225	495.126	392.596	257.484	1.90571	1.53889	1	0	0	1
548	CLI2tex	1.86317e-06	0.00524588	0.00187159	8.63855e-08	0.00261636	0.000923058	-0.000948532	-0.506805	-1.01977	-0.518582	0	0	-1
549	CLOHtex2	679.345	876.838	775.49	503.915	747.718	642.24	-133.249	-0.171826	-0.271994	-0.967461	0	0	-1
550	CLOXAtex2	24.2787	180.431	112.486	221.642	433.927	332.547	220.061	1.95635	1.56382	1	0	0	1
551	CLPNDCOAtx	-0.735403	26.6802	11.8388	-4.69479	9.77311	0.605544	-11.2333	-0.948851	-4.28915	-0.855595	0	0	-1
552	CLPNDCPT1	1.00022	2.89983	1.71824	1.00081	7.09375	2.87487	1.15663	0.673148	0.742565	0.378339	9.18052e-189	1.19785e-188	1
553	CLPNDCPT2	1.00022	2.89983	1.71824	1.00081	7.09375	2.87487	1.15663	0.673148	0.742565	0.378339	9.18052e-189	1.19785e-188	1
554	CLPNDCRNt	-404.05	204.242	-80.7585	110.309	648.855	364.611	445.37	5.51483	2.17467	0.996516	0	0	1
555	CLPNDt	-31.6169	1.32982	-9.91281	-25.4356	7.78168	-8.42811	1.4847	0.149776	-0.234085	0.124216	6.51096e-22	7.05471e-22	0
556	CLS_hs	0.0138448	0.0504466	0.0273495	0.00190332	0.0171263	0.0105166	-0.0168329	-0.615473	-1.37884	-0.997245	0	0	-1
557	CMPACNAtg	42.0209	97.2342	64.2248	49.3661	102.781	68.2628	4.03795	0.0628722	0.0879681	0.231297	9.00125e-72	1.05744e-71	1
558	CMPACNAtn	31.5198	130.481	79.5047	1.12355	74.5588	32.6324	-46.8723	-0.589554	-1.28473	-0.900454	0	0	-1
559	CMPSAS	13.6098	77.5235	39.4875	45.7186	148.122	93.9247	54.4371	1.37859	1.25011	0.956207	0	0	1
560	CMPSASn	31.5198	130.481	79.5047	1.12355	74.5588	32.6324	-46.8723	-0.589554	-1.28473	-0.900454	0	0	-1
561	CO2ter	-495.903	-250.605	-370.636	-488.261	-301.99	-390.247	-19.6113	-0.0529127	0.0743858	-0.222912	8.53749e-67	9.96338e-67	-1
562	CO2tg	-4.49774	-1.00117	-2.403	-4.04224	-1.00055	-2.17458	0.228424	0.0950576	-0.144102	0.10059	6.63832e-15	7.04931e-15	0
563	CO2tm	-999.963	-477.671	-845.379	-688.5	-304.132	-485.633	359.746	0.425545	-0.799733	0.929306	0	0	1
564	CO2tp	-249.893	-131.58	-190.775	-330.511	-75.3127	-218.263	-27.4878	-0.144085	0.194194	-0.457385	6.64176e-275	9.22829e-275	-1
565	COAtg	-164.329	-0.333384	-82.2091	-333.463	-75.0468	-220.196	-137.987	-1.67849	1.42142	-0.929462	0	0	-1
566	COAtl	1.05943	39.5309	23.2152	2.16873	18.6644	11.2947	-11.9205	-0.513478	-1.03942	-0.633993	0	0	-1
567	COAtm	464.034	921.82	714.786	126.346	865.254	460.579	-254.207	-0.355641	-0.634062	-0.684766	0	0	-1
568	COAtn	-0.0791698	-0.0184305	-0.0556335	-0.0779035	-0.0412616	-0.0609489	-0.00531536	-0.0955424	0.131645	-0.161552	6.3387e-36	7.0467e-36	0
569	COAtp	-998.068	-262.991	-631.13	-895.906	-355.836	-591.306	39.8235	0.0630987	-0.094031	0.130719	4.28842e-24	4.67571e-24	0
570	COAtr	-299.544	7.91781	-167.768	34.3106	557.45	263.356	431.124	2.56977	0.650549	1	0	0	1
571	COKECBESr	0.0146059	278.547	145.798	0.000557157	126.899	31.652	-114.146	-0.782905	-2.2036	-0.848366	0	0	-1
572	COQ3m	0.00331009	0.966834	0.323462	4.90652e-05	0.653489	0.258359	-0.0651031	-0.201269	-0.324219	-0.173434	3.85699e-41	4.336e-41	0
573	COQ5m	0.00331009	0.966834	0.323462	4.90652e-05	0.653489	0.258359	-0.0651031	-0.201269	-0.324219	-0.173434	3.85699e-41	4.336e-41	0
574	COQ6m	0.00331009	0.966834	0.323462	4.90652e-05	0.653489	0.258359	-0.0651031	-0.201269	-0.324219	-0.173434	3.85699e-41	4.336e-41	0
575	COQ7m	0.00331009	0.966834	0.323462	4.90652e-05	0.653489	0.258359	-0.0651031	-0.201269	-0.324219	-0.173434	3.85699e-41	4.336e-41	0
576	CORE2GTg	1.00136	2.39613	1.41864	1.00123	1.57229	1.2139	-0.204747	-0.144325	-0.224866	-0.425789	1.60419e-238	2.1781e-238	-1
577	CORE3GTg	1.95789	3.8391	2.9761	1.03385	2.80766	1.758	-1.2181	-0.409294	-0.759488	-0.930773	0	0	-1
578	CORE4GTg	1.95789	3.8391	2.9761	1.03385	2.80766	1.758	-1.2181	-0.409294	-0.759488	-0.930773	0	0	-1
579	CORE5GTg	0.000107219	3.19728	1.13802	0.000213683	2.44648	0.831445	-0.306571	-0.269391	-0.452829	-0.179096	9.38575e-44	1.05963e-43	0
580	CORE6GTg	0.754028	3.34502	1.48195	1.72672	3.56932	2.79683	1.31489	0.887272	0.916303	0.836901	0	0	1
581	CORE7GTg	7.49521	15.7973	11.2089	3.32556	6.15749	4.532	-6.67691	-0.595678	-1.30642	-1	0	0	-1
582	CORE8GTg	0.7285	4.69044	3.30082	0.000493673	1.96163	0.818537	-2.48229	-0.75202	-2.01171	-0.930513	0	0	-1
583	COt	1.05794	3.82481	2.28705	1.01469	4.0352	2.34409	0.0570329	0.0249373	0.0355356	0.0337363	0.00897433	0.00916277	0
584	COUCOAFm	0.00667753	18.7803	6.82926	0.00723723	18.5508	6.84926	0.0200025	0.00292894	0.00421939	0.0033625	0.794527	0.796933	0
585	COUMARINte	0.00461244	0.00845807	0.0066521	1.80754e-07	0.00878788	0.00474069	-0.00191141	-0.287339	-0.488713	-0.63852	0	0	-1
586	CREATt4_2_r	-680.614	-465.694	-564.683	-949.752	-556.417	-755.792	-191.109	-0.338436	0.420548	-0.863413	0	0	-1
587	CREATtmdiffir	0.00374014	133.39	75.1625	0.00115198	59.4968	17.9581	-57.2044	-0.761076	-2.06538	-0.737247	0	0	-1
588	CRMPte	-69.0822	64.4234	1.42296	-205.404	46.7933	-66.4898	-67.9128	-47.7263	5.54616	-0.700208	0	0	-1
589	CRNCAR3tp	34.1713	345.321	167.829	191.55	400.484	268.702	100.872	0.60104	0.679009	0.604982	0	0	1
590	CRNCARtp	718.096	973.045	853.392	497.437	719.452	595.008	-258.384	-0.302773	-0.5203	-1	0	0	-1
591	CRNt	-401.796	-47.6386	-212.219	207.894	580.751	388.39	600.608	2.83014	0.871954	1	0	0	1
592	CRNtHa	0.0467695	140.793	63.6167	573.195	894.252	743.248	679.631	10.6832	3.54637	1	0	0	1
593	CRNtim	-424.51	250.55	-85.4883	-741.492	-125.06	-386.708	-301.22	-3.52352	2.17745	-0.812578	0	0	-1
594	CRNtuNa	0.0106656	222.996	54.8518	15.1855	250.152	122.611	67.7591	1.23531	1.16048	0.703209	0	0	1
595	CRNtx	-723.37	-186.209	-391.555	-155.341	263.387	31.4437	422.998	1.0803	-3.63837	1	0	0	1
596	CRTNsyn	13.2224	214.418	100.882	2.32493	138.662	76.9175	-23.9643	-0.237548	-0.391282	-0.186322	3.27852e-47	3.71444e-47	0
597	CRTSLt	522.25	969.232	756.245	46.8628	442.728	222.437	-533.808	-0.705866	-1.76546	-1	0	0	-1
598	CRTSLtm	-0.00194345	-0.00138285	-0.00165385	-0.000710971	-0.000473003	-0.000569174	0.00108468	0.655849	-1.53889	1	0	0	1
599	CRTSLtr	522.136	969.107	756.126	-438.72	10.8182	-169.502	-925.628	-1.22417	-2.15733	-1	0	0	-1
600	CRTSTRNt	-0.0976766	-0.0805902	-0.0894056	-0.0539471	-0.038386	-0.0471223	0.0422832	0.472937	-0.923953	1	0	0	1
601	CRTSTRNtm	-0.00282682	0.00115738	-0.00123177	0.00292023	0.0069123	0.00513982	0.00637158	5.17271	2.06098	1	0	0	1
602	CRVNCtr	769.937	999.995	887.075	180.928	593.116	438.579	-448.496	-0.50559	-1.01622	-1	0	0	-1
603	CSAPASEly	2.01937	4.8332	3.33461	2.27183	4.24672	3.25798	-0.0766336	-0.0229813	-0.0335419	-0.0932216	5.1812e-13	5.47347e-13	0
604	CSBPASEly	6.40007	11.3352	8.18513	2.23456	6.0988	3.90073	-4.28441	-0.523438	-1.06926	-1	0	0	-1
605	CSCPASEly	7.22993	11.3325	9.65503	5.15547	12.3593	8.05758	-1.59745	-0.165452	-0.260933	-0.587769	0	0	-1
606	CSDPASEly	3.7374	9.44354	6.56354	3.87382	7.38963	5.31219	-1.25134	-0.190651	-0.305166	-0.490692	0	0	-1
607	CSEPASEly	3.46387	6.25631	4.68218	2.53057	4.8492	3.53898	-1.1432	-0.244159	-0.403846	-0.911683	0	0	-1
608	CSm	1.04062	247.743	131.568	14.1491	229.834	124.598	-6.96925	-0.0529709	-0.0785194	-0.0997133	1.13385e-14	1.2026e-14	0
609	CSNAT2m	52.0228	532.372	307.397	149.307	472.816	273.552	-33.8454	-0.110103	-0.16829	-0.261007	7.04564e-91	8.46659e-91	-1
610	CSNAT2x	-683.618	-349.029	-473.779	58.3007	362.371	192.381	666.16	1.40606	-1.30025	1	0	0	1
611	CSNAT3x	159.194	516.126	354.317	370.718	675.411	503.782	149.466	0.421842	0.507762	0.884824	0	0	1
612	CSNATer	-999.996	-673.362	-894.558	-507.114	-286.343	-387.334	507.225	0.567011	-1.2076	1	0	0	1
613	CSNATm	-335.565	21.7752	-162.938	-32.3062	429.792	192.573	355.511	2.18187	0.241077	0.998877	0	0	1
614	CSNATp	248.489	773.418	597.288	665.077	989.483	849.148	251.86	0.421672	0.507588	0.980853	0	0	1
615	CSNATr	58.9892	546.492	256.329	-490.626	-0.996037	-271.142	-527.471	-2.05779	0.0810546	-1	0	0	-1
616	CSNt	0.0171976	109.296	47.1982	0.00291032	96.6184	44.1192	-3.07902	-0.0652361	-0.097326	-0.0573216	9.00293e-06	9.32763e-06	0
617	CSPG_At	7.57005e-05	0.968555	0.434872	0.000158258	1.59459	0.78708	0.352209	0.809915	0.855922	0.360366	1.90419e-171	2.45254e-171	1
618	CSPG_Atly	2.01937	4.8332	3.33461	2.27183	4.24672	3.25798	-0.0766336	-0.0229813	-0.0335419	-0.0932216	5.1812e-13	5.47347e-13	0
619	CSPG_Bt	0.429915	1.79351	1.14218	0.00193647	0.768504	0.266539	-0.875637	-0.766639	-2.09937	-0.956763	0	0	-1
620	CSPG_Btly	6.40007	11.3352	8.18513	2.23456	6.0988	3.90073	-4.28441	-0.523438	-1.06926	-1	0	0	-1
621	CSPG_Ct	0.00109163	2.42867	0.672776	0.000182324	2.50694	1.18425	0.511474	0.760244	0.815775	0.3875	6.49851e-198	8.52739e-198	1
622	CSPG_Ctly	7.22993	11.3325	9.65503	5.15547	12.3593	8.05758	-1.59745	-0.165452	-0.260933	-0.587769	0	0	-1
623	CSPG_Dt	0.0606905	1.28595	0.541103	0.00284005	0.750948	0.246578	-0.294525	-0.544305	-1.13386	-0.735392	0	0	-1
624	CSPG_Dtly	3.7374	9.44354	6.56354	3.87382	7.38963	5.31219	-1.25134	-0.190651	-0.305166	-0.490692	0	0	-1
625	CSPG_Et	0.393097	2.36148	1.07187	0.08996	1.4438	0.783214	-0.288656	-0.269301	-0.452652	-0.449464	1.53884e-265	2.12697e-265	-1
626	CSPG_Etly	3.46387	6.25631	4.68218	2.53057	4.8492	3.53898	-1.1432	-0.244159	-0.403846	-0.911683	0	0	-1
627	CTPtn	31.5198	130.481	79.5047	1.12355	74.5588	32.6324	-46.8723	-0.589554	-1.28473	-0.900454	0	0	-1
628	CYANt	175.873	515.076	318.827	49.9867	250.166	146.863	-171.964	-0.539365	-1.1183	-0.940044	0	0	-1
629	CYANtm	1.0021	69.1432	20.411	1.07205	146.95	68.6956	48.2846	2.36561	1.75087	0.863762	0	0	1
630	CYSALANaEx	1.00663	143.837	45.5445	1.09774	180.401	94.5507	49.0062	1.07601	1.05381	0.547073	0	0	1
631	CYSASNNaEx	1.00318	179.213	93.5883	24.4199	181.825	107.906	14.3174	0.152983	0.205371	0.201904	3.98464e-55	4.56519e-55	1
632	CYSGLNNaEx	10.089	292.233	144.085	1.0124	155.904	58.5418	-85.5428	-0.593698	-1.29938	-0.690649	0	0	-1
633	CYSGLTH	-441.837	-105.941	-275.516	-549.984	-162.67	-371.083	-95.567	-0.346866	0.429606	-0.587411	0	0	-1
634	CYSGLUexR	-684.438	-325.436	-521.933	279.401	530.054	428.47	950.404	1.82093	-0.28467	1	0	0	1
635	CYSGLYexR	-0.00139312	0.0689991	0.0279146	-0.0449384	-0.00593545	-0.0278424	-0.0557569	-1.99741	-0.00373487	-1	0	0	-1
636	CYSO	0.00384983	0.0100602	0.00650194	2.98085	28.9205	14.7036	14.6971	2260.41	11.143	1	0	0	1
637	CYSSERNaEx	89.8002	252.506	179.535	123.971	368.843	239.751	60.2163	0.335401	0.417273	0.535991	0	0	1
638	CYSt4	316.158	612.944	474.218	239.228	448.134	353.142	-121.075	-0.255316	-0.425299	-0.856674	0	0	-1
639	CYSTA	630.623	936.573	772.919	609.652	880.248	722.225	-50.6944	-0.0655882	-0.0978696	-0.369206	7.37342e-180	9.56884e-180	-1
640	CYStec	-241.017	171.814	-42.4376	44.9245	455.682	213.292	255.729	6.02602	2.32942	0.970355	0	0	1
641	CYSTGLUex	196.565	434.076	318.142	69.7334	385.242	239.329	-78.8127	-0.247728	-0.410675	-0.435828	8.43749e-250	1.15537e-249	-1
642	CYSTHRNaEx	1.00194	99.9412	24.5272	93.4848	345.587	237.88	213.353	8.69863	3.27778	0.999946	0	0	1
643	CYSTSERex	0.0321386	0.0678633	0.0451964	0.0190874	0.0483385	0.0345267	-0.0106697	-0.236075	-0.388497	-0.611552	0	0	-1
644	CYTD	46.091	298.844	181.389	77.5843	211.479	141.954	-39.4352	-0.217407	-0.353666	-0.388659	4.36149e-199	5.72955e-199	-1
645	CYTDK1	1.00924	81.3501	30.9899	4.20083	55.1187	33.5892	2.59934	0.0838769	0.116201	0.187145	1.29702e-47	1.47104e-47	0
646	CYTDK2m	11.2882	23.0835	17.6598	2.43528	15.592	9.48761	-8.17221	-0.462757	-0.896355	-0.943894	0	0	-1
647	CYTDn	0.0462606	0.0728372	0.0612967	0.00398592	0.0286586	0.0134677	-0.047829	-0.780287	-2.18631	-1	0	0	-1
648	CYTDt	41.4106	366.224	171.376	25.8301	361.669	210.08	38.7038	0.225842	0.293773	0.283567	6.41251e-107	7.80397e-107	1
649	CYTDt4	91.7142	186.043	142.835	84.993	199.154	133.02	-9.81475	-0.0687138	-0.102704	-0.213311	2.5501e-61	2.95324e-61	-1
650	CYTDtl	1.01931	49.6068	21.8219	1.0018	29.0977	8.90959	-12.9123	-0.591713	-1.29234	-0.676759	0	0	-1
651	CYTDtm	11.2882	23.0835	17.6598	2.43528	15.592	9.48761	-8.17221	-0.462757	-0.896355	-0.943894	0	0	-1
652	CYTDtn	0.0462606	0.0728372	0.0612967	0.00398592	0.0286586	0.0134677	-0.047829	-0.780287	-2.18631	-1	0	0	-1
653	CYTK10	-152.324	-1.00793	-63.9131	-370.037	-41.8161	-185.385	-121.471	-1.90057	1.53634	-0.819593	0	0	-1
654	CYTK10n	65.2698	437.125	212.781	336.789	531.07	449.42	236.639	1.11212	1.07869	0.970997	0	0	1
655	CYTK11	273.039	433.263	376.329	640.163	874.355	766.57	390.241	1.03697	1.02642	1	0	0	1
656	CYTK11n	-197.418	-1.00966	-85.5072	480.87	641.845	555.946	641.453	7.50174	2.70083	1	0	0	1
657	CYTK12	205.65	493.827	329.829	-756.36	-629.369	-695.141	-1024.97	-3.10758	1.07559	-1	0	0	-1
658	CYTK12n	1.02657	126.446	56.2912	328.283	528.324	441.294	385.003	6.83948	2.97076	1	0	0	1
659	CYTK13	238.804	524.378	358.606	-986.014	-741.424	-850.34	-1208.95	-3.37124	1.24564	-1	0	0	-1
660	CYTK13n	-682.453	-383.431	-525.693	-456.66	-243.585	-341.749	183.944	0.349908	-0.621284	0.972848	0	0	1
661	CYTK14	-880.314	-536.046	-661.928	597.313	885.319	747.658	1409.59	2.12952	0.175704	1	0	0	1
662	CYTK14n	-639.953	-416.835	-515.479	328.549	534.198	422.008	937.487	1.81867	-0.288645	1	0	0	1
663	CYTK1m	14.0608	27.9413	21.1938	4.46457	26.1817	12.882	-8.31186	-0.392183	-0.71829	-0.901561	0	0	-1
664	CYTK1n	555.452	713.816	629.545	73.2581	310.732	208.993	-420.552	-0.668025	-1.59085	-1	0	0	-1
665	CYTK2n	170.251	434.849	336.797	199.724	366.724	282.03	-54.7671	-0.162612	-0.256031	-0.551207	0	0	-1
666	CYTK3	0.0193064	0.0557693	0.039299	0.0135596	0.0508714	0.0313213	-0.00797769	-0.203	-0.327348	-0.476132	1.01421e-297	1.42335e-297	-1
667	CYTK3n	110.079	400.223	266.393	-618.91	-388.962	-505.607	-772	-2.89797	0.924459	-1	0	0	-1
668	CYTK4	-0.0102229	0.0625947	0.0276644	-0.0295482	0.0543512	0.0281365	0.000472056	0.0170637	0.02441	0.0406969	0.00162065	0.00166076	0
669	CYTK4n	418.362	714.234	550.694	-999.967	-865.194	-941.361	-1492.06	-2.70941	0.773499	-1	0	0	-1
670	CYTK5	-236.537	-1.08719	-94.0478	-516.49	-270.152	-367.208	-273.161	-2.90449	1.96513	-1	0	0	-1
671	CYTK5n	-814.429	-487.718	-592.402	-788.569	-579.513	-702.494	-110.093	-0.185841	0.245911	-0.709569	0	0	-1
672	CYTK6	797.497	907.594	863.411	448.975	779.604	599.392	-264.019	-0.305786	-0.526548	-1	0	0	-1
673	CYTK6n	-652.322	-371.121	-527.844	776.78	999.985	952.342	1480.19	2.80421	0.851368	1	0	0	1
674	CYTK7	-392.845	-131.389	-255.827	-870.59	-579.691	-772.63	-516.804	-2.02013	1.59461	-1	0	0	-1
675	CYTK7n	449.553	757.474	660.581	104.35	256.996	179.422	-481.159	-0.728388	-1.88038	-1	0	0	-1
676	CYTK8	-600.28	-305.212	-468.972	320.787	494.973	401.025	869.997	1.85511	-0.22581	1	0	0	1
677	CYTK8n	-799.897	-477.888	-669.588	-206.497	-56.4646	-134.642	534.946	0.798918	-2.31414	1	0	0	1
678	CYTK9	-430.256	-293.53	-368.124	-723.064	-278.289	-531.252	-163.129	-0.443135	0.529206	-0.709954	0	0	-1
679	CYTK9n	221.588	386.289	286.926	-999.934	-898.431	-953.04	-1239.97	-4.32155	1.73186	-1	0	0	-1
680	D_3AIBt	0.0138784	165.376	70.935	0.0124443	80.9263	32.5905	-38.3445	-0.540558	-1.12204	-0.551655	0	0	-1
681	D3AIBTm	-0.018101	0.0571158	0.014801	-0.0446977	0.0149491	-0.00609274	-0.0208937	-1.41164	-1.28053	-0.646723	0	0	-1
682	DADA	0.0146181	114.867	51.5811	0.0204797	107.14	32.0903	-19.4908	-0.377867	-0.684704	-0.39447	5.06499e-205	6.69605e-205	-1
683	DADAe	0.0594466	135.675	46.4663	0.0629988	84.0669	35.4186	-11.0477	-0.237758	-0.391678	-0.135127	1.23458e-25	1.35094e-25	0
684	DADNK	0.00258913	4.03573	1.50072	0.00710074	1.79911	0.829321	-0.671403	-0.447386	-0.855656	-0.255725	2.58596e-87	3.0966e-87	-1
685	DADNt4	-165.275	173.469	-65.9201	62.4142	355.587	200.619	266.539	4.04336	1.60567	0.993091	0	0	1
686	DAG_HSter	62.2406	135.657	93.0971	14.831	54.1039	34.4137	-58.6833	-0.630346	-1.43575	-1	0	0	-1
687	DAGK_hs	122.269	335.738	203.979	363.828	495.243	430.069	226.09	1.1084	1.07615	1	0	0	1
688	DAGKn_hs	0.00265062	74.0498	28.2206	0.039956	82.0123	33.5515	5.33088	0.1889	0.249627	0.0594406	4.14535e-06	4.30159e-06	0
689	DAGt	-999.427	-734.592	-852.322	-998.31	-809.999	-922.206	-69.8835	-0.0819918	0.11369	-0.676429	0	0	-1
690	DALAOXx	0.00219884	0.0244749	0.0119584	1.06045e-05	0.0205888	0.0111533	-0.000805123	-0.0673269	-0.100557	-0.0398655	0.00201664	0.00206455	0
691	DALAt2r	-254.033	-18.4295	-137.681	81.9551	347.773	219.805	357.486	2.59649	0.674899	1	0	0	1
692	DALAxt	0.00219884	0.0244749	0.0119584	1.06045e-05	0.0205888	0.0111533	-0.000805123	-0.0673269	-0.100557	-0.0398655	0.00201664	0.00206455	0
693	DARGOp	0.00344007	0.0119241	0.00796166	0.00971226	0.0253961	0.0167377	0.008776	1.10228	1.07196	0.994937	0	0	1
694	DASCBH	0.000652763	5.45014	1.57787	0.0198304	5.78395	2.3189	0.741035	0.469643	0.555465	0.3454	1.14302e-157	1.45363e-157	1
695	DASCBR	196.089	534.774	340.015	1.00438	155.405	47.4862	-292.529	-0.860341	-2.84002	-1	0	0	-1
696	DASPO1p	0.0101031	65.1999	19.9666	19.9481	121.164	61.7458	41.7792	2.09246	1.62875	0.92701	0	0	1
697	DATPtn	0.00952789	51.8677	24.4299	8.88489	35.5489	21.7623	-2.66754	-0.109192	-0.166813	-0.079316	8.07724e-10	8.46119e-10	0
698	DCIm	-46.6641	-5.62043	-20.2843	-87.9302	-33.4372	-57.6642	-37.38	-1.84281	1.50732	-0.994081	0	0	-1
699	DCK1m	-935.63	-773.028	-855.564	-863.903	-680.067	-774.317	81.2471	0.0949632	-0.143952	0.874616	0	0	1
700	DCK1n	-928.928	-349.436	-569.464	-495.609	-145.804	-312.026	257.438	0.452071	-0.867938	0.942397	0	0	1
701	DCK2n	418.36	999.971	652.96	28.1254	445.532	224.586	-428.373	-0.656048	-1.53972	-0.999965	0	0	-1
702	DCSPTN1COAtx	-12.8897	2.41718	-4.65237	-17.1309	-0.232945	-7.95017	-3.2978	-0.708843	0.77302	-0.478602	8.5348e-301	1.20208e-300	-1
703	DCSPTN1CPT1	8.32806	27.4257	18.1108	8.46792	22.5351	15.5573	-2.55346	-0.140991	-0.219255	-0.351083	7.83612e-163	1.00209e-162	-1
704	DCSPTN1CPT2	8.32806	27.4257	18.1108	8.46792	22.5351	15.5573	-2.55346	-0.140991	-0.219255	-0.351083	7.83612e-163	1.00209e-162	-1
705	DCSPTN1CRNt	453.554	812.03	628.925	142.224	683.773	424.87	-204.054	-0.324449	-0.565864	-0.793169	0	0	-1
706	DCSPTN1t	-2.69639	23.6613	11.2333	-3.07662	16.9332	5.73355	-5.49979	-0.489595	-0.970286	-0.621412	0	0	-1
707	DCT	0.0412301	0.0747875	0.0616393	0.012584	0.0390725	0.0257294	-0.0359099	-0.582582	-1.26043	-1	0	0	-1
708	DCTPtn	-125.473	-32.9554	-77.4698	47.5209	141.596	93.7736	171.243	2.21045	0.275548	1	0	0	1
709	DCYTD	90.2732	289.543	201.285	85.0142	246.616	173.601	-27.6835	-0.137534	-0.21346	-0.365998	8.78454e-177	1.13695e-176	-1
710	DCYTDn	0.0705163	0.0937303	0.0825516	0.0195642	0.0382209	0.0291819	-0.0533697	-0.646501	-1.50022	-1	0	0	-1
711	DCYTt	-875.177	-506.009	-677.44	-999.903	-845.745	-936.922	-259.482	-0.383033	0.467835	-0.999706	0	0	-1
712	DDPGAm	72.697	275.038	159.378	118.238	253.431	177.319	17.9417	0.112573	0.153901	0.408398	1.32334e-219	1.7736e-219	1
713	DEBRISOQUINEt	3.86548e-05	0.00351087	0.00179786	0.00489921	0.012908	0.00875929	0.00696143	3.87208	2.28454	1	0	0	1
714	DECDPtm	0.224364	1.36526	0.701468	1.03066	2.6778	1.60807	0.906599	1.29243	1.19688	0.98366	0	0	1
715	DEDOLP1_L	7.14735e-06	0.351415	0.132445	1.60219e-05	0.431969	0.147314	0.0148691	0.112266	0.153502	0.0716693	2.83838e-08	2.96305e-08	0
716	DEDOLP2_L	7.14735e-06	0.351415	0.132445	1.60219e-05	0.431969	0.147314	0.0148691	0.112266	0.153502	0.0716693	2.83838e-08	2.96305e-08	0
717	DEDOLR_L	7.14735e-06	0.351415	0.132445	1.60219e-05	0.431969	0.147314	0.0148691	0.112266	0.153502	0.0716693	2.83838e-08	2.96305e-08	0
718	DESAT16_2	1.00187	10.0784	5.49093	1.001	11.7569	4.48872	-1.00221	-0.182521	-0.290747	-0.271949	1.71054e-98	2.06724e-98	-1
719	DESAT18_10	64.9756	93.5938	79.4306	20.7137	60.8759	41.1096	-38.321	-0.482446	-0.950219	-1	0	0	-1
720	DESAT18_3	1.0004	22.7907	7.50541	1.00011	13.1535	5.93211	-1.5733	-0.209622	-0.339386	-0.162104	3.69926e-36	4.11849e-36	0
721	DESAT18_4	1.00237	9.92455	3.78878	1.01515	19.2325	10.6181	6.82935	1.80252	1.48672	0.703131	0	0	1
722	DESAT18_5	1.00549	38.4221	15.9725	1.00086	46.1945	10.1938	-5.77861	-0.361786	-0.647888	-0.358241	1.86836e-169	2.40173e-169	-1
723	DESAT18_6	0.000609122	39.342	16.0448	3.49932	40.8847	22.7166	6.67183	0.415826	0.501644	0.353375	6.1425e-165	7.87214e-165	1
724	DESAT18_7	0.0130352	2.80909	0.98464	0.000338637	7.91425	3.23262	2.24798	2.28305	1.71504	0.434526	2.53949e-248	3.47069e-248	1
725	DESAT18_8	2.91056	41.8938	21.3523	0.000614354	46.6676	12.8447	-8.50762	-0.39844	-0.733219	-0.458142	8.28729e-276	1.15177e-275	-1
726	DESAT18_9	14.2439	43.925	28.1863	0.00561785	26.0756	8.66206	-19.5243	-0.692686	-1.70221	-0.951627	0	0	-1
727	DESAT20_1	0.00317619	16.1171	6.56458	0.00294552	14.8685	7.67106	1.10648	0.168553	0.224723	0.108427	4.53377e-17	4.84651e-17	0
728	DESAT20_2	3.52254	13.1709	8.41609	0.461214	14.1507	7.45585	-0.960244	-0.114096	-0.174778	-0.139474	3.33358e-27	3.65645e-27	0
729	DESAT22_1p	4.17845	15.3843	9.35001	7.48705	19.4744	13.498	4.14799	0.443635	0.529706	0.749712	0	0	1
730	DESAT22_2p	0.412507	27.0494	14.5004	7.11879e-05	14.2349	3.98349	-10.5169	-0.725284	-1.86399	-0.798274	0	0	-1
731	DESAT24_1	0.0217422	7.3388	3.29846	0.000878754	5.16032	1.80534	-1.49312	-0.452671	-0.86952	-0.48662	0	0	-1
732	DGAT	1.00002	4.84908	2.58087	1.0053	3.5919	2.3221	-0.25877	-0.100264	-0.152427	-0.135595	8.41293e-26	9.20775e-26	0
733	DGCHOLte	-328.105	354.01	6.54514	-637.881	115.825	-329.304	-335.849	-51.3128	5.65285	-0.780373	0	0	-1
734	DGCHOLtx	146.333	310.81	243.502	199.839	494.264	355.827	112.325	0.46129	0.547242	0.81255	0	0	1
735	DGK2m	96.7046	420.706	256.376	180.005	338.014	273.622	17.2464	0.0672699	0.0939251	0.0753473	5.34678e-09	5.59044e-09	0
736	DGNSKm	102.73	425.572	261.954	182.907	350.702	281.511	19.5574	0.0746597	0.10388	0.090286	2.68913e-12	2.83545e-12	0
737	DGSNt	38.1587	620.38	423.672	-210.215	90.8914	-50.3404	-474.012	-1.11882	-3.07316	-0.999679	0	0	-1
738	DGSNtm	102.73	425.572	261.954	182.907	350.702	281.511	19.5574	0.0746597	0.10388	0.090286	2.68913e-12	2.83545e-12	0
739	DGTPtn	0.0202427	76.2792	36.5259	0.0103592	55.3881	20.4157	-16.1103	-0.441064	-0.839244	-0.635386	0	0	-1
740	DGULND	-760.591	-392.699	-531.792	-834.444	-633.504	-759.498	-227.706	-0.428186	0.514184	-0.963208	0	0	-1
741	DHAAt1r	30.4528	221.775	115.944	-129.526	-1.00134	-43.2735	-159.217	-1.37323	-1.42187	-1	0	0	-1
742	DHCHOLESTANATEtm	-131.004	14.2141	-60.3834	-30.2839	9.12371	-5.50133	54.8821	0.908893	-3.4563	0.655765	0	0	1
743	DHCR241r	1.00049	1.42503	1.13634	1.04004	1.34868	1.16344	0.0271085	0.023856	0.0340129	0.258	7.68575e-89	9.21281e-89	0
744	DHCR242r	592.418	735.587	674.736	797.676	974.4	872.287	197.55	0.292782	0.370479	1	0	0	1
745	DHCR243r	1.00712	39.5534	12.8417	1.00352	50.0852	16.0668	3.2251	0.251143	0.323247	0.139389	3.581e-27	3.92743e-27	0
746	DHCR71r	14.9269	88.8116	50.8805	14.7634	99.5306	59.4565	8.57598	0.168551	0.224721	0.30889	1.6833e-126	2.08203e-126	1
747	DHCR72r	551.2	808.181	629.471	1.00546	126.091	76.2997	-553.171	-0.878788	-3.04439	-1	0	0	-1
748	DHCRD1	328.737	649.808	457.551	353.918	600.648	508.002	50.4509	0.110263	0.150901	0.464766	8.86664e-284	1.23699e-283	1
749	DHCRD2	1.01393	107.826	31.6235	1.01179	67.2572	27.2914	-4.33215	-0.136991	-0.212553	-0.101214	4.52176e-15	4.8046e-15	0
750	DHDPBMTm	0.224364	1.36526	0.701468	1.03066	2.6778	1.60807	0.906599	1.29243	1.19688	0.98366	0	0	1
751	DHEASt	-947.194	-368.81	-759.112	8.88722	43.0351	23.6109	782.723	1.0311	-5.00679	1	0	0	1
752	DHEAStr	-86.16	-14.2526	-47.8662	-28.3278	-0.0021889	-9.56446	38.3017	0.800183	-2.32325	0.979601	0	0	1
753	DHEASULT	0.0142885	2.68181	1.22801	0.00376877	1.25668	0.472119	-0.755889	-0.615541	-1.3791	-0.599885	0	0	-1
754	DHEAtr	14.1026	86.0214	47.7255	-0.147179	28.1811	9.41498	-38.3105	-0.802726	-2.34173	-0.979615	0	0	-1
755	DHFtl	-17.3009	-2.93548	-9.00894	-16.7924	-3.14878	-9.17351	-0.164574	-0.0182679	0.0261172	-0.0793205	8.05953e-10	8.44347e-10	0
756	DHFtm	-215.878	352.351	-8.26412	-94.5167	166.701	36.2	44.4641	5.38038	2.13105	0.302956	9.20311e-122	1.13447e-121	1
757	DHORD9	0.00202811	167.397	46.4982	34.3097	254.119	140.42	93.9219	2.0199	1.5945	0.872719	0	0	1
758	DHPM1	36.6362	434.234	251.896	186.374	332.792	263.367	11.4711	0.0455391	0.0642471	0.100771	5.94185e-15	6.31225e-15	0
759	DHPM2	0.0479565	0.073149	0.0625591	0.0194099	0.0371993	0.0301816	-0.0323774	-0.51755	-1.05155	-1	0	0	-1
760	DHPR2	0.0149504	277.672	120.157	0.000224508	90.7624	25.9274	-94.2298	-0.784221	-2.21237	-0.800594	0	0	-1
761	DIDPtn	-362.459	-1.00229	-170.215	-487.228	-215.154	-312.428	-142.213	-0.835487	0.876163	-0.725434	0	0	-1
762	DIGALSGALSIDEtg	-3.75688	-0.313031	-1.3169	-2.57573	-0.0079858	-1.07674	0.240162	0.182369	-0.290479	0.129865	8.41304e-24	9.16341e-24	0
763	DIGALSIDEtg	-26.107	-11.6952	-18.1624	-6.84589	1.83223	-2.30126	15.8612	0.873296	-2.98046	1	0	0	1
764	DIGALSIDEtl	18.5496	49.147	31.3931	1.01079	24.387	11.7897	-19.6033	-0.624449	-1.41292	-0.99516	0	0	-1
765	DINt	-483.811	84.6588	-194.63	-166.997	390.187	50.2178	244.848	1.25802	-1.95447	0.794348	0	0	1
766	DITPtn	1.00229	362.459	170.215	215.154	487.228	312.428	142.213	0.835487	0.876163	0.725434	0	0	1
767	DKMPPD	0.000118897	30.2603	9.59866	0.0219463	43.0393	13.8735	4.27489	0.445363	0.531432	0.222918	8.47614e-67	9.89287e-67	1
768	D_LACt2	-876.983	-372.621	-592.141	-922.518	-772.744	-842.264	-250.123	-0.422403	0.508331	-0.93227	0	0	-1
769	D_LACtm	-495.767	-238.897	-367.426	-438.06	-207.606	-295.58	71.8459	0.195538	-0.313904	0.541935	0	0	1
770	DLNLCGCPT1	-624.39	-132.397	-320.416	-138.167	369.444	171.662	492.078	1.53575	-0.900371	0.999999	0	0	1
771	DLNLCGCPT2	8.78279	50.9041	29.9179	36.3162	98.4269	61.9929	32.075	1.0721	1.05109	0.94299	0	0	1
772	DLNLCGCRNt	-967.191	-336.967	-723.788	-306.327	110.398	-132.128	591.66	0.817449	-2.45363	1	0	0	1
773	DLNLCGt	-59.1483	17.6252	-17.0248	-77.8736	0.318594	-41.3542	-24.3295	-1.42906	1.2804	-0.594472	0	0	-1
774	DM_13_cis_oretn_n_	0.00632241	133.017	49.4048	0.00622013	115.412	42.8625	-6.54232	-0.132423	-0.204936	-0.0986109	2.20822e-14	2.34048e-14	0
775	DM_13_cis_retn_n_	147.76	361.905	240.318	126.369	372.044	226.197	-14.1215	-0.0587614	-0.0873677	-0.197698	6.29464e-53	7.18381e-53	0
776	DM_Asn_X_Ser_Thr_ly_	4.05481	225.139	50.2124	20.2467	161.164	63.9269	13.7145	0.273129	0.348379	0.384033	1.99921e-194	2.61851e-194	1
777	DM_avite2_c_	233.396	583.878	414.211	384.804	591.217	500.358	86.1475	0.20798	0.272596	0.601881	0	0	1
778	DM_bvite_c_	337.082	590.114	433.239	552.928	818.167	700.933	267.694	0.617891	0.694114	0.997819	0	0	1
779	DM_core5_g_	0.0435952	182.728	66.6851	27.6885	234.861	124.484	57.7987	0.866741	0.900522	0.616784	0	0	1
780	DM_core7_g_	218.493	510.118	335.829	251.609	517.197	343.829	8.00008	0.0238219	0.0339647	0.120963	7.31165e-21	7.88679e-21	0
781	DM_core8_g_	0.393503	313.246	125.468	196.848	526.039	382.737	257.269	2.05048	1.60904	0.977428	0	0	1
782	DM_datp_m_	147.07	248.866	194.147	0.0525109	78.6311	34.9067	-159.24	-0.820205	-2.47557	-1	0	0	-1
783	DM_datp_n_	0.00884714	51.8582	24.4228	8.87901	35.5449	21.7579	-2.66496	-0.109118	-0.166693	-0.0790981	8.98182e-10	9.40597e-10	0
784	DM_dctp_m_	63.6552	150.356	109.119	27.9079	60.6156	42.6544	-66.4647	-0.609102	-1.35514	-1	0	0	-1
785	DM_dctp_n_	0.00215723	19.7724	6.02064	0.00016945	12.071	6.33065	0.31001	0.0514912	0.0724368	0.125577	2.32407e-22	2.51996e-22	0
786	DM_dem2emgacpail_prot_hs_r_	3.52513	12.7092	9.18124	0.0137606	5.55028	3.20291	-5.97833	-0.651146	-1.51931	-0.939764	0	0	-1
787	DM_dgpi_prot_hs_r_	2.24663	5.47353	3.9689	0.0259818	4.68461	1.56458	-2.40432	-0.60579	-1.34296	-0.926339	0	0	-1
788	DM_dgtp_m_	13.5652	110.899	65.1632	88.6014	233.531	171.406	106.243	1.63041	1.39529	0.995328	0	0	1
789	DM_dgtp_n_	0.0200256	76.2701	36.5206	0.00717994	55.3841	20.4123	-16.1083	-0.441075	-0.839273	-0.635335	0	0	-1
790	DM_dsT_antigen_g_	0.00318514	0.376491	0.0991612	0.0115474	0.20039	0.121997	0.0228355	0.230287	0.298995	0.388881	2.5935e-199	3.40827e-199	1
791	DM_dttp_m_	157.802	335.873	244.058	13.1739	188.465	94.8591	-149.199	-0.611326	-1.36337	-0.998564	0	0	-1
792	DM_dttp_n_	0.000109485	59.4484	21.211	0.00509511	34.2939	13.415	-7.79607	-0.367547	-0.660971	-0.298472	3.04282e-118	3.73958e-118	-1
793	DM_ethamp_r_	566.072	752.894	648.971	336.049	810.077	526.062	-122.909	-0.189391	-0.302921	-0.648893	0	0	-1
794	DM_gncore2_g_	621.605	908.044	754.771	496.854	796.747	641.503	-113.268	-0.15007	-0.234583	-0.688444	0	0	-1
795	DM_gpi_sig_er_	296.145	745.328	541.489	432.346	594.913	519.364	-22.1256	-0.0408606	-0.0601875	-0.150004	3.31875e-31	3.6656e-31	0
796	DM_hretn_n_	256.631	503.995	382.329	135.301	384.645	275.245	-107.084	-0.280083	-0.474098	-0.809877	0	0	-1
797	DM_kdn_c_	24.826	290.235	161.161	581.908	845.61	723.971	562.81	3.49221	2.16743	1	0	0	1
798	DM_m_em_3gacpail_prot_hs_r_	256.3	698.913	494.933	137.794	591.798	333.131	-161.803	-0.326918	-0.571146	-0.609911	0	0	-1
799	DM_melanin_c_	0.0390805	0.0651502	0.0526823	1.0403e-05	0.0178143	0.00825077	-0.0444315	-0.843386	-2.67472	-1	0	0	-1
800	DM_mem2emgacpail_prot_hs_r_	169.383	425.295	334.138	574.202	868.983	713.036	378.898	1.13396	1.09353	1	0	0	1
801	DM_n5m2masn_g_	12.4156	516.881	204.131	369.583	612.347	513.845	309.715	1.51724	1.33184	0.965345	0	0	1
802	DM_oretn_n_	21.3178	110.31	73.0515	1.17997	182.917	88.1964	15.1449	0.207319	0.271807	0.126082	1.58058e-22	1.71398e-22	0
803	DM_Ser_Thr_ly_	7.02601	46.5887	31.7285	0.00152817	38.1393	13.9469	-17.7816	-0.56043	-1.18584	-0.840574	0	0	-1
804	DM_Ser_Gly_Ala_X_Gly_ly_	220.474	425.498	310.44	323.332	596.562	465.014	154.573	0.497915	0.582956	0.966145	0	0	1
805	DM_sprm_c_	705.412	999.948	813.686	81.4709	370.641	258.153	-555.532	-0.682736	-1.65624	-1	0	0	-1
806	DM_sTn_antigen_g_	0.00502634	4.05016	1.9838	0.140168	1.88634	1.12292	-0.860882	-0.433956	-0.821013	-0.579432	0	0	-1
807	DM_T_antigen_g_	1.21204	5.5824	2.7588	1.41782	3.47416	2.56467	-0.194128	-0.0703667	-0.105266	0.00578712	0.653983	0.656585	0
808	DM_yvite_c_	600.877	999.915	803.624	508.795	768.069	667.397	-136.227	-0.169516	-0.267976	-0.599827	0	0	-1
809	DMANTIPYRINEte	-91.3621	-0.00609951	-19.4536	-125.614	-0.00303157	-34.4505	-14.9969	-0.770907	0.824488	-0.3225	1.03002e-137	1.28677e-137	-1
810	DMATTx	15.1005	27.2709	21.5476	1.25887	7.65593	3.89674	-17.6509	-0.819157	-2.46719	-1	0	0	-1
811	DMGDHm	0.00418981	0.0163021	0.0107182	0.00740275	0.018078	0.0125335	0.00181525	0.169361	0.22572	0.344874	3.40006e-157	4.31986e-157	1
812	DMGtm	0.00418981	0.0163021	0.0107182	0.00740275	0.018078	0.0125335	0.00181525	0.169361	0.22572	0.344874	3.40006e-157	4.31986e-157	1
813	DMHPTCRNCPT2	-6.2282	-0.000130444	-2.03202	-8.81359	-0.00396859	-2.97142	-0.939402	-0.4623	0.548239	-0.115777	3.03315e-19	3.26079e-19	0
814	DMHPTCRNt	-304.397	444.66	-15.468	-548.115	142.122	-113.592	-98.124	-6.34368	2.8765	-0.133614	4.22641e-25	4.61617e-25	0
815	DMHPTCRNte	0.000130444	6.2282	2.03202	0.00396859	8.81359	2.97142	0.939402	0.4623	0.548239	0.115777	3.03315e-19	3.26079e-19	0
816	DMNONCOACRNCPT1	352.808	686.952	478.483	-356.144	-53.3203	-185.465	-663.948	-1.38761	-1.36732	-1	0	0	-1
817	DMNONCRNCPT2	2.02309	9.70997	4.70441	3.5121	13.5689	6.91598	2.21157	0.470107	0.555921	0.572275	0	0	1
818	DMNONCRNt	449.219	999.629	715.522	-580.521	-56.8546	-342.773	-1058.29	-1.47905	-1.06174	-1	0	0	-1
819	DNADtn	-8.7379	44.2767	10.9142	-12.5446	54.6439	10.0186	-0.895587	-0.0820569	-0.123523	-0.0716818	2.8227e-08	2.94755e-08	0
820	DNDPt10m	12.207	198.245	116.957	0.0468496	114.612	34.7245	-82.2327	-0.703101	-1.75195	-0.869167	0	0	-1
821	DNDPt11m	220.827	360.437	288.936	65.9698	182.975	122.997	-165.939	-0.574311	-1.23213	-1	0	0	-1
822	DNDPt12m	0.00540233	45.3504	13.8578	0.0127881	33.0321	17.117	3.25922	0.23519	0.304733	0.27351	1.32373e-99	1.60104e-99	1
823	DNDPt13m	0.00428054	122.881	52.2523	0.0166035	95.662	35.844	-16.4083	-0.314021	-0.543764	-0.272705	4.96052e-99	5.99697e-99	-1
824	DNDPt14m	0.0137696	112.105	36.6196	50.2847	244.211	177.788	141.169	3.85501	2.27947	0.982059	0	0	1
825	DNDPt15m	17.6998	157.587	106.045	0.159344	55.1093	25.9846	-80.0599	-0.754965	-2.02894	-0.964504	0	0	-1
826	DNDPt16m	0.00608854	165.452	70.2453	0.00203928	55.2558	19.1451	-51.1003	-0.727454	-1.87543	-0.750455	0	0	-1
827	DNDPt17m	0.0233386	85.1397	32.2892	0.00487324	37.9175	12.7504	-19.5388	-0.605118	-1.34051	-0.632505	0	0	-1
828	DNDPt18m	0.00195495	27.1767	11.5794	5.35058	21.5938	11.4385	-0.140832	-0.0121624	-0.0176542	-0.0283093	0.0283302	0.0288058	0
829	DNDPt19m	0.0015567	54.0013	24.9623	0.00350721	25.1869	9.38724	-15.5751	-0.623944	-1.41098	-0.676404	0	0	-1
830	DNDPt1m	2.13242	7.15102	3.46955	0.0747759	2.45068	1.19996	-2.26959	-0.654145	-1.53176	-0.992656	0	0	-1
831	DNDPt20m	0.00213946	23.3511	5.84237	51.0231	119.342	85.7876	79.9453	13.6837	3.87614	1	0	0	1
832	DNDPt21m	1.73334	36.6023	19.2663	9.38306	41.8724	23.4509	4.18465	0.217201	0.283567	0.293382	2.60606e-114	3.19466e-114	1
833	DNDPt23m	62.1566	154.405	103.946	0.00183714	96.8711	27.6259	-76.3202	-0.734229	-1.91174	-0.967727	0	0	-1
834	DNDPt24m	300.174	583.078	419.349	0.0183812	192.688	76.6049	-342.745	-0.817325	-2.45265	-1	0	0	-1
835	DNDPt25m	0.467758	192.157	94.4709	19.1577	173.554	103.042	8.57116	0.0907281	0.125291	0.111112	7.55516e-18	8.08854e-18	0
836	DNDPt28m	36.0181	335.065	167.411	99.557	254.225	174.772	7.36137	0.043972	0.062083	0.202115	3.08378e-55	3.53346e-55	0
837	DNDPt2m	0.0147226	5.55021	2.55403	0.548344	7.29535	3.04184	0.487808	0.190995	0.252168	0.192396	3.20028e-50	3.6398e-50	0
838	DNDPt30m	13.8577	216.319	116.222	0.00845515	66.0128	32.3826	-83.8391	-0.721372	-1.84359	-0.862647	0	0	-1
839	DNDPt31m	0.0522478	132.657	71.6399	0.00529538	110.831	50.3231	-21.3168	-0.297555	-0.509542	-0.389324	9.21325e-200	1.21272e-199	-1
840	DNDPt32m	329.18	594.343	447.734	0.00389326	58.3721	14.3893	-433.344	-0.967862	-4.95957	-1	0	0	-1
841	DNDPt37m	437.632	632.54	556.913	94.2836	266.446	156.743	-400.17	-0.71855	-1.82905	-1	0	0	-1
842	DNDPt38m	191.605	420.344	280.654	526.036	705.777	633.442	352.788	1.25702	1.17442	1	0	0	1
843	DNDPt39m	0.037632	71.3164	33.3931	15.7432	74.9353	44.3429	10.9498	0.327905	0.409152	0.310499	8.41238e-128	1.04355e-127	1
844	DNDPt3m	0.00294766	70.9163	29.5439	7.10232	23.6123	13.9439	-15.6	-0.528028	-1.08323	-0.287035	1.67665e-109	2.04588e-109	-1
845	DNDPt40m	0.0249755	115.936	47.9712	0.0128081	146.752	63.0084	15.0373	0.313465	0.393377	0.21667	3.29564e-63	3.82752e-63	1
846	DNDPt41m	0.00427172	60.0786	22.3157	0.0241819	75.2872	27.9292	5.61353	0.251551	0.323717	0.128413	2.62094e-23	2.84506e-23	0
847	DNDPt42m	0.0177835	22.2962	11.3115	0.00262804	12.8485	4.48012	-6.83139	-0.603933	-1.33618	-0.689668	0	0	-1
848	DNDPt43m	0.00030634	13.091	3.8875	23.4289	63.5126	46.503	42.6155	10.9622	3.58041	1	0	0	1
849	DNDPt44m	0.00491741	7.10384	3.23539	0.000126427	4.81942	1.91878	-1.31661	-0.406941	-0.753751	-0.419685	8.60114e-232	1.16128e-231	-1
850	DNDPt45m	0.00192548	15.8439	7.43941	0.829413	5.02292	3.24288	-4.19653	-0.564095	-1.19791	-0.368868	1.55802e-179	2.02167e-179	-1
851	DNDPt46m	0.00532199	93.438	33.9138	0.00605901	82.0634	24.5563	-9.35756	-0.275922	-0.465782	-0.120053	1.42214e-20	1.5326e-20	0
852	DNDPt47m	0.00454912	56.1842	17.6271	0.00341141	79.0659	19.3549	1.7278	0.0980196	0.134904	-0.030092	0.0197657	0.0201072	0
853	DNDPt48m	0.00155422	9.82491	4.83639	0.00401167	30.4994	11.1868	6.3504	1.31304	1.20979	0.499822	0	0	1
854	DNDPt49m	0.00114216	34.5034	11.1064	0.001467	49.2017	15.7908	4.68446	0.421781	0.507699	0.219399	9.16917e-65	1.06759e-64	1
855	DNDPt4m	0.0263956	149.654	81.7613	0.00176704	72.2449	25.8282	-55.9331	-0.684102	-1.66247	-0.848811	0	0	-1
856	DNDPt50m	0.000633665	22.0706	8.13187	0.00369976	27.8125	10.8043	2.67247	0.328642	0.409952	0.178326	2.15203e-43	2.42779e-43	0
857	DNDPt51m	16.8999	38.8839	26.9683	2.67941	7.81828	5.21945	-21.7488	-0.80646	-2.36929	-1	0	0	-1
858	DNDPt52m	0.00133009	52.6976	21.5053	0.00224669	21.0148	6.14453	-15.3608	-0.714278	-1.80732	-0.676492	0	0	-1
859	DNDPt53m	0.00519406	9.02024	4.58063	6.99253e-05	1.98808	0.748664	-3.83197	-0.836559	-2.61316	-0.860385	0	0	-1
860	DNDPt54m	0.0147757	48.1573	23.6199	1.29108	7.65464	4.1513	-19.4686	-0.824246	-2.50837	-0.640585	0	0	-1
861	DNDPt55m	0.000485913	6.42529	1.58738	6.98706e-05	2.91632	1.25274	-0.334635	-0.21081	-0.341556	-0.0708986	3.98679e-08	4.16027e-08	0
862	DNDPt56m	7.14402e-05	3.46263	1.16591	0.00565176	6.68617	2.2827	1.11679	0.957868	0.969283	0.403923	7.28471e-215	9.71661e-215	1
863	DNDPt57m	7.54695e-05	9.07604	2.03084	0.00820319	1.79362	0.710938	-1.3199	-0.649929	-1.51428	-0.407695	7.40753e-219	9.92039e-219	-1
864	DNDPt58m	1.45155	9.57227	4.86907	3.14543	10.0475	7.10636	2.23729	0.45949	0.545464	0.593535	0	0	1
865	DNDPt59m	0.05326	33.3642	12.2947	15.1852	117.728	81.7212	69.4265	5.64685	2.73267	0.987661	0	0	1
866	DNDPt5m	45.2574	188.895	115.428	0.008126	58.7162	15.5169	-99.9111	-0.865571	-2.89508	-0.999875	0	0	-1
867	DNDPt60m	0.00138002	61.7302	16.3863	0.0144228	78.181	23.3364	6.95008	0.42414	0.510091	0.211528	2.49363e-60	2.88155e-60	1
868	DNDPt61m	0.00802773	36.2258	12.2234	0.00662631	132.912	39.0379	26.8145	2.19371	1.67523	0.388751	3.51646e-199	4.62061e-199	1
869	DNDPt62m	0.00646487	20.8501	10.0209	0.00148381	27.2823	11.8685	1.84759	0.184374	0.244124	0.132674	9.01531e-25	9.84062e-25	0
870	DNDPt63m	0.00918156	18.1478	7.48659	21.5507	57.1382	39.9307	32.4441	4.33363	2.41512	1	0	0	1
871	DNDPt6m	0.0113185	51.3419	29.8747	0.00253736	17.3593	11.2562	-18.6185	-0.62322	-1.40821	-0.617887	0	0	-1
872	DNDPt7m	0.000599287	57.7847	17.2569	0.101761	45.2946	15.488	-1.76888	-0.102503	-0.156021	-0.0449951	0.000491981	0.000505427	0
873	DOGULNO1	0.000652763	5.45014	1.57787	0.0198304	5.78395	2.3189	0.741035	0.469643	0.555465	0.3454	1.14302e-157	1.45363e-157	1
874	DOLGLCP_Lter	25.0642	124.019	84.4256	2.0285	61.6991	32.5276	-51.898	-0.614719	-1.37602	-0.918701	0	0	-1
875	DOLGPP_Ler	35.8877	131.319	92.48	2.29158	65.4442	34.6948	-57.7851	-0.624839	-1.41442	-0.955726	0	0	-1
876	DOLICHOL_Lter	0.130091	4.87037	1.96946	0.0982025	10.2208	4.85127	2.88181	1.46325	1.30056	0.536019	0	0	1
877	DOLICHOL_Uter	0.000179446	11.7283	4.88044	2.01092	10.735	7.92599	3.04555	0.624032	0.69958	0.562062	0	0	1
878	DOLK_L	0.000100205	4.7201	1.77836	0.00135667	10.0876	4.71515	2.93679	1.6514	1.40675	0.549015	0	0	1
879	DOLK_U	0.000179446	11.7283	4.88044	2.01092	10.735	7.92599	3.04555	0.624032	0.69958	0.562062	0	0	1
880	DOLMANP_Uter	127.818	266.795	183.66	27.3656	106.591	65.2879	-118.372	-0.644518	-1.49215	-1	0	0	-1
881	DOLPGT3_Ler	0.130091	4.87037	1.96946	0.0982025	10.2208	4.85127	2.88181	1.46325	1.30056	0.536019	0	0	1
882	DOLPGT3_Uer	0.000179446	11.7283	4.88044	2.01092	10.735	7.92599	3.04555	0.624032	0.69958	0.562062	0	0	1
883	DOLPMT3_Uer	127.818	266.795	183.66	27.3656	106.591	65.2879	-118.372	-0.644518	-1.49215	-1	0	0	-1
884	DOLPMT4_Ler	0.0153363	90.8085	50.5234	0.000781295	22.71	8.98922	-41.5341	-0.822078	-2.49068	-0.895079	0	0	-1
885	DOLPMT4_Uer	121.825	258.57	178.78	18.2115	97.8203	57.362	-121.418	-0.679148	-1.64002	-1	0	0	-1
886	DOPABMO	0.00342392	33.6488	11.7578	1.76626	42.858	21.2101	9.45231	0.80392	0.851136	0.611858	0	0	1
887	DOPACHRMISO	2.74877e-06	0.00800852	0.00333515	0.00813832	0.0274689	0.0187116	0.0153764	4.61041	2.48811	1	0	0	1
888	DOPAMT	10.797	250.492	130.315	175.327	359.457	287.161	156.846	1.20359	1.13985	0.964824	0	0	1
889	DOPAQNISO1	0.107073	146.056	48.732	55.3203	219.526	127.015	78.2831	1.6064	1.38206	0.819777	0	0	1
890	DOPASFt	0.000799643	4.37869	1.37848	1.31851	6.71021	4.29213	2.91365	2.11367	1.63861	0.918588	0	0	1
891	DOPASULT	0.000799643	4.37869	1.37848	1.31851	6.71021	4.29213	2.91365	2.11367	1.63861	0.918588	0	0	1
892	DOPAt4_2_r	-0.0882915	-0.0545976	-0.0692733	-0.0919887	-0.0619552	-0.0780185	-0.00874512	-0.126241	0.171515	-0.589724	0	0	-1
893	DOPAtu	75.5647	607.922	286.246	115.259	539.156	341.269	55.0226	0.192221	0.253652	0.259034	1.54084e-89	1.84741e-89	1
894	DOPAVESSEC	0.000236696	0.000736331	0.00050359	1.93849e-05	0.000161709	0.000102121	-0.000401469	-0.797214	-2.30197	-1	0	0	-1
895	DORNOp	0.00441107	0.0118135	0.00808646	2.54352e-06	0.00559201	0.00231007	-0.00577639	-0.714329	-1.80757	-0.999143	0	0	-1
896	DPCOAtl	1.05943	39.5309	23.2152	2.16873	18.6644	11.2947	-11.9205	-0.513478	-1.03942	-0.633993	0	0	-1
897	DPGase	1.20235	13.6823	6.01325	1.00184	65.0448	22.657	16.6437	2.76784	1.91374	0.658444	0	0	1
898	DPGM	1.20235	13.6823	6.01325	1.00184	65.0448	22.657	16.6437	2.76784	1.91374	0.658444	0	0	1
899	DPHMBDCm	0.224364	1.36526	0.701468	1.03066	2.6778	1.60807	0.906599	1.29243	1.19688	0.98366	0	0	1
900	DPMVDx	26.3376	46.3482	37.4132	9.38685	26.5444	16.6598	-20.7534	-0.554708	-1.16718	-0.999999	0	0	-1
901	DPPS	0.224364	1.36526	0.701468	1.03066	2.6778	1.60807	0.906599	1.29243	1.19688	0.98366	0	0	1
902	DRIBt	-461.473	-124.358	-343.801	-391.889	-250.727	-315.779	28.0213	0.0815044	-0.122655	0.429465	1.2753e-242	1.73577e-242	1
903	DRPA	866.831	999.995	962.386	754.947	981.098	844.626	-117.76	-0.122363	-0.188304	-0.968541	0	0	-1
904	DSAT	0.0107728	64.8891	27.0252	0.00018678	41.0223	17.2534	-9.77177	-0.36158	-0.647422	-0.340466	2.97086e-153	3.76328e-153	-1
905	DTDPtn	676.376	868.631	773.7	35.798	392.257	213.007	-560.693	-0.724691	-1.86088	-1	0	0	-1
906	DTTPtn	-852.097	-634.969	-752.482	-380.458	-23.7182	-199.587	552.895	0.734762	-1.91464	1	0	0	1
907	DUDPtn	-997.393	-827.752	-936.89	1.04679	145.754	58.4257	995.316	1.06236	-4.00321	1	0	0	1
908	DUMPtn	-8.33406	-1.27892	-4.67406	-18.4607	-1.00048	-5.08424	-0.410184	-0.0877577	0.121357	0.0507693	8.41305e-05	8.68422e-05	0
909	DURAD	-371.007	-75.5964	-211.041	-999.947	-728.048	-861.929	-650.888	-3.08418	2.03005	-1	0	0	-1
910	DURAD2	199.311	548.96	398.362	98.9768	502.138	292.734	-105.628	-0.265156	-0.44449	-0.621813	0	0	-1
911	DURIK1	1.06228	213.993	89.7852	1.01304	216.01	120.384	30.5988	0.3408	0.423094	0.279959	2.89304e-104	3.51153e-104	1
912	DURIK1m	14.4887	47.7516	33.6564	0.00139225	48.9232	15.0426	-18.6138	-0.553053	-1.16182	-0.756492	0	0	-1
913	DURIt	-867.145	-422.784	-582.712	-999.964	-612.578	-889.538	-306.826	-0.526549	0.610274	-0.945245	0	0	-1
914	DURItn	-0.0937303	-0.0705163	-0.0825516	-0.0382209	-0.0195642	-0.0291819	0.0533697	0.646501	-1.50022	1	0	0	1
915	DUTPDPm	2.25069	4.9038	3.46825	1.00173	4.79886	2.73951	-0.72874	-0.210118	-0.34029	-0.349305	3.30387e-161	4.21889e-161	-1
916	DUTPDPn	1.27892	8.33406	4.67406	1.00048	18.4607	5.08424	0.410184	0.0877577	0.121357	-0.0507693	8.41305e-05	8.68422e-05	0
917	EAFLATOXINte	-45.8307	-0.00941864	-19.2274	-30.3267	-0.00140392	-12.2767	6.95071	0.3615	-0.647242	0.421179	1.98038e-233	2.67823e-233	1
918	EBASTINEOHte	-44.2699	-0.00404313	-14.9647	-39.2973	-0.00192328	-11.9391	3.02558	0.202181	-0.325867	0.100298	7.93656e-15	8.42118e-15	0
919	EBASTINEOHtr	0.00404313	44.2699	14.9647	0.00192328	39.2973	11.9391	-3.02558	-0.202181	-0.325867	-0.100298	7.93656e-15	8.42118e-15	0
920	EBASTINEte	0.00404313	44.2699	14.9647	0.00192328	39.2973	11.9391	-3.02558	-0.202181	-0.325867	-0.100298	7.93656e-15	8.42118e-15	0
921	EBASTINEtr	-44.2699	-0.00404313	-14.9647	-39.2973	-0.00192328	-11.9391	3.02558	0.202181	-0.325867	0.100298	7.93656e-15	8.42118e-15	0
922	EBP1r	1.37598	2.41332	1.97652	1.00007	1.45902	1.15886	-0.817659	-0.413686	-0.770254	-0.999195	0	0	-1
923	EBP2r	2.02147	4.93844	3.21432	2.05079	4.10935	2.67509	-0.539222	-0.167756	-0.264922	-0.290259	6.23187e-112	7.61649e-112	-1
924	ECOAH12m	1.00056	66.051	19.7412	6.94184	130.855	54.8356	35.0943	1.77772	1.4739	0.68799	0	0	1
925	ECOAH1m	123.27	387.973	291.327	568.831	764.336	666.151	374.824	1.28661	1.19321	1	0	0	1
926	ECOAH1x	-13.1953	-2.42083	-8.21784	-20.7386	-1.00174	-9.19412	-0.976282	-0.1188	0.161953	-0.139925	2.27683e-27	2.49787e-27	0
927	ECOAH9m	-784.865	-509.067	-623.88	4.56824	57.768	30.8224	654.702	1.0494	-4.33922	1	0	0	1
928	EHGLAT2m	1.03019	131.134	46.879	9.73842	137.006	78.7296	31.8506	0.679421	0.747964	0.522507	0	0	1
929	EHGLATm	58.7918	180.849	112.499	67.7272	132.815	98.5896	-13.9089	-0.123636	-0.190399	-0.445541	5.82663e-261	8.04406e-261	-1
930	EICOSTETCPT1	1.40111	16.3015	7.74397	1.33813	27.6045	14.6414	6.8974	0.89068	0.918905	0.615417	0	0	1
931	EICOSTETCPT2	1.40111	16.3015	7.74397	1.33813	27.6045	14.6414	6.8974	0.89068	0.918905	0.615417	0	0	1
932	EICOSTETCRNt	-399.197	103.71	-145.336	-429.82	307.898	-124.583	20.7537	0.142797	-0.222292	-0.00196913	0.878782	0.881026	0
933	EICOSTETt	-12.1374	15.4206	1.22819	-16.7649	7.36356	-3.84778	-5.07597	-4.13288	1.64749	-0.406331	2.07895e-217	2.78068e-217	-1
934	ELAIDCPT1	-47.2744	477.818	289.324	-55.4238	388.219	120.56	-168.764	-0.583304	-1.26293	-0.7416	0	0	-1
935	ELAIDCPT2	-102.808	223.715	83.4573	-19.7285	206.703	114.998	31.5411	0.377931	0.462504	0.258344	4.50786e-89	5.40413e-89	1
936	ELAIDCRNt	-953.552	-212.345	-596.181	-151.531	234.098	16.8453	613.027	1.02826	-5.14534	1	0	0	1
937	ELAIDt	-321.224	-52.5226	-161.026	-93.4287	9.8574	-25.1881	135.838	0.843577	-2.67648	0.99576	0	0	1
938	ENGASE2ly	1.00037	1.89845	1.41838	10.0341	19.4245	15.585	14.1666	9.98786	3.45784	1	0	0	1
939	ENGASE3ly	2.13946	3.29874	2.50685	4.24953	5.31219	4.74827	2.24142	0.894115	0.921524	1	0	0	1
940	ENGASEly	1.00005	3.77551	1.82202	5.46167	8.09968	6.732	4.90998	2.6948	1.8855	1	0	0	1
941	ESTRADIOLGLCt	-45.9325	-1.02303	-21.3798	-19.2781	-1.00237	-8.08764	13.2921	0.621715	-1.40246	0.850199	0	0	1
942	ESTRADIOLGLCt2	0.228044	1.42324	0.747555	1.16706e-06	1.29849	0.384591	-0.362963	-0.485534	-0.958852	-0.586322	0	0	-1
943	ESTRADIOLGLCtr	-46.615	-1.38067	-22.1262	-19.4731	-1.07359	-8.4703	13.6559	0.617182	-1.38527	0.860321	0	0	1
944	ESTRADIOLt	-250.123	31.6476	-132.212	-439.162	-104.901	-341.53	-209.318	-1.58319	1.36915	-0.942958	0	0	-1
945	ESTRADIOLtr	190.327	586.484	365.131	653.128	948.165	762.83	397.699	1.0892	1.06295	1	0	0	1
946	ESTRIOLGLCte	1.6729	6.90586	4.29176	1.01057	4.78752	2.48243	-1.80933	-0.421583	-0.789819	-0.808116	0	0	-1
947	ESTRIOLGLCtr	-6.90586	-1.6729	-4.29176	-4.78752	-1.01057	-2.48243	1.80933	0.421583	-0.789819	0.808116	0	0	1
948	ESTRIOLtr	-4.99317	51.7726	21.755	-1.22126	45.6984	18.6397	-3.1153	-0.143199	-0.222968	-0.171455	3.02344e-40	3.39461e-40	0
949	ESTRONEGLCt	1.13915	11.4074	8.39399	1.00395	2.92244	1.79549	-6.5985	-0.786098	-2.22498	-0.920379	0	0	-1
950	ESTRONEGLCtr	-11.4074	-1.13915	-8.39399	-2.92244	-1.00395	-1.79549	6.5985	0.786098	-2.22498	0.920379	0	0	1
951	ESTRONESt	186.29	383.966	286.706	246.239	573.054	462.769	176.063	0.614088	0.69072	0.911136	0	0	1
952	ESTRONESt2	5.17575e-07	0.0146315	0.00578362	0.00943195	0.0220654	0.0163089	0.0105253	1.81985	1.49562	0.977388	0	0	1
953	ESTRONEtr	-473.622	-147.441	-299.887	-599.571	-297.327	-431.161	-131.274	-0.437745	0.523808	-0.863645	0	0	-1
954	ESTSULT	0.237211	1.79682	1.07601	0.0257211	0.655042	0.283495	-0.792511	-0.73653	-1.92429	-0.947307	0	0	-1
955	ETF	456.641	693.494	584.097	48.4391	262.802	179.016	-405.081	-0.693517	-1.70612	-1	0	0	-1
956	ETFQO	456.641	693.494	584.097	48.4391	262.802	179.016	-405.081	-0.693517	-1.70612	-1	0	0	-1
957	ETHAK	0.00913903	63.3802	23.7442	1.00207	58.7288	19.2138	-4.53039	-0.1908	-0.305432	-0.158438	1.28364e-34	1.42507e-34	0
958	ETHP	0.032486	0.047689	0.0390218	0.0245199	0.0520259	0.0342561	-0.00476564	-0.122128	-0.187917	-0.571072	0	0	-1
959	ETOHMO	0.0192306	2.00738	0.749795	0.179071	5.64538	2.3	1.55021	2.06751	1.61707	0.642411	0	0	1
960	ETOHtx	1.00738	43.4084	13.6178	0.0130817	59.0924	17.1415	3.52368	0.258755	0.331997	0.147527	3.07809e-30	3.39271e-30	0
961	EX_10fthf[e]	1.00128	41.2076	9.77494	1.00644	34.7309	14.8058	5.03087	0.51467	0.599004	0.409952	2.91162e-221	3.90624e-221	1
962	EX_10fthf5glu[e]	-18.394	288.718	158.781	189.939	425.142	303.471	144.69	0.911259	0.934524	0.897461	0	0	1
963	EX_10fthf6glu[e]	-224.796	145.678	-57.8669	119.947	613.604	343.038	400.905	6.92805	2.56756	0.99993	0	0	1
964	EX_10fthf7glu[e]	-280.58	-1.14136	-110.689	-842.093	-517.085	-661.315	-550.626	-4.97455	2.57883	-1	0	0	-1
965	EX_11_cis_retfa[e]	686.657	994.329	843.552	264.564	793.048	542.269	-301.284	-0.357161	-0.63747	-0.983033	0	0	-1
966	EX_13_cis_retnglc[e]	15.3417	97.6645	46.7361	1.65438	115.626	49.4602	2.72406	0.0582859	0.0817294	0.0769574	2.51136e-09	2.62762e-09	0
967	EX_1glyc_hs[e]	7.40753e-06	0.0156949	0.0074733	5.22775e-06	0.0107847	0.00361523	-0.00385807	-0.516247	-1.04766	-0.538543	0	0	-1
968	EX_2425dhvitd2[e]	0.00123083	31.1146	11.3511	0.022313	29.9062	10.1287	-1.2224	-0.10769	-0.164383	-0.0914313	1.42308e-12	1.5023e-12	0
969	EX_2425dhvitd3[e]	1.86794	10.2694	5.86034	1.19041	6.57741	3.30736	-2.55298	-0.435637	-0.825304	-0.707182	0	0	-1
970	EX_24nph[e]	0.0015426	12.9471	3.46086	0.00291836	29.0748	6.03478	2.57392	0.743723	0.802171	0.268114	8.66097e-96	1.04396e-95	1
971	EX_25hvitd2[e]	542.005	841.184	695.675	505.176	866.784	640.003	-55.6713	-0.0800249	-0.120333	-0.440579	3.14528e-255	4.32257e-255	-1
972	EX_25hvitd3[e]	0.0010442	8.07417	2.86367	0.223108	11.0092	4.67294	1.80927	0.6318	0.706465	0.454691	1.05939e-271	1.47003e-271	1
973	EX_2hb[e]	695.708	923.042	825.541	183.625	441.95	304.655	-520.886	-0.630964	-1.43816	-1	0	0	-1
974	EX_2mcit[e]	0.0366684	113.604	40.4993	5.76125	239.987	145.765	105.265	2.59919	1.84767	0.845332	0	0	1
975	EX_34dhoxpeg[e]	33.2617	213.551	111.131	-326.433	-212.447	-272.237	-383.369	-3.44969	1.2926	-1	0	0	-1
976	EX_34dhphe[e]	-825.214	-534.339	-661.932	-705.265	-329.54	-500.892	161.04	0.243288	-0.402183	0.850658	0	0	1
977	EX_35cgmp[e]	0.00649314	3.4687	1.45896	2.48965	5.75499	4.16705	2.70809	1.85617	1.51408	0.978897	0	0	1
978	EX_3aib[e]	138.425	425.302	287.088	29.626	163.271	92.1961	-194.892	-0.678858	-1.63872	-0.998106	0	0	-1
979	EX_3aib_D[e]	0.0138784	165.376	70.935	0.0124443	80.9263	32.5905	-38.3445	-0.540558	-1.12204	-0.551655	0	0	-1
980	EX_3mlda[e]	4.23829	58.109	32.2235	1.37163	48.0692	26.2353	-5.98815	-0.185832	-0.296602	-0.328128	1.71763e-142	2.15568e-142	-1
981	EX_4hdebrisoquine[e]	3.86548e-05	0.00351087	0.00179786	0.00489921	0.012908	0.00875929	0.00696143	3.87208	2.28454	1	0	0	1
982	EX_4hphac[e]	1.01451	9.85439	4.41198	0.0113078	12.8461	4.43733	0.0253519	0.00574616	0.00826623	-0.0883881	7.59e-12	7.98551e-12	0
983	EX_4mptnl[e]	0.0177257	0.0346658	0.0278396	1.50502	9.45111	4.77336	4.74552	170.459	7.42172	1	0	0	1
984	EX_4mtolbutamide[e]	0.00125875	35.8444	13.7527	6.01715e-07	0.00815062	0.00328484	-13.7494	-0.999761	-12.0316	-0.999678	0	0	-1
985	EX_4nph[e]	-987.307	-519.516	-744.174	-36.5478	-0.603676	-10.9675	733.207	0.985262	-6.08434	1	0	0	1
986	EX_4nphsf[e]	2.46501	11.9547	6.72918	0.455335	8.36223	4.88416	-1.84502	-0.274182	-0.462321	-0.386159	1.46549e-196	1.92136e-196	-1
987	EX_4pyrdx[e]	0.00108985	0.00193722	0.00151773	0.000771024	0.00161953	0.00112944	-0.000388286	-0.255834	-0.426303	-0.795107	0	0	-1
988	EX_5adtststerone[e]	7.35945	569.854	277.636	-338.768	-2.17802	-194.508	-472.144	-1.70058	-0.51337	-1	0	0	-1
989	EX_5adtststeroneglc[e]	0.000102642	0.000566558	0.000364685	0.000109299	0.000788779	0.000454316	8.96309e-05	0.245776	0.317045	0.341644	2.65702e-154	3.36935e-154	1
990	EX_5adtststerones[e]	-233.872	203.346	-28.3946	372.236	754.537	594.567	622.962	21.9395	4.38815	1	0	0	1
991	EX_5dhf[e]	272.141	468.27	382.964	127.37	457.293	294.432	-88.532	-0.231176	-0.379275	-0.489404	0	0	-1
992	EX_5fthf[e]	-30.9612	-1.03035	-11.6629	-60.7957	-1.15486	-17.8676	-6.20467	-0.532	0.615416	-0.2794	7.40241e-104	8.98084e-104	-1
993	EX_5homeprazole[e]	0.00111885	0.00801777	0.00425268	0.00693954	0.0144624	0.00968948	0.0054368	1.27844	1.18805	0.994988	0	0	1
994	EX_5htrp[e]	3.5236e-07	0.000311867	9.97386e-05	4.8789e-05	0.000931638	0.000414731	0.000314993	3.15818	2.05595	0.873003	0	0	1
995	EX_5mthf[e]	-228.905	266.013	34.3166	169.417	825.738	467.244	432.927	12.6157	3.7672	0.996791	0	0	1
996	EX_5thf[e]	166.865	492.579	358.374	289.116	502.942	391.658	33.2837	0.0928741	0.128127	0.18262	2.01017e-45	2.27478e-45	0
997	EX_6dhf[e]	-409.561	-48.2368	-195.383	-375.903	25.8774	-121.589	73.794	0.377689	-0.684291	0.482762	5.2293e-306	7.38878e-306	1
998	EX_6htststerone[e]	0.0156037	0.0194296	0.0176184	0.0136798	0.016799	0.0151735	-0.0024449	-0.13877	-0.21553	-0.983251	0	0	-1
999	EX_6thf[e]	-420.822	-15.4376	-283.269	-354.06	-13.0365	-221.762	61.5075	0.217134	-0.353164	0.443842	5.43592e-259	7.48516e-259	1
1000	EX_7dhf[e]	-297.516	-69.5318	-211.259	-307.161	-90.7193	-201.573	9.68665	0.0458519	-0.0677149	0.121829	3.86364e-21	4.17138e-21	0
1001	EX_7thf[e]	-185.217	-47.5582	-97.6053	-383.06	-101.928	-206.45	-108.844	-1.11515	1.08076	-0.899453	0	0	-1
1002	EX_9_cis_retfa[e]	113.11	499.642	286.934	163.486	534.258	359.265	72.3307	0.252082	0.324329	0.433147	9.21666e-247	1.25833e-246	1
1003	EX_abt[e]	229.495	503.777	390.659	548.753	904.355	728.93	338.271	0.8659	0.899872	1	0	0	1
1004	EX_acetone[e]	118.623	327.442	243.311	523.337	766.954	668.296	424.986	1.74668	1.45769	1	0	0	1
1005	EX_acgalfucgalacgalfuc12gal14acglcgalgluside_hs[e]	0.0753054	1.27983	0.691711	1.00214	1.66369	1.38529	0.693574	1.00269	1.00194	0.975288	0	0	1
1006	EX_acgalfucgalacgalfucgalacglcgal14acglcgalgluside_hs[e]	4.61544e-05	0.788839	0.379108	1.0107	1.75023	1.32176	0.942657	2.48651	1.80178	1	0	0	1
1007	EX_ach[e]	-558.219	-98.045	-280.068	-639.953	-505.663	-576.678	-296.61	-1.05907	1.04199	-0.997226	0	0	-1
1008	EX_acn13acngalgbside_hs[e]	0.000162985	1.24436	0.514443	8.72042e-05	1.44681	0.533537	0.0190936	0.037115	0.0525759	0.00684763	0.595851	0.598448	0
1009	EX_acn23acngalgbside_hs[e]	0.0292939	1.45211	0.751831	4.45081e-06	0.67174	0.225492	-0.526339	-0.700076	-1.73733	-0.738888	0	0	-1
1010	EX_acnacngal14acglcgalgluside_hs[e]	0.000164666	0.00164657	0.000897889	5.05767e-05	0.00256041	0.00123999	0.0003421	0.381005	0.465718	0.398792	1.71099e-209	2.26905e-209	1
1011	EX_acnacngalgbside_hs[e]	0.000515047	0.00183134	0.000951303	4.23639e-09	0.000287873	0.00011754	-0.000833763	-0.876444	-3.01676	-1	0	0	-1
1012	EX_acngalacglcgal14acglcgalgluside_hs[e]	0.0340676	4.43622	2.0831	0.163862	3.33746	1.46786	-0.615246	-0.295351	-0.505023	-0.35528	1.06417e-166	1.36598e-166	-1
1013	EX_adp[e]	-715.963	-438.816	-590.088	-55.6386	138.657	19.3296	609.418	1.03276	-4.93204	1	0	0	1
1014	EX_adprbp[e]	-396.728	591.219	61.4933	-838.619	-68.0969	-339.114	-400.608	-6.51466	2.46327	-0.859634	0	0	-1
1015	EX_adrn[e]	-7.33275	9.55296	0.0597912	28.3188	61.3247	42.4633	42.4035	709.193	9.47207	1	0	0	1
1016	EX_adrnl[e]	-810.126	-523.635	-674.786	-711.579	-377.499	-557.56	117.227	0.173724	-0.275305	0.703699	0	0	1
1017	EX_aflatoxin[e]	-45.8307	-0.00941864	-19.2274	-30.3267	-0.00140392	-12.2767	6.95071	0.3615	-0.647242	0.421179	1.98038e-233	2.67823e-233	1
1018	EX_ahandrostanglc[e]	1.00244	6.51127	3.14366	1.0008	6.87904	3.46037	0.316712	0.100746	0.138482	0.121967	3.48889e-21	3.76831e-21	0
1019	EX_ak2lgchol_hs[e]	26.6915	337.723	221.775	-58.7993	54.1764	-7.86713	-229.642	-1.03547	-4.81712	-0.995442	0	0	-1
1020	EX_ala_B[e]	609.348	868.926	727.485	394.85	656.513	509.108	-218.378	-0.300182	-0.514948	-0.999071	0	0	-1
1021	EX_ala_D[e]	794.27	996.246	909.016	170.779	462.86	305.426	-603.589	-0.664003	-1.57348	-1	0	0	-1
1022	EX_aldstrn[e]	0.00142996	0.00481476	0.00275429	0.00476051	0.00919182	0.0069343	0.00418001	1.51764	1.33207	0.999998	0	0	1
1023	EX_amp[e]	-249.663	753.696	260.655	477.21	756.673	618.954	358.299	1.37461	1.24769	0.695126	0	0	1
1024	EX_andrstrn[e]	-329.817	74.5335	-131.415	-999.999	-779.998	-912.063	-780.648	-5.94033	2.795	-1	0	0	-1
1025	EX_andrstrnglc[e]	1.00048	6.99204	3.3292	6.8211	13.9346	9.61159	6.2824	1.88706	1.5296	0.999918	0	0	1
1026	EX_antipyrene[e]	-91.3621	-0.00609951	-19.4536	-125.614	-0.00303157	-34.4505	-14.9969	-0.770907	0.824488	-0.3225	1.03002e-137	1.28677e-137	-1
1027	EX_apnnox[e]	0.00310927	20.4374	7.20173	0.00527322	0.0137646	0.00988567	-7.19185	-0.998627	-9.50879	-0.998571	0	0	-1
1028	EX_appnn[e]	-20.4374	-0.00310927	-7.20173	-0.0137646	-0.00527322	-0.00988567	7.19185	0.998627	-9.50879	0.998571	0	0	1
1029	EX_aprgstrn[e]	176.815	487.857	318.266	0.030583	87.5819	30.1934	-288.073	-0.905132	-3.39793	-1	0	0	-1
1030	EX_aqcobal[e]	-999.975	-831.477	-931.391	-602.459	-351.221	-478.821	452.569	0.485907	-0.959899	1	0	0	1
1031	EX_arach[e]	-200.093	-6.21102	-116.228	-202.541	8.77806	-122.629	-6.40117	-0.0550742	0.0773445	-0.0665122	2.5815e-07	2.68906e-07	0
1032	EX_arachd[e]	-146.995	202.473	14.435	-99.4606	275.66	40.6927	26.2577	1.81904	1.4952	0.167981	1.06051e-38	1.1863e-38	0
1033	EX_ascb_L[e]	-175.778	116.099	-34.5626	-519.374	-279.037	-418.751	-384.189	-11.1157	3.59881	-1	0	0	-1
1034	EX_asp_D[e]	-65.1999	-0.0101031	-19.9666	-121.164	-19.9481	-61.7458	-41.7792	-2.09246	1.62875	-0.92701	0	0	-1
1035	EX_atp[e]	-999.987	-889.076	-957.351	-999.989	-896.481	-962.743	-5.39223	-0.00563245	0.00810311	-0.137257	2.13388e-26	2.33789e-26	0
1036	EX_avite1[e]	-536.132	-165.717	-383.918	-704.794	-446.73	-602.89	-218.972	-0.570361	0.651096	-0.990485	0	0	-1
1037	EX_avite2[e]	-583.878	-233.396	-414.211	-591.217	-384.804	-500.358	-86.1475	-0.20798	0.272596	-0.601881	0	0	-1
1038	EX_bhb[e]	-509.433	201.498	-125.726	-890.918	-211.6	-543.639	-417.913	-3.32399	2.11236	-0.928178	0	0	-1
1039	EX_bildglcur[e]	1.01896	9.44161	3.84009	1.00533	2.96738	1.60753	-2.23256	-0.581382	-1.25629	-0.804088	0	0	-1
1040	EX_bilglcur[e]	15.2233	281.221	138.885	-737.531	-432.464	-577.928	-716.813	-5.16119	2.057	-1	0	0	-1
1041	EX_bilirub[e]	-255.431	-13.9038	-100.494	481.609	906.276	689.824	790.318	7.86435	2.77912	1	0	0	1
1042	EX_biocyt[e]	-334.633	-33.8789	-158.949	-328.196	-23.8639	-156.349	2.59968	0.0163554	-0.023791	0.00956088	0.458978	0.461897	0
1043	EX_bvite[e]	-590.114	-337.082	-433.239	-818.167	-552.928	-700.933	-267.694	-0.617891	0.694114	-0.997819	0	0	-1
1044	EX_camp[e]	1.49895e-05	4.02921	1.18897	0.00128053	5.852	3.32128	2.13231	1.79341	1.48203	0.662107	0	0	1
1045	EX_caro[e]	-24.339	-0.000419371	-8.74674	-49.6244	-0.00122079	-15.7462	-6.99942	-0.800232	0.848183	-0.407464	1.30504e-218	1.74686e-218	-1
1046	EX_carveol[e]	0.082891	62.8099	33.5639	0.000423976	0.00683232	0.00342858	-33.5605	-0.999898	-13.257	-1	0	0	-1
1047	EX_chol[e]	-402.743	13.4411	-165.842	-746.716	-295.389	-576.053	-410.21	-2.4735	1.79639	-0.99515	0	0	-1
1048	EX_cholate[e]	13.257	22.6207	16.7908	-517.275	181.649	-223.935	-240.726	-14.3368	3.73734	-0.821743	0	0	-1
1049	EX_chsterol[e]	-999.939	-706.528	-900.256	-999.98	-822.636	-950.58	-50.3235	-0.055899	0.0784719	-0.459704	1.12049e-277	1.56033e-277	-1
1050	EX_chtn[e]	-13.4148	-3.69347	-8.99521	-40.0479	-1.1429	-19.126	-10.1308	-1.12624	1.08831	-0.642945	0	0	-1
1051	EX_clpnd[e]	-1.10367	32.1463	10.348	-7.30248	26.1378	9.04012	-1.30786	-0.126388	-0.194935	-0.112012	4.10523e-18	4.39905e-18	0
1052	EX_cmp[e]	-718.322	-121.769	-454.22	-725.527	-268.878	-531.472	-77.2518	-0.170076	0.226602	-0.306165	2.58635e-124	3.19414e-124	-1
1053	EX_co[e]	1.05794	3.82481	2.28705	1.01469	4.0352	2.34409	0.0570329	0.0249373	0.0355356	0.0337363	0.00897433	0.00916277	0
1054	EX_coumarin[e]	-0.00845807	-0.00461244	-0.0066521	-0.00878788	-1.80751e-07	-0.00474069	0.00191141	0.287339	-0.488713	0.63852	0	0	1
1055	EX_creat[e]	-89.2291	126.255	2.23473	-84.0472	155.233	38.8536	36.6189	16.3863	4.11988	0.377072	1.62477e-187	2.1184e-187	1
1056	EX_crmp_hs[e]	-69.0822	64.4234	1.42296	-205.404	46.7933	-66.4898	-67.9128	-47.7263	5.54616	-0.700208	0	0	-1
1057	EX_crn[e]	-171.801	50.7684	-60.7597	-714.645	-394.763	-557.304	-496.544	-8.17226	3.19728	-1	0	0	-1
1058	EX_crtsl[e]	-969.232	-522.25	-756.245	-442.728	-46.8628	-222.437	533.808	0.705866	-1.76546	1	0	0	1
1059	EX_crtstrn[e]	0.0805902	0.0976766	0.0894056	0.038386	0.0539471	0.0471223	-0.0422832	-0.472937	-0.923953	-1	0	0	-1
1060	EX_crvnc[e]	-78.8113	204.386	58.8738	-199.425	291.094	26.5167	-32.3571	-0.549601	-1.15072	-0.24939	3.90648e-83	4.65842e-83	-1
1061	EX_cspg_a[e]	-4.17374	-1.69351	-2.89974	-3.81786	-1.05067	-2.4709	0.428843	0.14789	-0.230888	0.371055	1.20797e-181	1.56917e-181	1
1062	EX_cspg_b[e]	-10.0261	-5.06269	-7.04295	-5.95014	-1.75169	-3.63419	3.40877	0.483997	-0.954548	0.988926	0	0	1
1063	EX_cspg_c[e]	-11.321	-6.93279	-8.98225	-11.3216	-2.89512	-6.87333	2.10892	0.234787	-0.386067	0.575252	0	0	1
1064	EX_cspg_d[e]	-9.01082	-2.82588	-6.02243	-7.25907	-3.7622	-5.06561	0.956818	0.158876	-0.249609	0.371765	2.48046e-182	3.22375e-182	1
1065	EX_cspg_e[e]	-5.72176	-1.74709	-3.61031	-4.54544	-1.66944	-2.75577	0.854541	0.236695	-0.389668	0.654719	0	0	1
1066	EX_cyan[e]	-515.076	-175.873	-318.827	-250.166	-49.9867	-146.863	171.964	0.539365	-1.1183	0.940044	0	0	1
1067	EX_dag_hs[e]	753.389	999.877	876.868	901.091	999.999	978.067	101.199	0.11541	0.157574	0.845607	0	0	1
1068	EX_dcsptn1[e]	-23.6698	2.68884	-11.2393	-16.9118	3.08247	-5.72223	5.51708	0.490874	-0.973904	0.622997	0	0	1
1069	EX_debrisoquine[e]	-0.00351087	-3.86548e-05	-0.00179786	-0.012908	-0.00489921	-0.00875929	-0.00696143	-3.87208	2.28454	-1	0	0	-1
1070	EX_dgchol[e]	-354.014	328.097	-6.55117	-112.094	638.573	331.483	338.034	51.599	5.66104	0.785748	0	0	1
1071	EX_dhdascb[e]	-204.458	131.815	-22.4831	144.394	384.604	266.74	289.223	12.864	3.56852	1	0	0	1
1072	EX_dheas[e]	-85.0015	-41.9794	-64.1101	-43.2178	-9.0682	-23.8003	40.3098	0.628759	-1.42957	0.999974	0	0	1
1073	EX_dhf[e]	1.02923	52.4783	23.6789	10.4527	51.9913	28.7303	5.05144	0.213331	0.278973	0.28717	1.32675e-109	1.6191e-109	1
1074	EX_digalsgalside_hs[e]	0.313031	3.75688	1.3169	0.0079858	2.57573	1.07674	-0.240162	-0.182369	-0.290479	-0.129865	8.41304e-24	9.16341e-24	0
1075	EX_dlnlcg[e]	-17.6177	59.0691	17.0799	-0.242747	78.5642	41.7716	24.6918	1.44566	1.29023	0.597887	0	0	1
1076	EX_dmantipyrine[e]	0.00609951	91.3621	19.4536	0.00303157	125.614	34.4505	14.9969	0.770907	0.824488	0.3225	1.03002e-137	1.28677e-137	1
1077	EX_dmhptcrn[e]	0.000130444	6.2282	2.03202	0.00396859	8.81359	2.97142	0.939402	0.4623	0.548239	0.115777	3.03315e-19	3.26079e-19	0
1078	EX_dopa[e]	314.826	611.086	481.176	-481.251	-146.818	-346.955	-828.131	-1.72106	-0.471815	-1	0	0	-1
1079	EX_dopasf[e]	0.000799643	4.37869	1.37848	1.31851	6.71021	4.29213	2.91365	2.11367	1.63861	0.918588	0	0	1
1080	EX_eaflatoxin[e]	0.00941864	45.8307	19.2274	0.00140392	30.3267	12.2767	-6.95071	-0.3615	-0.647242	-0.421179	1.98038e-233	2.67823e-233	-1
1081	EX_ebastine[e]	-44.2699	-0.00404313	-14.9647	-39.2973	-0.00192328	-11.9391	3.02558	0.202181	-0.325867	0.100298	7.93656e-15	8.42118e-15	0
1082	EX_ebastineoh[e]	0.00404313	44.2699	14.9647	0.00192328	39.2973	11.9391	-3.02558	-0.202181	-0.325867	-0.100298	7.93656e-15	8.42118e-15	0
1083	EX_eicostet[e]	-15.58	11.964	-1.40422	-7.49684	16.6619	3.73091	5.13512	3.65693	1.40976	0.410529	7.02091e-222	9.42405e-222	1
1084	EX_elaid[e]	52.5115	321.198	161.019	-9.83789	93.4315	25.1983	-135.821	-0.843508	-2.67584	-0.995751	0	0	-1
1085	EX_estradiol[e]	-31.6476	250.123	132.212	104.901	439.162	341.53	209.318	1.58319	1.36915	0.942958	0	0	1
1086	EX_estradiolglc[e]	1.38067	46.615	22.1262	1.07359	19.4731	8.4703	-13.6559	-0.617182	-1.38527	-0.860321	0	0	-1
1087	EX_estriolglc[e]	1.6729	6.90586	4.29176	1.01057	4.78752	2.48243	-1.80933	-0.421583	-0.789819	-0.808116	0	0	-1
1088	EX_estroneglc[e]	1.13915	11.4074	8.39399	1.00395	2.92244	1.79549	-6.5985	-0.786098	-2.22498	-0.920379	0	0	-1
1089	EX_estrones[e]	-384.103	-186.398	-286.838	-573.172	-246.314	-462.883	-176.045	-0.613741	0.690409	-0.911065	0	0	-1
1090	EX_fuc13galacglcgal14acglcgalgluside_hs[e]	0.127035	5.24532	2.95882	2.69234	9.29965	5.43038	2.47156	0.835319	0.876031	0.906839	0	0	1
1091	EX_fuc14galacglcgalgluside_hs[e]	0.0202106	15.0506	4.4701	0.0202474	12.6816	4.01275	-0.45735	-0.102313	-0.155716	0.0438407	0.000684601	0.000702699	0
1092	EX_fucacgalfucgalacglcgalgluside_hs[e]	0.327204	19.3785	8.57652	0.915132	21.6144	6.66818	-1.90834	-0.222508	-0.3631	-0.238332	4.33517e-76	5.11724e-76	-1
1093	EX_fucacngal14acglcgalgluside_hs[e]	0.000944782	5.96155	2.06336	0.00511568	9.36659	4.25349	2.19013	1.06144	1.04365	0.647072	0	0	1
1094	EX_fucacngalacglcgalgluside_hs[e]	0.0922561	4.30284	2.04565	0.785762	4.75863	2.19182	0.146165	0.0714512	0.0995662	0.134199	2.63006e-25	2.87379e-25	0
1095	EX_fucfuc12gal14acglcgalgluside_hs[e]	0.0164872	0.0279743	0.0219063	0.0119926	0.0201703	0.0146573	-0.00724899	-0.330909	-0.579726	-0.993728	0	0	-1
1096	EX_fucfuc132galacglcgal14acglcgalgluside_hs[e]	0.00164452	0.00379549	0.00256645	0.00158141	0.00346928	0.00257899	1.25355e-05	0.00488438	0.00702951	0.0130974	0.310368	0.312758	0
1097	EX_fucfucfucgalacglc13galacglcgal14acglcgalgluside_hs[e]	1.35277e-06	0.00233053	0.000969045	0.00213046	0.00304573	0.00258508	0.00161603	1.66765	1.41557	0.99763	0	0	1
1098	EX_fucfucfucgalacglcgal14acglcgalgluside_hs[e]	0.00536494	0.0107149	0.00801672	0.00272566	0.00547493	0.00378108	-0.00423564	-0.528351	-1.08421	-0.999993	0	0	-1
1099	EX_fucfucgalacglcgalgluside_hs[e]	0.00193584	16.5883	6.71096	4.57248	14.4216	8.82415	2.11318	0.314885	0.394937	0.212283	9.51904e-61	1.10131e-60	1
1100	EX_fucgal14acglcgalgluside_hs[e]	0.00654256	0.010677	0.00866724	0.00223118	0.00837408	0.00587386	-0.00279338	-0.322292	-0.561264	-0.905743	0	0	-1
1101	EX_fucgalfucgalacglcgalgluside_hs[e]	2.9675	27.7296	13.9599	0.88013	23.9479	10.7653	-3.19455	-0.228838	-0.374895	-0.304221	9.1483e-123	1.12876e-122	-1
1102	EX_fucgalgbside_hs[e]	0.0030335	2.08329	1.25318	1.84564	4.84742	3.64822	2.39505	1.91118	1.5416	0.997649	0	0	1
1103	EX_fuc_L[e]	63.7105	521.66	290.998	509.018	791.251	656.656	365.658	1.25656	1.17413	0.999916	0	0	1
1104	EX_galacglcgalgbside_hs[e]	0.000123326	0.932106	0.331923	1.4613	2.86565	2.07092	1.73899	5.23914	2.64135	1	0	0	1
1105	EX_galfuc12gal14acglcgalgluside_hs[e]	0.000811291	3.81133	2.00087	0.000251343	2.8736	0.96023	-1.04064	-0.520094	-1.05918	-0.55278	0	0	-1
1106	EX_galfucgalacglcgal14acglcgalgluside_hs[e]	0.000409182	0.724581	0.184987	0.82311	2.49192	1.57704	1.39206	7.52516	3.09173	1	0	0	1
1107	EX_galgalfucfucgalacglcgalacglcgal14acglcgalgluside_hs[e]	3.67899e-05	0.581478	0.196091	1.25767	2.45637	1.97508	1.77899	9.07227	3.33232	1	0	0	1
1108	EX_galgalgalthcrm_hs[e]	0.000375342	3.13211	1.00131	5.24877	8.45056	6.52258	5.52127	5.51406	2.70356	1	0	0	1
1109	EX_gbside_hs[e]	-214.347	-37.027	-123.496	-119.047	-23.7001	-74.2707	49.2253	0.398598	-0.733598	0.630822	0	0	1
1110	EX_gchola[e]	-633.788	-235.046	-418.179	-429.982	-3.5314	-167.602	250.577	0.59921	-1.31908	0.953097	0	0	1
1111	EX_gd1b2_hs[e]	5.57809e-05	2.25465	0.648897	1.00631	3.75129	1.88449	1.2356	1.90415	1.53812	0.885978	0	0	1
1112	EX_gd1c_hs[e]	-47.6782	-0.00577731	-14.1419	-74.3807	0.0491471	-27.0018	-12.8598	-0.909341	0.933075	-0.55539	0	0	-1
1113	EX_gdp[e]	-209.04	119.688	-40.9157	-203.175	133.847	-52.4376	-11.5219	-0.281602	0.357948	-0.085314	3.89609e-11	4.09262e-11	0
1114	EX_gluala[e]	-963.488	-786.631	-860.536	-69.6251	85.1621	8.61664	869.153	1.01001	-6.64197	1	0	0	1
1115	EX_glyc_S[e]	340.487	675.341	503.216	272.994	473.221	377.574	-125.642	-0.249678	-0.414418	-0.757806	0	0	-1
1116	EX_glygn2[e]	-17.2275	-1.0032	-7.94957	-25.1258	-7.07316	-15.5653	-7.61575	-0.958008	0.969387	-0.773539	0	0	-1
1117	EX_glygn4[e]	0.963019	17.1907	7.91194	7.05514	25.1234	15.5511	7.63915	0.965521	0.974912	0.774748	0	0	1
1118	EX_glygn5[e]	-0.0343159	0.00864685	-0.0134332	-0.0587635	-0.0227999	-0.0380473	-0.0246142	-1.83234	1.502	-0.956154	0	0	-1
1119	EX_gmp[e]	-136.216	215.708	62.8456	-41.9894	198.613	63.9738	1.1282	0.017952	0.0256695	0.00772675	0.549527	0.552288	0
1120	EX_gp1c_hs[e]	3.68516e-08	0.000496369	0.000141985	4.61773e-05	0.00146012	0.000796154	0.000654169	4.60731	2.48731	0.890802	0	0	1
1121	EX_gp1calpha_hs[e]	2.81753e-08	0.000741862	0.000176326	0.000566191	0.00156972	0.00104253	0.000866201	4.91248	2.56376	0.999282	0	0	1
1122	EX_gq1b_hs[e]	-303.031	-165.879	-242.855	-108.003	-1.67706	-42.4621	200.393	0.825154	-2.51585	1	0	0	1
1123	EX_gq1balpha_hs[e]	6.35494	28.9506	16.9561	12.6871	31.6828	22.0828	5.12672	0.302353	0.381121	0.655584	0	0	1
1124	EX_gsn[e]	591.096	962.255	740.834	201.529	488.94	349.891	-390.943	-0.527706	-1.08224	-1	0	0	-1
1125	EX_gt1a_hs[e]	-0.0340276	-0.000233205	-0.0182841	0.0104699	0.0476165	0.0280501	0.0463342	2.53412	0.617411	1	0	0	1
1126	EX_gthox[e]	1.29941	156.096	52.2607	100.506	185.22	140.873	88.6128	1.69559	1.4306	0.941827	0	0	1
1127	EX_gthrd[e]	324.53	650.726	502.424	-975.159	-411.02	-686.775	-1189.2	-2.36692	0.450932	-1	0	0	-1
1128	EX_gtp[e]	-185.588	-1.03128	-81.3426	-137.158	-1.00312	-29.7758	51.5668	0.633945	-1.44987	0.619363	0	0	1
1129	EX_h2o2[e]	-936.452	-837.796	-886.34	-999.972	-954.185	-988.567	-102.228	-0.115337	0.15748	-1	0	0	-1
1130	EX_ha[e]	-14.3708	7.03821	-1.85183	-11.9499	41.9021	18.6259	20.4777	11.0581	3.33028	0.770174	0	0	1
1131	EX_ha_pre1[e]	-6.80716	8.87565	2.40638	-46.5279	4.80229	-22.2214	-24.6278	-10.2344	3.20701	-0.901408	0	0	-1
1132	EX_hco3[e]	-114.29	189.818	40.6995	269.199	645.417	430.505	389.805	9.57763	3.40295	1	0	0	1
1133	EX_hcoumarin[e]	0.00461244	0.00845807	0.0066521	1.80755e-07	0.00878788	0.00474069	-0.00191141	-0.287339	-0.488713	-0.63852	0	0	-1
1134	EX_hdca[e]	56.9958	322.316	213.064	-74.9462	625.196	294.934	81.8699	0.38425	0.469104	0.243101	4.34369e-79	5.1462e-79	1
1135	EX_hdcea[e]	2.87025	139.443	78.6546	-28.4546	85.6378	20.0362	-58.6184	-0.745263	-1.97292	-0.854166	0	0	-1
1136	EX_hestratriol[e]	18.2209	112.194	61.3706	0.154764	70.3721	29.7685	-31.602	-0.514938	-1.04376	-0.690155	0	0	-1
1137	EX_hexc[e]	-5.45499	36.2494	8.34774	-6.7997	87.5278	37.5758	29.2281	3.50132	2.17035	0.751201	0	0	1
1138	EX_hista[e]	-238.119	30.786	-104.529	-825.902	-494.208	-681.778	-577.249	-5.5224	2.7054	-1	0	0	-1
1139	EX_hom_L[e]	-266.347	-75.7721	-154.919	-136.857	-0.40457	-50.1507	104.768	0.676277	-1.62717	0.986801	0	0	1
1140	EX_hpdca[e]	-16.8483	5.67376	-5.47133	-13.7182	13.3766	1.80725	7.27858	1.33031	-1.5981	0.639077	0	0	1
1141	EX_hspg[e]	-2.3069	-0.998178	-1.46765	-2.34823	-0.999312	-1.54097	-0.0733174	-0.0499555	0.0703282	-0.132281	1.23565e-24	1.34835e-24	0
1142	EX_htaxol[e]	0.000802324	0.00726216	0.00327674	0.00737883	0.0161315	0.0118967	0.00861997	2.63066	1.86023	1	0	0	1
1143	EX_i[e]	-0.0394047	0.0119258	-0.0205871	-0.149529	-0.132032	-0.141002	-0.120415	-5.84903	2.7759	-1	0	0	-1
1144	EX_idp[e]	-999.816	-752.666	-892.938	-999.961	-696.302	-916.954	-24.0158	-0.0268953	0.0382891	-0.232876	9.91776e-73	1.16589e-72	0
1145	EX_imp[e]	746.762	999.956	912.672	46.9745	488.18	271.962	-640.709	-0.702015	-1.74669	-1	0	0	-1
1146	EX_inost[e]	-364.348	-184.692	-275.93	-650.135	-357.923	-530.782	-254.852	-0.923611	0.943817	-0.999991	0	0	-1
1147	EX_ksi[e]	-358.344	-33.1912	-220.667	-372.263	-184.316	-285.716	-65.0494	-0.294786	0.372713	-0.490784	0	0	-1
1148	EX_ksi_deg1[e]	30.4126	355.953	218.16	179.216	367.636	280.968	62.808	0.287899	0.365019	0.473697	1.0507e-294	1.47301e-294	1
1149	EX_ksii_core2[e]	-4.47607	-1.3465	-2.87629	-2.29306	-0.67209	-1.41913	1.45717	0.506613	-1.01921	0.974791	0	0	1
1150	EX_ksii_core4[e]	-2.30595	-0.26183	-1.0533	-4.5191	-1.78112	-3.37135	-2.31805	-2.20074	1.67841	-0.995574	0	0	-1
1151	EX_lac_D[e]	372.621	876.983	592.141	772.744	922.518	842.264	250.123	0.422403	0.508331	0.93227	0	0	1
1152	EX_Lcystin[e]	-434.288	-196.709	-318.314	-385.352	-69.871	-239.45	78.8645	0.247757	-0.410729	0.436187	3.2996e-250	4.51884e-250	1
1153	EX_leuktrA4[e]	-0.187727	-0.0358464	-0.105706	-0.082609	0.0235278	-0.0125391	0.0931666	0.881378	-3.07555	0.977041	0	0	1
1154	EX_leuktrB4[e]	0.187106	0.195299	0.190646	0.187404	0.196902	0.192816	0.00217034	0.0113841	0.0163311	0.459622	1.40408e-277	1.95472e-277	0
1155	EX_leuktrC4[e]	-711.955	-82.1921	-395.518	-665.742	-194.865	-364.326	31.192	0.0788638	-0.118514	0.102986	1.50192e-15	1.59859e-15	0
1156	EX_leuktrD4[e]	137.193	772.297	441.706	-249.85	43.7593	-129.642	-571.348	-1.2935	-1.76855	-1	0	0	-1
1157	EX_leuktrE4[e]	-0.177198	-0.0043798	-0.117501	348.919	999.914	622.847	622.964	5301.77	12.372	1	0	0	1
1158	EX_leuktrF4[e]	-0.182926	-0.0819545	-0.124686	-0.142596	-0.0382627	-0.0891111	0.0355749	0.285316	-0.484622	0.673051	0	0	1
1159	EX_lgnc[e]	-49.798	31.6232	-2.5537	-133.44	23.7322	-58.5667	-56.013	-21.9341	4.51942	-0.77714	0	0	-1
1160	EX_limnen[e]	-82.4859	-6.98023	-47.418	-0.0159101	-0.00210347	-0.0101705	47.4078	0.999786	-12.1868	1	0	0	1
1161	EX_lipoate[e]	-157.162	-10.3964	-93.8855	-60.8858	-1.12066	-19.9993	73.8862	0.786982	-2.23095	0.971874	0	0	1
1162	EX_lneldc[e]	397.262	537.349	479.673	102.278	296.697	182.507	-297.165	-0.619517	-1.3941	-1	0	0	-1
1163	EX_lnlc[e]	-372.235	220.338	-29.4292	-142.028	654.267	316.363	345.792	11.75	3.42626	0.786473	0	0	1
1164	EX_lnlnca[e]	294.242	503.495	386.777	119.357	279.785	213.846	-172.931	-0.447107	-0.854929	-1	0	0	-1
1165	EX_lnlncg[e]	159.479	452.634	301.926	80.717	231.423	153.083	-148.843	-0.492979	-0.979884	-0.964814	0	0	-1
1166	EX_lpchol_hs[e]	283.666	578.764	436.376	438.38	651.191	556.825	120.449	0.276021	0.351652	0.826193	0	0	1
1167	EX_mag_hs[e]	-144.299	-1.6149	-51.2511	-90.7025	-2.08228	-39.9253	11.3258	0.220986	-0.360279	0.167809	1.26207e-38	1.41148e-38	0
1168	EX_meoh[e]	-892.572	-626.408	-779.032	-258.936	40.7095	-107.099	671.932	0.862522	-2.86273	1	0	0	1
1169	EX_mercplaccys[e]	1.02352	119.619	55.724	106.831	473.392	284.92	229.196	4.11305	2.35419	0.999949	0	0	1
1170	EX_mthgxl[e]	262.513	496.952	384.296	0.106531	148.558	71.1243	-313.172	-0.814923	-2.4338	-1	0	0	-1
1171	EX_n2m2nmasn[e]	-1.89845	-1.00037	-1.41838	-19.4245	-10.0341	-15.585	-14.1666	-9.98786	3.45784	-1	0	0	-1
1172	EX_nad[e]	-96.4514	625.1	175.171	-541.292	29.2875	-262.537	-437.707	-2.49875	0.583759	-0.981174	0	0	-1
1173	EX_nadp[e]	-609.977	-147.544	-374.562	-404.654	-103.2	-312.874	61.688	0.164694	-0.259623	0.378363	8.69571e-189	1.13501e-188	1
1174	EX_ncam[e]	-35.1513	436.414	167.867	-116.979	504.364	282.016	114.149	0.679994	0.748456	0.489197	0	0	1
1175	EX_nifedipine[e]	-0.0082054	-0.00186987	-0.00523197	-0.00477575	-2.35641e-06	-0.00195618	0.00327579	0.626109	-1.41931	0.879101	0	0	1
1176	EX_no[e]	14.0094	57.6336	31.3324	4.50198	34.0663	18.2489	-13.0835	-0.417572	-0.779849	-0.680297	0	0	-1
1177	EX_npthl[e]	-0.0088129	-0.00319228	-0.00607405	-0.00749032	-0.000988625	-0.00453581	0.00153824	0.253247	-0.421298	0.559876	0	0	1
1178	EX_nrpphr[e]	-758.165	-521.165	-619.063	-965.018	-674.65	-844.64	-225.577	-0.364385	0.448251	-0.98914	0	0	-1
1179	EX_nrpphrsf[e]	0.0197323	4.6963	2.02512	0.0632327	10.4636	5.68288	3.65776	1.80619	1.48861	0.718747	0	0	1
1180	EX_nrvnc[e]	-10.7769	37.3162	6.58739	-12.9523	126.941	46.8403	40.2529	6.1106	2.82997	0.517677	0	0	1
1181	EX_o2s[e]	-999.995	-994.967	-997.052	-999.819	-994.122	-996.996	0.056839	5.70071e-05	-8.22461e-05	0.0125224	0.33209	0.334583	0
1182	EX_oagd3_hs[e]	161.89	386.716	300.059	145.334	604.639	378.48	78.4213	0.261353	0.334972	0.411181	1.40443e-222	1.88585e-222	1
1183	EX_oagt3_hs[e]	0.000332598	0.0150316	0.00670025	0.0067423	0.0196431	0.0117384	0.00503812	0.75193	0.808945	0.714176	0	0	1
1184	EX_ocdca[e]	-373.026	-115.482	-248.431	-749.323	-401.115	-588.544	-340.113	-1.36904	1.24431	-1	0	0	-1
1185	EX_ocdcea[e]	-260.072	92.1075	-66.6916	-226.583	65.5289	-83.6634	-16.9718	-0.254483	0.327093	-0.147532	3.06337e-30	3.37754e-30	0
1186	EX_octa[e]	0.854985	64.3338	39.8036	29.0441	97.5862	68.0749	28.2712	0.710268	0.774223	0.870539	0	0	1
1187	EX_omeprazole[e]	-0.00801777	-0.00111885	-0.00425268	-0.0144624	-0.00693954	-0.00968948	-0.0054368	-1.27844	1.18805	-0.994988	0	0	-1
1188	EX_onpthl[e]	0.00319228	0.0088129	0.00607405	0.000988625	0.00749032	0.00453581	-0.00153824	-0.253247	-0.421298	-0.559876	0	0	-1
1189	EX_oxa[e]	1.50386	56.6033	25.4167	90.6273	159.88	118.85	93.4335	3.67607	2.2253	1	0	0	1
1190	EX_paf_hs[e]	-337.723	-26.6915	-221.775	-54.1764	58.7993	7.86713	229.642	1.03547	-4.81712	0.995442	0	0	1
1191	EX_pchol_hs[e]	-999.987	-769.074	-899.491	-999.997	-801.726	-927.305	-27.8141	-0.030922	0.0439352	-0.276595	8.05305e-102	9.75792e-102	0
1192	EX_pe_hs[e]	-931.793	-592.054	-767.048	-999.866	-715.064	-881.973	-114.925	-0.149827	0.201417	-0.770172	0	0	-1
1193	EX_peplys[e]	-423.502	-205.064	-312.351	-545.866	-376.676	-482.353	-170.003	-0.544268	0.626923	-0.98275	0	0	-1
1194	EX_perillyl[e]	0.00432533	40.1952	13.8541	0.00109721	0.0119962	0.00674187	-13.8474	-0.999513	-11.0049	-0.999297	0	0	-1
1195	EX_pglyc_hs[e]	25.0154	148.748	73.223	12.3769	129.623	52.6706	-20.5524	-0.280682	-0.475298	-0.461333	1.23798e-279	1.72416e-279	-1
1196	EX_pheacgln[e]	0.00357168	20.6759	9.49038	14.7649	35.7677	24.5283	15.0379	1.58455	1.36991	0.917008	0	0	1
1197	EX_phyQ[e]	270.457	574.081	432.475	560.822	801.536	686.838	254.363	0.588155	0.667352	0.999972	0	0	1
1198	EX_phyt[e]	-16.3929	-3.46137	-8.08316	-15.5083	-6.26425	-9.58935	-1.5062	-0.186338	0.246515	-0.335805	3.84824e-149	4.86074e-149	-1
1199	EX_prgstrn[e]	-504.754	-197.672	-345.111	-118.53	-10.3812	-59.602	285.509	0.827296	-2.53363	1	0	0	1
1200	EX_prostgd2[e]	-0.0710492	0.0508039	-0.0261947	-0.0981125	0.0385452	-0.0212774	0.00491729	0.187721	-0.299953	0.129374	1.23692e-23	1.34324e-23	0
1201	EX_prostge1[e]	-0.0616331	7.33954	2.34057	0.504222	5.60791	2.28733	-0.0532454	-0.0227489	-0.0331988	0.109757	1.87649e-17	2.00755e-17	0
1202	EX_prostge2[e]	-999.962	-760.204	-914.24	-731.035	-238.469	-462.561	451.679	0.494048	-0.982929	1	0	0	1
1203	EX_prostgf2[e]	-816.628	23.7589	-470.503	-813.684	-307.549	-583.576	-113.073	-0.240324	0.310717	-0.344749	4.41066e-157	5.60252e-157	-1
1204	EX_ps_hs[e]	-999.972	-900.99	-963.069	-999.941	-772.885	-922.422	40.6466	0.0422053	-0.0622116	0.238263	4.78942e-76	5.6528e-76	0
1205	EX_ptdca[e]	-0.87596	15.6086	7.70097	-7.38244	26.4587	9.16872	1.46775	0.190593	0.251681	0.0989195	1.83362e-14	1.94461e-14	0
1206	EX_rbt[e]	467.93	776.751	643.958	555.828	785.487	667.663	23.7058	0.0368127	0.0521553	0.194248	3.69811e-51	4.21233e-51	0
1207	EX_retfa[e]	246.881	480.898	370.502	229.597	529.428	363.991	-6.51115	-0.0175739	-0.0255792	-0.10335	1.19486e-15	1.27291e-15	0
1208	EX_retinol[e]	-984.053	-564.522	-751.846	2.10956	87.7776	44.701	796.547	1.05945	-4.07206	1	0	0	1
1209	EX_retinol_9_cis[e]	5.28946	123.017	72.129	53.2132	138.536	99.3266	27.1975	0.377068	0.4616	0.559886	0	0	1
1210	EX_retinol_cis_11[e]	0.0557595	61.2329	21.9851	6.20827	122.386	60.0694	38.0843	1.73228	1.4501	0.735848	0	0	1
1211	EX_retn[e]	-403.986	337.346	-0.7435	-60.0739	317.518	88.8836	89.6271	120.547	6.90144	0.201391	7.43253e-55	8.51267e-55	1
1212	EX_retnglc[e]	1.06548	53.4997	19.5545	20.5108	49.9035	36.2083	16.6539	0.851665	0.888823	0.60885	0	0	1
1213	EX_Rtotal[e]	914.491	999.999	968.352	851.686	973.668	904.529	-63.8237	-0.0659096	-0.0983658	-0.921207	0	0	-1
1214	EX_Rtotal2[e]	934.408	999.999	975.924	817.221	999.996	922.138	-53.7864	-0.0551133	-0.0817867	-0.563151	0	0	-1
1215	EX_Rtotal3[e]	281.114	461.587	353.671	161.574	372.774	273.355	-80.3161	-0.227093	-0.371633	-0.806044	0	0	-1
1216	EX_s2l2fn2m2masn[e]	-187.292	-0.243349	-76.7107	-471.161	-299.709	-380.196	-303.485	-3.95622	2.30924	-1	0	0	-1
1217	EX_s2l2n2m2masn[e]	-206.278	162.49	30.4236	238.103	422.398	336.602	306.178	10.0639	3.46778	1	0	0	1
1218	EX_sarcs[e]	-499.898	-219.085	-384.843	-264.594	-0.0475134	-123.515	261.328	0.679051	-1.63958	0.996757	0	0	1
1219	EX_sl_L[e]	1.00898	103.913	33.1114	1.00735	86.2544	21.1192	-11.9922	-0.362177	-0.648772	-0.329849	5.72128e-144	7.20684e-144	-1
1220	EX_spc_hs[e]	-213.133	-9.58543	-113.972	-268.437	44.378	-77.7094	36.2627	0.318172	-0.55252	0.298217	4.81226e-118	5.91283e-118	1
1221	EX_sph1p[e]	-97.0565	230.43	50.4777	553.368	838.827	714.972	664.494	13.1641	3.82417	1	0	0	1
1222	EX_sphs1p[e]	-440.852	-5.76746	-215.009	-999.891	-797.846	-915.279	-700.271	-3.25694	2.08982	-1	0	0	-1
1223	EX_srtn[e]	-656.532	-377.218	-514.023	-210.417	28.6483	-86.989	427.034	0.830768	-2.56293	1	0	0	1
1224	EX_strch1[e]	-10.8859	-1.00039	-5.90692	-19.4164	-1.00081	-9.6142	-3.70729	-0.627618	0.702762	-0.288122	2.55846e-110	3.12366e-110	-1
1225	EX_strch2[e]	0.981275	10.8644	5.88913	0.982459	19.3764	9.57638	3.68725	0.62611	0.701425	0.286105	8.31654e-109	1.0141e-108	1
1226	EX_strdnc[e]	-67.0726	110.6	20.8738	-23.6782	159.872	77.0298	56.156	2.69026	1.88372	0.678891	0	0	1
1227	EX_tag_hs[e]	-852.175	-262.576	-586.436	38.5852	509.648	284.472	870.908	1.48509	-1.04369	1	0	0	1
1228	EX_tagat_D[e]	-333.735	-72.0587	-200.467	-321.058	-56.4703	-180.218	20.2495	0.101012	-0.153626	0.16874	4.90254e-39	5.48927e-39	0
1229	EX_taxol[e]	-0.00726216	-0.000802324	-0.00327674	-0.0161315	-0.00737883	-0.0118967	-0.00861997	-2.63066	1.86023	-1	0	0	-1
1230	EX_tchola[e]	-370.488	100.952	-174.802	-544.109	12.3996	-192.922	-18.12	-0.10366	0.142296	-0.0643338	6.26207e-07	6.50891e-07	0
1231	EX_tcynt[e]	175.873	515.076	318.827	49.9867	250.166	146.863	-171.964	-0.539365	-1.1183	-0.940044	0	0	-1
1232	EX_tdchola[e]	-679.503	-215.702	-454.484	-980.751	-586.495	-754.983	-300.499	-0.661188	0.732215	-0.986447	0	0	-1
1233	EX_tethex3[e]	-3.53173	4.30592	0.576686	-6.25486	3.82652	-0.64228	-1.21897	-2.11374	0.155417	-0.314464	4.91838e-131	6.11337e-131	-1
1234	EX_tetpent3[e]	-13.1478	-2.16976	-6.11176	-9.34839	-2.18025	-5.497	0.614757	0.100586	-0.152943	0.166012	7.71605e-38	8.61765e-38	0
1235	EX_tetpent6[e]	-8.70319	1.57705	-3.44726	-18.46	6.76569	-7.34726	-3.9	-1.13134	1.09176	-0.514874	0	0	-1
1236	EX_tettet6[e]	-11.8129	-1.15247	-4.64171	-18.604	-9.32178	-14.068	-9.42634	-2.03079	1.59969	-0.995576	0	0	-1
1237	EX_thf[e]	-416.426	319.675	-1.69793	-217.043	453.586	184.838	186.536	109.861	6.76634	0.570523	0	0	1
1238	EX_thmmp[e]	1.71805	120.524	63.0433	-151.04	-47.8176	-105.024	-168.068	-2.66591	0.736308	-1	0	0	-1
1239	EX_thmtp[e]	439.56	657.578	547.504	732.758	934.063	832.046	284.542	0.519708	0.603795	1	0	0	1
1240	EX_thym[e]	43.1498	440.989	263.803	-834.597	-512.322	-669.345	-933.147	-3.53729	1.34329	-1	0	0	-1
1241	EX_thyox_L[e]	0.000577682	0.0413248	0.0212503	0.190827	0.199953	0.196217	0.174967	8.23366	3.2069	1	0	0	1
1242	EX_tmndnc[e]	-244.656	263.317	5.15889	-311.109	-2.23499	-165.314	-170.473	-33.0445	5.00201	-0.818855	0	0	-1
1243	EX_tolbutamide[e]	-35.8444	-0.00125875	-13.7527	-0.00815062	-6.01715e-07	-0.00328484	13.7494	0.999761	-12.0316	0.999678	0	0	1
1244	EX_triodthy[e]	-7.15186	-0.123677	-3.15495	-3.6469	-0.803587	-1.64426	1.51068	0.47883	-0.940174	0.314281	6.94805e-131	8.63516e-131	1
1245	EX_triodthysuf[e]	0.11001	7.12867	3.147	0.539971	3.40417	1.39525	-1.75175	-0.556642	-1.17346	-0.422257	1.28888e-234	1.74507e-234	-1
1246	EX_tststerone[e]	-416.133	-113.901	-281.667	-525.102	-320.05	-436.379	-154.712	-0.549274	0.631592	-0.947508	0	0	-1
1247	EX_tststeroneglc[e]	2.07099	5.57852	4.01092	1.00004	7.65855	3.57431	-0.436609	-0.108855	-0.166268	-0.19986	4.72615e-54	5.40481e-54	0
1248	EX_tststerones[e]	0.0024407	4.81869	1.67361	0.000786633	6.34203	2.64702	0.973403	0.581618	0.661401	0.322578	8.85726e-138	1.10716e-137	1
1249	EX_tsul[e]	-56.4327	105.164	25.6842	-100.963	95.6259	5.65561	-20.0286	-0.779802	-2.18313	-0.21556	1.39805e-62	1.62279e-62	-1
1250	EX_ttdca[e]	-25.4483	118.763	57.1689	124.798	277.353	193.349	136.18	2.38207	1.75791	1	0	0	1
1251	EX_txa2[e]	-22.2394	320.586	172.025	-492.159	-34.0601	-292.416	-464.441	-2.69984	0.765401	-1	0	0	-1
1252	EX_tymsf[e]	1.82813	9.22855	4.73562	0.65499	4.61032	2.54895	-2.18668	-0.461751	-0.893653	-0.557649	0	0	-1
1253	EX_Tyr_ggn[e]	0.0267185	0.0748865	0.05106	0.0349094	0.0629676	0.0522788	0.00121878	0.0238696	0.0340319	0.196714	2.02692e-52	2.31273e-52	0
1254	EX_udp[e]	-318.454	-8.38772	-180.467	151.916	350.832	258.448	438.915	2.4321	0.518133	1	0	0	1
1255	EX_ump[e]	266.308	640.878	460.794	38.3368	361.271	193.931	-266.864	-0.579138	-1.24858	-0.96681	0	0	-1
1256	EX_urate[e]	964.513	999.999	986.327	890.77	999.973	937.052	-49.275	-0.049958	-0.0739368	-0.882844	0	0	0
1257	EX_utp[e]	-999.998	-930.058	-986.017	-999.991	-906.442	-977.25	8.76726	0.0088916	-0.0128852	0.240794	1.24768e-77	1.47638e-77	0
1258	EX_vacc[e]	-22.8455	-2.66132	-14.6808	-27.8163	16.9341	-7.53882	7.14202	0.486486	-0.961524	0.416614	1.91839e-228	2.58649e-228	1
1259	EX_vitd3[e]	393.999	661.16	524.4	80.5882	460.667	253.669	-270.731	-0.516269	-1.04772	-0.992904	0	0	-1
1260	EX_whddca[e]	0.00599192	0.0107803	0.00831309	0.0160705	0.0250471	0.021734	0.0134209	1.61443	1.3865	1	0	0	1
1261	EX_whhdca[e]	-596.818	-407.73	-478.013	-104.458	0.0179029	-31.4157	446.598	0.934279	-3.9275	1	0	0	1
1262	EX_whtststerone[e]	0.00403068	39.2646	11.5739	1.73261	40.6971	21.7522	10.1783	0.879414	0.910283	0.578693	0	0	1
1263	EX_whttdca[e]	0.00182727	0.00977609	0.00576421	0.0068293	0.0132884	0.0101109	0.00434666	0.754077	0.810712	0.912514	0	0	1
1264	EX_xolest_hs[e]	948.103	999.994	982.001	934.221	999.992	977.264	-4.73702	-0.00482384	-0.00697617	-0.162369	2.85084e-36	3.17426e-36	0
1265	EX_xolest2_hs[e]	913.462	999.99	979.547	856.343	999.954	950.614	-28.9323	-0.0295365	-0.0432541	-0.537367	0	0	0
1266	EX_xoltri24[e]	-0.00285166	-0.000113729	-0.00129043	-0.000253441	0.00159476	0.000752501	0.00204293	1.58314	-0.778084	0.999747	0	0	1
1267	EX_xoltri25[e]	0.00178623	0.00586376	0.00331425	2.79814e-07	0.00428762	0.00182961	-0.00148464	-0.447958	-0.857149	-0.527866	0	0	-1
1268	EX_xoltri27[e]	-0.0265556	13.1644	5.12371	0.00816282	11.3507	5.10365	-0.0200637	-0.00391586	-0.00566048	0.0218208	0.0910055	0.0920827	0
1269	EX_xylt[e]	298.644	631.362	470.861	-253.243	80.7314	-62.7703	-533.631	-1.13331	-2.90715	-1	0	0	-1
1270	EX_yvite[e]	-999.915	-600.877	-803.624	-768.069	-508.795	-667.397	136.227	0.169516	-0.267976	0.599827	0	0	1
1271	F1Atg	217.571	938.047	505.577	-245.625	360.155	56.7785	-448.799	-0.887696	-3.15452	-0.99001	0	0	-1
1272	F1PGT	2.24013	15.4105	6.3792	4.81074	17.6361	9.25552	2.87631	0.450889	0.536937	0.534152	0	0	1
1273	FACOAL140i	8.73124	27.111	17.8828	1.64499	24.9731	17.0351	-0.847697	-0.0474028	-0.0700619	0.053911	2.9712e-05	3.07296e-05	0
1274	FACOAL150	1.14036	13.6003	6.56152	2.19683	11.6263	7.26018	0.698665	0.106479	0.145976	0.18201	3.93357e-45	4.44898e-45	0
1275	FACOAL160i	1.00005	2.71985	1.6957	4.00227	7.40253	5.71757	4.02187	2.37181	1.75352	1	0	0	1
1276	FACOAL170	7.72636	21.831	14.5423	9.25218	32.4833	20.0831	5.54081	0.381013	0.465727	0.59638	0	0	1
1277	FACOAL180i	6.19461	10.6851	8.25832	1.00004	1.74628	1.23643	-7.02189	-0.850281	-2.73967	-1	0	0	-1
1278	FACOAL1812	0.00443123	5.28806	3.08924	0.00280145	5.27565	2.5781	-0.511139	-0.165458	-0.260943	-0.220662	1.72167e-65	2.00546e-65	-1
1279	FACOAL1813	2.0759	10.0334	6.78117	2.18653	7.5983	4.76395	-2.01722	-0.297473	-0.509375	-0.557506	0	0	-1
1280	FACOAL181i	4.1346	6.56597	5.58263	1.42373	2.57473	1.95341	-3.62922	-0.650091	-1.51495	-1	0	0	-1
1281	FACOAL1821	3.67607	13.454	7.82653	1.00999	7.17634	2.8787	-4.94783	-0.632187	-1.44296	-0.918631	0	0	-1
1282	FACOAL1822	0.00107437	14.5872	6.51766	0.000666116	17.2431	10.3399	3.82227	0.586448	0.6658	0.433239	7.25277e-247	9.90458e-247	1
1283	FACOAL1831	1.00172	27.4052	12.9545	1.00018	17.7154	8.88491	-4.06961	-0.314146	-0.544027	-0.212018	1.33582e-60	1.54481e-60	-1
1284	FACOAL1832	3.12172	26.1647	15.5581	0.00102826	25.6925	8.9247	-6.6334	-0.426363	-0.80179	-0.538328	0	0	-1
1285	FACOAL184	0.00599661	5.95276	2.2666	0.0202755	2.9218	1.20098	-1.06563	-0.470143	-0.916324	-0.200119	3.45779e-54	3.95645e-54	-1
1286	FACOAL191	0.028528	9.87987	3.71865	0.00912085	9.22662	3.23421	-0.48444	-0.130273	-0.201365	-0.139981	2.17186e-27	2.38345e-27	0
1287	FACOAL200	1.43815e-06	0.699716	0.18755	1.2977	5.36028	2.35661	2.16906	11.5653	3.65137	1	0	0	1
1288	FACOAL203	1.5224	16.3162	8.70195	0.00236345	15.4776	5.6963	-3.00566	-0.3454	-0.611315	-0.428082	4.48766e-241	6.10096e-241	-1
1289	FACOAL204	3.44402	17.2342	10.7464	9.65917	16.6182	13.868	3.12158	0.290476	0.367903	0.492706	0	0	1
1290	FACOAL2042	5.50071	18.1386	13.1754	0.00687265	7.89666	3.39677	-9.77861	-0.742188	-1.95561	-0.993754	0	0	-1
1291	FACOAL205	0.00358172	11.0244	5.96596	4.98171	17.9287	10.7101	4.74413	0.7952	0.844144	0.777611	0	0	1
1292	FACOAL206	1.36667	10.5359	4.56945	6.06712	15.5051	9.4286	4.85915	1.0634	1.04502	0.934587	0	0	1
1293	FACOAL224	0.0005273	10.8261	5.22053	8.37592	20.5942	14.6189	9.39841	1.80028	1.48557	0.994888	0	0	1
1294	FACOAL2251	6.52382	33.1293	18.4111	0.249527	20.9432	9.72251	-8.68856	-0.47192	-0.921173	-0.740116	0	0	-1
1295	FACOAL2252	0.0002421	7.41731	2.45256	1.63028	16.0794	9.25056	6.798	2.77179	1.91525	0.867616	0	0	1
1296	FACOAL226	6.08656	14.8887	9.6343	0.0615875	10.2204	5.03499	-4.59931	-0.477389	-0.93619	-0.791686	0	0	-1
1297	FACOAL240	2.62347	5.5618	4.68792	0.0210815	4.16781	1.85661	-2.83132	-0.60396	-1.33628	-0.954288	0	0	-1
1298	FACOAL241	0.243074	0.671473	0.433626	1.88114	6.3631	4.77635	4.34273	10.0149	3.46139	1	0	0	1
1299	FACOAL244_1	6.30802	15.2865	9.48671	13.2536	23.0705	18.2501	8.76344	0.923759	0.943928	0.998636	0	0	1
1300	FACOAL245_1	5.05053	13.0335	8.61107	0.0424699	23.9478	10.507	1.89588	0.220167	0.287079	0.365877	1.1458e-176	1.4826e-176	1
1301	FACOAL245_2	5.07737	16.1303	8.81248	3.2888	10.8145	6.50847	-2.30401	-0.261449	-0.43723	-0.546609	0	0	-1
1302	FACOAL246_1	1.44398	10.1364	4.97791	1.92442	14.6542	8.28387	3.30595	0.664124	0.734763	0.550885	0	0	1
1303	FACOAL260	0.00136959	7.0627	2.33293	5.18998	12.2544	9.37156	7.03863	3.01708	2.00615	0.995288	0	0	1
1304	FACOAL40im	0.0021252	34.9776	14.315	0.000271687	26.7291	7.26018	-7.05486	-0.492828	-0.979454	-0.459354	2.94398e-277	4.09691e-277	-1
1305	FACOAL80i	1.00114	41.5336	10.8679	1.01662	44.3671	15.2214	4.35343	0.400576	0.48602	0.283229	1.14201e-106	1.38934e-106	1
1306	FADDP	2.04799	10.3204	5.05424	12.135	37.7291	24.3917	19.3374	3.82598	2.27082	1	0	0	1
1307	FADH2tru	599.863	755.891	688.714	808.939	996.416	889.517	200.803	0.291562	0.369117	1	0	0	1
1308	FADH2tx	40.3865	180.626	96.342	-46.6766	192.419	59.3264	-37.0155	-0.38421	-0.699489	-0.479941	1.8131e-302	2.55434e-302	-1
1309	FADtru	599.863	755.891	688.714	808.939	996.416	889.517	200.803	0.291562	0.369117	1	0	0	1
1310	FADtx	-180.626	-40.3865	-96.342	-192.419	46.6766	-59.3264	37.0155	0.38421	-0.699489	0.479941	1.8131e-302	2.55434e-302	1
1311	FAEL183	1.00939	1.6769	1.35173	1.00037	1.70301	1.24859	-0.103136	-0.0762996	-0.114503	-0.297734	1.14194e-117	1.40245e-117	-1
1312	FAEL184	1.00004	2.0088	1.27561	1.00692	2.51067	1.91993	0.64431	0.505098	0.589857	0.748706	0	0	1
1313	FAEL204	1.46849	4.87585	3.07609	1	1.67278	1.21123	-1.86486	-0.606243	-1.34462	-0.996142	0	0	-1
1314	FAEL205	1.00926	3.62732	1.9756	1.01659	3.04506	2.16296	0.187363	0.0948382	0.130718	0.146513	7.5737e-30	8.34351e-30	0
1315	FAH1	0.00599192	0.0107803	0.00831309	0.0160705	0.0250471	0.021734	0.0134209	1.61443	1.3865	1	0	0	1
1316	FAH2	0.00182727	0.00977609	0.00576421	0.0068293	0.0132884	0.0101109	0.00434666	0.754077	0.810712	0.912514	0	0	1
1317	FAH3	0.00370793	0.00771526	0.00638597	0.00533488	0.00797115	0.00648471	9.87469e-05	0.0154631	0.0221378	-0.123049	1.56146e-21	1.68841e-21	0
1318	FALDH	338.294	562.196	446.305	-444.076	-118.276	-281.947	-728.252	-1.63174	-0.662602	-1	0	0	-1
1319	FALDtly	0.000563601	0.0273987	0.0131603	0.0649684	0.0878893	0.0776586	0.0644983	4.90099	2.56096	1	0	0	1
1320	FALDtm	0.00418981	0.0163021	0.0107182	0.00740275	0.018078	0.0125335	0.00181525	0.169361	0.22572	0.344874	3.40006e-157	4.31986e-157	1
1321	FAOXC11	0.000130444	6.2282	2.03202	0.00396859	8.81359	2.97142	0.939402	0.4623	0.548239	0.115777	3.03315e-19	3.26079e-19	0
1322	FAOXC140	0.0123693	2.56351	0.798781	2.67628	6.42151	4.34314	3.54436	4.43721	2.44287	1	0	0	1
1323	FAOXC150m	3.91022e-05	2.37242	0.803913	0.000106884	8.40367	3.28664	2.48272	3.0883	2.0315	0.782597	0	0	1
1324	FAOXC160	7.39516e-05	1.26088	0.481641	0.175479	0.854075	0.462013	-0.0196278	-0.040752	-0.0600242	-0.0375334	0.00364754	0.00373024	0
1325	FAOXC16080m	0.782417	1.88653	1.30439	0.0187627	3.34727	1.70056	0.396176	0.303726	0.382641	0.362279	2.99823e-173	3.86586e-173	1
1326	FAOXC16080x	0.674458	3.12188	1.97922	0.000215558	1.44323	0.481379	-1.49784	-0.756784	-2.03969	-0.976579	0	0	-1
1327	FAOXC161802m	3.0279	16.7458	11.0858	0.0117448	6.24283	2.96588	-8.1199	-0.732461	-1.90218	-0.958344	0	0	-1
1328	FAOXC16180m	8.09701e-05	8.38409	3.39545	0.000231667	6.00205	3.14967	-0.245782	-0.0723856	-0.108403	-0.0659705	3.22622e-07	3.35866e-07	0
1329	FAOXC170m	8.67641e-06	1.05236	0.598336	0.0203362	0.422342	0.222998	-0.375338	-0.627304	-1.42393	-0.582281	0	0	-1
1330	FAOXC180	0.0126174	58.592	15.1809	0.00107862	66.6061	21.9952	6.81434	0.448877	0.534935	0.0672039	1.93726e-07	2.01817e-07	0
1331	FAOXC180x	0.0100419	36.3899	11.3281	0.00871228	66.9036	37.2431	25.9149	2.28766	1.71706	0.73318	0	0	1
1332	FAOXC1811601m	0.000242429	1.46563	0.398224	0.693924	6.58864	3.69032	3.2921	8.26695	3.2121	0.975438	0	0	1
1333	FAOXC1811602m	0.00274659	0.318485	0.126721	1.09303	2.70541	2.11835	1.99163	15.7166	4.06321	1	0	0	1
1334	FAOXC1811603m	1.68699	5.38741	2.61487	0.974617	4.5462	3.29455	0.679679	0.259928	0.333342	0.632653	0	0	1
1335	FAOXC182806m	0.0291519	4.8504	2.67075	5.9677	10.9019	8.80241	6.13166	2.29585	1.72065	1	0	0	1
1336	FAOXC18280m	0.000407763	5.76253	2.67137	3.94623	7.74069	6.04749	3.37612	1.26381	1.17876	0.990967	0	0	1
1337	FAOXC183803m	0.000303819	13.753	4.60118	6.34646	16.0953	11.1889	6.58776	1.43176	1.282	0.752399	0	0	1
1338	FAOXC183806m	6.65734e-06	7.53763	2.50389	8.91749	21.5299	15.2567	12.7529	5.09322	2.60721	1	0	0	1
1339	FAOXC183806x	0.412943	2.14377	1.37191	0.00522252	2.39515	0.954881	-0.417027	-0.303976	-0.522791	-0.471694	3.09041e-292	4.3274e-292	-1
1340	FAOXC18480m	4.79207	33.4582	17.1528	4.17033	37.4794	20.9585	3.80566	0.221868	0.289088	0.288588	1.14121e-110	1.39396e-110	1
1341	FAOXC18480x	0.00371157	24.9085	9.11561	0.00335768	14.522	5.76602	-3.34959	-0.367456	-0.660763	-0.243391	2.83945e-79	3.36443e-79	-1
1342	FAOXC200180m	0.0157589	101.573	45.8994	0.00671186	76.2712	40.8186	-5.08083	-0.110695	-0.16925	-0.0639215	7.38241e-07	7.67191e-07	0
1343	FAOXC200180x	0.0213723	132.717	66.1081	0.000775866	49.1282	14.3681	-51.74	-0.782657	-2.20196	-0.681441	0	0	-1
1344	FAOXC2031836m	0.000928296	13.4439	6.12322	32.0343	48.6808	40.0583	33.9351	5.54204	2.70974	1	0	0	1
1345	FAOXC204	0.0627649	2.76064	1.1134	0.0304579	2.74327	1.20389	0.0904822	0.0812662	0.112722	0.105074	4.00259e-16	4.27008e-16	0
1346	FAOXC204184m	0.000312366	15.0827	4.90389	0.00595273	26.355	13.3273	8.4234	1.7177	1.44238	0.716656	0	0	1
1347	FAOXC2051843m	0.00531417	78.281	32.8836	39.8519	174.721	104.452	71.5684	2.17642	1.6674	0.944986	0	0	1
1348	FAOXC2051843x	0.0927601	23.9968	10.1135	0.00696499	14.4836	5.83192	-4.28158	-0.423353	-0.79424	-0.353786	2.56643e-165	3.2899e-165	-1
1349	FAOXC2242046m	0.00204466	17.3575	6.66249	2.77781	32.4923	17.1073	10.4448	1.56771	1.36048	0.774115	0	0	1
1350	FAOXC2242046x	0.018337	11.1245	4.03175	0.00011852	6.35959	2.18784	-1.84391	-0.457348	-0.8819	-0.336538	8.7515e-150	1.1062e-149	-1
1351	FAOXC2251836m	0.00746784	12.3915	6.68593	0.00133315	10.684	3.37165	-3.31428	-0.49571	-0.987674	-0.558763	0	0	-1
1352	FAOXC2251836x	0.000307877	10.6263	2.3565	0.000534207	3.05525	1.14519	-1.21131	-0.514031	-1.04106	-0.286717	2.8989e-109	3.53647e-109	-1
1353	FAOXC2252053m	0.00204747	9.67002	4.4894	2.01382	12.2472	6.94871	2.45931	0.547804	0.630223	0.506548	0	0	1
1354	FAOXC2252053x	3.11141e-05	5.241	1.61702	0.908412	11.3736	6.32685	4.70983	2.91266	1.96815	0.89703	0	0	1
1355	FAOXC226	0.00195554	1.44648	0.652315	0.00882441	2.36413	0.63913	-0.0131843	-0.0202116	-0.0294579	-0.155623	1.8535e-33	2.05428e-33	0
1356	FAOXC226205m	107.94	302.786	203.243	0.0170529	198.502	92.2953	-110.948	-0.545887	-1.13888	-0.937514	0	0	-1
1357	FAOXC226205x	134.857	396.752	277.253	0.0615988	196.195	84.5944	-192.659	-0.694884	-1.71257	-0.982871	0	0	-1
1358	FAOXC240200x	0.000111163	7.63915	2.28457	5.36264e-05	6.48112	2.01347	-0.271108	-0.118669	-0.182244	-0.0775316	1.91104e-09	2.0001e-09	0
1359	FAOXC241181x	0.00137524	4.04939	1.63748	0.000189275	3.77783	1.43786	-0.199624	-0.121909	-0.187558	-0.123094	1.51031e-21	1.63327e-21	0
1360	FAOXC2442246x	0.00219304	5.3909	1.75142	1.8684	9.89565	6.58686	4.83544	2.76087	1.91107	0.916651	0	0	1
1361	FAOXC2452253x	0.000330927	6.68916	2.66158	1.45149	5.71446	3.37795	0.716372	0.269153	0.343866	0.265075	1.13098e-93	1.36139e-93	1
1362	FAOXC2452256x	5.62322e-05	4.7644	1.39092	0.0429712	6.61914	2.72979	1.33887	0.962577	0.972749	0.464185	4.48289e-283	6.25081e-283	1
1363	FAOXC246226x	0.00728633	7.4391	2.71493	0.000370332	7.72787	2.45746	-0.257471	-0.0948351	-0.143747	-0.18002	3.44897e-44	3.89756e-44	0
1364	FAOXC260240x	5.87632e-05	9.2458	3.42084	4.85837	17.9862	10.5282	7.1074	2.07767	1.62184	0.92649	0	0	1
1365	FAOXC80	0.000540905	3.6572	2.36862	2.54135	6.22289	4.04906	1.68045	0.709464	0.773544	0.804845	0	0	1
1366	FAS100COA	1.7626	8.70106	4.25642	0.000430752	4.81269	1.49528	-2.76113	-0.648699	-1.50922	-0.878659	0	0	-1
1367	FAS120COA	1.00139	17.6011	8.13015	0.0047988	28.8063	11.2518	3.1216	0.383954	0.468796	0.209368	3.85068e-59	4.43617e-59	1
1368	FAS140COA	9.90711	46.6716	30.9282	0.00130463	42.4284	14.0533	-16.8749	-0.545614	-1.13801	-0.743808	0	0	-1
1369	FAS160COA	1.0051	25.7397	8.84502	6.25292e-05	22.3266	7.72053	-1.12449	-0.127132	-0.196165	-0.120795	8.27096e-21	8.92065e-21	0
1370	FAS180COA	1.00027	6.97248	3.29249	13.7901	30.1083	22.2834	18.9909	5.76794	2.75872	1	0	0	1
1371	FAS80COA_L	1.00078	9.38792	4.63983	0.000162274	6.67711	2.59712	-2.04271	-0.440255	-0.83716	-0.530876	0	0	-1
1372	FATP1t	699.341	999.957	904.905	583.163	999.811	760.764	-144.141	-0.159288	-0.250317	-0.715838	0	0	-1
1373	FATP2t	757.851	999.994	917.564	570.702	863.434	714.583	-202.981	-0.221217	-0.360707	-0.957847	0	0	-1
1374	FATP3t	38.9103	478.259	206.932	-151.738	166.738	3.00418	-203.928	-0.985482	-6.10604	-0.941819	0	0	-1
1375	FATP4t	540.327	938.955	688.463	653.979	929.019	798.275	109.812	0.159504	0.213507	0.693557	0	0	1
1376	FATP5t	162.001	513.714	342.798	722.014	999.961	867.296	524.498	1.53005	1.33917	1	0	0	1
1377	FATP6t	665.083	996.793	870.037	200.667	710.322	461.549	-408.488	-0.469506	-0.914593	-0.999399	0	0	-1
1378	FATP7t	743.378	999.987	943.899	326.83	592.385	461.866	-482.032	-0.510682	-1.03116	-1	0	0	-1
1379	FATP8t	540	999.802	843.439	613.193	925.609	762.715	-80.7231	-0.0957071	-0.145138	-0.454362	2.60008e-271	3.60745e-271	-1
1380	FATP9t	397.398	872.035	689.073	666.959	999.953	916.097	227.024	0.329463	0.410844	0.948121	0	0	1
1381	FBA4	24.9346	151.336	99.138	1.00948	66.8432	28.6272	-70.5108	-0.711239	-1.79205	-0.966856	0	0	-1
1382	FBA5	54.6059	250.19	149.424	0.11108	132.949	44.0167	-105.408	-0.705425	-1.76329	-0.949689	0	0	-1
1383	FBP26	1.01286	10.3652	6.65386	1.01068	2.35061	1.42858	-5.22528	-0.785301	-2.21961	-0.910846	0	0	-1
1384	FCLTm	0.279489	4.97005	2.91467	1.88724	5.65337	3.65249	0.737815	0.253138	0.325545	0.292619	9.98375e-114	1.22302e-113	1
1385	FCOAH	3.46137	16.3929	8.08316	6.26425	15.5083	9.58935	1.5062	0.186338	0.246515	0.335805	3.84824e-149	4.86074e-149	1
1386	FDH	42.0496	149.316	95.5265	114.776	231.573	166.534	71.0073	0.743326	0.801843	0.969409	0	0	1
1387	FE2t	0.45697	7.16349	3.84101	0.324078	3.15731	1.76425	-2.07676	-0.540681	-1.12243	-0.637307	0	0	-1
1388	FE2tm	0.00654811	2.87757	1.59202	0.854881	1.53032	1.26596	-0.32606	-0.204809	-0.330626	-0.21937	9.53188e-65	1.1097e-64	-1
1389	FE3R2e	0.0232429	199.563	93.4607	140.53	307.133	223.466	130.006	1.39102	1.25763	0.965188	0	0	1
1390	FK	2.24013	15.4105	6.3792	4.81074	17.6361	9.25552	2.87631	0.450889	0.536937	0.534152	0	0	1
1391	FKYNH	5.80227	13.5521	9.15931	0.00186169	13.2819	3.34818	-5.81112	-0.63445	-1.45186	-0.803873	0	0	-1
1392	FOLR2	42.8637	369.979	215.81	117.422	479.255	294.909	79.0982	0.366517	0.450503	0.547293	0	0	1
1393	FOLt2	113.619	442.171	277.445	-114.566	356.852	120.343	-157.101	-0.566245	-1.20505	-0.666457	0	0	-1
1394	FORMCOAtx	3.46137	16.3929	8.08316	6.26425	15.5083	9.58935	1.5062	0.186338	0.246515	0.335805	3.84824e-149	4.86074e-149	1
1395	FORt2m	-65.6361	-1.00269	-20.2197	-78.3469	-1.00365	-23.9095	-3.68981	-0.182486	0.241822	-0.0474598	0.000236936	0.000243695	0
1396	FORtr	-7.11186	-3.78471	-5.19181	-5.24585	-3.07716	-3.83685	1.35497	0.260981	-0.436317	0.797785	0	0	1
1397	FPGS2	0.934247	13.9719	7.79217	0.187384	6.51009	3.50036	-4.29181	-0.550785	-1.15452	-0.771265	0	0	-1
1398	FPGS2m	2.59321	11.4474	7.07394	7.02179	16.0846	12.729	5.65508	0.799425	0.847536	0.94071	0	0	1
1399	FPGS3	1.86775	13.3492	7.67123	3.0813	10.239	7.40533	-0.2659	-0.0346619	-0.0508938	-0.128666	2.15181e-23	2.33605e-23	0
1400	FPGS3m	0.637312	8.99579	5.59909	3.49624	7.62013	6.47106	0.871965	0.155733	0.208808	0.172546	9.75055e-41	1.09592e-40	0
1401	FPGS4	0.700872	10.2875	3.99159	3.09101	16.1665	8.32225	4.33066	1.08495	1.06001	0.802835	0	0	1
1402	FPGS4m	1.62629	7.4233	5.01735	0.0145847	2.72862	0.851261	-4.16609	-0.830336	-2.55925	-0.989541	0	0	-1
1403	FPGS5	0.239928	2.23101	1.27734	2.28423	5.72794	4.47321	3.19587	2.50196	1.80816	1	0	0	1
1404	FPGS5m	1.62629	7.4233	5.01735	0.0145847	2.72862	0.851261	-4.16609	-0.830336	-2.55925	-0.989541	0	0	-1
1405	FPGS6	0.133104	1.57177	0.926683	1.19324	2.70374	2.15662	1.22993	1.32724	1.21862	0.987367	0	0	1
1406	FPGS6m	0.427341	1.53427	0.966987	7.43728e-06	0.377708	0.149393	-0.817594	-0.845507	-2.69439	-1	0	0	-1
1407	FPGS7m	10.6633	35.6043	24.0141	17.2436	31.0952	24.35	0.335924	0.0139886	0.0200415	-0.0287384	0.0260195	0.0264613	0
1408	FPGS8	9.73135e-05	1.62624	0.681326	1.27343	3.16812	2.43333	1.752	2.57146	1.83651	0.998383	0	0	1
1409	FPGS8m	3.89483	7.58161	5.83187	0.436351	3.00629	1.69398	-4.13789	-0.70953	-1.78354	-1	0	0	-1
1410	FPGS9	0.154411	0.780741	0.549516	0.613638	1.61441	1.10966	0.560148	1.01935	1.01389	0.977995	0	0	1
1411	FPGS9m	0.798238	2.80159	1.58948	0.00293965	1.03617	0.473573	-1.11591	-0.702058	-1.7469	-0.986832	0	0	-1
1412	FPGSm	3.42222	22.3646	11.1606	12.3954	31.4221	21.084	9.92339	0.889144	0.917732	0.805484	0	0	1
1413	FRDPtc	-143.264	999.929	526.65	-226.891	523.837	135.369	-391.28	-0.742961	-1.95994	-0.734095	0	0	-1
1414	FRDPtr	-983.027	159.538	-505.102	-519.148	232.898	-131.473	373.629	0.739711	-1.94181	0.718906	0	0	1
1415	FRUt1r	-999.927	-808.228	-936.03	-808.082	-488.126	-627.252	308.778	0.32988	-0.577509	1	0	0	1
1416	FTHFDH	11.5322	118.023	60.6766	28.9905	140.089	81.8494	21.1727	0.348943	0.43183	0.363003	6.19015e-174	7.98728e-174	1
1417	FTHFLm	1.00269	65.6361	20.2197	1.00365	78.3469	23.9095	3.68981	0.182486	0.241822	0.0474598	0.000236936	0.000243695	0
1418	FUC13GALACGLCGAL14ACGLCGALGLUSIDEte	-5.24532	-0.127035	-2.95882	-9.29965	-2.69234	-5.43038	-2.47156	-0.835319	0.876031	-0.906839	0	0	-1
1419	FUC13GALACGLCGAL14ACGLCGALGLUSIDEtg	3.26467e-06	0.00139519	0.000754523	0.000617053	0.00177976	0.00108195	0.000327427	0.433952	0.519996	0.618544	0	0	1
1420	FUC14GALACGLCGALGLUSIDEte	-15.0506	-0.0202106	-4.4701	-12.6816	-0.0202474	-4.01275	0.45735	0.102313	-0.155716	-0.0438407	0.000684601	0.000702699	0
1421	FUC14GALACGLCGALGLUSIDEtg	0.0202106	15.0506	4.4701	0.0202474	12.6816	4.01275	-0.45735	-0.102313	-0.155716	0.0438407	0.000684601	0.000702699	0
1422	FUCACGALFUCGALACGLCGALGLUSIDEte	-19.3785	-0.327204	-8.57652	-21.6144	-0.915132	-6.66818	1.90834	0.222508	-0.3631	0.238332	4.33517e-76	5.11724e-76	1
1423	FUCACGALFUCGALACGLCGALGLUSIDEtg	0.0519937	6.18011	2.93919	0.769179	2.53007	1.51793	-1.42126	-0.483555	-0.953314	-0.387683	4.24184e-198	5.56893e-198	-1
1424	FUCACNGAL14ACGLCGALGLUSIDEte	-5.96155	-0.000944782	-2.06336	-9.36659	-0.00511568	-4.25349	-2.19013	-1.06144	1.04365	-0.647072	0	0	-1
1425	FUCACNGAL14ACGLCGALGLUSIDEtg	0.000441253	0.00263744	0.00154684	0.00334063	0.00479742	0.00396097	0.00241413	1.56069	1.35653	1	0	0	1
1426	FUCACNGALACGLCGALGLUSIDEte	-4.30284	-0.0922561	-2.04565	-4.75863	-0.785762	-2.19182	-0.146165	-0.0714512	0.0995662	-0.134199	2.63006e-25	2.87379e-25	0
1427	FUCACNGALACGLCGALGLUSIDEtg	0.0922561	4.30284	2.04565	0.785762	4.75863	2.19182	0.146165	0.0714512	0.0995662	0.134199	2.63006e-25	2.87379e-25	0
1428	FUCASE2e	30.4126	355.953	218.16	179.216	367.636	280.968	62.808	0.287899	0.365019	0.473697	1.0507e-294	1.47301e-294	1
1429	FUCASE2ly	2.13946	3.29874	2.50685	4.24953	5.31219	4.74827	2.24142	0.894115	0.921524	1	0	0	1
1430	FUCASEe	0.0032975	180.273	72.8384	288.555	465.592	375.688	302.85	4.15784	2.36677	1	0	0	1
1431	FUCASEly	0.000142216	12.725	3.87235	0.00387314	12.9496	4.50725	0.634898	0.163957	0.219038	0.137153	2.32633e-26	2.54822e-26	0
1432	FUCFUC12GAL14ACGLCGALGLUSIDEte	-0.0279743	-0.0164872	-0.0219063	-0.0201703	-0.0119926	-0.0146573	0.00724899	0.330909	-0.579726	0.993728	0	0	1
1433	FUCFUC12GAL14ACGLCGALGLUSIDEtg	0.0164872	0.0279743	0.0219063	0.0119926	0.0201703	0.0146573	-0.00724899	-0.330909	-0.579726	-0.993728	0	0	-1
1434	FUCFUC132GALACGLCGAL14ACGLCGALGLUSIDEte	-0.00379549	-0.00164452	-0.00256645	-0.00346928	-0.00158141	-0.00257899	-1.25355e-05	-0.00488438	0.00702951	-0.0130974	0.310368	0.312758	0
1435	FUCFUC132GALACGLCGAL14ACGLCGALGLUSIDEtg	0.00164452	0.00379549	0.00256645	0.00158141	0.00346928	0.00257899	1.25355e-05	0.00488438	0.00702951	0.0130974	0.310368	0.312758	0
1436	FUCFUCFUCGALACGLC13GALACGLCGAL14ACGLCGALGLUSIDEte	-0.00233053	-1.35278e-06	-0.000969045	-0.00304573	-0.00213046	-0.00258508	-0.00161603	-1.66765	1.41557	-0.99763	0	0	-1
1437	FUCFUCFUCGALACGLC13GALACGLCGAL14ACGLCGALGLUSIDEtg	1.35278e-06	0.00233053	0.000969045	0.00213046	0.00304573	0.00258508	0.00161603	1.66765	1.41557	0.99763	0	0	1
1438	FUCFUCFUCGALACGLCGAL14ACGLCGALGLUSIDEte	-0.0107149	-0.00536494	-0.00801672	-0.00547493	-0.00272566	-0.00378108	0.00423564	0.528351	-1.08421	0.999993	0	0	1
1439	FUCFUCFUCGALACGLCGAL14ACGLCGALGLUSIDEtg	0.00536494	0.0107149	0.00801672	0.00272566	0.00547493	0.00378108	-0.00423564	-0.528351	-1.08421	-0.999993	0	0	-1
1440	FUCFUCGALACGLCGALGLUSIDEte	-16.5883	-0.00193584	-6.71096	-14.4216	-4.57248	-8.82415	-2.11318	-0.314885	0.394937	-0.212283	9.51904e-61	1.10131e-60	-1
1441	FUCFUCGALACGLCGALGLUSIDEtg	0.00193584	16.5883	6.71096	4.57248	14.4216	8.82415	2.11318	0.314885	0.394937	0.212283	9.51904e-61	1.10131e-60	1
1442	FUCGAL14ACGLCGALGLUSIDEte	-0.010677	-0.00654256	-0.00866724	-0.00837408	-0.00223118	-0.00587386	0.00279338	0.322292	-0.561264	0.905743	0	0	1
1443	FUCGAL14ACGLCGALGLUSIDEtg	0.00654256	0.010677	0.00866724	0.00223118	0.00837408	0.00587386	-0.00279338	-0.322292	-0.561264	-0.905743	0	0	-1
1444	FUCGALFUCGALACGLCGALGLUSIDEte	-27.7296	-2.9675	-13.9599	-23.9479	-0.88013	-10.7653	3.19455	0.228838	-0.374895	0.304221	9.1483e-123	1.12876e-122	1
1445	FUCGALFUCGALACGLCGALGLUSIDEtg	0.0188284	8.05909	4.42465	0.000105562	3.28883	1.11308	-3.31157	-0.748437	-1.99101	-0.81128	0	0	-1
1446	FUCGALGBSIDEte	0.0030335	2.08329	1.25318	1.84564	4.84742	3.64822	2.39505	1.91118	1.5416	0.997649	0	0	1
1447	FUCGALGBSIDEtg	-2.08329	-0.0030335	-1.25318	-4.84742	-1.84564	-3.64822	-2.39505	-1.91118	1.5416	-0.997649	0	0	-1
1448	FUCtly	2.24013	15.4105	6.3792	4.81074	17.6361	9.25552	2.87631	0.450889	0.536937	0.534152	0	0	1
1449	FUMAC	15.838	35.8902	24.8053	0.00506611	28.8013	11.7443	-13.061	-0.526541	-1.07869	-0.811761	0	0	-1
1450	FUMm	27.5624	228.072	132.633	-765.92	-494.006	-665.525	-798.157	-6.01781	2.32706	-1	0	0	-1
1451	FUMSO3tm	-202.982	-2.80223	-103.279	-210.57	393.728	53.5789	156.858	1.51878	-0.946812	0.754197	0	0	1
1452	FUMSO4tm	313.885	594.355	426.343	-684.643	-197.259	-430.762	-857.105	-2.01036	0.0148751	-1	0	0	-1
1453	FUMtm	-714.635	-284.153	-447.35	52.9338	601.553	292.58	739.93	1.65403	-0.61257	1	0	0	1
1454	FUMTSULtm	-187.86	-4.69167	-89.853	-531.179	403.907	122.081	211.934	2.35868	0.442203	0.595993	0	0	1
1455	FUT11g	0.0030335	2.08329	1.25318	1.84564	4.84742	3.64822	2.39505	1.91118	1.5416	0.997649	0	0	1
1456	FUT12g	9.44553	27.2241	18.5245	6.69879	23.2996	15.45	-3.07451	-0.16597	-0.261829	-0.456732	3.9872e-274	5.53851e-274	-1
1457	FUT14g	0.436871	4.74644	2.7349	1.25113	4.1833	2.37809	-0.356807	-0.130465	-0.201683	-0.293705	1.47327e-114	1.80665e-114	-1
1458	FUT15g	0.0753054	1.27983	0.691711	1.00214	1.66369	1.38529	0.693574	1.00269	1.00194	0.975288	0	0	1
1459	FUT16g	0.0308195	1.33158	0.572112	1.91136	3.80834	2.90259	2.33048	4.07346	2.34297	1	0	0	1
1460	FUT17g	4.61544e-05	0.788839	0.379108	1.0107	1.75023	1.32176	0.942657	2.48651	1.80178	1	0	0	1
1461	FUT18g	3.67899e-05	0.581478	0.196091	1.25767	2.45637	1.97508	1.77899	9.07227	3.33232	1	0	0	1
1462	FUT32g	0.0922561	4.30284	2.04565	0.785762	4.75863	2.19182	0.146165	0.0714512	0.0995662	0.134199	2.63006e-25	2.87379e-25	0
1463	FUT33g	0.0519937	6.18011	2.93919	0.769179	2.53007	1.51793	-1.42126	-0.483555	-0.953314	-0.387683	4.24184e-198	5.56893e-198	-1
1464	FUT34g	0.00193584	16.5883	6.71096	4.57248	14.4216	8.82415	2.11318	0.314885	0.394937	0.212283	9.51904e-61	1.10131e-60	1
1465	FUT35g	0.0188284	8.05909	4.42465	0.000105562	3.28883	1.11308	-3.31157	-0.748437	-1.99101	-0.81128	0	0	-1
1466	FUT910g	1.35277e-06	0.00233053	0.000969045	0.00213046	0.00304573	0.00258508	0.00161603	1.66765	1.41557	0.99763	0	0	1
1467	FUT911g	1.35278e-06	0.00233053	0.000969045	0.00213046	0.00304573	0.00258508	0.00161603	1.66765	1.41557	0.99763	0	0	1
1468	FUT91g	0.00654256	0.010677	0.00866724	0.00223118	0.00837408	0.00587386	-0.00279338	-0.322292	-0.561264	-0.905743	0	0	-1
1469	FUT92g	0.000441253	0.00263744	0.00154684	0.00334063	0.00479742	0.00396097	0.00241413	1.56069	1.35653	1	0	0	1
1470	FUT93g	0.0164872	0.0279743	0.0219063	0.0119926	0.0201703	0.0146573	-0.00724899	-0.330909	-0.579726	-0.993728	0	0	-1
1471	FUT94g	0.00536494	0.0107149	0.00801672	0.00272566	0.00547493	0.00378108	-0.00423564	-0.528351	-1.08421	-0.999993	0	0	-1
1472	FUT95g	0.00536494	0.0107149	0.00801672	0.00272566	0.00547493	0.00378108	-0.00423564	-0.528351	-1.08421	-0.999993	0	0	-1
1473	FUT96g	0.00164452	0.00379549	0.00256645	0.00158141	0.00346928	0.00257899	1.25355e-05	0.00488438	0.00702951	0.0130974	0.310368	0.312758	0
1474	FUT97g	0.00164452	0.00379549	0.00256645	0.00158141	0.00346928	0.00257899	1.25355e-05	0.00488438	0.00702951	0.0130974	0.310368	0.312758	0
1475	FUT98g	3.26467e-06	0.00139519	0.000754523	0.000617053	0.00177976	0.00108195	0.000327427	0.433952	0.519996	0.618544	0	0	1
1476	FUT99g	1.35278e-06	0.00233053	0.000969045	0.00213046	0.00304573	0.00258508	0.00161603	1.66765	1.41557	0.99763	0	0	1
1477	G14T18g	1.43564	2.45703	1.96529	1.00003	1.52865	1.2015	-0.763788	-0.388639	-0.709904	-0.999053	0	0	-1
1478	G14T19g	1.43564	2.45703	1.96529	1.00003	1.52865	1.2015	-0.763788	-0.388639	-0.709904	-0.999053	0	0	-1
1479	G14T20g	1.43564	2.45703	1.96529	1.00003	1.52865	1.2015	-0.763788	-0.388639	-0.709904	-0.999053	0	0	-1
1480	G14T21g	1.43564	2.45703	1.96529	1.00003	1.52865	1.2015	-0.763788	-0.388639	-0.709904	-0.999053	0	0	-1
1481	G14T2g	1.00018	2.39551	1.41781	1.00018	1.57168	1.21315	-0.204663	-0.144351	-0.224909	-0.425131	8.60267e-238	1.16609e-237	-1
1482	G14T3g	1.00018	2.39551	1.41781	1.00018	1.57168	1.21315	-0.204663	-0.144351	-0.224909	-0.425131	8.60267e-238	1.16609e-237	-1
1483	G14T4g	1.00018	2.39551	1.41781	1.00018	1.57168	1.21315	-0.204663	-0.144351	-0.224909	-0.425131	8.60267e-238	1.16609e-237	-1
1484	G14T5g	1.00018	2.39551	1.41781	1.00018	1.57168	1.21315	-0.204663	-0.144351	-0.224909	-0.425131	8.60267e-238	1.16609e-237	-1
1485	G3PD2m	0.00694705	108.686	44.3888	46.9571	184.021	119.987	75.5986	1.7031	1.43461	0.914028	0	0	1
1486	G5SADrm	25.6545	351.534	206.186	5.42088	237.131	122.668	-83.5174	-0.405059	-0.749182	-0.631184	0	0	-1
1487	G5SDym	0.000793487	80.2534	36.6276	0.00123976	39.0384	15.5649	-21.0626	-0.575049	-1.23463	-0.365823	1.29052e-176	1.66945e-176	-1
1488	G6PDH1rer	-914.87	-538.838	-764.47	-310.17	92.6878	-135.785	628.686	0.822381	-2.49314	1	0	0	1
1489	G6PDH2rer	673.451	999.984	879.169	321.966	536.534	417.244	-461.924	-0.52541	-1.07525	-1	0	0	-1
1490	G6PPer	1.00421	88.9354	31.7509	1.00511	93.5974	44.1044	12.3536	0.389078	0.474128	0.321959	2.93609e-137	3.66665e-137	1
1491	G6Pter	-617.235	-93.9645	-315.124	-629.336	-334.867	-446.831	-131.707	-0.417952	0.503808	-0.627333	0	0	-1
1492	GABAVESSEC	0.000116531	0.000350896	0.00022269	8.2801e-09	0.000228718	0.000103772	-0.000118919	-0.53401	-1.10163	-0.794253	0	0	-1
1493	GACMTRc	-53.779	272.894	106.716	-47.266	159.282	67.4095	-39.3068	-0.36833	-0.662757	-0.341605	2.87623e-154	3.64689e-154	-1
1494	GACPAILter	35.0343	70.8781	49.2026	7.98613	27.6007	17.5139	-31.6888	-0.644046	-1.49024	-1	0	0	-1
1495	GAL3ST11	0.491403	9.95329	5.89611	0.0969151	3.63917	1.86676	-4.02935	-0.683391	-1.65923	-0.954987	0	0	-1
1496	GAL3ST12	0.313031	3.75688	1.3169	0.0079858	2.57573	1.07674	-0.240162	-0.182369	-0.290479	-0.129865	8.41304e-24	9.16341e-24	0
1497	GALACGLCGALGBSIDEte	0.000123326	0.932106	0.331923	1.4613	2.86565	2.07092	1.73899	5.23914	2.64135	1	0	0	1
1498	GALACGLCGALGBSIDEtg	-0.932106	-0.000123326	-0.331923	-2.86565	-1.4613	-2.07092	-1.73899	-5.23914	2.64135	-1	0	0	-1
1499	GALASE10ly	2.13946	3.29874	2.50685	4.24953	5.31219	4.74827	2.24142	0.894115	0.921524	1	0	0	1
1500	GALASE11ly	2.13946	3.29874	2.50685	4.24953	5.31219	4.74827	2.24142	0.894115	0.921524	1	0	0	1
1501	GALASE12ly	2.13946	3.29874	2.50685	4.24953	5.31219	4.74827	2.24142	0.894115	0.921524	1	0	0	1
1502	GALASE13ly	2.13946	3.29874	2.50685	4.24953	5.31219	4.74827	2.24142	0.894115	0.921524	1	0	0	1
1503	GALASE14ly	2.13946	3.29874	2.50685	4.24953	5.31219	4.74827	2.24142	0.894115	0.921524	1	0	0	1
1504	GALASE15ly	2.13946	3.29874	2.50685	4.24953	5.31219	4.74827	2.24142	0.894115	0.921524	1	0	0	1
1505	GALASE16ly	3.24476	5.63391	4.2941	2.05398	3.50775	2.63227	-1.66183	-0.387003	-0.706047	-0.999698	0	0	-1
1506	GALASE17ly	5.92296	9.3262	7.31269	5.16043	8.79801	7.20512	-0.10757	-0.01471	-0.0213797	-0.0323094	0.0123315	0.0125747	0
1507	GALASE18ly	5.92296	9.3262	7.31269	5.16043	8.79801	7.20512	-0.10757	-0.01471	-0.0213797	-0.0323094	0.0123315	0.0125747	0
1508	GALASE19ly	51.8871	114.364	79.116	164.963	226.34	193.602	114.486	1.44707	1.29105	1	0	0	1
1509	GALASE1ly	1.00005	3.77551	1.82202	5.46167	8.09968	6.732	4.90998	2.6948	1.8855	1	0	0	1
1510	GALASE20ly	2.60963	3.9169	3.01859	2.8491	5.70964	4.57285	1.55426	0.514896	0.599219	0.920703	0	0	1
1511	GALASE3ly	2.13946	3.29874	2.50685	4.24953	5.31219	4.74827	2.24142	0.894115	0.921524	1	0	0	1
1512	GALASE4ly	2.13946	3.29874	2.50685	4.24953	5.31219	4.74827	2.24142	0.894115	0.921524	1	0	0	1
1513	GALASE5ly	2.13946	3.29874	2.50685	4.24953	5.31219	4.74827	2.24142	0.894115	0.921524	1	0	0	1
1514	GALASE6ly	2.13946	3.29874	2.50685	4.24953	5.31219	4.74827	2.24142	0.894115	0.921524	1	0	0	1
1515	GALASE7ly	2.13946	3.29874	2.50685	4.24953	5.31219	4.74827	2.24142	0.894115	0.921524	1	0	0	1
1516	GALASE8ly	2.13946	3.29874	2.50685	4.24953	5.31219	4.74827	2.24142	0.894115	0.921524	1	0	0	1
1517	GALASE9ly	2.13946	3.29874	2.50685	4.24953	5.31219	4.74827	2.24142	0.894115	0.921524	1	0	0	1
1518	GALC	0.00331275	11.2631	5.28991	3.82456	15.4071	8.81167	3.52176	0.66575	0.736172	0.532891	0	0	1
1519	GALFUC12GAL14ACGLCGALGLUSIDEte	-3.81133	-0.000811291	-2.00087	-2.8736	-0.000251343	-0.96023	1.04064	0.520094	-1.05918	0.55278	0	0	1
1520	GALFUC12GAL14ACGLCGALGLUSIDEtg	0.000811291	3.81133	2.00087	0.000251343	2.8736	0.96023	-1.04064	-0.520094	-1.05918	-0.55278	0	0	-1
1521	GALFUCGALACGLCGAL14ACGLCGALGLUSIDEte	-0.724581	-0.000409182	-0.184987	-2.49192	-0.82311	-1.57704	-1.39206	-7.52516	3.09173	-1	0	0	-1
1522	GALFUCGALACGLCGAL14ACGLCGALGLUSIDEtg	0.000409182	0.724581	0.184987	0.82311	2.49192	1.57704	1.39206	7.52516	3.09173	1	0	0	1
1523	GALGALFUCFUCGALACGLCGALACGLCGAL14ACGLCGALGLUSIDEte	-0.581478	-3.67899e-05	-0.196091	-2.45637	-1.25767	-1.97508	-1.77899	-9.07227	3.33232	-1	0	0	-1
1524	GALGALFUCFUCGALACGLCGALACGLCGAL14ACGLCGALGLUSIDEtg	3.67899e-05	0.581478	0.196091	1.25767	2.45637	1.97508	1.77899	9.07227	3.33232	1	0	0	1
1525	GALGALGALTHCRMte	0.000375342	3.13211	1.00131	5.24877	8.45056	6.52258	5.52127	5.51406	2.70356	1	0	0	1
1526	GALGALGALTHCRMtg	-3.13211	-0.000375342	-1.00131	-8.45056	-5.24877	-6.52258	-5.52127	-5.51406	2.70356	-1	0	0	-1
1527	GALGLUSIDEtg	-401.243	-64.4119	-185.026	-566.464	-65.9469	-382.457	-197.43	-1.06704	1.04757	-0.805891	0	0	-1
1528	GALGLUSIDEtl	-518.495	-243.896	-378.497	-586.689	-71.5475	-353.866	24.6313	0.0650765	-0.0970798	0.100191	8.47347e-15	8.98997e-15	0
1529	GALGT1	0.00685062	3.93746	1.37287	1.0593	4.18494	2.17076	0.797887	0.581182	0.661004	0.587546	0	0	1
1530	GALGT2	0.00227837	2.17891	0.78699	0.0102358	1.7554	0.801874	0.0148841	0.0189127	0.0270304	0.098191	2.84108e-14	3.01064e-14	0
1531	GALGT3	0.0356781	3.42271	1.83642	0.000365817	3.60287	0.92183	-0.914594	-0.49803	-0.994326	-0.565332	0	0	-1
1532	GALGT4	2.64087e-06	0.000839739	0.000318311	0.00080491	0.00297099	0.00183868	0.00152037	4.77636	2.53016	0.999986	0	0	1
1533	GALNACT1g	2.60705	5.77983	3.8628	2.10873	5.10435	3.26766	-0.595136	-0.154069	-0.241387	-0.404115	4.56775e-215	6.0934e-215	-1
1534	GALNACT2g	0.819678	2.32096	1.57705	0.116744	1.87924	1.05362	-0.523429	-0.331904	-0.581873	-0.602725	0	0	-1
1535	GALNACT3g	0.00109163	2.42867	0.672776	0.000182324	2.50694	1.18425	0.511474	0.760244	0.815775	0.3875	6.49851e-198	8.52739e-198	1
1536	GALNACT4g	0.0606905	1.28595	0.541103	0.00284005	0.750948	0.246578	-0.294525	-0.544305	-1.13386	-0.735392	0	0	-1
1537	GALNACT5g	0.393097	2.36148	1.07187	0.08996	1.4438	0.783214	-0.288656	-0.269301	-0.452652	-0.449464	1.53884e-265	2.12697e-265	-1
1538	GALNTg	28.7141	42.256	35.6225	22.3551	36.9595	28.3381	-7.28432	-0.204487	-0.330042	-0.901668	0	0	-1
1539	GALOR	-564.274	-178.808	-339.291	-651.915	-408.213	-550.995	-211.704	-0.623959	0.699516	-0.915812	0	0	-1
1540	GALSIDEtg	17.5278	34.0843	24.6985	-4.76736	7.24138	0.723368	-23.9752	-0.970712	-5.09355	-1	0	0	-1
1541	GALSIDEtl	-36.4822	2.50475	-13.8256	-9.0615	26.4644	5.79064	19.6162	1.41884	-1.25554	0.927755	0	0	1
1542	GALt1r	523.329	808.658	663.093	398.984	640.737	540.612	-122.481	-0.184712	-0.294619	-0.899741	0	0	-1
1543	GALT2g	2.60984	5.78235	3.86539	2.11001	5.10469	3.26872	-0.596665	-0.154361	-0.241886	-0.405016	5.11859e-216	6.83682e-216	-1
1544	GALTg	2.60984	5.78235	3.86539	2.11001	5.10469	3.26872	-0.596665	-0.154361	-0.241886	-0.405016	5.11859e-216	6.83682e-216	-1
1545	GALtly	293.207	484.962	390.892	452.726	639.741	519.528	128.636	0.329083	0.410431	0.995964	0	0	1
1546	GAMt1r	3.1368	99.9481	40.3658	1.29242	59.4276	25.4358	-14.93	-0.369867	-0.666273	-0.345612	7.36117e-158	9.36603e-158	-1
1547	GAMYe	0.0267185	0.0748865	0.05106	0.0349094	0.0629676	0.0522788	0.00121878	0.0238696	0.0340319	0.196714	2.02692e-52	2.31273e-52	0
1548	GAO1	141.43	293.888	217.855	53.0504	293.396	158.288	-59.5668	-0.273425	-0.460816	-0.535797	0	0	-1
1549	GAO1g	0.331238	164.321	82.2042	75.0443	333.458	220.192	137.988	1.6786	1.42148	0.929465	0	0	1
1550	GAO2	1.05365e-06	0.00407202	0.00184391	0.00626373	0.00996932	0.00818109	0.00633718	3.43681	2.14952	1	0	0	1
1551	GAO2g	4.93635e-07	0.0127494	0.00485634	4.0459e-06	0.0108193	0.00355728	-0.00129906	-0.267498	-0.449095	-0.21091	5.47169e-60	6.32014e-60	-1
1552	GARFT	6.49902	15.8015	10.7058	1.31659	8.97153	5.28237	-5.42342	-0.506587	-1.01913	-0.9521	0	0	-1
1553	GASNASE2ly	1.00037	1.89845	1.41838	10.0341	19.4245	15.585	14.1666	9.98786	3.45784	1	0	0	1
1554	GASNASE3ly	2.13946	3.29874	2.50685	4.24953	5.31219	4.74827	2.24142	0.894115	0.921524	1	0	0	1
1555	GASNASEly	0.344562	221.383	46.2872	0.263037	138.43	43.5936	-2.69351	-0.0581913	-0.0864941	0.0282638	0.0285853	0.0290623	0
1556	GBA	46.409	320.773	192.17	476.046	673.834	582.845	390.675	2.03297	1.60073	1	0	0	1
1557	GBAl	19.4626	55.5836	40.7704	4.00182	33.6159	16.3813	-24.3892	-0.598207	-1.31548	-0.951283	0	0	-1
1558	GBGT1	0.0022931	0.00664232	0.0046332	4.37096e-06	0.00228018	0.00104489	-0.00358831	-0.774478	-2.14866	-1	0	0	-1
1559	GBSIDEte	-214.347	-37.027	-123.496	-119.047	-23.7001	-74.2707	49.2253	0.398598	-0.733598	0.630822	0	0	1
1560	GBSIDEtl	-63.0187	48.7995	-7.45942	-38.9316	31.6395	-5.66355	1.79588	0.240753	-0.397358	0.0313304	0.0152375	0.0155156	0
1561	GCALDDm	55.5258	114.897	88.313	49.7757	124.994	89.9432	1.63019	0.0184592	0.0263882	0.0480462	0.000198114	0.000203924	0
1562	GCC2am	0.020823	89.7751	37.7714	0.00669551	84.2088	26.5211	-11.2503	-0.297851	-0.510152	-0.268502	4.6276e-96	5.58303e-96	-1
1563	GCC2bim	0.020823	89.7751	37.7714	0.00669551	84.2088	26.5211	-11.2503	-0.297851	-0.510152	-0.268502	4.6276e-96	5.58303e-96	-1
1564	GCC2cm	226.387	446.271	340.643	570.935	762.174	665.74	325.097	0.954361	0.966697	1	0	0	1
1565	GCCam	15.6206	219.602	106.024	0.00684092	175.049	55.649	-50.3751	-0.475129	-0.929964	-0.599256	0	0	-1
1566	GCCbim	15.6206	219.602	106.024	0.00684092	175.049	55.649	-50.3751	-0.475129	-0.929964	-0.599256	0	0	-1
1567	GCCcm	15.6206	219.602	106.024	0.00684092	175.049	55.649	-50.3751	-0.475129	-0.929964	-0.599256	0	0	-1
1568	GCHOLAt	-850.509	-472.747	-607.092	-967.096	-435.285	-692.479	-85.3873	-0.14065	0.189856	-0.533034	0	0	-1
1569	GCHOLAt2	0.00759653	0.0204026	0.0142084	0.00141992	0.00912258	0.00604792	-0.00816049	-0.574342	-1.23223	-0.993914	0	0	-1
1570	GCHOLAte	-52.8418	388.153	219.182	-273.942	161.789	-98.4151	-317.598	-1.44901	-1.15518	-0.957042	0	0	-1
1571	GCHOLAtx	59.3439	343.492	208.081	161.892	315.428	240.152	32.0714	0.15413	0.206805	0.123587	1.04428e-21	1.1301e-21	0
1572	GCNTg	3.67899e-05	0.581478	0.196091	1.25767	2.45637	1.97508	1.77899	9.07227	3.33232	1	0	0	1
1573	GD1B2te	5.57809e-05	2.25465	0.648897	1.00631	3.75129	1.88449	1.2356	1.90415	1.53812	0.885978	0	0	1
1574	GD1B2tg	-2.25465	-5.57809e-05	-0.648897	-3.75129	-1.00631	-1.88449	-1.2356	-1.90415	1.53812	-0.885978	0	0	-1
1575	GD1Cte	0.00224413	0.00504422	0.00348597	0.05914	0.0933693	0.0773018	0.0738158	21.1751	4.47087	1	0	0	1
1576	GD1Ctg	-0.00107492	-2.17914e-06	-0.000433272	-0.00289817	-0.00117386	-0.0021725	-0.00173922	-4.01417	2.32601	-1	0	0	-1
1577	GDPFUCtg	25.1699	64.2273	45.1952	31.2963	64.1827	48.7419	3.54668	0.0784748	0.108992	0.226762	4.66242e-69	5.45794e-69	1
1578	GDPtg	-64.2273	-25.1699	-45.1952	-64.1827	-31.2963	-48.7419	-3.54668	-0.0784748	0.108992	-0.226762	4.66242e-69	5.45794e-69	-1
1579	GFUCS	1.0026	51.0306	18.5343	34.9808	104.596	62.5378	44.0035	2.37416	1.75453	0.975896	0	0	1
1580	GGH_10FTHF5GLUe	1.00128	41.2076	9.77494	1.00644	34.7309	14.8058	5.03087	0.51467	0.599004	0.409952	2.91162e-221	3.90624e-221	1
1581	GGH_10FTHF5GLUl	13.9775	36.7214	28.064	17.7486	38.693	27.1948	-0.869222	-0.0309728	-0.045391	-0.159978	2.9225e-35	3.24518e-35	0
1582	GGH_10FTHF6GLUe	1.34696	292.972	168.556	193.461	448.03	318.277	149.721	0.88826	0.917058	0.905544	0	0	1
1583	GGH_10FTHF6GLUl	4.54971	8.91086	6.51319	1.87219	5.88579	4.12731	-2.38588	-0.366315	-0.658163	-0.957789	0	0	-1
1584	GGH_10FTHF7GLUe	1.14136	280.58	110.689	517.085	842.093	661.315	550.626	4.97455	2.57883	1	0	0	1
1585	GGH_10FTHF7GLUl	1.07332	3.39846	2.139	1.00213	2.19067	1.58324	-0.555762	-0.259823	-0.434059	-0.547169	0	0	-1
1586	GGH_5DHFe	1.02923	52.4783	23.6789	10.4527	51.9913	28.7303	5.05144	0.213331	0.278973	0.28717	1.32675e-109	1.6191e-109	1
1587	GGH_5DHFl	2.93548	17.3009	9.00894	3.14878	16.7924	9.17351	0.164574	0.0182679	0.0261172	0.0793205	8.05953e-10	8.44347e-10	0
1588	GGH_5THFe	1.06446	41.8412	22.5006	1.01537	67.054	36.5538	14.0533	0.624574	0.700061	0.516926	0	0	1
1589	GGH_5THFl	2.09035	23.4122	12.6391	5.51282	23.4111	14.6694	2.03027	0.160634	0.214913	0.247474	6.84631e-82	8.13758e-82	1
1590	GGH_6DHFe	288.334	497.232	406.643	145.843	502.542	323.162	-83.4806	-0.205292	-0.331504	-0.413609	3.43768e-225	4.62429e-225	-1
1591	GGH_6DHFl	2.07976	8.56021	6.29469	2.41506	8.42754	5.32447	-0.97022	-0.154133	-0.241497	-0.359981	4.37987e-171	5.63978e-171	-1
1592	GGH_6THFe	174.741	517.967	380.875	346.9	551.891	428.212	47.337	0.124285	0.169008	0.245074	2.3959e-80	2.84173e-80	1
1593	GGH_6THFl	1.34178	4.42434	2.96214	3.53579	6.07758	4.95917	1.99703	0.674185	0.743459	0.974025	0	0	1
1594	GGH_7DHFe	69.5318	297.516	211.259	90.7193	307.161	201.573	-9.68665	-0.0458519	-0.0677149	-0.121829	3.86364e-21	4.17138e-21	0
1595	GGH_7DHFl	1.05265	2.70732	1.89367	1.29135	2.95925	2.30601	0.41234	0.217746	0.284214	0.590024	0	0	1
1596	GGH_7THFe	47.5582	185.217	97.6053	101.928	383.06	206.45	108.844	1.11515	1.08076	0.899453	0	0	1
1597	GGH_7THFl	1.00004	1.68821	1.36636	1.97013	3.132	2.60618	1.23983	0.907398	0.931606	1	0	0	1
1598	GGLUCT	842.193	991.502	921.918	856.169	980.091	941.791	19.8732	0.0215564	0.0307689	0.374361	7.3725e-185	9.59348e-185	0
1599	GGNG	3.96953e-05	1.11886	0.489949	2.96163	6.35749	4.70329	4.21334	8.59956	3.26297	1	0	0	1
1600	GGT_L	0.131554	0.531403	0.32354	0.117759	0.548983	0.283434	-0.0401052	-0.123958	-0.190927	-0.239648	6.53885e-77	7.72621e-77	-1
1601	GGT5r	0.0278763	0.0461756	0.0372745	1.0136	278.635	128.78	128.743	3453.92	11.7544	1	0	0	1
1602	GGT6	222.968	543.289	407.564	-480.38	-40.0086	-202.892	-610.456	-1.49782	-1.00632	-1	0	0	-1
1603	GHMT2rm	343.317	498.808	411.909	541.906	722.868	631.928	220.02	0.534147	0.617437	1	0	0	1
1604	GHMT3	0.0804509	7.49288	3.89599	0.00218853	6.10495	2.39483	-1.50116	-0.385308	-0.702066	-0.541854	0	0	-1
1605	GLACO	25.5818	308.912	196.146	0.0493806	0.0884821	0.0630131	-196.083	-0.999679	-11.604	-1	0	0	-1
1606	GLACter	-644.193	-379.561	-505.486	-999.951	-565.827	-820.073	-314.587	-0.622346	0.698082	-0.972693	0	0	-1
1607	GLAl	18.5496	49.147	31.3931	1.01079	24.387	11.7897	-19.6033	-0.624449	-1.41292	-0.99516	0	0	-1
1608	GLB1	1.05016	120.367	52.0465	1.02102	176.034	68.0925	16.0461	0.308303	0.387697	0.259577	6.60436e-90	7.92464e-90	1
1609	GLBRAN	3.96953e-05	1.11886	0.489949	2.96163	6.35749	4.70329	4.21334	8.59956	3.26297	1	0	0	1
1610	GLCAASE1ly	1.00048	2.30936	1.47024	1.00023	2.34845	1.54203	0.0717886	0.0488278	0.0687778	0.129482	1.13694e-23	1.23479e-23	0
1611	GLCAASE4ly	2.01937	4.8332	3.33461	2.27183	4.24672	3.25798	-0.0766336	-0.0229813	-0.0335419	-0.0932216	5.1812e-13	5.47347e-13	0
1612	GLCAASE5ly	7.22993	11.3325	9.65503	5.15547	12.3593	8.05758	-1.59745	-0.165452	-0.260933	-0.587769	0	0	-1
1613	GLCAASE6ly	3.7374	9.44354	6.56354	3.87382	7.38963	5.31219	-1.25134	-0.190651	-0.305166	-0.490692	0	0	-1
1614	GLCAASE7ly	3.46387	6.25631	4.68218	2.53057	4.8492	3.53898	-1.1432	-0.244159	-0.403846	-0.911683	0	0	-1
1615	GLCAASE8ly	1.0004	17.4611	5.45611	1.00324	16.1947	8.75361	3.2975	0.604368	0.682005	0.453417	3.41997e-270	4.74064e-270	1
1616	GLCAASE9ly	1.0004	17.4611	5.45611	1.00324	16.1947	8.75361	3.2975	0.604368	0.682005	0.453417	3.41997e-270	4.74064e-270	1
1617	GLCAE1g	0.429915	1.79351	1.14218	0.00193647	0.768504	0.266539	-0.875637	-0.766639	-2.09937	-0.956763	0	0	-1
1618	GLCAE2g	0.00206534	0.00297109	0.0025885	2.412e-05	0.00254093	0.00105974	-0.00152876	-0.590597	-1.28841	-0.989723	0	0	-1
1619	GLCAT2g	0.819678	2.32096	1.57705	0.116744	1.87924	1.05362	-0.523429	-0.331904	-0.581873	-0.602725	0	0	-1
1620	GLCAT3g	0.00109163	2.42867	0.672776	0.000182324	2.50694	1.18425	0.511474	0.760244	0.815775	0.3875	6.49851e-198	8.52739e-198	1
1621	GLCAT4g	0.0606905	1.28595	0.541103	0.00284005	0.750948	0.246578	-0.294525	-0.544305	-1.13386	-0.735392	0	0	-1
1622	GLCAT5g	0.393097	2.36148	1.07187	0.08996	1.4438	0.783214	-0.288656	-0.269301	-0.452652	-0.449464	1.53884e-265	2.12697e-265	-1
1623	GLCAT6g	0.00206534	0.00297109	0.0025885	2.412e-05	0.00254093	0.00105974	-0.00152876	-0.590597	-1.28841	-0.989723	0	0	-1
1624	GLCAT7g	0.00206534	0.00297109	0.0025885	2.412e-05	0.00254093	0.00105974	-0.00152876	-0.590597	-1.28841	-0.989723	0	0	-1
1625	GLCAT8g	0.00206534	0.00297109	0.0025885	2.412e-05	0.00254093	0.00105974	-0.00152876	-0.590597	-1.28841	-0.989723	0	0	-1
1626	GLCAT9g	0.00206534	0.00297109	0.0025885	2.412e-05	0.00254093	0.00105974	-0.00152876	-0.590597	-1.28841	-0.989723	0	0	-1
1627	GLCATg	2.60984	5.78235	3.86539	2.11001	5.10469	3.26872	-0.596665	-0.154361	-0.241886	-0.405016	5.11859e-216	6.83682e-216	-1
1628	GLCMter	452.085	744.389	577.54	344.9	523.043	440.766	-136.774	-0.236822	-0.389908	-0.945081	0	0	-1
1629	GLCNACASE1ly	1.00048	2.30936	1.47024	1.00023	2.34845	1.54203	0.0717886	0.0488278	0.0687778	0.129482	1.13694e-23	1.23479e-23	0
1630	GLCNACASE2ly	1.00048	2.30936	1.47024	1.00023	2.34845	1.54203	0.0717886	0.0488278	0.0687778	0.129482	1.13694e-23	1.23479e-23	0
1631	GLCNACASE3ly	1.00048	2.30936	1.47024	1.00023	2.34845	1.54203	0.0717886	0.0488278	0.0687778	0.129482	1.13694e-23	1.23479e-23	0
1632	GLCNACASE4ly	1.00048	2.30936	1.47024	1.00023	2.34845	1.54203	0.0717886	0.0488278	0.0687778	0.129482	1.13694e-23	1.23479e-23	0
1633	GLCNACASE5ly	1.00048	2.30936	1.47024	1.00023	2.34845	1.54203	0.0717886	0.0488278	0.0687778	0.129482	1.13694e-23	1.23479e-23	0
1634	GLCNACDASg	0.00206534	0.00297109	0.0025885	2.412e-05	0.00254093	0.00105974	-0.00152876	-0.590597	-1.28841	-0.989723	0	0	-1
1635	GLCNACT1g	0.00206534	0.00297109	0.0025885	2.412e-05	0.00254093	0.00105974	-0.00152876	-0.590597	-1.28841	-0.989723	0	0	-1
1636	GLCNACT2g	0.00206534	0.00297109	0.0025885	2.412e-05	0.00254093	0.00105974	-0.00152876	-0.590597	-1.28841	-0.989723	0	0	-1
1637	GLCNACT3g	0.00206534	0.00297109	0.0025885	2.412e-05	0.00254093	0.00105974	-0.00152876	-0.590597	-1.28841	-0.989723	0	0	-1
1638	GLCNACT4g	0.00206534	0.00297109	0.0025885	2.412e-05	0.00254093	0.00105974	-0.00152876	-0.590597	-1.28841	-0.989723	0	0	-1
1639	GLCNACT5g	0.00206534	0.00297109	0.0025885	2.412e-05	0.00254093	0.00105974	-0.00152876	-0.590597	-1.28841	-0.989723	0	0	-1
1640	GLCt1r	458.213	739.282	595.199	1.01355	235.173	87.9118	-507.288	-0.852299	-2.75924	-1	0	0	-1
1641	GLCt2_2	-374.57	161.883	-136.086	-211.875	351.56	4.42768	140.514	1.03254	-4.94183	0.526704	0	0	1
1642	GLCter	618.703	927.918	738.385	380.111	567.628	478.257	-260.128	-0.352294	-0.626588	-1	0	0	-1
1643	GLCtg	1.00059	16.3333	3.8026	23.7981	56.7365	40.941	37.1384	9.76658	3.42849	1	0	0	1
1644	GLCtly	61.6132	182.946	121.914	25.1327	112.626	70.0173	-51.8971	-0.425685	-0.800086	-0.827962	0	0	-1
1645	GLCURter	430.524	677.132	577.729	0.0231916	181.93	66.2096	-511.52	-0.885397	-3.12528	-1	0	0	-1
1646	GLCURtly	-93.9217	-57.4082	-70.5085	-88.0161	-48.1986	-64.8255	5.68307	0.0806012	-0.121237	0.268229	7.19499e-96	8.67556e-96	1
1647	GLDBRAN	603.025	815.24	717.543	336.936	621.717	443.228	-274.315	-0.382297	-0.695016	-0.99986	0	0	-1
1648	GLGNS1	3.96953e-05	1.11886	0.489949	2.96163	6.35749	4.70329	4.21334	8.59956	3.26297	1	0	0	1
1649	GLNALANaEx	1.22099	226.273	127.357	1.00481	124.986	45.3199	-82.0372	-0.644151	-1.49066	-0.841958	0	0	-1
1650	GLNASNNaEx	26.9646	222.264	131.503	1.00785	180.532	66.3508	-65.1525	-0.495444	-0.986914	-0.63325	0	0	-1
1651	GLNCYSNaEx	98.828	242.205	163.737	1.20067	228.441	119.671	-44.0652	-0.269123	-0.452299	-0.413529	4.19195e-225	5.63821e-225	-1
1652	GLNLASEer	-430.159	-204.071	-309.34	-999.883	-565.771	-820.01	-510.67	-1.65084	1.40645	-1	0	0	-1
1653	GLNSERNaEx	1.08095	277.492	150.638	174.224	331.187	259.667	109.029	0.723783	0.785578	0.819746	0	0	1
1654	GLNTHRNaEx	1.05066	113.613	43.6931	1.01603	142.919	54.5101	10.817	0.247567	0.319117	0.168529	6.08052e-39	6.80392e-39	0
1655	GLNtm	63.2681	221.555	132.74	95.6962	289.591	181.551	48.8113	0.367721	0.451774	0.622716	0	0	1
1656	GLNtN1	-999.982	-801.478	-917.236	-0.0999941	-0.080764	-0.0908635	917.145	0.999901	-13.3013	1	0	0	1
1657	GLPASE1	708.099	818.375	761.337	761.089	853.768	810.547	49.2097	0.0646359	0.0903601	0.913798	0	0	1
1658	GLPASE2	1.00005	11.7793	4.69561	1.00067	20.9828	10.2102	5.5146	1.17441	1.12063	0.652483	0	0	1
1659	GLRASE	-430.159	-204.071	-309.34	-999.883	-565.771	-820.01	-510.67	-1.65084	1.40645	-1	0	0	-1
1660	GLU5Km	0.000793487	80.2534	36.6276	0.00123976	39.0384	15.5649	-21.0626	-0.575049	-1.23463	-0.365823	1.29052e-176	1.66945e-176	-1
1661	GLUCYS	7.57845	47.3483	22.6506	12.2915	50.0983	30.1574	7.50678	0.331416	0.412961	0.428947	4.84149e-242	6.58622e-242	1
1662	GLUDC	0.00515755	71.1551	15.5805	13.8311	228.268	120.931	105.351	6.7617	2.95637	0.96862	0	0	1
1663	GLUDxm	-445.401	-198.008	-324.76	-876.154	-667.154	-764.496	-439.736	-1.35403	1.23513	-1	0	0	-1
1664	GLUDym	-417.411	-21.5087	-239.855	29.5173	353.436	166.23	406.085	1.69304	-0.528988	1	0	0	1
1665	GluForTx	0.0185559	0.0431333	0.0283747	0.0462202	0.0695341	0.0609135	0.0325388	1.14676	1.10216	1	0	0	1
1666	GLUNm	59.209	192.642	134.341	1.00071	138.984	56.2082	-78.1327	-0.5816	-1.25705	-0.899793	0	0	-1
1667	GLUt2m	-629.156	-346.451	-478.559	-898.492	-381.023	-645.73	-167.171	-0.349322	0.432235	-0.791768	0	0	-1
1668	GLUt6	0.0853224	42.1385	26.3028	3.65244	76.4561	41.639	15.3362	0.583061	0.662717	0.646156	0	0	1
1669	GLUt7l	158.826	307.489	220.017	161.943	299.169	225.057	5.03983	0.0229065	0.0326743	0.107481	8.43807e-17	9.01831e-17	0
1670	GLUTCOADHm	0.0146416	15.2403	7.24689	0.000485382	7.25012	2.34742	-4.89947	-0.676079	-1.62629	-0.811886	0	0	-1
1671	GLUtr	-97.5609	-1.1712	-51.1758	-340.535	-11.4567	-172.928	-121.752	-2.37909	1.75663	-0.737686	0	0	-1
1672	GLUVESSEC	0.000699392	0.00111622	0.000899323	0.000132437	0.000346668	0.000221383	-0.00067794	-0.753834	-2.0223	-1	0	0	-1
1673	GLXO2p	4.84788e-07	0.00542384	0.00226544	1.7054e-06	0.0122811	0.00626517	0.00399973	1.76554	1.46756	0.691623	0	0	1
1674	GLXtm	-218.634	-54.3696	-125.909	-211.781	-110.791	-157.889	-31.9799	-0.253992	0.326529	-0.592374	0	0	-1
1675	GLXtp	-100.677	0.0717262	-45.6047	-76.2243	0.0773799	-23.7023	21.9024	0.480267	-0.944157	0.493852	0	0	1
1676	GLYAMDTRc	-865.491	-335.603	-557.035	-261.451	257.757	47.1401	604.175	1.08463	-3.56274	1	0	0	1
1677	GLYATm	677.679	935.958	807.202	401.142	572.139	489.292	-317.91	-0.393842	-0.722233	-1	0	0	-1
1678	GLYBt4_2_r	-0.054873	-0.0261417	-0.0406095	-999.592	-707.045	-869.909	-869.868	-21420.3	14.3868	-1	0	0	-1
1679	GLYBtm	0.0506865	0.0801234	0.0666572	39.9184	176.171	109.413	109.346	1640.43	10.6807	1	0	0	1
1680	GLYC3Ptm	439.457	726.486	578.477	0.253722	225.8	102.499	-475.978	-0.822812	-2.49665	-1	0	0	-1
1681	GLYCK2	0.305516	202.274	85.7349	0.0357131	53.6956	20.1288	-65.606	-0.76522	-2.09062	-0.853757	0	0	-1
1682	GLYCLTDy	83.4361	185.203	131.017	0.00507888	94.8553	39.8729	-91.1439	-0.695666	-1.71627	-0.998128	0	0	-1
1683	GLYCLTDym	0.0244787	37.203	14.7101	0.00200667	71.2925	19.4239	4.71382	0.320447	0.401027	-0.0235835	0.0677523	0.0686591	0
1684	GLYCLTtp	0.0111377	0.0393404	0.0238915	1.16966e-05	0.0189812	0.00939875	-0.0144928	-0.606607	-1.34596	-0.972554	0	0	-1
1685	GLYC_St	340.487	675.341	503.216	272.994	473.221	377.574	-125.642	-0.249678	-0.414418	-0.757806	0	0	-1
1686	GLYCtm	1.35541	27.8758	10.9918	1.09369	48.7394	23.5743	12.5825	1.14472	1.10079	0.743051	0	0	1
1687	GLYCTO1p	0.0111377	0.0393404	0.0238915	1.16966e-05	0.0189812	0.00939875	-0.0144928	-0.606607	-1.34596	-0.972554	0	0	-1
1688	GLYKm	0.0103717	20.3852	6.46634	0.00567499	41.5733	16.202	9.73565	1.50559	1.32515	0.620185	0	0	1
1689	GLYOp	0.00655187	100.737	45.6523	0.0113196	76.2937	23.7773	-21.875	-0.479166	-0.941104	-0.493357	0	0	-1
1690	GLYOXm	238.897	495.767	367.426	207.606	438.06	295.58	-71.8459	-0.195538	-0.313904	-0.541935	0	0	-1
1691	GLYt4	1.01749	349.894	169.946	61.6394	395.817	189.539	19.5933	0.115291	0.15742	0.170678	6.74509e-40	7.57073e-40	0
1692	GLYt7_211_r	-970.198	-847.039	-916.248	-999.957	-845.953	-917.088	-0.839972	-0.000916752	0.00132199	0.0590463	4.79845e-06	4.97881e-06	0
1693	GLYtm	-906.955	-497.46	-660.951	-999.863	-677.189	-842.084	-181.133	-0.274049	0.349421	-0.797645	0	0	-1
1694	GLYtp	226.649	629.204	464.027	365.575	777.629	590.013	125.986	0.271506	0.346538	0.563097	0	0	1
1695	GLYVESSEC	5.51163e-08	8.48557e-05	3.2364e-05	2.1492e-05	4.58701e-05	3.31708e-05	8.06779e-07	0.0249283	0.0355229	0.274332	3.41371e-100	4.13216e-100	0
1696	GMPtg	24.8296	61.9248	42.5755	-3.19151	47.6981	17.4937	-25.0818	-0.589113	-1.28319	-0.931502	0	0	-1
1697	GMPtn	-5.93345	-0.4343	-3.67214	-26.5951	-2.87305	-14.3039	-10.6317	-2.89524	1.96171	-0.985188	0	0	-1
1698	GNDer	1.12516	173.861	73.7159	209.208	335.496	265.195	191.479	2.59753	1.84701	1	0	0	1
1699	GNMT	0.0166918	0.0305947	0.0243006	0.0203465	0.0451326	0.0307892	0.00648866	0.267017	0.341436	0.588612	0	0	1
1700	GP1CALPHAte	2.81756e-08	0.000741862	0.000176326	0.000566191	0.00156972	0.00104253	0.000866201	4.91248	2.56376	0.999282	0	0	1
1701	GP1CALPHAtg	-0.000741862	-2.81744e-08	-0.000176326	-0.00156972	-0.000566191	-0.00104253	-0.000866201	-4.91248	2.56376	-0.999282	0	0	-1
1702	GP1Cte	3.68509e-08	0.000496369	0.000141985	4.61773e-05	0.00146012	0.000796154	0.000654169	4.60731	2.48731	0.890802	0	0	1
1703	GP1Ctg	-0.000496369	-3.68523e-08	-0.000141985	-0.00146012	-4.61773e-05	-0.000796154	-0.000654169	-4.60731	2.48731	-0.890802	0	0	-1
1704	GPAM_hs	1.68568	26.5461	14.6479	11.3782	30.4719	20.6449	5.99702	0.409412	0.495093	0.526659	0	0	1
1705	GPIAT	35.0343	70.8781	49.2026	7.98613	27.6007	17.5139	-31.6888	-0.644046	-1.49024	-1	0	0	-1
1706	GPIDA2er	3.52513	12.7092	9.18124	0.0137606	5.55028	3.20291	-5.97833	-0.651146	-1.51931	-0.939764	0	0	-1
1707	GPIDAer	2.24663	5.47353	3.9689	0.0259818	4.68461	1.56458	-2.40432	-0.60579	-1.34296	-0.926339	0	0	-1
1708	GPIMTer_U	35.0343	70.8781	49.2026	7.98613	27.6007	17.5139	-31.6888	-0.644046	-1.49024	-1	0	0	-1
1709	GQ1BALPHAte	6.35494	28.9506	16.9561	12.6871	31.6828	22.0828	5.12672	0.302353	0.381121	0.655584	0	0	1
1710	GQ1BALPHAtg	-16.1339	-4.3637	-9.59394	-14.7489	-5.67167	-9.28325	0.310695	0.0323845	-0.0474941	0.0382941	0.00301642	0.0030851	0
1711	GQ1Bte	-17.2391	-0.903994	-5.79708	-14.6165	-0.904829	-5.64518	0.151902	0.0262032	-0.0383073	-0.00397763	0.75802	0.760604	0
1712	GQ1Btg	-0.000738015	-5.06225e-06	-0.000368946	-0.000407236	-4.67699e-08	-0.000138951	0.000229995	0.623384	-1.40883	0.758455	0	0	1
1713	GRTTx	15.1005	27.2709	21.5476	1.25887	7.65593	3.89674	-17.6509	-0.819157	-2.46719	-1	0	0	-1
1714	GSNt	-999.803	-717.06	-876.369	-727.304	-450.154	-624.866	251.503	0.286983	-0.487991	0.999977	0	0	1
1715	GSNt4	4.74926	202.097	105.816	0.0135867	125.585	45.2902	-60.5256	-0.57199	-1.22428	-0.728987	0	0	-1
1716	GSNtl	1.02026	159.486	73.7151	55.2567	246.112	168.654	94.9393	1.28792	1.19404	0.888138	0	0	1
1717	GT1Ate	-0.0340276	-0.000233205	-0.0182841	0.0104699	0.0476165	0.0280501	0.0463342	2.53412	0.617411	1	0	0	1
1718	GT1Atg	-0.012278	-0.00186846	-0.00692793	-0.027798	-0.0201829	-0.0237068	-0.0167788	-2.42191	1.7748	-1	0	0	-1
1719	GTHDH	0.0171734	252.341	89.6647	317.461	533.009	418.044	328.38	3.66231	2.22104	1	0	0	1
1720	GTHO	518.729	755.971	648.052	421.322	624.114	495.246	-152.806	-0.235792	-0.387963	-0.952375	0	0	-1
1721	GTHOm	17.1735	99.1804	53.472	481.325	780.129	640.196	586.724	10.9725	3.58166	1	0	0	1
1722	GTHP	1.00856	56.0477	24.7014	1.00556	55.5892	25.3162	0.614849	0.0248913	0.0354709	0.0248566	0.0541967	0.0550115	0
1723	GTHPe	1.01946	153.31	50.4878	96.5585	180.826	137.621	87.1329	1.72582	1.44669	0.938124	0	0	1
1724	GTHPm	11.8436	147.578	79.6245	1.4673	109.79	54.4444	-25.1801	-0.316235	-0.548428	-0.472696	1.80323e-293	2.52701e-293	-1
1725	GTHRDt	0.00351518	50.0046	26.6778	46.9609	65.1821	56.0918	29.414	1.10256	1.07215	0.999264	0	0	1
1726	GTHRDtr	0.0280781	0.0483264	0.0387374	1.01416	278.635	128.781	128.743	3323.47	11.6989	1	0	0	1
1727	GTHS	1.93219	8.93358	4.97243	1.0022	3.47281	2.14816	-2.82427	-0.567986	-1.21085	-0.947044	0	0	-1
1728	GTMLTe	1.02094	144.893	61.3822	815.173	999.989	950.408	889.026	14.4835	3.95266	1	0	0	1
1729	GUACYC	6.32	17.0781	12.4548	41.6666	72.9627	54.2652	41.8103	3.35696	2.12332	1	0	0	1
1730	GUAD	9.84755	221.297	120.79	0.00164651	145.484	47.9682	-72.8222	-0.602881	-1.33236	-0.749931	0	0	-1
1731	GULLACter	204.071	430.159	309.34	565.771	999.883	820.01	510.67	1.65084	1.40645	1	0	0	1
1732	GULN3D	-760.591	-392.699	-531.792	-834.444	-633.504	-759.498	-227.706	-0.428186	0.514184	-0.963208	0	0	-1
1733	GULNDer	-112.167	291.678	130.923	-923.302	-340.296	-685.917	-816.84	-6.23908	2.38931	-1	0	0	-1
1734	GULNter	238.341	559.699	440.263	70.4914	239.045	134.093	-306.171	-0.695426	-1.71514	-1	0	0	-1
1735	GUR1PP	0.000593819	6.92241	2.39641	5.45766	12.9938	9.72573	7.32932	3.05846	2.02093	0.995208	0	0	1
1736	H2CO3Dm	548.967	694.752	624.702	741.099	999.58	847.277	222.575	0.35629	0.439666	1	0	0	1
1737	H2ETer	4.37191	22.2082	14.2482	0.000567266	11.0839	3.68963	-10.5586	-0.741046	-1.94923	-0.911306	0	0	-1
1738	H2MTer_U	23.4816	50.9674	34.9544	7.25486	21.2693	13.8242	-21.1302	-0.604507	-1.33828	-1	0	0	-1
1739	H2O2syn	1.65669e-06	0.00398648	0.00171535	43.1469	105.324	79.0251	79.0234	46068.2	15.4915	1	0	0	1
1740	H2O2t	890.604	999.988	955.928	923.01	999.992	972.71	16.7823	0.017556	0.0251083	0.284826	7.46074e-108	9.08905e-108	0
1741	H2O2tly	703.386	873.718	800.494	890.187	999.989	960.005	159.511	0.199266	0.262152	1	0	0	1
1742	H2O2tm	677.157	976.463	818.962	461.01	762.111	608.801	-210.162	-0.256619	-0.427827	-0.954449	0	0	-1
1743	H2O2tn	-182.767	-31.8792	-101.318	-169.916	-57.9085	-118.316	-16.9975	-0.167763	0.223747	-0.253247	1.14734e-85	1.3705e-85	-1
1744	H2O2tp	-596.51	-200.838	-385.368	-382.749	-75.4631	-190.25	195.118	0.506317	-1.01834	0.891217	0	0	1
1745	H2Oter	-399.576	405.222	157.297	31.2623	460.901	241.613	84.3162	0.536033	0.619209	0.134961	1.41357e-25	1.54632e-25	0
1746	H2Otg	394.206	720.645	554.226	608.936	877.114	735.416	181.19	0.326924	0.408086	0.919919	0	0	1
1747	H2Otly	743.371	999.99	925.917	855.257	1000	961.535	35.6182	0.038468	0.0544568	0.369395	4.84431e-180	6.28823e-180	0
1748	H2Otm	-0.059068	0.000443538	-0.0343081	-0.0177238	0.0292851	0.00610385	0.0404119	1.17791	-2.49076	0.980232	0	0	1
1749	H2Otn	731.064	962.533	856.548	679.086	953.617	829.42	-27.1279	-0.0316712	-0.0464311	-0.245834	7.80154e-81	9.25947e-81	0
1750	H2Otp	148.358	537.876	364.662	152.904	428.45	315.067	-49.5947	-0.136002	-0.2109	-0.367091	7.90902e-178	1.02476e-177	-1
1751	H3ETer	3.30637	24.5248	15.663	1.41894	9.97478	5.71375	-9.94922	-0.635207	-1.45485	-0.948933	0	0	-1
1752	H3MTer_U	11.902	28.0747	19.2915	1.6467	15.7213	8.11048	-11.181	-0.579582	-1.2501	-0.989512	0	0	-1
1753	H4ET3er	4.82848	14.0331	8.72294	1.05812	11.0732	4.98795	-3.73499	-0.42818	-0.806367	-0.76653	0	0	-1
1754	H4ETer	4.05303	17.0018	10.5685	0.00240277	7.36307	3.12253	-7.446	-0.704545	-1.75899	-0.986766	0	0	-1
1755	H5MTer_U	4.37191	22.2082	14.2482	0.000567266	11.0839	3.68963	-10.5586	-0.741046	-1.94923	-0.911306	0	0	-1
1756	H6_ET2er	0.0033773	1.45102	0.595322	3.58856e-05	1.94723	0.774318	0.178996	0.30067	0.379255	0.204226	2.32856e-56	2.67158e-56	1
1757	H6ET3er	14.8625	34.8131	23.5999	3.0102	14.815	8.1143	-15.4856	-0.656172	-1.54024	-1	0	0	-1
1758	H6_ETer	0.000306022	6.07751	1.85501	0.000815331	6.0786	2.49161	0.636598	0.343177	0.42565	0.23308	7.45085e-73	8.75987e-73	1
1759	H6MTer_U	5.70927	26.5053	16.8798	0.0259264	9.94791	4.41161	-12.4682	-0.738645	-1.93592	-0.97851	0	0	-1
1760	H7ET2er	2.48157e-05	1.73054	0.522368	0.000183527	2.56473	0.626362	0.103994	0.199082	0.261931	0.100185	8.50653e-15	9.02414e-15	0
1761	H7_ETer	0.000212301	0.856042	0.442071	0.00146583	1.71559	0.481695	0.039624	0.0896326	0.123842	-0.104151	7.2068e-16	7.68222e-16	0
1762	H7MTer_U	12.2036	30.9638	19.1727	1.35826	15.2975	8.33476	-10.8379	-0.56528	-1.20184	-0.995795	0	0	-1
1763	H7_TAer	3.52513	12.7092	9.18124	0.0137606	5.55028	3.20291	-5.97833	-0.651146	-1.51931	-0.939764	0	0	-1
1764	H8TAer	2.24663	5.47353	3.9689	0.0259818	4.68461	1.56458	-2.40432	-0.60579	-1.34296	-0.926339	0	0	-1
1765	HACD1m	123.27	387.973	291.327	568.831	764.336	666.151	374.824	1.28661	1.19321	1	0	0	1
1766	HACD1x	-13.1953	-2.42083	-8.21784	-20.7386	-1.00174	-9.19412	-0.976282	-0.1188	0.161953	-0.139925	2.27683e-27	2.49787e-27	0
1767	HACD9m	-851.622	-517.498	-648.654	-238.807	-90.4838	-167.065	481.589	0.742444	-1.95704	1	0	0	1
1768	HAS1	1.15061	9.05594	6.01066	0.0022185	13.9289	5.15806	-0.852594	-0.141847	-0.220693	-0.24893	7.77962e-83	9.26873e-83	-1
1769	HAS2	0.0001974	10.4752	3.60428	0.00215878	52.9451	27.3795	23.7752	6.59639	2.92531	0.842265	0	0	1
1770	HAtly	1.0004	17.4611	5.45611	1.00324	16.1947	8.75361	3.2975	0.604368	0.682005	0.453417	3.41997e-270	4.74064e-270	1
1771	HBZOPT10m	0.224364	1.36526	0.701468	1.03066	2.6778	1.60807	0.906599	1.29243	1.19688	0.98366	0	0	1
1772	HCO3_CLt	-307.286	-1.01753	-127.96	743.839	999.869	912.565	1040.53	8.13163	2.83423	1	0	0	1
1773	HCOUMARINte	-0.00845807	-0.00461244	-0.0066521	-0.00878788	-1.80754e-07	-0.00474069	0.00191141	0.287339	-0.488713	0.63852	0	0	1
1774	HDCAter	545.072	769.658	643.265	755.109	929.417	834.56	191.295	0.297381	0.375602	0.999959	0	0	1
1775	HDCAtr	564.448	858.208	694.542	253.896	800.456	512.759	-181.782	-0.26173	-0.437779	-0.554646	0	0	-1
1776	HDCEAtr	27.3411	335.915	190.716	539.455	988.755	755.645	564.93	2.96215	1.98628	1	0	0	1
1777	HDD2COAtx	-22.6277	50.3247	6.11398	-43.5209	67.4325	16.4191	10.3051	1.6855	1.42519	0.250136	1.27434e-83	1.52032e-83	1
1778	HESTRATRIOLte	18.2209	112.194	61.3706	0.154764	70.3721	29.7685	-31.602	-0.514938	-1.04376	-0.690155	0	0	-1
1779	HESTRATRIOLtr	-98.7284	-0.0129083	-47.2983	-53.005	-0.00537887	-20.4815	26.8167	0.566971	-1.20746	0.567631	0	0	1
1780	HEX10	0.00902023	44.011	16.1537	1.0027	24.5858	7.36148	-8.79226	-0.544286	-1.1338	-0.384774	3.61833e-195	4.74154e-195	-1
1781	HEX4	0.00320952	42.2353	12.0976	1.00014	7.68395	4.04263	-8.05499	-0.665833	-1.58136	-0.54593	0	0	-1
1782	HEXCCOAtx	1.29919	41.7523	20.6972	9.60242	41.018	20.2927	-0.404474	-0.0195424	-0.0284729	-0.0365125	0.00468304	0.00478737	0
1783	HEXCt	-36.0635	5.6639	-8.15579	-87.356	6.97832	-37.357	-29.2012	-3.58042	2.19548	-0.751016	0	0	-1
1784	HGNTOR	18.1235	74.3197	47.9733	2.20496	53.5104	22.9494	-25.0239	-0.521622	-1.06378	-0.781401	0	0	-1
1785	HIBDm	34.3024	171.147	102.204	41.5619	115.756	74.4997	-27.7041	-0.271068	-0.456143	-0.515889	0	0	-1
1786	HISDC	77.5168	210.527	143.242	0.00748045	228.26	94.5579	-48.6838	-0.339872	-0.599182	-0.41593	1.06146e-227	1.42985e-227	-1
1787	HISt4	42.3517	364.204	214.243	1.01514	159.618	53.622	-160.621	-0.749714	-1.99835	-0.907328	0	0	-1
1788	HISTASE	2.55641	31.69	15.8435	1.00244	32.0186	15.1588	-0.684727	-0.0432181	-0.0637381	-0.0471059	0.000263701	0.000271119	0
1789	HISTAtu	-81.9692	185.524	61.813	387.413	741.288	588.964	527.151	8.52817	3.2522	1	0	0	1
1790	HISTAVESSEC	7.44769e-05	0.000586646	0.000350271	0.000285311	0.000966188	0.000613813	0.000263542	0.752396	0.809329	0.72616	0	0	1
1791	HIStiDF	593.175	999.973	813.575	0.0480267	0.0813068	0.0632679	-813.512	-0.999922	-13.6505	-1	0	0	-1
1792	HIStN1	-0.0873945	-0.0599464	-0.0732646	-0.0874449	-0.0532281	-0.0723722	0.000892395	0.0121804	-0.0176806	0.0402931	0.00180304	0.00184695	0
1793	HKt	3.25887e-05	0.000442126	0.000205806	8.40288e-06	0.000406325	0.000153339	-5.24669e-05	-0.254933	-0.424559	-0.298819	1.63366e-118	2.00891e-118	-1
1794	HKYNH	193.131	438.346	314.111	105.325	479.757	255.399	-58.7122	-0.186915	-0.298523	-0.419957	4.33541e-232	5.85642e-232	-1
1795	HMGCOASi	167.829	271.951	207.425	4.68514	131.902	81.8184	-125.607	-0.605552	-1.34209	-1	0	0	-1
1796	HMGCOASim	0.00596878	0.0557323	0.0350842	0.00325936	0.0171982	0.00876419	-0.02632	-0.750196	-2.00113	-0.909773	0	0	-1
1797	HMGCOAtm	584.491	839.433	719.595	352.784	535.776	427.562	-292.033	-0.40583	-0.751052	-1	0	0	-1
1798	HMGCOAtx	6.78722	266.24	119.804	125.722	352.825	252.469	132.665	1.10735	1.07543	0.941204	0	0	1
1799	HMGLm	486.277	641.152	561.411	154.394	317.552	236.464	-324.947	-0.578804	-1.24744	-1	0	0	-1
1800	HMGLx	54.4169	179.666	113.225	113.661	260.249	180.47	67.2456	0.593912	0.672572	0.916842	0	0	1
1801	HOMt4	301.305	448.429	358.723	181.715	357.071	255.386	-103.336	-0.288067	-0.490188	-0.955236	0	0	-1
1802	HOXG	1.05794	3.82481	2.28705	1.01469	4.0352	2.34409	0.0570329	0.0249373	0.0355356	0.0337363	0.00897433	0.00916277	0
1803	HPACtr	1.01451	9.85439	4.41198	0.0113078	12.8461	4.43733	0.0253519	0.00574616	0.00826623	-0.0883881	7.59e-12	7.98551e-12	0
1804	HPCLx	0.018755	3.88172	1.54702	4.34512	8.01328	6.08872	4.5417	2.93578	1.97665	1	0	0	1
1805	HPDCACRNCPT1	-35.2352	10.0162	-6.26369	-28.8634	5.95372	-13.5802	-7.31651	-1.16808	1.11642	-0.505905	0	0	-1
1806	HPDCACRNCPT2	-35.2352	10.0162	-6.26369	-28.8634	5.95372	-13.5802	-7.31651	-1.16808	1.11642	-0.505905	0	0	-1
1807	HPDCACRNt	-454.386	51.6016	-181.004	-123.002	175.002	43.4688	224.473	1.24015	-2.05797	0.959465	0	0	1
1808	HPDCAt	-3.32488	19.7334	8.19574	-10.1233	16.3559	1.07633	-7.11941	-0.868673	-2.92876	-0.625669	0	0	-1
1809	HPYRDC	0.00527506	50.587	17.375	10.2754	67.123	38.3861	21.0112	1.20928	1.14357	0.712001	0	0	1
1810	HPYRDCm	55.5258	114.897	88.313	49.7757	124.994	89.9432	1.63019	0.0184592	0.0263882	0.0480462	0.000198114	0.000203924	0
1811	HPYRR2x	170.244	337.67	251.608	136.497	236.611	188.787	-62.8209	-0.249678	-0.414418	-0.757806	0	0	-1
1812	HPYRRy	0.00136145	198.347	79.5909	0.181358	123.027	70.9994	-8.59151	-0.107946	-0.164797	-0.0660454	3.12864e-07	3.2574e-07	0
1813	HPYRtp	-894.258	-541.318	-688.421	-674.05	-499.249	-576.811	111.609	0.162124	-0.255191	0.757251	0	0	1
1814	HRETNtn	256.631	503.995	382.329	135.301	384.645	275.245	-107.084	-0.280083	-0.474098	-0.809877	0	0	-1
1815	HS1ly	1.00048	2.30936	1.47024	1.00023	2.34845	1.54203	0.0717886	0.0488278	0.0687778	0.129482	1.13694e-23	1.23479e-23	0
1816	HS2ly	1.00048	2.30936	1.47024	1.00023	2.34845	1.54203	0.0717886	0.0488278	0.0687778	0.129482	1.13694e-23	1.23479e-23	0
1817	HS3ly	1.00048	2.30936	1.47024	1.00023	2.34845	1.54203	0.0717886	0.0488278	0.0687778	0.129482	1.13694e-23	1.23479e-23	0
1818	HS4ly	1.00048	2.30936	1.47024	1.00023	2.34845	1.54203	0.0717886	0.0488278	0.0687778	0.129482	1.13694e-23	1.23479e-23	0
1819	HSAT1ly	1.00048	2.30936	1.47024	1.00023	2.34845	1.54203	0.0717886	0.0488278	0.0687778	0.129482	1.13694e-23	1.23479e-23	0
1820	HSAT2ly	1.00048	2.30936	1.47024	1.00023	2.34845	1.54203	0.0717886	0.0488278	0.0687778	0.129482	1.13694e-23	1.23479e-23	0
1821	HSAT3ly	1.00048	2.30936	1.47024	1.00023	2.34845	1.54203	0.0717886	0.0488278	0.0687778	0.129482	1.13694e-23	1.23479e-23	0
1822	HSAT4ly	1.00048	2.30936	1.47024	1.00023	2.34845	1.54203	0.0717886	0.0488278	0.0687778	0.129482	1.13694e-23	1.23479e-23	0
1823	HSD11B1r	-0.0157841	0.0383382	0.00751941	419.667	711.394	558.688	558.68	74298.4	16.1811	1	0	0	1
1824	HSD11B2r	-969.1	-522.159	-756.134	-589.81	-176.739	-389.186	366.948	0.485295	-0.958182	0.997023	0	0	1
1825	HSD17B1	-370.706	-98.5119	-210.484	-666.022	-256.266	-409.997	-199.513	-0.947877	0.961903	-0.962979	0	0	-1
1826	HSD17B2r	0.00619901	0.0199501	0.0147109	0.00299869	0.0158643	0.00873824	-0.00597262	-0.406001	-0.751467	-0.872178	0	0	-1
1827	HSD17B42x	18.579	43.6993	29.5732	1.0042	18.5625	6.02696	-23.5462	-0.796202	-2.29479	-1	0	0	-1
1828	HSD17B4x	1.00025	4.06416	2.06256	4.17507	11.0365	7.01437	4.95181	2.4008	1.76588	1	0	0	1
1829	HSD17B7r	1.01581	146.594	52.176	428.144	576.161	505.575	453.399	8.68981	3.27647	1	0	0	1
1830	HSD17B8r	193.738	467.861	304.705	125.533	350.991	241.437	-63.2678	-0.207636	-0.335765	-0.635276	0	0	-1
1831	HSD17B9r	2.44613	11.0452	6.2005	5.69604	16.575	10.3171	4.11659	0.663912	0.734579	0.813168	0	0	1
1832	HSD3A1r	-0.084876	-0.0689054	-0.0770739	-0.0715536	-0.0584	-0.0641524	0.0129215	0.16765	-0.264738	0.998901	0	0	1
1833	HSD3A2r	-0.0963005	-0.0908945	-0.093203	-0.0999999	-0.0946082	-0.0977882	-0.00458525	-0.0491964	0.0692848	-0.989065	0	0	0
1834	HSD3B11	0.00258094	0.00641729	0.00474605	3.19806e-06	0.00289844	0.00138472	-0.00336133	-0.708238	-1.77714	-0.998182	0	0	-1
1835	HSD3B11r	0.000203179	0.00594641	0.00300809	0.00439557	0.0149101	0.0107075	0.00769943	2.55957	1.8317	0.974548	0	0	1
1836	HSD3B12r	0.0861537	0.0973166	0.0920694	0.0701493	0.0797562	0.0754492	-0.0166202	-0.180518	-0.287215	-1	0	0	-1
1837	HSD3B13	4.21897e-05	0.00117059	0.000574316	0.000318389	0.00123436	0.000787247	0.000212931	0.370756	0.454972	0.353281	7.50084e-165	9.60484e-165	1
1838	HSD3B13r	0.000338497	0.00681257	0.00399146	0.000665522	0.00595967	0.00256504	-0.00142642	-0.357367	-0.637934	-0.583673	0	0	-1
1839	HSD3B2r	0.0410387	0.0659667	0.0538969	0.0265721	0.0537075	0.0446931	-0.00920377	-0.170766	-0.27015	-0.787334	0	0	-1
1840	HSD3B3r	2.27805	10.0376	5.23466	3.91387	9.17888	6.61817	1.38351	0.264298	0.338337	0.556998	0	0	1
1841	HSD3B7P	0.0772719	0.1108	0.0994431	0.0332288	0.0624971	0.0455757	-0.0538674	-0.541691	-1.12561	-1	0	0	-1
1842	HSPASEly	1.00048	2.30936	1.47024	1.00023	2.34845	1.54203	0.0717886	0.0488278	0.0687778	0.129482	1.13694e-23	1.23479e-23	0
1843	HSPGt	0.00206534	0.00297109	0.0025885	2.412e-05	0.00254093	0.00105974	-0.00152876	-0.590597	-1.28841	-0.989723	0	0	-1
1844	HSPGtly	1.00048	2.30936	1.47024	1.00023	2.34845	1.54203	0.0717886	0.0488278	0.0687778	0.129482	1.13694e-23	1.23479e-23	0
1845	HTAXOLte	-0.00726216	-0.000802324	-0.00327674	-0.0161315	-0.00737883	-0.0118967	-0.00861997	-2.63066	1.86023	-1	0	0	-1
1846	Htg	639.066	898.072	760.825	368.704	656.097	504.939	-255.886	-0.336327	-0.591456	-0.999977	0	0	-1
1847	Htr	-108.94	537.478	209.923	-399.078	121.262	-187.908	-397.831	-1.89513	-0.159831	-0.980546	0	0	-1
1848	Htx	-511.586	0.69849	-224.37	-726.589	-284.077	-523.097	-298.727	-1.3314	1.2212	-0.946062	0	0	-1
1849	HXANtx	4.86148	13.3907	9.66985	2.32516	18.843	11.4204	1.75059	0.181036	0.240053	0.421402	1.12511e-233	1.52255e-233	1
1850	HYPOE	3.17231	9.61774	7.2151	2.74302	7.61194	5.47973	-1.73537	-0.240519	-0.396914	-0.660952	0	0	-1
1851	HYPTROX	0.00571583	36.4149	7.29692	0.0145319	36.3308	12.1369	4.83994	0.663285	0.734035	0.336904	4.17472e-150	5.27815e-150	1
1852	ICDHxm	162.832	340.357	256.953	69.7905	233.854	166.046	-90.9071	-0.353789	-0.629922	-0.895845	0	0	-1
1853	ICDHy	16.4368	243.847	141.432	1.01463	81.3784	27.4328	-113.999	-0.806034	-2.36613	-0.949077	0	0	-1
1854	ICDHyp	1.04216	108.591	44.5378	87.9664	216.327	158.924	114.386	2.56829	1.83523	0.998601	0	0	1
1855	ICDHyrm	-936.7	-789.914	-848.829	-810.594	-616.659	-724.267	124.562	0.146746	-0.228953	0.99937	0	0	1
1856	IDHPOXOX2b	0.0128054	0.0317453	0.0241336	0.0290365	0.0482937	0.0389948	0.0148612	0.615787	0.692237	0.998235	0	0	1
1857	IDHPOXOX3	0.000147761	0.0245398	0.0120335	0.000426859	0.00196258	0.00119452	-0.010839	-0.900733	-3.33255	-0.980914	0	0	-1
1858	IDHPOXOX4	0.0213722	0.045493	0.0341962	0.0908884	0.0999994	0.0964106	0.0622144	1.81934	1.49536	1	0	0	1
1859	IDHPOXOXb	0.00459013	0.0144226	0.00939944	5.19777e-05	0.00375276	0.00220006	-0.00719938	-0.765937	-2.09503	-1	0	0	-1
1860	IDOAASE1ly	1.00048	2.30936	1.47024	1.00023	2.34845	1.54203	0.0717886	0.0488278	0.0687778	0.129482	1.13694e-23	1.23479e-23	0
1861	IDOAASE2ly	1.00048	2.30936	1.47024	1.00023	2.34845	1.54203	0.0717886	0.0488278	0.0687778	0.129482	1.13694e-23	1.23479e-23	0
1862	IDOAASE3ly	1.00048	2.30936	1.47024	1.00023	2.34845	1.54203	0.0717886	0.0488278	0.0687778	0.129482	1.13694e-23	1.23479e-23	0
1863	IDOAASE4ly	6.40007	11.3352	8.18513	2.23456	6.0988	3.90073	-4.28441	-0.523438	-1.06926	-1	0	0	-1
1864	IDOURtly	-18.0786	-9.43534	-12.5959	-12.6917	-5.41337	-8.52681	4.06904	0.323046	-0.56287	0.944443	0	0	1
1865	IDPtn	-443.903	-114.466	-283.167	-237.612	-49.2703	-165.703	117.464	0.414822	-0.773053	0.766255	0	0	1
1866	ILEt4	211.635	590.36	397.677	85.888	232.717	161.321	-236.356	-0.594342	-1.30166	-0.999431	0	0	-1
1867	ILEt5m	78.6435	228.07	130.989	61.7612	233.64	164.618	33.6293	0.256734	0.329679	0.551464	0	0	1
1868	ILETAm	28.6962	94.3035	58.4079	1.06936	148.701	83.7154	25.3075	0.433289	0.51933	0.492171	0	0	1
1869	ILEtec	32.1485	484.391	303.083	-373.349	262.053	-60.4467	-363.53	-1.19944	-2.32598	-0.882333	0	0	-1
1870	INOSTO	0.00149947	0.00577143	0.00361241	0.00134415	0.00201257	0.00160835	-0.00200406	-0.554771	-1.16738	-0.991292	0	0	-1
1871	INSt	1.02667	330.733	160.317	-433.717	-237.746	-344.88	-505.196	-3.15124	1.10517	-1	0	0	-1
1872	INSt4	56.5497	218.36	142.068	17.0172	204.648	127.321	-14.7472	-0.103804	-0.158113	-0.0901469	2.90374e-12	3.06022e-12	0
1873	INSTt2r	381.347	742.873	595.432	351.647	675.633	477.283	-118.149	-0.198425	-0.319091	-0.758721	0	0	-1
1874	INSTt4	-465.38	-140.953	-319.477	-152.683	240.85	53.5392	373.016	1.16758	-2.57704	0.999989	0	0	1
1875	IPDDIx	15.1005	27.2709	21.5476	1.25887	7.65593	3.89674	-17.6509	-0.819157	-2.46719	-1	0	0	-1
1876	IPDPtx	-42.7476	-15.2322	-27.2296	-8.72865	14.1774	4.96959	32.1992	1.18251	-2.45398	1	0	0	1
1877	It	0.0523434	0.0883134	0.0744426	0.0927275	0.0999995	0.0973668	0.0229242	0.307945	0.387301	1	0	0	1
1878	ITCOAL1m	-215.44	63.736	-40.4125	-379.909	-151.55	-280.631	-240.219	-5.94416	2.7958	-0.991817	0	0	-1
1879	ITCOALm	6.09458e-05	231.578	74.8179	254.8	445.086	343.856	269.039	3.59591	2.20035	1	0	0	1
1880	ITPtn	567.499	786.964	664.462	630.065	996.69	847.133	182.671	0.274915	0.350401	0.909086	0	0	1
1881	KAS8	1.09631	1.27331	1.18599	0.0149039	2.006	0.890051	-0.295942	-0.249531	-0.414136	-0.438002	2.81456e-252	3.85855e-252	-1
1882	KCC2t	-216.354	116.172	-27.5502	-811.499	-318.554	-508.161	-480.611	-17.4449	4.20515	-1	0	0	-1
1883	KCCt	-222.288	374.146	68.9218	-519.758	-31.1731	-253.145	-322.067	-4.67294	1.87694	-0.977237	0	0	-1
1884	KDNH	1.03136	87.115	45.8108	0.000702144	24.2162	9.08989	-36.7209	-0.801578	-2.33335	-0.911006	0	0	-1
1885	KHK	1.06515	115.469	40.5681	10.4402	117.857	66.0686	25.5005	0.628586	0.70362	0.522308	0	0	1
1886	KHK2	24.9346	151.336	99.138	1.00948	66.8432	28.6272	-70.5108	-0.711239	-1.79205	-0.966856	0	0	-1
1887	KHK3	54.6059	250.19	149.424	0.11108	132.949	44.0167	-105.408	-0.705425	-1.76329	-0.949689	0	0	-1
1888	KSII_CORE2t	1.00018	2.39551	1.41781	1.00018	1.57168	1.21315	-0.204663	-0.144351	-0.224909	-0.425131	8.60267e-238	1.16609e-237	-1
1889	KSII_CORE2tly	3.24476	5.63391	4.2941	2.05398	3.50775	2.63227	-1.66183	-0.387003	-0.706047	-0.999698	0	0	-1
1890	KSII_CORE4t	1.43564	2.45703	1.96529	1.00003	1.52865	1.2015	-0.763788	-0.388639	-0.709904	-0.999053	0	0	-1
1891	KSII_CORE4tly	2.60963	3.9169	3.01859	2.8491	5.70964	4.57285	1.55426	0.514896	0.599219	0.920703	0	0	1
1892	KSItly	2.13946	3.29874	2.50685	4.24953	5.31219	4.74827	2.24142	0.894115	0.921524	1	0	0	1
1893	Kt3g	0.0198864	177.617	57.0764	234.647	498.475	372.359	315.283	5.52387	2.70573	1	0	0	1
1894	KYN	67.1801	337.994	165.999	1.03127	124.785	67.1188	-98.8798	-0.595667	-1.30638	-0.923711	0	0	-1
1895	KYN3OX	0.0078182	0.0160483	0.0120431	0.00128151	31.0056	8.77555	8.7635	727.676	9.50913	0.997177	0	0	1
1896	KYNAKGAT	656.207	839.306	748.269	32.902	295.146	188.716	-559.553	-0.747796	-1.98734	-1	0	0	-1
1897	KYNATESYN	656.207	839.306	748.269	32.902	295.146	188.716	-559.553	-0.747796	-1.98734	-1	0	0	-1
1898	LACZe	51.6476	271.367	176.48	63.9306	154.57	111.429	-65.051	-0.368603	-0.66338	-0.545738	0	0	-1
1899	LALDO	215.923	388.217	307.592	152.866	371.544	267.017	-40.5752	-0.131912	-0.204088	-0.464804	7.97456e-284	1.11268e-283	-1
1900	LAPCOAl	1.05943	39.5309	23.2152	2.16873	18.6644	11.2947	-11.9205	-0.513478	-1.03942	-0.633993	0	0	-1
1901	LCADi_D	48.8542	263.899	167.063	1.08447	96.4735	45.5646	-121.499	-0.727262	-1.87441	-0.973216	0	0	-1
1902	LCADim	1.00176	45.9311	20.6446	1.00865	23.7405	8.96075	-11.6839	-0.565952	-1.20407	-0.65797	0	0	-1
1903	LCAT1e	12.7412	37.4863	25.668	16.2644	49.4938	34.7429	9.07495	0.353551	0.43675	0.664584	0	0	1
1904	LCTStg	1.00059	16.3333	3.8026	23.7981	56.7365	40.941	37.1384	9.76658	3.42849	1	0	0	1
1905	LCYSTAT	1.00898	103.913	33.1114	1.00735	86.2544	21.1192	-11.9922	-0.362177	-0.648772	-0.329849	5.72128e-144	7.20684e-144	-1
1906	LCYSTCBOXL	0.015248	114.199	43.4349	0.0189827	88.2936	30.9777	-12.4572	-0.286801	-0.487623	-0.300161	1.45834e-119	1.79499e-119	-1
1907	LDH_Lm	267.924	412.292	345.517	9.19713	216.08	106.037	-239.479	-0.693105	-1.70418	-1	0	0	-1
1908	LEUKTRA4t	-0.0214322	0.0284945	0.002995	-0.0165731	0.023625	-0.00256114	-0.00555614	-1.85514	-0.225773	-0.218353	3.64244e-64	4.2354e-64	-1
1909	LEUKTRA4tr	0.0278763	0.0461756	0.0372745	1.0136	278.635	128.78	128.743	3453.92	11.7544	1	0	0	1
1910	LEUKTRB4t	-0.0971211	-0.0926069	-0.0944776	-0.0997252	-0.0976836	-0.0988838	-0.00440629	-0.0466385	0.0657632	-1	0	0	0
1911	LEUKTRB4tr	-2.58499	4.47918	1.02536	-0.832602	4.10505	1.65212	0.626762	0.61126	0.68819	0.204301	2.12233e-56	2.4355e-56	1
1912	LEUKTRC4t	-384.31	62.5914	-156.56	-343.333	195.289	-77.976	78.5838	0.501941	-1.00561	0.367855	1.4659e-178	1.89981e-178	1
1913	LEUKTRD4t	-123.616	329.876	110.248	726.809	999.997	940.345	830.097	7.52939	3.09244	1	0	0	1
1914	LEUKTRD4tr	-0.0461756	-0.0278763	-0.0372745	-278.635	-1.0136	-128.78	-128.743	-3453.92	11.7544	-1	0	0	-1
1915	LEUKTRE4t	-0.00771636	0.0622035	0.033944	0.0410162	0.0898005	0.0643556	0.0304116	0.895935	0.92291	0.872643	0	0	1
1916	LEUKTRF4t	0.0629749	0.099997	0.0840672	0.0276269	0.0693917	0.0508885	-0.0331787	-0.394669	-0.724203	-0.999141	0	0	-1
1917	LEUt4	177.909	439.161	300.067	1.01612	189.519	107.695	-192.372	-0.641098	-1.47834	-0.999897	0	0	-1
1918	LEUt5m	134.653	373.397	241.214	108.731	495.588	299.347	58.1331	0.241002	0.311505	0.290056	8.8756e-112	1.08464e-111	1
1919	LEUTAm	8.19809	230.771	104.968	38.028	369.272	177.457	72.4897	0.69059	0.757527	0.452613	3.04618e-269	4.21809e-269	1
1920	LEUtec	-303.963	583.139	153.613	274.582	961.314	618.037	464.425	3.02334	2.00839	0.83992	0	0	1
1921	LFORKYNHYD	1.00316	8.71578	4.09415	1.65499	19.1645	11.0592	6.96509	1.70123	1.43362	0.805817	0	0	1
1922	LGNCCOAtx	-27.795	29.8479	-1.81552	16.7478	71.9276	36.958	38.7735	21.3567	4.34743	0.994099	0	0	1
1923	LGNCt	550.351	999.956	845.451	626.117	989.731	819.437	-26.0137	-0.0307691	-0.0450876	-0.234768	6.92427e-74	8.15253e-74	0
1924	LIMNENte	6.98023	82.4859	47.418	0.00210347	0.0159101	0.0101705	-47.4078	-0.999786	-12.1868	-1	0	0	-1
1925	LINKDEG1ly	1.00048	2.30936	1.47024	1.00023	2.34845	1.54203	0.0717886	0.0488278	0.0687778	0.129482	1.13694e-23	1.23479e-23	0
1926	LINKDEG2ly	9.72232	13.6797	11.5197	5.03043	9.41557	7.1587	-4.36104	-0.378571	-0.686338	-1	0	0	-1
1927	LINKDEG3ly	13.5302	19.4367	16.2186	11.2192	17.2042	13.3698	-2.84879	-0.17565	-0.278671	-0.840677	0	0	-1
1928	LINKDEG4ly	3.46387	6.25631	4.68218	2.53057	4.8492	3.53898	-1.1432	-0.244159	-0.403846	-0.911683	0	0	-1
1929	LIPOti	1.86047	15.5945	8.35699	0.00170421	7.46414	2.89152	-5.46547	-0.654	-1.53115	-0.877505	0	0	-1
1930	L_LACDcm	31.989	97.1232	63.7752	29.3855	119.918	75.1113	11.3361	0.17775	0.236034	0.330102	3.46542e-144	4.36732e-144	1
1931	L_LACtcm	0.0207253	0.0712761	0.046111	0.0539496	0.0779493	0.0666488	0.0205378	0.4454	0.531469	0.808852	0	0	1
1932	L_LACtm	226.661	393.602	324.826	0.0685887	211.447	97.0099	-227.816	-0.701348	-1.74346	-1	0	0	-1
1933	LNELDCCPT1	-517.176	-348.914	-444.109	-236.126	-72.6442	-141.575	302.533	0.681214	-1.64934	1	0	0	1
1934	LNELDCCPT2	13.6344	30.5976	22.425	19.3557	42.2345	32.0121	9.5871	0.427518	0.513509	0.854657	0	0	1
1935	LNELDCCRNt	-819.523	-233.585	-542.852	-798.862	-211.746	-428.88	113.972	0.209951	-0.339985	0.540228	0	0	1
1936	LNELDCt	-537.352	-397.262	-479.679	-296.68	-102.265	-182.497	297.182	0.619543	-1.3942	1	0	0	1
1937	LNLCCPT1	-999.935	-759.179	-908.273	-998.936	-747.992	-890.216	18.057	0.0198805	-0.0289705	0.215459	1.59432e-62	1.85e-62	0
1938	LNLCCPT2	21.3431	176.01	83.1435	21.9934	82.1195	45.4925	-37.6509	-0.452843	-0.869973	-0.527179	0	0	-1
1939	LNLCCRNt	-751.311	165.617	-272.549	-217.834	710.123	193.538	466.087	1.7101	-0.493901	0.740702	0	0	1
1940	LNLCt	-275.447	306.311	-29.5451	-704.902	112.714	-346.759	-317.214	-10.7366	3.55294	-0.730202	0	0	-1
1941	LNLNCACPT1	-174.305	609.327	235.052	-984.231	-230.44	-609.051	-844.102	-3.59114	1.37359	-1	0	0	-1
1942	LNLNCACPT2	-174.305	609.327	235.052	-984.231	-230.44	-609.051	-844.102	-3.59114	1.37359	-1	0	0	-1
1943	LNLNCACRNt	-174.305	609.327	235.052	-984.231	-230.44	-609.051	-844.102	-3.59114	1.37359	-1	0	0	-1
1944	LNLNCAt	-507.238	-297.599	-390.653	-282.076	-122.251	-216.68	173.972	0.445338	-0.850319	1	0	0	1
1945	LNLNCGCPT1	-502.032	0.500635	-318.343	-553.721	135.997	-212.55	105.793	0.332324	-0.582781	0.411775	3.23936e-223	4.3553e-223	1
1946	LNLNCGCPT2	-52.1419	2.60646	-32.5935	-83.2107	11.458	-37.8817	-5.28819	-0.162247	0.216917	-0.199368	8.53727e-54	9.76004e-54	0
1947	LNLNCGCRNt	-262.565	355.269	80.2924	132.587	537.319	390.682	310.389	3.86573	2.28266	0.942341	0	0	1
1948	LNLNCGt	-450.805	-157.328	-299.825	-229.725	-78.2035	-150.787	149.038	0.497084	-0.991611	0.96508	0	0	1
1949	LNS14DM	0.000530599	0.00138302	0.00087497	0.0343506	0.0592753	0.0454251	0.0445501	50.9162	5.69811	1	0	0	1
1950	LNSTLSr	4.09659	10.1103	7.19905	3.26153	6.47574	4.56962	-2.62943	-0.365247	-0.655733	-0.861164	0	0	-1
1951	LPASE	0.0155051	107.448	37.7363	0.0142378	112.422	64.2013	26.465	0.701315	0.76665	0.53892	0	0	1
1952	LPCHOLt	-128.312	42.6637	-25.2409	-348.405	-154.137	-230.294	-205.053	-8.12384	3.18964	-1	0	0	-1
1953	LPCOXp	0.00256842	36.2589	10.379	0.000995645	61.4039	29.559	19.1801	1.84797	1.50993	0.681119	0	0	1
1954	LPS	2.65293	14.797	8.18177	1.58802	12.2815	6.61133	-1.57044	-0.191944	-0.307473	-0.238021	6.77081e-76	7.9896e-76	-1
1955	LPS2	0.000349133	0.0251679	0.0118379	0.0437589	0.0662241	0.0528025	0.0409646	3.46047	2.1572	1	0	0	1
1956	LPS2e	0.000143114	0.0137456	0.00625287	0.011512	0.0267084	0.0200395	0.0137866	2.20484	1.68025	0.999632	0	0	1
1957	LPS3	0.108137	137.156	47.8224	0.000404281	74.2459	30.4705	-17.352	-0.362842	-0.650276	-0.323506	1.45966e-138	1.82651e-138	-1
1958	LPS3e	1.95631e-06	0.0107803	0.00348702	0.0111906	0.0357013	0.0255966	0.0221095	6.34052	2.87588	1	0	0	1
1959	LPS4e	7.40753e-06	0.0156949	0.0074733	5.22775e-06	0.0107847	0.00361523	-0.00385807	-0.516247	-1.04766	-0.538543	0	0	-1
1960	LRAT	0.0105263	65.2169	19.5276	21.6017	161.549	108.851	89.3238	4.57423	2.47877	0.97587	0	0	1
1961	LRAT1	0.00123125	44.7748	14.3449	0.0407806	122.871	39.4221	25.0772	1.74816	1.45846	0.610323	0	0	1
1962	LRAT2	0.00230137	48.922	13.7152	67.9865	142.17	97.1517	83.4365	6.08349	2.82446	1	0	0	1
1963	LSTO1r	14.9269	88.8116	50.8805	14.7634	99.5306	59.4565	8.57598	0.168551	0.224721	0.30889	1.6833e-126	2.08203e-126	1
1964	LSTO2r	1.02196	100.379	24.9668	0.00310659	47.8546	11.5787	-13.3881	-0.536236	-1.10854	-0.226623	5.64181e-69	6.60371e-69	-1
1965	LTA4H	3.43418	14.9043	8.82534	1.00182	13.5756	6.31016	-2.51518	-0.284995	-0.483974	-0.47908	2.15979e-301	3.04236e-301	-1
1966	LTC4CP	-543.425	-223.069	-407.688	39.8884	480.277	202.803	610.491	1.49745	-1.00739	1	0	0	1
1967	LTC4Sr	0.0278763	0.0461756	0.0372745	1.0136	278.635	128.78	128.743	3453.92	11.7544	1	0	0	1
1968	LTD4DP	222.779	543.092	407.395	210.649	653.25	419.876	12.4813	0.0306369	0.0435361	-0.00545262	0.672786	0.675335	0
1969	LTDCL	0.00133013	192.6	77.562	0.00630324	145.074	52.997	-24.565	-0.316714	-0.549439	-0.269191	1.52078e-96	1.83519e-96	-1
1970	LYSOXp	11.8218	105.539	67.6981	0.00780189	102.956	22.1126	-45.5856	-0.673365	-1.61425	-0.834737	0	0	-1
1971	LYSt4	0.0278893	226.91	46.1916	0.0234902	190.69	68.0312	21.8396	0.472804	0.558565	0.211177	3.89791e-60	4.5038e-60	1
1972	LYStiDF	221.008	605.348	371.854	646.152	981.524	800.796	428.942	1.15352	1.1067	1	0	0	1
1973	LYStip	11.8218	105.539	67.6981	0.00780189	102.956	22.1126	-45.5856	-0.673365	-1.61425	-0.834737	0	0	-1
1974	LYStm	209.716	454.57	308.752	593.06	905.745	792.962	484.211	1.56828	1.36081	1	0	0	1
1975	LYStn	-49.1035	-0.0751071	-25.4286	-56.4388	-18.972	-39.7812	-14.3525	-0.564424	0.645632	-0.652035	0	0	-1
1976	M4BTAer	21.8242	54.1603	36.0525	3.40715	23.864	12.7464	-23.3061	-0.64645	-1.50001	-0.999626	0	0	-1
1977	M4CET3er	5.70927	26.5053	16.8798	0.0259264	9.94791	4.41161	-12.4682	-0.738645	-1.93592	-0.97851	0	0	-1
1978	MACACI	17.9879	40.948	28.6526	0.263139	44.5383	19.0062	-9.64639	-0.336667	-0.592195	-0.484426	0	0	-1
1979	MACOXO	4.23829	58.109	32.2235	1.37163	48.0692	26.2353	-5.98815	-0.185832	-0.296602	-0.328128	1.71763e-142	2.15568e-142	-1
1980	MAGt	1.6228	144.303	51.2538	2.08389	90.7005	39.9197	-11.3341	-0.221137	-0.360558	-0.168001	1.03909e-38	1.16247e-38	0
1981	MALSO3tm	144.843	391.593	270.647	-82.2783	456.608	259.086	-11.5612	-0.042717	-0.0629826	0.094331	2.74422e-13	2.90104e-13	0
1982	MALSO4tm	-843.466	-605.104	-739.179	-105.458	504.904	243.759	982.938	1.32977	-1.60047	1	0	0	1
1983	MALTe	0.0344086	0.0514608	0.0422526	0.00868577	0.0279819	0.0190412	-0.0232114	-0.549348	-1.14991	-1	0	0	-1
1984	MALTly	1.00368	34.6715	10.3116	1.01142	31.9124	15.9931	5.68156	0.550989	0.633188	0.429069	3.54265e-242	4.82118e-242	1
1985	MALtm	412.683	626.609	504.549	-416.925	329.247	-67.6752	-572.225	-1.13413	-2.8983	-1	0	0	-1
1986	MALTSULtm	1.00199	151.177	69.4419	-477.248	399.489	-190.777	-260.219	-3.74728	1.45801	-0.656374	0	0	-1
1987	MALTt1r	0.0216946	0.0664061	0.0474094	0.0253371	0.0552536	0.0378503	-0.0095591	-0.201629	-0.324869	-0.616503	0	0	-1
1988	MANt1r	21.8178	84.0776	51.7406	-80.1062	-54.2649	-70.4545	-122.195	-2.36169	0.445395	-1	0	0	-1
1989	MANtly	13.3607	22.7246	17.2418	61.5226	94.9143	81.1957	63.9539	3.70924	2.2355	1	0	0	1
1990	MAOLNOR	1.01351	76.073	34.4421	28.1005	60.7142	42.2929	7.8508	0.227942	0.296242	0.344357	9.92372e-157	1.26038e-156	1
1991	MAOX	0.0500253	86.5258	31.4089	29.0184	124.887	83.2334	51.8244	1.64999	1.40599	0.889165	0	0	1
1992	MCCCrm	6.14957	35.6838	22.8189	0.00855599	6.52993	2.42557	-20.3933	-0.893703	-3.23383	-0.999981	0	0	-1
1993	MCD	0.0186397	21.9856	8.92886	0.00212181	18.229	5.84629	-3.08257	-0.345237	-0.610955	-0.318082	5.07851e-134	6.32502e-134	-1
1994	MCDm	0.00385448	9.82123	3.24498	0.0035778	8.83328	3.50689	0.261912	0.0807132	0.111984	0.108123	5.53914e-17	5.92063e-17	0
1995	MCDp	0.00391997	55.4966	13.7895	0.00110876	34.1765	9.53109	-4.2584	-0.308815	-0.532855	-0.15172	6.94244e-32	7.67521e-32	0
1996	MCITS	0.0366684	113.604	40.4993	5.76125	239.987	145.765	105.265	2.59919	1.84767	0.845332	0	0	1
1997	MCLACCYSR	1.02352	119.619	55.724	106.831	473.392	284.92	229.196	4.11305	2.35419	0.999949	0	0	1
1998	MCLOR	-119.619	-1.02352	-55.724	-473.392	-106.831	-284.92	-229.196	-4.11305	2.35419	-0.999949	0	0	-1
1999	MCPST	132.958	487.434	298.416	1.3851	191.985	78.1673	-220.249	-0.738059	-1.93269	-0.982818	0	0	-1
[truncated: 8,601 more rows]

## Sheet: SC.Liao
id	rxn	lb0	ub0	mean0	lb1	ub1	mean1	diff.mean	rel.diff	lfc.abs	r	pval	padj	dir
1	10FTHF5GLUtl	0.00740055	16.304	6.47456	0.00364016	11.5929	5.8873	-0.587261	-0.0907028	-0.137176	-0.0489796	0.000148417	0.000153231	0
2	10FTHF5GLUtm	0.316655	5.72598	2.67716	0.00639469	8.41452	3.60925	0.932091	0.348164	0.430996	0.31168	9.25442e-129	1.14439e-128	1
3	10FTHF6GLUtl	2.29332	5.24189	3.93942	1.08065	3.80432	1.99791	-1.94152	-0.492843	-0.979496	-0.974989	0	0	-1
4	10FTHF6GLUtm	1.0544	2.98251	2.07825	7.71617e-05	1.81107	0.862509	-1.21574	-0.584983	-1.26876	-0.968696	0	0	-1
5	10FTHF7GLUtl	0.0107407	1.99726	0.832799	0.130617	1.6151	0.74112	-0.0916789	-0.110085	-0.168261	-0.0817767	2.38887e-10	2.51335e-10	0
6	10FTHF7GLUtm	0.000159801	0.63983	0.278657	7.7731e-06	0.413089	0.175752	-0.102905	-0.36929	-0.664952	-0.33469	3.63594e-148	4.57243e-148	-1
7	10FTHFtl	-20.1936	-4.4371	-11.2468	-14.1159	-2.35468	-8.62632	2.62046	0.232996	-0.382694	0.34763	1.10089e-159	1.39988e-159	1
8	10FTHFtm	-338.957	-49.0488	-213.8	-262.756	2.42462	-111.227	102.573	0.479763	-0.942758	0.775247	0	0	1
9	11DOCRTSLtm	0.0013945	0.00308941	0.0020832	0.000284729	0.00116717	0.000696746	-0.00138645	-0.66554	-1.58009	-1	0	0	-1
10	11DOCRTSLtr	-0.00058897	-0.000184588	-0.0003617	-0.000439069	-2.20566e-06	-0.00017238	0.00018932	0.523417	-1.0692	0.844414	0	0	1
11	11DOCRTSTRNtm	0.00297982	0.00575041	0.00439935	0.00159498	0.00373345	0.00266631	-0.00173304	-0.393931	-0.722446	-0.984962	0	0	-1
12	11DOCRTSTRNtr	-0.00220725	-0.00138732	-0.00179355	-0.00105669	-4.11246e-05	-0.000542663	0.00125088	0.697436	-1.72469	1	0	0	1
13	13DAMPPOX	0.0579649	0.0917401	0.0732018	0.0147774	0.0322958	0.0215777	-0.0516242	-0.70523	-1.76234	-1	0	0	-1
14	1a_24_25VITD2Hm	0.00258725	1.78654	0.531877	0.000118267	0.000247804	0.000176796	-0.5317	-0.999668	-11.5548	-1	0	0	-1
15	1a_25VITD2Hm	0.01316	55.2018	22.7681	0.00999874	42.0398	13.2964	-9.47174	-0.416009	-0.775982	-0.325697	2.0374e-140	2.54614e-140	-1
16	1MNCAMti	3.88873e-06	1.73332	0.633857	2.49633	7.32942	4.14532	3.51146	5.53983	2.70925	1	0	0	1
17	1PPDCRp	0.00605113	122.322	41.5025	0.0215059	90.3226	27.0716	-14.4309	-0.347712	-0.61642	-0.168989	3.80541e-39	4.23757e-39	0
18	24_25DHVITD2t	0.0124188	22.3766	5.56691	3.02963e-07	0.0043554	0.00152379	-5.56538	-0.999726	-11.835	-1	0	0	-1
19	24_25DHVITD2tm	0.0124188	22.3766	5.56691	3.02962e-07	0.0043554	0.00152379	-5.56538	-0.999726	-11.835	-1	0	0	-1
20	24_25DHVITD3t	1.86654	9.8349	5.21454	0.295851	5.05597	2.19676	-3.01779	-0.578725	-1.24717	-0.841958	0	0	-1
21	24_25DHVITD3tm	0.0157431	5.24586	2.2838	0.00112011	0.00180032	0.00148276	-2.28232	-0.999351	-10.5889	-1	0	0	-1
22	24_25VITD2Hm	0.041153	23.3197	6.09878	0.000125934	0.00459585	0.00170059	-6.09708	-0.999721	-11.8083	-1	0	0	-1
23	24_25VITD3Hm	0.0157431	5.24586	2.2838	0.00112011	0.00180032	0.00148276	-2.28232	-0.999351	-10.5889	-1	0	0	-1
24	24NPHte	-0.0085464	-0.00373151	-0.00621494	-0.0054991	-0.000903224	-0.00285159	0.00336335	0.541172	-1.12397	0.968047	0	0	1
25	25HVITD2t	135.059	685.651	329.501	644.332	925.638	799.794	470.293	1.42729	1.27934	0.998971	0	0	1
26	25HVITD2tin_m	0.0525278	23.3262	6.10699	0.00278648	0.00810206	0.00487137	-6.10212	-0.999202	-10.2919	-1	0	0	-1
27	25HVITD3t	2.45028	13.6513	8.31776	0.0691915	11.7409	5.978	-2.33975	-0.281296	-0.476531	-0.499742	0	0	-1
28	25HVITD3tin_m	0.0158376	5.24622	2.28397	0.0013586	0.00256248	0.00193177	-2.28204	-0.999154	-10.2074	-1	0	0	-1
29	25VITD2Hm	0.00455749	0.0120633	0.00820702	5.47313e-06	0.00648498	0.00317078	-0.00503624	-0.61365	-1.37202	-0.997206	0	0	-1
30	25VITD3Hm	2.17832e-06	0.000408648	0.000167271	7.64453e-05	0.000816953	0.000449001	0.00028173	1.68427	1.42453	0.805734	0	0	1
31	2AMACHYD	0.0244256	0.0454089	0.0335938	97.6588	251.759	174.348	174.314	5188.87	12.3415	1	0	0	1
32	2AMACSULT	0.00528701	0.00941917	0.00751282	0.00154083	12.4843	5.17423	5.16672	687.721	9.42777	0.999	0	0	1
33	2AMADPTm	0.0256512	0.0469149	0.0347796	0.0379286	0.0570436	0.0442273	0.00944771	0.271645	0.346696	0.878417	0	0	1
34	2DR1PP	137.401	361.371	228.173	149.526	387.245	292.924	64.7512	0.283781	0.360399	0.615755	0	0	1
35	2HBO	31.0292	231.838	147.712	37.1905	352.616	222.025	74.3128	0.503093	0.587934	0.632916	0	0	1
36	2HBt2	31.0993	231.934	147.817	-637.986	-298.995	-460.689	-608.506	-4.11662	1.63998	-1	0	0	-1
37	2HCO3_NAt	-710.591	-142.214	-447.802	-999.924	-550.922	-866.471	-418.669	-0.934943	0.952291	-0.992648	0	0	-1
38	2MCITt	0.0034173	151.073	75.6459	96.7683	197.519	147.469	71.8228	0.949461	0.963075	0.86707	0	0	1
39	2OXOADOXm	115.301	295.017	195.874	0.218428	223.841	125.848	-70.0259	-0.357506	-0.638244	-0.737098	0	0	-1
40	2OXOADPTm	-0.0344004	0.0591065	0.0230728	-0.0292995	0.00420253	-0.0129877	-0.0360605	-1.5629	-0.829045	-0.709101	0	0	-1
41	34DHOXPEGOX	308.672	554.739	441.02	427.208	748.632	616.32	175.3	0.397488	0.482836	0.864903	0	0	1
42	34DHOXPEGt	308.672	554.739	441.02	427.208	748.632	616.32	175.3	0.397488	0.482836	0.864903	0	0	1
43	34DHPHAMT	241.003	486.709	367.893	3.29199	326.692	154.248	-213.645	-0.580726	-1.25404	-0.971866	0	0	-1
44	34DHPHEt	0.0669425	0.0999514	0.0836487	0.00251153	0.0799199	0.0376203	-0.0460284	-0.550258	-1.15283	-0.967625	0	0	-1
45	34DHPLACOX	1.11383	204.722	93.6208	146.09	350.004	258.047	164.426	1.7563	1.46273	0.956576	0	0	1
46	34DHPLACOX_NADP_	-383.511	-88.0658	-239.995	-730.273	-569.331	-670.094	-430.098	-1.79211	1.48136	-1	0	0	-1
47	34DHXMANDACOX	1.02437	231.347	124.169	218.206	389.664	308.406	184.237	1.48376	1.31253	0.999821	0	0	1
48	34DHXMANDACOX_NADP_	-572.558	-395.423	-512.083	-999.99	-721.533	-910.215	-398.132	-0.777474	0.829829	-1	0	0	-1
49	34HPLFM	590.243	871.306	765.941	431.273	643.491	540.311	-225.629	-0.294578	-0.503442	-0.988864	0	0	-1
50	34HPPOR	0.000626444	0.00154477	0.00114906	1.29334e-07	0.00116054	0.000314695	-0.000834363	-0.726128	-1.86843	-0.96727	0	0	-1
51	35CGMPtn	0.00464386	0.00647833	0.00540823	4.13725e-08	0.00103371	0.000395791	-0.00501244	-0.926817	-3.77235	-1	0	0	-1
52	3AIBTm	49.7687	240.718	130.548	0.0600192	224.332	82.0507	-48.4974	-0.371491	-0.669994	-0.551849	0	0	-1
53	3AIBtmi	49.7687	240.718	130.548	0.0600192	224.332	82.0507	-48.4974	-0.371491	-0.669994	-0.551849	0	0	-1
54	3DPHBH1	0.000574324	1.07458	0.307538	0.00113165	1.08506	0.55773	0.250193	0.813535	0.858805	0.518478	0	0	1
55	3DPHBH2	0.0430673	0.267891	0.159183	0.000277258	1.30887	0.343829	0.184646	1.15996	1.111	0.450353	1.39252e-266	1.91748e-266	1
56	3DSPHR	0.00630419	39.7129	14.5526	2.34267	73.9161	33.7582	19.2056	1.31974	1.21396	0.595698	0	0	1
57	3HAO	0.00304536	0.010903	0.00716008	0.00112168	0.0134178	0.00841441	0.00125433	0.175183	0.232886	0.391158	1.25215e-201	1.64593e-201	1
58	3HBCDm	453.497	651.901	533.259	663.383	894.849	787.932	254.673	0.477577	0.563234	1	0	0	1
59	3HBCOAHLm	1.00437	60.3922	21.0089	31.0538	112.604	71.851	50.8421	2.42002	1.77401	0.961256	0	0	1
60	3HKYNAKGAT	191.96	460.918	332.437	481.128	756.011	616.036	283.598	0.853088	0.889932	1	0	0	1
61	3HLYTCL	0.105843	88.4784	38.9737	0.00998194	177.333	59.1788	20.2051	0.518429	0.602579	0.143466	1.09469e-28	1.19786e-28	0
62	3M4HDXPAC	1.00437	31.4291	14.4274	1.00239	24.0619	12.5808	-1.84663	-0.127994	-0.197591	-0.148606	1.17116e-30	1.28873e-30	0
63	3MLDAt	1.03488	22.506	11.4549	7.30492	34.5167	22.5549	11.1	0.969019	0.977477	0.747196	0	0	1
64	3MOBt2im	196.564	432.412	322.623	333.156	554.365	439.347	116.724	0.361796	0.44551	0.94463	0	0	1
65	3MOPt2im	15.697	141.798	71.9043	0.0864506	207.387	76.2922	4.38791	0.0610243	0.0854577	-0.022281	0.0843895	0.0855844	0
66	3MOX4HOXPGALDOX	73.5214	396.005	231.961	1.29379	125.597	59.9677	-171.993	-0.741475	-1.95162	-0.983843	0	0	-1
67	3MOX4HOXPGALDOX_NADP_	-140.793	-1.07488	-72.5173	1.00109	76.4423	30.2857	102.803	1.41763	-1.25969	1	0	0	1
68	3MOXTYROX	1.00437	31.4291	14.4274	1.00239	24.0619	12.5808	-1.84663	-0.127994	-0.197591	-0.148606	1.17116e-30	1.28873e-30	0
69	3SALAASPm	-250.172	-121.859	-186.47	-282.791	-86.0965	-203.02	-16.5502	-0.0887553	0.12268	-0.363553	1.86258e-174	2.39866e-174	-1
70	3SALACBOXL	3.67224e-06	0.00125005	0.000422314	0.000125476	0.000662826	0.000375431	-4.68828e-05	-0.111014	-0.169768	-0.0325141	0.0117899	0.0120224	0
71	3SALAOX	0.000328053	0.00108856	0.000638401	0.000921728	0.00176256	0.00122474	0.000586342	0.918453	0.939944	0.992273	0	0	1
72	3SALATAi	0.00452429	0.0100507	0.00827567	9.62259e-07	0.00120759	0.000603982	-0.00767169	-0.927017	-3.7763	-1	0	0	-1
73	3SALATAim	7.13965e-07	0.0037235	0.00140143	8.19076e-07	0.00189299	0.000931433	-0.000469997	-0.335369	-0.589375	-0.283501	7.18063e-107	8.69385e-107	-1
74	3SPYRSP	0.00452429	0.0100507	0.00827567	9.62257e-07	0.00120759	0.000603982	-0.00767169	-0.927017	-3.7763	-1	0	0	-1
75	3SPYRSPm	7.13965e-07	0.0037235	0.00140143	8.19076e-07	0.00189299	0.000931433	-0.000469997	-0.335369	-0.589375	-0.283501	7.18063e-107	8.69385e-107	-1
76	41R1H2MAE12BOOX	0.00121166	78.6568	40.2872	0.0017326	28.3124	9.37316	-30.9141	-0.767342	-2.10371	-0.745436	0	0	-1
77	41R2A1H12BOOX	4.50877	16.2483	12.8183	0.160031	10.9725	5.13798	-7.68031	-0.599168	-1.31893	-0.958664	0	0	-1
78	42A12BOOX	0.00114073	9.65413	3.20251	10.9399	19.5286	14.835	11.6325	3.63232	2.21173	1	0	0	1
79	4ABUTtm	-999.996	-830.307	-932.092	-931.986	-727.139	-825.938	106.154	0.113888	-0.174439	0.930988	0	0	1
80	4HBZCOAFm	0.000362822	11.1088	3.3077	0.0241085	12.3507	6.27958	2.97188	0.898475	0.924841	0.513088	0	0	1
81	4HBZFm	0.000362822	11.1088	3.3077	0.0241085	12.3507	6.27958	2.97188	0.898475	0.924841	0.513088	0	0	1
82	4HDEBRISOQUINEte	-38.931	-0.000999729	-14.4926	-33.9616	-0.000677222	-15.0916	-0.598977	-0.0413298	0.058427	-0.0666199	2.46916e-07	2.57609e-07	0
83	4HGLSDm	467.869	717.935	613.127	209.067	482.666	369.273	-243.854	-0.397722	-0.731498	-0.99983	0	0	-1
84	4HOXPACDOX_NADP_	-691.765	-481.079	-574.594	-211.447	-16.0787	-127.014	447.58	0.77895	-2.17755	1	0	0	1
85	4MOPt2im	205.384	494.531	349.3	82.4049	275.702	207.394	-141.907	-0.40626	-0.752097	-0.922755	0	0	-1
86	4MPTNLte	0.0202845	0.0371774	0.0279558	0.0192614	0.0235102	0.0217533	-0.00620253	-0.221869	-0.361915	-0.889544	0	0	-1
87	4MPTNLtm	-0.0371774	-0.0202845	-0.0279558	-0.0235102	-0.0192614	-0.0217533	0.00620253	0.221869	-0.361915	0.889544	0	0	1
88	4MTOLBUTAMIDEte	-0.00632598	-0.000175689	-0.00296947	-0.0068107	-0.00185236	-0.00426296	-0.00129349	-0.435594	0.521648	-0.532336	0	0	-1
89	4NPHSFte	-4.82658	-1.01363	-2.73462	-4.87919	-6.60295e-06	-1.65456	1.08007	0.39496	-0.724897	0.468572	2.0744e-288	2.89058e-288	1
90	4NPHSULT	1.01363	4.82658	2.73462	6.60295e-06	4.87919	1.65456	-1.08007	-0.39496	-0.724897	-0.468572	2.0744e-288	2.89058e-288	-1
91	4NPHte	1.01934	4.83399	2.74084	0.00489416	4.88187	1.65741	-1.08343	-0.395291	-0.725688	-0.469399	2.01975e-289	2.81666e-289	-1
92	4PYRDX	0.000461115	0.000944764	0.000811909	0.000221627	0.00155237	0.0008052	-6.70955e-06	-0.00826392	-0.0119719	0.0469366	0.000277482	0.000285897	0
93	5ADTSTSTERONEGLCte	0.0400414	3.49874	1.28022	0.000153123	9.0637	2.90514	1.62492	1.26925	1.18222	0.520256	0	0	1
94	5ADTSTSTERONEGLCtr	-3.49874	-0.0400414	-1.28022	-9.0637	-0.000153123	-2.90514	-1.62492	-1.26925	1.18222	-0.520256	0	0	-1
95	5ADTSTSTERONESte	305.964	755.731	480.009	564.511	999.784	735.726	255.717	0.532735	0.616108	0.890324	0	0	1
96	5ADTSTSTERONESULT	0.00940839	0.988419	0.524836	0.143721	0.467308	0.246094	-0.278742	-0.531103	-1.09266	-0.630857	0	0	-1
97	5ADTSTSTERONEte	-121.864	330.962	116.611	-130.084	369.812	91.8932	-24.7183	-0.211972	-0.34368	-0.129647	9.98155e-24	1.08373e-23	0
98	5ADTSTSTERONEtr	-1.13941	127.274	35.8077	176.744	458.321	290.667	254.859	7.11744	3.02103	1	0	0	1
99	5AOPtm	745.781	924.586	835.685	690.443	949.543	830.475	-5.20915	-0.00623339	-0.00902103	-0.034134	0.00819718	0.00837011	0
100	5DHFtl	0.366752	13.4298	6.3822	2.39529	25.2557	16.8325	10.4503	1.63741	1.39912	0.82002	0	0	1
101	5FTHFt2	0.0414013	19.4494	5.26467	0.000334613	0.0155145	0.0064156	-5.25826	-0.998781	-9.68054	-1	0	0	-1
102	5HLTDL	3.67199	41.3214	19.0038	15.1285	59.7568	35.1506	16.1468	0.849663	0.887263	0.722284	0	0	1
103	5HOMEPRAZOLEte	-0.0118339	-0.00539805	-0.00918329	-0.0162446	-0.00987792	-0.0122746	-0.00309127	-0.336619	0.418588	-0.905108	0	0	-1
104	5HOXINDACTO2OX	0.0153741	0.0224483	0.0189684	0.0169401	0.0292528	0.0232218	0.00425343	0.224238	0.291885	0.755295	0	0	1
105	5HOXINOXDA	0.0539241	41.6132	19.7644	89.9802	130.601	108.636	88.8719	4.49657	2.45853	1	0	0	1
106	5HTRPVESSEC	2.79761e-07	0.000478835	0.000232887	0.00106487	0.00205333	0.00160556	0.00137267	5.89416	2.78537	1	0	0	1
107	5MTHFt	-584.031	-77.54	-346.125	-552.334	162.304	-103.238	242.888	0.701733	-1.74532	0.733555	0	0	1
108	5MTHFt2	-281.542	67.2628	-86.5459	-0.0999982	-0.0641335	-0.0868272	86.459	0.998997	-9.9611	0.7075	0	0	1
109	5THFtl	0.00451767	18.09	7.67867	0.0290504	22.5488	10.4299	2.75128	0.358301	0.441804	0.274998	1.13698e-100	1.36876e-100	1
110	5THFtm	0.00224226	4.54667	1.99757	4.24894	11.1664	8.073	6.07543	3.04141	2.01486	0.999883	0	0	1
111	6DHFtl	0.00143006	4.27201	1.95472	3.06965	5.77885	4.27703	2.32231	1.18805	1.12965	0.958395	0	0	1
112	6DHFtm	0.575327	4.29847	2.45399	0.130484	2.06471	0.880166	-1.57382	-0.641333	-1.47928	-0.855808	0	0	-1
113	6HTSTSTERONEte	0.000171985	0.00769081	0.00393658	8.89397e-08	0.00938253	0.00424971	0.000313131	0.0795439	0.110422	0.10523	3.62339e-16	3.87646e-16	0
114	6HTSTSTERONEtr	-0.00769081	-0.000171985	-0.00393658	-0.00938253	-8.89408e-08	-0.00424971	-0.000313131	-0.0795439	0.110422	-0.10523	3.62339e-16	3.87646e-16	0
115	6THFtl	0.122053	2.77289	1.73561	1.25649	5.41276	3.12594	1.39033	0.801059	0.848845	0.803701	0	0	1
116	6THFtm	2.13491	4.18873	3.44935	0.449426	7.575	3.58003	0.130679	0.0378852	0.0536468	-0.0315171	0.0146406	0.014925	0
117	7DHCHSTEROLtr	-267.03	-28.1214	-182.989	-493.608	-297.642	-389.227	-206.238	-1.12706	1.08886	-1	0	0	-1
118	7DHFtl	0.457414	1.93175	1.4766	2.0347	4.24475	2.97024	1.49364	1.01154	1.0083	1	0	0	1
119	7DHFtm	0.0164897	0.709225	0.367804	0.174655	1.99127	1.24629	0.878482	2.38845	1.76063	0.831642	0	0	1
120	7THFtl	0.00170305	0.829903	0.289259	1.50812	3.183	2.3622	2.07294	7.16638	3.0297	1	0	0	1
121	7THFtm	5.23248e-06	2.58533	0.616409	0.203748	5.73857	4.02267	3.40627	5.52599	2.7062	0.912065	0	0	1
122	A_MANASEly	7.78201	20.0182	13.336	4.65702	10.877	7.77704	-5.55892	-0.416837	-0.778028	-0.907143	0	0	-1
123	A4GALTc	0.00531916	38.8019	11.1473	1.00718	35.2984	10.6856	-0.461767	-0.041424	-0.0610352	-0.0386614	0.0027489	0.0028183	0
124	A4GALTg	0.047021	15.7071	4.3303	1.00206	3.64103	2.05694	-2.27336	-0.524989	-1.07397	-0.370359	5.69147e-181	7.37525e-181	-1
125	A4GNT1g	0.000378573	0.00126343	0.000807761	0.00125772	0.00167332	0.00144266	0.000634896	0.785994	0.836728	0.999999	0	0	1
126	A4GNT2g	5.81025e-08	0.000979251	0.000420753	3.77391e-06	0.000758157	0.000347661	-7.30922e-05	-0.173717	-0.275293	-0.156724	6.55951e-34	7.24656e-34	0
127	AACTOOR	0.0161301	0.0375891	0.0236749	4.73953e-06	0.0143453	0.00560129	-0.0180736	-0.763408	-2.07953	-1	0	0	-1
128	AACTtm	407.34	571.729	483.565	377.628	696.025	556.24	72.6746	0.150289	0.201997	0.586903	0	0	1
129	AASAD3m	0.00385019	51.8923	16.724	0.706328	102.622	43.7268	27.0028	1.61462	1.3866	0.590576	0	0	1
130	AATAi	239.77	586.588	395.666	-43.4889	327.535	179.687	-215.979	-0.545862	-1.1388	-0.991869	0	0	-1
131	ABO1g	1.00007	2.26155	1.43785	1.54241	3.70034	2.67759	1.23973	0.862209	0.897015	0.961381	0	0	1
132	ABO2g	1.00015	3.73299	2.37394	1.00021	3.51029	1.95615	-0.417799	-0.175993	-0.279272	-0.256532	7.45405e-88	8.8659e-88	-1
133	ABO3g	1	3.39041	2.10324	5.47153e-08	0.000698439	0.00018216	-2.10305	-0.999913	-13.4951	-1	0	0	-1
134	ABO4g	1.00059	1.80603	1.34914	0.000928906	0.00146178	0.00124063	-1.3479	-0.99908	-10.0868	-1	0	0	-1
135	ABO5g	1.00059	1.80603	1.34914	0.000928906	0.00146178	0.00124063	-1.3479	-0.99908	-10.0868	-1	0	0	-1
136	ABO6g	1.19437	2.20479	1.74218	3.86044e-06	0.0010887	0.000489179	-1.7417	-0.999719	-11.7982	-1	0	0	-1
137	ABO7g	1.19437	2.20479	1.74218	3.86044e-06	0.0010887	0.000489179	-1.7417	-0.999719	-11.7982	-1	0	0	-1
138	ABO8g	1.02044	1.92608	1.40351	0.00028374	0.00103728	0.000535244	-1.40298	-0.999619	-11.3566	-1	0	0	-1
139	ABO9g	1.00261	1.6983	1.31288	4.6772e-08	0.00041133	0.000145793	-1.31273	-0.999889	-13.1365	-1	0	0	-1
140	ABTArm	-999.996	-830.307	-932.092	-931.986	-727.139	-825.938	106.154	0.113888	-0.174439	0.930988	0	0	1
141	ABTD	334.351	562.499	452.14	-949.311	-609.677	-752.943	-1205.08	-2.66529	0.73577	-1	0	0	-1
142	ABTti	0.0287884	321.695	124.818	792.465	999.378	890.569	765.752	6.13496	2.83491	1	0	0	1
143	ABUTt2rL	0.0575071	0.0813814	0.0698827	159.965	539.159	398.604	398.534	5702.9	12.4777	1	0	0	1
144	ABUTt4_2_r	-515.969	-162.098	-360.308	-955.092	-529.585	-734.354	-374.047	-1.03813	1.02725	-1	0	0	-1
145	ACACT10m	-724.026	-533.641	-634.418	-605.421	-438.155	-525.665	108.753	0.171422	-0.271291	0.955372	0	0	1
146	ACACT1rm	413.054	617.024	486.409	591.356	815.273	714.454	228.045	0.468833	0.55467	0.99951	0	0	1
147	ACACT1x	556.705	709.965	635.901	256.217	498.551	362.714	-273.187	-0.429606	-0.809969	-1	0	0	-1
148	ACACt2m	0.0099737	0.0662228	0.0335807	-760.292	-445.266	-608.409	-608.442	-18118.8	14.1451	-1	0	0	-1
149	ACACT4p	24.0448	66.6672	44.759	1.00083	30.4117	14.1572	-30.6018	-0.683701	-1.66064	-0.998549	0	0	-1
150	ACACT5p	14.7843	33.945	23.3596	1.06159	54.9472	28.2408	4.88114	0.208957	0.273762	0.239655	6.47435e-77	7.6017e-77	1
151	ACACT6p	1.00572	40.8803	19.3032	1.04122	37.5185	17.9331	-1.37018	-0.070982	-0.106222	-0.0718006	2.67772e-08	2.80141e-08	0
152	ACACT7p	18.4746	52.1988	33.9865	7.12217	48.65	31.2543	-2.73219	-0.0803905	-0.120907	-0.0492547	0.000136176	0.00014062	0
153	ACACT8p	1.00029	58.9121	22.4131	1.01489	78.9666	38.9717	16.5586	0.738792	0.798085	0.522662	0	0	1
154	ACACT9p	1.00199	15.8544	5.54568	7.64807	36.3914	20.0487	14.503	2.61518	1.85407	0.96596	0	0	1
155	ACACtx	-659.791	-370.32	-517.18	-306.773	-130.802	-226.096	291.083	0.562828	-1.19373	1	0	0	1
156	ACALDtm	-256.588	-112.421	-176.008	-165.38	-1.1509	-104.149	71.8584	0.408269	-0.756986	0.917155	0	0	1
157	ACALDtr	0.0109931	0.0237778	0.0172149	0.00428856	0.00798085	0.00612048	-0.0110944	-0.644467	-1.49194	-1	0	0	-1
158	ACALDtx	1.00176	59.3296	17.6817	0.0610125	82.7088	33.7421	16.0605	0.908311	0.932296	0.512654	0	0	1
159	ACCOACm	518.826	660.726	580.356	373.277	592.69	466.527	-113.829	-0.196136	-0.314977	-0.944278	0	0	-1
160	ACCOAgt	0.0213896	147.546	61.1241	7.48238	542.459	217.324	156.2	2.55546	1.83004	0.684246	0	0	1
161	ACCOALm	1.00086	11.6168	5.69187	0.00516958	15.7176	5.38541	-0.306454	-0.0538407	-0.079845	-0.116922	1.3509e-19	1.45627e-19	0
162	ACCOAtn	-818.601	-449.005	-595.113	131.878	581.618	327.771	922.884	1.55077	-0.860474	1	0	0	1
163	ACCOAtr	-999.946	-528.226	-818.551	-999.871	-567.17	-840.572	-22.0211	-0.0269025	0.0382992	-0.0662506	2.87556e-07	2.99891e-07	0
164	ACETONEt2	0.0648782	0.0982805	0.0787517	48.7462	170.917	105.454	105.376	1338.07	10.387	1	0	0	1
165	ACETONEt2m	0.0119874	0.0449371	0.0290951	48.6843	170.866	105.396	105.367	3621.46	11.8228	1	0	0	1
166	ACGAGBSIDEtg	-0.00259918	-8.09702e-07	-0.000963729	-0.0173764	-0.0135417	-0.0155722	-0.0146084	-15.1582	4.0142	-1	0	0	-1
167	ACGAGBSIDEtl	8.09702e-07	0.00259918	0.000963729	0.0135417	0.0173764	0.0155722	0.0146084	15.1582	4.0142	1	0	0	1
168	ACGALFUCGALACGALFUC12GAL14ACGLCGALGLUSIDEte	-1.80603	-1.00059	-1.34914	-0.00146178	-0.000928906	-0.00124063	1.3479	0.99908	-10.0868	1	0	0	1
169	ACGALFUCGALACGALFUC12GAL14ACGLCGALGLUSIDEtg	1.00059	1.80603	1.34914	0.000928906	0.00146178	0.00124063	-1.3479	-0.99908	-10.0868	-1	0	0	-1
170	ACGALFUCGALACGALFUCGALACGLCGAL14ACGLCGALGLUSIDEte	-2.20479	-1.19437	-1.74218	-0.0010887	-3.86044e-06	-0.000489179	1.7417	0.999719	-11.7982	1	0	0	1
171	ACGALFUCGALACGALFUCGALACGLCGAL14ACGLCGALGLUSIDEtg	1.19437	2.20479	1.74218	3.86044e-06	0.0010887	0.000489179	-1.7417	-0.999719	-11.7982	-1	0	0	-1
172	ACGALK	0.00189614	10.3024	3.42588	11.1322	20.0295	15.2539	11.828	3.45254	2.15463	1	0	0	1
173	ACGALK2	3.48566	10.0787	6.67024	12.0444	28.6379	20.3172	13.647	2.04595	1.60689	1	0	0	1
174	ACGALtlg	-15.4	-0.000945018	-4.04376	-0.0556449	-0.0438926	-0.0490344	3.99473	0.987874	-6.36576	0.980675	0	0	1
175	ACGALtly	201.517	282.329	234.385	98.6562	251.196	156.531	-77.8544	-0.332165	-0.582436	-0.893335	0	0	-1
176	ACGAM6PSi	18.4313	120.141	73.4724	25.0111	86.122	53.0121	-20.4603	-0.278476	-0.470881	-0.389233	1.14108e-199	1.49864e-199	-1
177	ACGAMK	1.00354	27.8845	7.32962	1.00185	30.8803	8.14448	0.814867	0.111175	0.152085	0.0548027	2.18854e-05	2.26792e-05	0
178	ACGAMPM	1.01764	61.8796	30.8684	1.00995	54.417	34.1098	3.24147	0.105009	0.144059	0.203099	9.27736e-56	1.06016e-55	1
179	ACGAMtly	294.821	587.007	470.059	399.66	596.778	483.704	13.6448	0.0290278	0.0412819	0.00938125	0.46746	0.470389	0
180	ACGBGBSIDEtg	-15.4	-0.000945018	-4.04376	-0.0556449	-0.0438926	-0.0490344	3.99473	0.987874	-6.36576	0.980675	0	0	1
181	ACGBGBSIDEtl	0.000945018	15.4	4.04376	0.0438926	0.0556449	0.0490344	-3.99473	-0.987874	-6.36576	-0.980675	0	0	-1
182	ACGPID	12.5578	30.5418	20.4345	22.8453	62.9925	48.1472	27.7126	1.35617	1.23644	0.993495	0	0	1
183	ACGSm	6.52533e-07	0.0119279	0.00603559	0.0181845	0.0409679	0.0266564	0.0206208	3.41653	2.14291	1	0	0	1
184	ACHEe	0.0242745	0.0415654	0.0326036	0.00843248	0.0220349	0.0154714	-0.0171322	-0.52547	-1.07543	-1	0	0	-1
185	ACHtn	-818.601	-449.005	-595.113	131.878	581.618	327.771	922.884	1.55077	-0.860474	1	0	0	1
186	ACHVESSEC	7.59256	15.1286	11.7274	3.86846	11.5951	7.49555	-4.2318	-0.360849	-0.645772	-0.857581	0	0	-1
187	ACITL	0.000308108	15.3675	4.09667	0.00293693	35.427	7.81725	3.72058	0.908196	0.93221	0.31608	2.29969e-132	2.85575e-132	1
188	ACN13ACNGALGBSIDEte	3.96153e-05	0.000449903	0.000188538	9.84071e-07	0.00128518	0.000559105	0.000370567	1.96547	1.56826	0.506643	0	0	1
189	ACN13ACNGALGBSIDEtg	-0.000449903	-3.96153e-05	-0.000188538	-0.00128518	-9.84073e-07	-0.000559105	-0.000370567	-1.96547	1.56826	-0.506643	0	0	-1
190	ACN23ACNGALGBSIDEte	0.000141991	0.0010318	0.00056554	1.57782e-06	0.000401333	0.000195995	-0.000369545	-0.653438	-1.52881	-0.7853	0	0	-1
191	ACN23ACNGALGBSIDEtg	-0.0010318	-0.000141991	-0.00056554	-0.000401333	-1.57782e-06	-0.000195995	0.000369545	0.653438	-1.52881	0.7853	0	0	1
192	ACNACNGAL14ACGLCGALGLUSIDEte	-9.60353	-0.615194	-5.48316	-0.836082	-0.00333394	-0.330742	5.15242	0.93968	-4.05123	0.998942	0	0	1
193	ACNACNGAL14ACGLCGALGLUSIDEtg	9.17728e-07	0.016655	0.00848471	5.684e-07	0.000669003	0.000229982	-0.00825473	-0.972895	-5.20527	-0.968337	0	0	-1
194	ACNACNGALGBSIDEte	0.000521371	0.000934107	0.00072035	2.66035e-06	0.000472775	0.000173606	-0.000546744	-0.758997	-2.05288	-1	0	0	-1
195	ACNACNGALGBSIDEtg	-0.000934107	-0.000521371	-0.00072035	-0.000472775	-2.66035e-06	-0.000173606	0.000546744	0.758997	-2.05288	1	0	0	1
196	ACNAM9PL	1.00004	3.29026	1.49472	1.47248	16.903	8.26602	6.77131	4.53017	2.46732	0.987702	0	0	1
197	ACNAM9PL2	1.02906	21.6142	8.4754	18.7916	62.9141	40.6734	32.198	3.799	2.26273	0.999956	0	0	1
198	ACNAMlt	-148.299	-66.1057	-112.55	-96.4788	-40.9831	-62.0374	50.513	0.448803	-0.859361	0.953325	0	0	1
199	ACNAMPH	1.00004	3.29026	1.49472	1.47248	16.903	8.26602	6.77131	4.53017	2.46732	0.987702	0	0	1
200	ACNAMtn	17.8706	80.9584	46.3818	42.8555	130.449	86.1811	39.7993	0.858082	0.893814	0.936248	0	0	1
201	ACNGALACGLCGAL14ACGLCGALGLUSIDEte	-6.3683	-2.45633	-4.54681	-8.5138	-0.541329	-3.64608	0.900727	0.198101	-0.318507	0.285443	2.59327e-108	3.1484e-108	1
202	ACNGALACGLCGAL14ACGLCGALGLUSIDEtg	1.00694	2.19673	1.55206	0.0636088	2.29166	0.885725	-0.666334	-0.429323	-0.809252	-0.615584	0	0	-1
203	ACNMLr	-533.968	-365.175	-447.891	-492.376	-290.228	-403.752	44.1383	0.0985471	-0.149676	0.644255	0	0	1
204	ACOAD10m	1.00967	38.1435	16.9132	5.15005	53.9611	27.4963	10.5831	0.62573	0.701087	0.491502	0	0	1
205	ACOAD1fm	1.00012	11.465	4.25365	0.00127958	7.89381	3.15561	-1.09804	-0.25814	-0.430782	-0.246435	3.20473e-81	3.77866e-81	-1
206	ACOAD8m	0.0091041	83.4722	20.445	55.1842	165.305	98.8308	78.3858	3.83399	2.27321	0.995425	0	0	1
207	ACOAD9m	1.00709	102.369	41.343	71.303	146.88	109.337	67.9943	1.64464	1.40307	0.9827	0	0	1
208	ACOAHi	16.156	80.3812	46.6775	0.114249	49.6767	15.6975	-30.98	-0.663703	-1.57219	-0.910494	0	0	-1
209	ACOAO7p	0.00203485	41.3963	17.2143	0.0140922	41.3811	18.8119	1.59757	0.0928047	0.128036	0.0898929	3.33973e-12	3.52917e-12	0
210	ACODA	0.0281486	136.688	55.3007	642.189	853.506	766.483	711.182	12.8603	3.79288	1	0	0	1
211	ACONTm	120.449	468.844	325.027	-617.858	-292.696	-463.054	-788.082	-2.42466	0.510621	-1	0	0	-1
212	ACOX22x	0.00109823	17.4522	6.88819	0.00743824	0.0184976	0.0116962	-6.87649	-0.998302	-9.20195	-0.995624	0	0	-1
213	ACOX2x	0.000489685	17.8313	3.7919	0.0109492	0.0383105	0.024563	-3.76734	-0.993522	-7.27029	-0.958612	0	0	-1
214	ACP1_FMN_	2.02552	18.2745	10.0201	2.54647	26.1002	10.614	0.59387	0.0592677	0.0830673	0.0235001	0.0687296	0.0697428	0
215	ACRNtm	-530.091	-213.031	-330.356	-999.973	-695.821	-851.047	-520.691	-1.57615	1.36522	-1	0	0	-1
216	ACS2	1.51001	7.2251	4.17846	0.0946038	5.97182	3.13938	-1.03908	-0.248674	-0.41249	-0.366091	7.15805e-177	9.24407e-177	-1
217	ACSm	1.00696	7.88539	3.84547	1.38723	3.53298	2.67437	-1.1711	-0.304539	-0.523959	-0.504232	0	0	-1
218	ACSRTNMT	0.0174053	0.0517997	0.0360008	0.0235437	0.0394651	0.030984	-0.00501682	-0.139353	-0.216506	-0.498561	0	0	-1
219	ACt2m	-703.938	-550.253	-624.697	-999.999	-849.205	-960.015	-335.318	-0.536769	0.6199	-1	0	0	-1
220	ACt2r	-999.802	-386.736	-780.266	-28.4107	419.263	220.439	1000.7	1.28252	-1.82359	1	0	0	1
221	ACtg	-6.2268	-4.00012	-4.51548	-7.41395	-4.00004	-4.6548	-0.139319	-0.0308535	0.0438394	-0.145943	1.25424e-29	1.37472e-29	0
222	ACTLMO	0.00113765	0.00162602	0.00139961	5.0362e-06	0.000740111	0.000366304	-0.00103331	-0.738282	-1.93392	-1	0	0	-1
223	ACTNMO	0.0401747	0.0572258	0.0496566	0.0439866	0.0739564	0.0584227	0.00876604	0.176533	0.234542	0.633705	0	0	1
224	ADA	0.0253312	0.0414049	0.033082	1.17144e-06	0.0101147	0.00349293	-0.0295891	-0.894416	-3.24354	-1	0	0	-1
225	ADAe	0.025982	0.042656	0.0345781	0.00877933	0.0349895	0.0201968	-0.0143812	-0.415906	-0.775727	-0.967738	0	0	-1
226	ADCim	0.0065764	116.385	41.6698	36.9631	90.1488	62.4709	20.8011	0.499188	0.584181	0.595971	0	0	1
227	ADEt	-939.709	-405.197	-714.841	-0.0487157	-0.00468759	-0.0282245	714.813	0.999961	-14.6284	1	0	0	1
228	ADK1m	339.526	640.549	502.55	356.025	624.201	471.598	-30.9512	-0.0615884	-0.0917073	-0.233999	2.04831e-73	2.3912e-73	-1
229	ADK3	-0.0999683	-0.0411181	-0.0750605	-0.016139	0.0541351	0.0216821	0.0967426	1.28886	-1.79155	1	0	0	1
230	ADK3m	-432.007	-200.957	-323.157	-595.44	-325.075	-439.568	-116.41	-0.360228	0.443848	-0.865543	0	0	-1
231	ADKd	-0.0968834	-0.0881186	-0.0919732	-0.016011	0.0255728	0.00825188	0.100225	1.08972	-3.47842	1	0	0	1
232	ADMDC	0.05992	203.287	85.5515	1.04867	250.339	94.4756	8.92411	0.104313	0.143149	-0.0266433	0.0390515	0.0397033	0
233	ADNCYC	1.16551	6.25543	3.2683	13.1105	23.1659	18.2811	15.0128	4.59345	2.48374	1	0	0	1
234	ADNK1m	90.6229	211.285	145.75	0.0374069	43.2705	20.4171	-125.333	-0.859917	-2.83565	-1	0	0	-1
235	ADNt	-38.8908	325.28	125.436	-894.092	-518.734	-700.896	-826.332	-6.58769	2.48225	-1	0	0	-1
236	ADNt4	0.0253085	162.088	60.6593	0.0113192	0.0282501	0.0199361	-60.6393	-0.999671	-11.5711	-0.999941	0	0	-1
237	ADNtl	104.294	200.332	149.84	240.873	377.921	312.363	162.523	1.08464	1.0598	1	0	0	1
238	ADNtm	83.7914	201.861	138.511	-68.2853	0.491909	-30.0142	-168.525	-1.21669	-2.20628	-1	0	0	-1
239	ADPMAN	13.2564	31.3161	21.4112	1.00033	22.0964	7.66822	-13.7429	-0.641859	-1.4814	-0.960415	0	0	-1
240	ADPRIBt	4.4932	37.2865	21.4158	1.00008	30.5456	10.8742	-10.5417	-0.492237	-0.977772	-0.696041	0	0	-1
241	ADPtx	-382.355	175.195	-105	136.204	628.794	386.389	491.389	4.67989	1.87966	0.999599	0	0	1
242	ADRNCOAtx	-6.01785	16.8024	7.57342	2.02695	26.5998	14.5706	6.99721	0.923917	0.944047	0.644723	0	0	1
243	ADRNCPT1	2.17206	33.783	10.8174	1.37496	20.0061	8.07164	-2.74572	-0.253825	-0.422414	-0.016468	0.202125	0.204205	0
244	ADRNCPT2	2.17206	33.783	10.8174	1.37496	20.0061	8.07164	-2.74572	-0.253825	-0.422414	-0.016468	0.202125	0.204205	0
245	ADRNCRNt	127.757	431.575	287.446	150.462	462.886	283.242	-4.20378	-0.0146246	-0.0212546	-0.0670252	2.08691e-07	2.17858e-07	0
246	ADRNLPVESSEC	9.4158e-05	0.000296548	0.000200735	7.84873e-11	6.91326e-05	1.61224e-05	-0.000184612	-0.919683	-3.63815	-1	0	0	-1
247	ADRNt	327.636	613.911	488.682	710.612	948.235	798.314	309.631	0.633605	0.708059	1	0	0	1
248	ADSK	103.405	139.763	120.543	107.159	141.768	124.717	4.17334	0.034621	0.0491024	0.307368	2.81954e-125	3.4801e-125	0
249	ADSL1	1.00005	7.84103	2.62685	1.00006	8.1514	3.65056	1.02371	0.389708	0.474782	0.360889	6.1297e-172	7.87002e-172	1
250	ADSL2	2.8207e-05	5.08959	1.00989	2.32574e-06	0.000969947	0.000463281	-1.00943	-0.999541	-11.09	-0.996176	0	0	-1
251	AFLATOXINte	0.000585225	22.679	10.4123	0.0015054	24.5315	8.29037	-2.12191	-0.203789	-0.328778	-0.242715	7.62853e-79	8.97175e-79	-1
252	AG13T16g	1.00005	1.38825	1.14403	1.0001	1.74078	1.27579	0.131765	0.115177	0.157272	0.328544	7.5598e-143	9.46538e-143	1
253	AG13T17g	1.00005	1.38825	1.14403	1.0001	1.74078	1.27579	0.131765	0.115177	0.157272	0.328544	7.5598e-143	9.46538e-143	1
254	AG13T18g	1.00005	1.38825	1.14403	1.0001	1.74078	1.27579	0.131765	0.115177	0.157272	0.328544	7.5598e-143	9.46538e-143	1
255	AG13T1g	1	1.45192	1.11254	1.00041	1.61827	1.26575	0.153206	0.137708	0.186131	0.586079	0	0	1
256	AG13T2g	1	1.45192	1.11254	1.00041	1.61827	1.26575	0.153206	0.137708	0.186131	0.586079	0	0	1
257	AG13T3g	1	1.45192	1.11254	1.00041	1.61827	1.26575	0.153206	0.137708	0.186131	0.586079	0	0	1
258	AGMTm	3.09467e-06	0.0243217	0.014076	0.0169777	0.0498637	0.0314207	0.0173447	1.23222	1.15848	0.991521	0	0	1
259	AGPAT1	1.00039	5.703	2.94949	1.00018	9.57485	4.02923	1.07974	0.366077	0.450039	0.296156	1.90982e-116	2.33684e-116	1
260	AGTim	0.0629239	186.51	76.461	0.203661	152.594	74.7993	-1.66171	-0.0217328	-0.0316996	0.0607609	2.52354e-06	2.62379e-06	0
261	AGTix	4.19925e-07	0.0145288	0.00411696	1.86362e-05	0.0279838	0.0167482	0.0126312	3.0681	2.02435	0.852605	0	0	1
262	AHANDROSTANGLCte	0.00021086	0.000498691	0.000338717	2.55416e-08	0.00137037	0.000580672	0.000241955	0.714326	0.777641	0.487835	0	0	1
263	AHANDROSTANGLCtr	-0.000498691	-0.00021086	-0.000338717	-0.00137037	-2.55433e-08	-0.000580672	-0.000241955	-0.714326	0.777641	-0.487835	0	0	-1
264	AHCYStr	81.3238	535.209	327.45	523.511	835.984	685.716	358.266	1.09411	1.06634	0.999994	0	0	1
265	AHEXASE2ly	3.00685	9.50033	6.09705	1.00034	4.47566	2.41965	-3.6774	-0.603144	-1.33331	-0.978102	0	0	-1
266	AHEXASEly	1.66742	7.99903	4.66111	1.42987	3.62597	2.62296	-2.03815	-0.437267	-0.829477	-0.560603	0	0	-1
267	AIRCr	2.8207e-05	5.08959	1.00989	2.32574e-06	0.000969947	0.000463281	-1.00943	-0.999541	-11.09	-0.996176	0	0	-1
268	AKGDm	137.025	265.52	209.155	11.9922	112.022	62.4353	-146.719	-0.701487	-1.74414	-1	0	0	-1
269	AKGMALtm	416.708	629.438	539.973	181.142	729.926	452.526	-87.4468	-0.161947	-0.254886	-0.3903	9.38538e-201	1.23339e-200	-1
270	AKGt4_3	-999.995	-899.872	-967.277	-999.996	-944.872	-982.524	-15.2465	-0.0157623	0.0225629	-0.386506	6.54163e-197	8.57653e-197	0
271	AKGtp	-995.464	-410.173	-739.493	-617.939	-19.3666	-389.937	349.556	0.472697	-0.923297	0.8204	0	0	1
272	AKR1C1	1.01086	261.043	142.354	358.047	534.372	446.934	304.581	2.1396	1.65058	1	0	0	1
273	AKR1C41	0.0582764	0.0999141	0.0753214	0.0475161	0.0648102	0.055804	-0.0195174	-0.259121	-0.432691	-0.980877	0	0	-1
274	AKR1C42	0.0592889	0.0961795	0.0698626	0.0535495	0.0733503	0.0665679	-0.00329469	-0.0471596	-0.0696935	-0.050695	8.61667e-05	8.91525e-05	0
275	AKR1D	0.0466562	0.0645923	0.0557498	0.0473669	0.0703198	0.0583161	0.00256629	0.0460323	0.0649274	0.335316	1.02982e-148	1.29537e-148	0
276	AKR1D2	0.000632176	0.00750707	0.00355761	0.00526531	0.0102293	0.00824798	0.00469037	1.3184	1.21313	0.985135	0	0	1
277	ALAASNNaEx	0.0832147	258.516	132.603	208.189	334.581	265.763	133.16	1.00421	1.00303	0.986763	0	0	1
278	ALACYSNaEx	232.755	441.388	326.563	104.258	395.433	292.347	-34.216	-0.104776	-0.15968	-0.194483	2.80836e-51	3.18177e-51	0
279	ALADGLNexR	0.0266896	0.0884703	0.0507182	-0.0680264	-0.0212216	-0.0473154	-0.0980337	-1.93291	-0.100195	-1	0	0	-1
280	ALADGLYexR	0.00136178	0.0829853	0.0503776	-0.00877513	0.0398758	0.018619	-0.0317587	-0.630412	-1.43601	-0.684283	0	0	-1
281	ALAGLNexR	-0.0312327	0.00987809	-0.00834591	0.0043847	0.0346361	0.0204908	0.0288367	3.45519	1.29584	0.996529	0	0	1
282	ALAGLNNaEx	0.136243	107.671	43.3176	1.00775	176.515	65.8215	22.5039	0.519511	0.603607	0.238682	2.62347e-76	3.0762e-76	1
283	ALAGLYexR	-0.0836781	-0.0485156	-0.0647235	-0.0580513	-0.0146367	-0.0413131	0.0234104	0.361698	-0.64769	0.988275	0	0	1
284	ALASERNaEx	74.3317	311.608	192.396	1.0312	247.463	120.865	-71.5307	-0.37179	-0.67068	-0.568491	0	0	-1
285	ALASm	48.5205	197.555	124.318	0.0112482	148.504	70.8384	-53.4799	-0.430185	-0.811436	-0.651263	0	0	-1
286	ALAt4	1.00431	151.875	66.7756	1.00451	90.7208	31.5576	-35.218	-0.527408	-1.08133	-0.462845	1.86801e-281	2.59344e-281	-1
287	ALATA_L	-868.231	-497.939	-706.109	-418.011	-31.813	-191.307	514.802	0.729068	-1.884	1	0	0	1
288	ALATHRNaEx	166.772	399.149	294.312	252.912	436.324	312.917	18.6053	0.0632163	0.0884351	0.171119	4.27742e-40	4.76918e-40	0
289	ALAtN1	-999.948	-828.656	-944.946	-999.989	-732.498	-865.481	79.4644	0.0840941	-0.126729	0.545632	0	0	1
290	ALCD21_D	598.402	965.965	809.626	642.72	822.888	742.313	-67.313	-0.0831408	-0.125228	-0.33257	2.54472e-146	3.19598e-146	-1
291	ALCD21_L	176.03	427.085	302.556	472.835	680.754	572.941	270.385	0.893668	0.921183	1	0	0	1
292	ALCD22_D	699.135	999.991	892.495	380.108	707.592	542.863	-349.632	-0.391747	-0.717257	-0.999992	0	0	-1
293	ALCD22_L	1.03313	258.699	128.01	384.033	552.431	458.841	330.832	2.58443	1.84174	1	0	0	1
294	ALCD2if	170.512	319.731	251.35	1.00731	219.949	129.932	-121.418	-0.483064	-0.951943	-0.974981	0	0	-1
295	ALCD2yf	450.158	710.739	630.82	116.944	316.788	198.134	-432.686	-0.68591	-1.67075	-1	0	0	-1
296	ALDD20x	1.00565	13.5954	6.76161	1.00251	7.68823	4.13746	-2.62415	-0.388095	-0.708621	-0.347176	2.83876e-159	3.60456e-159	-1
297	ALDD20xm	1.00163	10.7141	5.43953	1.17447	9.87717	4.13725	-1.30228	-0.23941	-0.394809	-0.34556	8.20036e-158	1.04051e-157	-1
298	ALDD21	805.965	964.27	886.156	568.948	852.735	732.123	-154.034	-0.173822	-0.275476	-0.994483	0	0	-1
299	ALDD2xm	112.421	256.588	176.008	1.1509	165.38	104.149	-71.8584	-0.408269	-0.756986	-0.917155	0	0	-1
300	ALDD2y	37.7685	473.031	282.895	151.436	344.381	256.792	-26.1029	-0.0922709	-0.139666	-0.193553	8.33465e-51	9.43176e-51	0
301	ALDSTRNte	0.0005171	10.3622	2.39425	0.00334707	9.0824	3.75133	1.35708	0.566809	0.647829	0.37559	4.62642e-186	6.02013e-186	1
302	ALDSTRNtm	-10.3622	-0.0005171	-2.39425	-9.0824	-0.00334707	-3.75133	-1.35708	-0.566809	0.647829	-0.37559	4.62642e-186	6.02013e-186	-1
303	ALOX12	2.21264e-05	4.02262e-05	2.91818e-05	0.00012226	0.000377279	0.000235679	0.000206497	7.07623	3.01368	1	0	0	1
304	ALOX15	1.03734	1.50227	1.32462	1.00001	2.78656	1.39436	0.0697381	0.0526475	0.0740224	-0.292429	1.39408e-113	1.70304e-113	1
305	ALOX5	12.7288	24.4641	18.5814	17.1424	30.57	24.4949	5.91353	0.31825	0.398624	0.843691	0	0	1
306	ALOX52	725.591	983.713	869.543	339.216	649.433	503.003	-366.539	-0.421531	-0.789689	-1	0	0	-1
307	ALR2	175.976	427.041	302.508	472.765	680.706	572.882	270.375	0.893778	0.921267	1	0	0	1
308	ALR3	176.03	427.085	302.556	472.835	680.754	572.941	270.385	0.893668	0.921183	1	0	0	1
309	AMACR2p	6.12799	26.0173	15.6074	9.39232	66.7261	40.8755	25.2681	1.61898	1.38901	0.865445	0	0	1
310	AMACRp	0.000489685	17.8313	3.7919	0.0109492	0.0383105	0.024563	-3.76734	-0.993522	-7.27029	-0.958612	0	0	-1
311	AMCOXO	0.00620641	122.805	60.3352	0.00457923	174.415	54.9996	-5.33566	-0.0884335	-0.13358	-0.161651	5.75512e-36	6.3732e-36	0
312	AMETr	-535.209	-81.3238	-327.45	-835.984	-523.511	-685.716	-358.266	-1.09411	1.06634	-0.999994	0	0	-1
313	AMETt2m	393.185	690.215	529.486	-65.473	473.826	207.504	-321.982	-0.608102	-1.35145	-0.99566	0	0	-1
314	AMPDA	661.497	855.507	752.77	787.077	999.993	928.342	175.572	0.233235	0.302448	0.981767	0	0	1
315	AMPTASECGe	73.1409	296.558	182.403	16.5526	241.2	126.713	-55.6899	-0.305313	-0.525566	-0.474269	2.06115e-295	2.88616e-295	-1
316	AMPtp	297.525	765.225	525.982	24.0379	527.418	260.777	-265.205	-0.504209	-1.0122	-0.894145	0	0	-1
317	AMY1e	0.000445641	12.4012	3.68163	15.136	28.919	22.1363	18.4547	5.01264	2.588	1	0	0	1
318	AMY2e	0.000200831	14.2114	6.38495	5.95117	13.6026	9.89947	3.51452	0.550439	0.632677	0.544485	0	0	1
319	ANDRSTRNGLCte	3.64528e-05	7.23425	2.76873	1.40412	10.9167	5.74302	2.97429	1.07424	1.05259	0.635769	0	0	1
320	ANDRSTRNGLCtr	-7.23425	-3.64528e-05	-2.76873	-10.9167	-1.40412	-5.74302	-2.97429	-1.07424	1.05259	-0.635769	0	0	-1
321	ANDRSTRNte	224.82	642.957	449.374	386.234	967.202	740.177	290.803	0.647129	0.719954	0.835661	0	0	1
322	ANDRSTRNtr	-7.3068	-0.0210773	-2.8206	-11.0087	-1.44643	-5.80766	-2.98706	-1.05901	1.04195	-0.635429	0	0	-1
323	ANTIPYRENEte	0.0379985	119.238	39.3684	0.0108457	65.4363	18.5916	-20.7767	-0.527752	-1.08238	-0.471808	2.23448e-292	3.12021e-292	-1
324	AOBUTDsm	407.34	571.729	483.565	377.628	696.025	556.24	72.6746	0.150289	0.201997	0.586903	0	0	1
325	APAT2rm	-520.719	-262.595	-416.376	-636.773	-325.592	-491.621	-75.2455	-0.180715	0.239661	-0.573002	0	0	-1
326	APNNOXte	-0.0123322	-0.00459965	-0.00731536	-0.00669478	-0.00236625	-0.00468113	0.00263422	0.360095	-0.644071	0.862596	0	0	1
327	APOCF	3.11662	14.3419	7.45668	0.736234	51.0689	16.3005	8.84382	1.18603	1.12831	0.472492	3.22139e-293	4.50485e-293	1
328	APOCFm	0.0132516	8.92608	3.7289	3.64772e-05	9.79445	4.37251	0.64361	0.172601	0.229712	0.11255	2.84225e-18	3.05711e-18	0
329	APOC_LYS_BTNP	3.11662	14.3419	7.45668	0.736234	51.0689	16.3005	8.84382	1.18603	1.12831	0.472492	3.22139e-293	4.50485e-293	1
330	APOC_LYS_BTNPm	0.0132516	8.92608	3.7289	3.64772e-05	9.79445	4.37251	0.64361	0.172601	0.229712	0.11255	2.84225e-18	3.05711e-18	0
331	APPNNte	0.00459965	0.0123322	0.00731536	0.00236625	0.00669478	0.00468113	-0.00263422	-0.360095	-0.644071	-0.862596	0	0	-1
332	APRTO2	1.51567	17.7924	8.56836	7.29012	26.429	16.7379	8.1695	0.95345	0.966024	0.736682	0	0	1
333	AQCOBALt	689.588	879.435	768.43	647.571	937.312	801.277	32.8473	0.042746	0.0603877	0.278319	4.5413e-103	5.48142e-103	0
334	ARAB_Lt	433.999	739.986	576.958	30.3554	223.774	137.626	-439.332	-0.761463	-2.06771	-1	0	0	-1
335	ARABR	433.999	739.986	576.958	30.3554	223.774	137.626	-439.332	-0.761463	-2.06771	-1	0	0	-1
336	ARACHCOAtx	-19.6706	38.5085	9.40889	-16.4141	29.051	1.58765	-7.82124	-0.831261	-2.56713	-0.282934	1.88467e-106	2.28106e-106	-1
337	ARACHCPT1	-47.2132	39.6261	-2.26335	-21.8175	61.5487	25.3963	27.6597	12.2207	3.48809	0.730153	0	0	1
338	ARACHCPT2	-47.2132	39.6261	-2.26335	-21.8175	61.5487	25.3963	27.6597	12.2207	3.48809	0.730153	0	0	1
339	ARACHCRNt	334.302	629.018	504.713	-440.115	-241.322	-328.72	-833.433	-1.6513	-0.618605	-1	0	0	-1
340	ARACHDCOAtx	297.818	790.991	594.101	538.601	834.441	732.345	138.244	0.232695	0.301816	0.576368	0	0	1
341	ARACHDt2	823.678	999.995	950.505	-375.923	-75.7973	-217.757	-1168.26	-1.2291	-2.12597	-1	0	0	-1
342	ARACHDtr	-948.701	-601.632	-769.577	-999.993	-682.325	-911.412	-141.835	-0.184302	0.244037	-0.789946	0	0	-1
343	ARACHt	-78.1454	196.935	61.626	-7.55186	510.646	189.037	127.411	2.06748	1.61706	0.608321	0	0	1
344	ARGDCm	0.127303	0.187947	0.158844	0.0172176	0.0827559	0.0476891	-0.111155	-0.699773	-1.73588	-1	0	0	-1
345	ARGLYSex	330.952	782.236	569.131	673.927	999.987	864.127	294.996	0.518327	0.602483	0.962693	0	0	1
346	ARGNm	5.41605e-07	0.0244961	0.00970921	0.0486968	0.122394	0.0810464	0.0713372	7.34738	3.06132	1	0	0	1
347	ARGSS	1.19052	2.38222	1.66658	1.53739	7.09018	4.7387	3.07212	1.84336	1.5076	0.98138	0	0	1
348	ARGt4	0.0672792	98.9949	44.229	140.66	366.634	249.349	205.12	4.63768	2.4951	1	0	0	1
349	ARGtm	0.047013	0.0999998	0.0762051	0.0612113	0.0835062	0.071845	-0.00436007	-0.0572149	-0.0849991	-0.140202	1.80034e-27	1.96718e-27	0
350	ARSA	3.85982e-05	0.00116681	0.000644143	0.000145486	0.00159442	0.000775942	0.000131799	0.204611	0.268568	0.213667	1.61421e-61	1.86248e-61	1
351	ARTCOAL1	1.62395	6.68283	3.42306	2.84701	8.25963	6.03544	2.61237	0.763168	0.81817	0.825675	0	0	1
352	ARTCOAL2	5.67756e-05	4.38106	1.62432	0.0358539	5.46583	2.08255	0.45823	0.282106	0.358516	0.162806	1.85721e-36	2.0599e-36	0
353	ARTCOAL3	0.00304816	2.29601	1.07948	0.0227198	1.3647	0.64332	-0.436158	-0.404045	-0.746725	-0.388873	2.64395e-199	3.47113e-199	-1
354	R_group_phosphotase_1	0.00541863	17.6951	5.59925	0.00994552	37.2554	13.4504	7.85118	1.40219	1.26435	0.433032	1.24214e-246	1.68631e-246	1
355	R_group_phosphotase_2	0.0377412	11.1861	5.82734	0.0200336	21.1972	11.0449	5.21757	0.895361	0.922473	0.617118	0	0	1
356	R_group_phosphotase_3	7.28613	18.321	11.7392	0.789719	15.1158	6.04395	-5.69524	-0.485147	-0.957768	-0.757503	0	0	-1
357	ARTFR208	765.034	799.999	792.324	640.48	799.996	736.599	-55.7253	-0.0703314	-0.105212	-0.487947	0	0	-1
358	ARTPLM3	0.540995	1.61454	0.91798	0.00153213	6.3862	2.09765	1.17967	1.28507	1.19224	0.517463	0	0	1
359	ARTPLM3m	0.00130822	3.42227	1.44251	0.00232544	8.06332	3.13469	1.69218	1.17308	1.11974	0.509594	0	0	1
360	ASAH1	16.9795	46.5092	28.9899	12.3655	49.0417	24.1077	-4.88221	-0.168411	-0.266057	-0.462345	7.47958e-281	1.03815e-280	-1
361	ASCBOX	0.0863108	12.8516	6.35947	2.57161	7.11279	5.34048	-1.01899	-0.160232	-0.251937	-0.213036	3.62837e-61	4.18552e-61	-1
362	ASCBt	-191.585	100.744	-41.7165	-50.8899	391.011	151.34	193.056	4.62782	1.8591	0.880562	0	0	1
363	ASCBt4	-633.96	-196.789	-419.941	-449.54	-55.0807	-248.51	171.431	0.408226	-0.756881	0.798259	0	0	1
364	ASNALANaEx	200.36	460.665	346.306	1.02965	181.262	97.5543	-248.752	-0.7183	-1.82777	-1	0	0	-1
365	ASNCYSNaEx	412.608	707.914	593.427	1.28547	242.078	84.7718	-508.656	-0.857149	-2.80742	-1	0	0	-1
366	ASNGLNNaEx	0.0215991	196.693	78.6225	1.01852	170.275	68.8208	-9.80168	-0.124668	-0.192097	-0.0479456	0.000204319	0.000210762	0
367	ASNNm	346.923	619.039	502.239	22.7216	330.789	201.337	-300.902	-0.599121	-1.31876	-1	0	0	-1
368	ASNS1	3.57838e-05	1.43607	0.572536	0.0869402	2.83939	1.64097	1.06843	1.86614	1.51911	0.863719	0	0	1
369	ASNSERNaEx	0.0076862	193.637	71.5673	1.01081	218.098	71.3397	-0.227616	-0.00318044	-0.00459572	-0.0695853	7.0572e-08	7.37517e-08	0
370	ASNt4	425.334	688.867	535.481	1.00067	90.1378	29.1692	-506.312	-0.945527	-4.19832	-1	0	0	-1
371	ASNTHRNaEx	58.1587	191.089	123.491	1.0005	227.517	103.758	-19.7328	-0.159791	-0.251181	-0.201502	6.4969e-55	7.41623e-55	-1
372	ASNtm	346.923	619.039	502.239	22.7216	330.789	201.337	-300.902	-0.599121	-1.31876	-1	0	0	-1
373	ASNtN1	-999.98	-846.223	-938.894	-999.924	-882.943	-952.423	-13.5287	-0.0144092	0.0206397	-0.19817	3.58374e-53	4.08162e-53	0
374	ASPCTr	-385.307	194.752	-83.4194	-264.674	108.617	-118.263	-34.8434	-0.417689	0.503541	-0.137228	2.18612e-26	2.38355e-26	0
375	ASPDt6	0.00101291	10.359	4.4461	9.56592	54.8225	26.9318	22.4857	5.0574	2.5987	0.99997	0	0	1
376	ASPDxt	-81.1156	-0.0265123	-33.6487	-34.0643	-0.00249719	-11.0077	22.6411	0.672866	-1.61204	0.839245	0	0	1
377	ASPGLUm	0.0341182	175.174	74.763	120.357	236.346	176.396	101.633	1.3594	1.23842	0.972825	0	0	1
378	ASPNATm	0.0576325	220.255	87.8798	178.562	493.745	326.678	238.798	2.71733	1.89427	0.992904	0	0	1
379	ASPt6	17.6173	81.5504	40.8375	0.000686093	24.7827	9.37757	-31.4599	-0.770368	-2.12261	-0.979117	0	0	-1
380	ASPTAm	-9.62001	408.328	237.636	-611.295	40.5543	-319.359	-556.995	-2.3439	0.426422	-0.998676	0	0	-1
381	ATP1ter	25.0348	53.0279	36.9504	34.0246	132.905	69.2563	32.3059	0.874306	0.906356	0.944763	0	0	1
382	ATP2ter	211.245	284.42	244.673	397.364	546.199	475.701	231.028	0.944232	0.9592	1	0	0	1
383	ATPasel	0.000234697	0.00210077	0.000908488	0.000357113	16.1655	5.34702	5.34612	5884.63	12.523	0.99948	0	0	1
384	ATPH1e	5.67896	18.3819	11.6472	1.00403	38.4415	21.959	10.3118	0.885348	0.914831	0.537805	0	0	1
385	ATPH2e	26.6048	331.6	187.077	513.95	725.907	631.455	444.377	2.37537	1.75504	1	0	0	1
386	ATPtm	850.603	999.986	937.331	694.874	999.909	895.23	-42.1012	-0.044916	-0.0663005	-0.223985	2.01742e-67	2.34121e-67	0
387	ATPtn	0.793437	41.8002	17.7325	1.79439	85.1381	29.2566	11.5241	0.649885	0.722366	0.487992	0	0	1
388	ATPtx	-750.791	-36.1383	-420.982	-907.439	-406.534	-647.166	-226.184	-0.537278	0.620378	-0.568228	0	0	-1
389	AVITE2t	522.774	725.611	625.484	139.516	331.473	252.1	-373.385	-0.596953	-1.31098	-1	0	0	-1
390	B_MANNASEly	7.78201	20.0182	13.336	4.65702	10.877	7.77704	-5.55892	-0.416837	-0.778028	-0.907143	0	0	-1
391	B3GALT3g	0.00406853	15.4019	4.04706	0.0715243	0.0809315	0.0755582	-3.97151	-0.98133	-5.74314	-0.972739	0	0	-1
392	B3GALT41g	2.72189e-05	0.000451766	0.00017485	0.000974487	0.00200128	0.00159804	0.00142319	8.13951	3.19212	1	0	0	1
393	B3GALT42g	1.83642	11.3885	7.69447	0.00069082	2.40884	0.576976	-7.1175	-0.925014	-3.73724	-0.99935	0	0	-1
394	B3GALT43g	0.000590599	0.00192976	0.00107106	0.000733479	0.00139778	0.00098331	-8.77447e-05	-0.0819236	-0.123314	-0.202534	1.84865e-55	2.1116e-55	-1
395	B3GALT44g	0.000464086	0.00143903	0.0010607	0.000640198	0.00152252	0.00104672	-1.39776e-05	-0.0131778	-0.0191379	-0.122715	2.00328e-21	2.16814e-21	0
396	B3GALT5g	0.0015869	0.00312405	0.00233675	0.00946514	0.0130662	0.0109516	0.00861489	3.68669	2.22857	1	0	0	1
397	B3GALTg	5.41124	20.6732	11.2882	18.4641	31.8567	24.1567	12.8685	1.14	1.09761	0.997425	0	0	1
398	B3GNT11g	6.84838	9.61095	8.31261	5.71875	8.70333	7.3032	-1.00941	-0.121432	-0.186773	-0.630315	0	0	-1
399	B3GNT12g	0.00286925	0.831516	0.333213	1.0001	3.18546	2.05315	1.71994	5.16168	2.62332	1	0	0	1
400	B3GNT310g	18.036	34.6327	25.9949	6.62126	13.6723	10.1788	-15.8161	-0.608431	-1.35266	-1	0	0	-1
401	B3GNT311g	1.00059	1.80603	1.34914	0.000928906	0.00146178	0.00124063	-1.3479	-0.99908	-10.0868	-1	0	0	-1
402	B3GNT312g	6.84838	9.61095	8.31261	5.71875	8.70333	7.3032	-1.00941	-0.121432	-0.186773	-0.630315	0	0	-1
403	B3GNT313g	1.19437	2.20479	1.74218	3.86044e-06	0.0010887	0.000489179	-1.7417	-0.999719	-11.7982	-1	0	0	-1
404	B3GNT314g	1.00261	1.6983	1.31288	4.67691e-08	0.00041133	0.000145793	-1.31273	-0.999889	-13.1365	-1	0	0	-1
405	B3GNT315g	0.00286925	0.831516	0.333213	1.0001	3.18546	2.05315	1.71994	5.16168	2.62332	1	0	0	1
406	B3GNT31g	6.01942e-05	1.00499	0.283235	0.927162	3.56686	1.98138	1.69815	5.99554	2.80644	0.99993	0	0	1
407	B3GNT32g	6.01942e-05	1.00499	0.283235	0.927162	3.56686	1.98138	1.69815	5.99554	2.80644	0.99993	0	0	1
408	B3GNT33g	6.01942e-05	1.00499	0.283235	0.927162	3.56686	1.98138	1.69815	5.99554	2.80644	0.99993	0	0	1
409	B3GNT34g	1.31352e-07	0.000581535	0.000243289	6.33399e-08	0.00156149	0.000549011	0.000305722	1.25662	1.17416	0.392455	5.91842e-203	7.78836e-203	1
410	B3GNT35g	1.31317e-07	0.000581535	0.000243289	6.33099e-08	0.00156149	0.000549011	0.000305722	1.25662	1.17416	0.392455	5.91842e-203	7.78836e-203	1
411	B3GNT36g	0.000945018	15.4	4.04376	0.0438926	0.0556449	0.0490344	-3.99473	-0.987874	-6.36576	-0.980675	0	0	-1
412	B3GNT37g	3.01736e-05	0.00101252	0.000441015	1.68855e-07	0.000183871	6.24834e-05	-0.000378532	-0.858319	-2.81928	-0.941893	0	0	-1
413	B3GNT39g	0.0780157	4.41643	1.95764	0.00251048	2.09663	0.767648	-1.18999	-0.60787	-1.3506	-0.694009	0	0	-1
414	B3GNT51g	30.8387	43.8513	37.2831	27.712	43.2113	34.3354	-2.94764	-0.079061	-0.118822	-0.532928	0	0	-1
415	BAAT1x	0.044965	0.067777	0.0551893	0.0480881	0.0779562	0.0613195	0.00613026	0.111077	0.151959	0.494647	0	0	1
416	BAAT2x	1.46217e-05	0.0257806	0.0134839	0.0618457	0.0922143	0.0736672	0.0601834	4.46336	2.44979	1	0	0	1
417	BAAT3x	8.79601	28.6806	18.0177	9.39372	66.7277	40.8769	22.8592	1.26871	1.18187	0.802797	0	0	1
418	BAAT4x	2.07005e-07	0.0031668	0.00102736	0.00579066	0.0147604	0.00949562	0.00846826	8.24275	3.20832	1	0	0	1
419	BACCL	3.11662	14.3419	7.45668	0.736234	51.0689	16.3005	8.84382	1.18603	1.12831	0.472492	3.22139e-293	4.50485e-293	1
420	BACCLm	0.0132516	8.92608	3.7289	3.64772e-05	9.79445	4.37251	0.64361	0.172601	0.229712	0.11255	2.84225e-18	3.05711e-18	0
421	BALAtmr	-520.719	-262.595	-416.376	-636.773	-325.592	-491.621	-75.2455	-0.180715	0.239661	-0.573002	0	0	-1
422	BALAVECSEC	1.27225e-06	0.00557713	0.00214198	0.00382768	0.0210602	0.0134508	0.0113088	5.27961	2.65067	0.996783	0	0	1
423	BAMPPALDOX	1.00172	17.1027	5.06977	14.8469	29.8041	20.3239	15.2541	3.00884	2.00318	0.998012	0	0	1
424	BBHOX	0.000214175	8.4714	3.42517	1.81923e-06	0.000516516	0.000284525	-3.42489	-0.999917	-13.5553	-0.999679	0	0	-1
425	BCDO	0.0020241	0.010584	0.00783288	0.00514406	0.0297468	0.0191113	0.0112785	1.43989	1.28681	0.944654	0	0	1
426	BDHm	-825.735	-617.421	-736.641	-197.008	-1.00833	-76.044	660.597	0.896769	-3.27605	1	0	0	1
427	BETALDHxm	0.0144742	38.236	14.7611	8.50481e-06	0.0178517	0.00729634	-14.7538	-0.999506	-10.9823	-0.999976	0	0	-1
428	BHBt	-825.729	-617.353	-736.569	-912.605	-457.288	-669.512	67.0565	0.091039	-0.13771	0.337497	1.25569e-150	1.58362e-150	1
429	BHBtm	-825.735	-617.421	-736.641	-197.008	-1.00833	-76.044	660.597	0.896769	-3.27605	1	0	0	1
430	BHMT	5.19045	162.609	64.5679	0.0186533	0.0725812	0.0464003	-64.5215	-0.999281	-10.4425	-1	0	0	-1
431	BILDGLCURt	-85.9977	637.255	160.276	350.686	875.343	589.509	429.233	2.67808	1.87895	0.913588	0	0	1
432	BILDGLCURte	0.121307	6.03735	3.04585	2.06468e-07	0.195913	0.0988644	-2.94699	-0.967541	-4.94525	-0.990303	0	0	-1
433	BILDGLCURtr	-2.64468	8.90647	2.28692	-1.52418	11.7606	2.93546	0.64854	0.283586	0.36018	0.104797	4.77851e-16	5.10812e-16	0
434	BILGLCURt	-725.498	-289.852	-489.737	-80.8797	230.689	81.269	571.006	1.16594	-2.59123	1	0	0	1
435	BILGLCURte	0.0132259	0.31151	0.16187	5.97914	11.4608	8.42519	8.26332	51.0493	5.70181	1	0	0	1
436	BILGLCURtr	0.0839535	14.6723	4.64135	2.05317	23.2682	10.9505	6.30919	1.35934	1.23839	0.727276	0	0	1
437	BILIRED	18.0624	132.777	87.5185	1.00243	46.5239	18.5573	-68.9613	-0.787962	-2.2376	-0.992028	0	0	-1
438	BILIRUBt2	-999.935	-842.422	-951.882	-999.695	-767.135	-899.135	52.7473	0.0554137	-0.0822455	0.645095	0	0	1
439	BILIRUBtr	-611.797	-419.321	-520.878	-743.026	-514.671	-622.329	-101.45	-0.194768	0.25673	-0.882636	0	0	-1
440	BIOCYTtn	0.000475141	9.21257	2.61128	0.00164419	45.981	12.7296	10.1184	3.87487	2.28536	0.659746	0	0	1
441	BMTer_U	2.15791	19.9585	10.1353	12.4904	30.3302	22.2176	12.0823	1.1921	1.13232	0.954185	0	0	1
442	BPNT2	0.0556269	4.5053	1.29781	2.28105	6.34129	3.87417	2.57636	1.98516	1.57781	0.90276	0	0	1
443	BTND1	1.69397	7.90746	4.8454	0.00188156	7.55775	3.57085	-1.27455	-0.263044	-0.440349	-0.348867	8.28473e-161	1.05437e-160	-1
444	BTND1n	0.000475141	9.21257	2.61128	0.00164419	45.981	12.7296	10.1184	3.87487	2.28536	0.659746	0	0	1
445	BTNDe	0.028339	163.859	72.4549	49.3212	172.476	113.57	41.1149	0.567454	0.648424	0.523188	0	0	1
446	BTNDm	0.0132516	8.92608	3.7289	3.64772e-05	9.79445	4.37251	0.64361	0.172601	0.229712	0.11255	2.84225e-18	3.05711e-18	0
447	BTNPL	3.11662	14.3419	7.45668	0.736234	51.0689	16.3005	8.84382	1.18603	1.12831	0.472492	3.22139e-293	4.50485e-293	1
448	BTNPLm	0.0132516	8.92608	3.7289	3.64772e-05	9.79445	4.37251	0.64361	0.172601	0.229712	0.11255	2.84225e-18	3.05711e-18	0
449	BTNt2	-0.00160215	0.0475042	0.017838	-956.546	-446.236	-668.15	-668.168	-37457.5	15.1929	-1	0	0	-1
450	BTNt2m	0.0295958	0.0410722	0.0349959	4.59158	106.647	64.299	64.264	1836.33	10.8434	1	0	0	1
451	BTNt3i	0.906222	4.89078	2.30277	0.261336	1.61388	1.09921	-1.20356	-0.522658	-1.06691	-0.795019	0	0	-1
452	BTNt4i	0.0626856	0.0765417	0.0699757	0.0427057	0.0627643	0.0513637	-0.018612	-0.265978	-0.446104	-1	0	0	-1
453	BTNtn	107.914	302.475	200.779	-36.6312	197.383	110.992	-89.7878	-0.447196	-0.855161	-0.834954	0	0	-1
454	BUP2	0.00606876	0.0253043	0.0169943	0.00405146	0.026325	0.0146345	-0.00235982	-0.138859	-0.215679	-0.320614	3.93787e-136	4.90499e-136	-1
455	BUTt2m	0.00166739	0.00589032	0.00393092	0.000548081	12.5118	3.12019	3.11626	792.755	9.63255	0.999	0	0	1
456	BVITEt	402.04	630.372	524.104	378.496	696.4	525.3	1.19666	0.00228325	0.00329027	-0.0191816	0.137357	0.13897	0
457	BZt	-260.099	-21.5178	-140.887	-997.046	-444.202	-740.954	-600.067	-4.25922	2.39485	-1	0	0	-1
458	BZtr	-163.194	-1.00257	-50.9845	-527.146	-105.499	-352.722	-301.737	-5.91821	2.7904	-0.995264	0	0	-1
459	C14STRr	3.08384	4.54147	3.64367	2.62003	4.30741	3.28552	-0.358146	-0.0982927	-0.149269	-0.561007	0	0	-1
460	C160CPT1	-999.997	-743.839	-892.304	-416.032	87.3026	-109.543	782.761	0.877236	-3.02604	1	0	0	1
461	C160CPT2	-468.936	-229.927	-378.054	-713.935	-337.134	-476.156	-98.1025	-0.259494	0.332844	-0.781354	0	0	-1
462	C160CRNt	-725.935	-376.297	-569.021	-882.434	-508.962	-679.154	-110.133	-0.193548	0.255257	-0.709087	0	0	-1
463	C161CPT1	264.415	597.654	458.666	-165.865	219.638	84.3553	-374.311	-0.816086	-2.44289	-1	0	0	-1
464	C161CPT12	-32.3481	10.5821	-13.8828	-38.1509	40.5724	-5.91435	7.96846	0.57398	-1.23101	0.289716	1.60754e-111	1.95907e-111	1
465	C161CPT2	339.505	682.382	523.025	-146.824	349.988	131.539	-391.486	-0.748503	-1.99139	-0.999984	0	0	-1
466	C161CPT22	691.614	999.763	864.409	292.239	571.143	425.831	-438.577	-0.507372	-1.02143	-1	0	0	-1
467	C161CRN2t	198.039	636.892	406.824	820.879	999.998	939.463	532.638	1.30926	1.20743	1	0	0	1
468	C161CRNt	223.307	649.592	464.166	436.828	763.751	605.36	141.194	0.304189	0.383153	0.737511	0	0	1
469	C180CPT1	-273.637	-15.5649	-132.695	-629.756	-223.748	-471.772	-339.076	-2.5553	1.82997	-0.998567	0	0	-1
470	C180CPT2	80.273	220.741	141.685	49.9421	180.738	125.923	-15.7612	-0.111241	-0.170136	-0.240031	3.76185e-77	4.42031e-77	-1
471	C180CRNt	-890.648	-458.699	-718.737	291.043	725.156	553.927	1272.66	1.7707	-0.375766	1	0	0	1
472	C181CPT1	-205.341	454.741	47.2445	-411.685	-85.3619	-216.001	-263.246	-5.57199	2.19282	-0.943579	0	0	-1
473	C181CPT2	-308.315	374.846	-72.0367	-424.844	-62.0277	-244.505	-172.469	-2.39418	1.76306	-0.613127	0	0	-1
474	C181CRNt	-99.0489	553.929	212.366	-458.102	-215.897	-351.399	-563.765	-2.65469	0.726557	-1	0	0	-1
475	C204CPT1	-804.568	-336.475	-608.406	-906.431	-579.01	-772.683	-164.277	-0.270013	0.344843	-0.724833	0	0	-1
476	C204CPT2	-9.25186	40.1993	16.3529	-12.5061	22.439	5.33921	-11.0137	-0.673501	-1.61485	-0.581279	0	0	-1
477	C204CRNt	-999.994	-670.654	-850.655	214.312	395.432	316.119	1166.77	1.37162	-1.42811	1	0	0	1
478	C226COAtx	-16.5846	152.169	46.5841	-18.3723	102.744	44.1709	-2.41319	-0.051803	-0.0767412	0.0069985	0.587775	0.591009	0
479	C226CPT1	5.87035	193.594	97.1369	314.947	478.391	400.898	303.761	3.12715	2.04514	1	0	0	1
480	C226CPT2	5.87035	193.594	97.1369	314.947	478.391	400.898	303.761	3.12715	2.04514	1	0	0	1
481	C226CRNt	-827.814	-477.602	-648.072	-350.962	-78.7293	-227.347	420.725	0.649195	-1.51126	1	0	0	1
482	C3STDH1Pr	2.62425	4.26337	3.33921	0.000330432	1.56498	0.830207	-2.509	-0.751376	-2.00796	-1	0	0	-1
483	C3STDH1r	0.000172787	0.689761	0.30446	1.66598	3.23437	2.45532	2.15086	7.0645	3.01159	1	0	0	1
484	C3STKR2r	1.59128	2.58089	2.07421	1.02386	1.5319	1.2871	-0.787107	-0.379474	-0.688436	-1	0	0	-1
485	C4STMO1r	2.39351	2.93888	2.69958	1.10936	1.72585	1.47887	-1.22071	-0.452185	-0.86824	-1	0	0	-1
486	C4STMO2Pr	0.0708826	1.09481	0.601397	4.15382e-05	0.495713	0.244474	-0.356923	-0.59349	-1.29864	-0.705949	0	0	-1
487	C4STMO2r	1.03496	1.87053	1.47281	1.00015	1.09207	1.04263	-0.430184	-0.292084	-0.498349	-0.99202	0	0	-1
488	CAATPS	0.00707588	80.1327	20.9527	1.03536	105.939	35.104	14.1513	0.675392	0.744499	0.338332	2.30497e-151	2.90969e-151	1
489	CAROtr	0.0020241	0.010584	0.00783288	0.00514406	0.0297468	0.0191113	0.0112785	1.43989	1.28681	0.944654	0	0	1
490	CARVEOLte	-0.00854222	-0.000572567	-0.00467165	-0.00554402	-0.000649052	-0.00354967	0.00112198	0.240168	-0.396248	0.231128	1.13815e-71	1.32619e-71	1
491	CAT2p	1.00176	59.3296	17.6817	0.0610125	82.7088	33.7421	16.0605	0.908311	0.932296	0.512654	0	0	1
492	CAt7r	0.0117652	0.0780522	0.0419198	121.576	398.406	261.237	261.195	6230.82	12.6054	1	0	0	1
493	CATm	713.159	999.91	884.903	673.529	844.391	753.105	-131.798	-0.148941	-0.232669	-0.801717	0	0	-1
494	CATp	741.837	881.511	815.38	607.119	895.84	751.053	-64.3268	-0.0788918	-0.118557	-0.571824	0	0	-1
495	CBL2OR	344.794	439.718	384.215	323.786	468.656	400.639	16.4236	0.042746	0.0603877	0.278319	4.5413e-103	5.48142e-103	0
496	CBL2tm	689.588	879.435	768.43	647.571	937.312	801.277	32.8473	0.042746	0.0603877	0.278319	4.5413e-103	5.48142e-103	0
497	CBPPer	1.01832	89.2384	25.3907	196.243	325.326	262.063	236.672	9.3212	3.36754	1	0	0	1
498	CBPSam	4.88413e-07	0.00227264	0.000755402	7.2336e-07	0.00110376	0.000460516	-0.000294886	-0.39037	-0.713994	-0.291833	3.97187e-113	4.84597e-113	-1
499	CBPter	1.01832	89.2384	25.3907	196.243	325.326	262.063	236.672	9.3212	3.36754	1	0	0	1
500	CBR2	206.755	583.144	406.813	1.06935	183.702	76.5774	-330.235	-0.811763	-2.40938	-1	0	0	-1
501	CDIPTr	-149.094	-10.4271	-83.4549	-109.139	24.4727	-24.0107	59.4442	0.712292	-1.79732	0.782358	0	0	1
502	CDPDAGtm	-39.0894	-0.0941702	-14.1918	-44.6784	-0.0400779	-16.6008	-2.40902	-0.169748	0.226198	-0.136164	5.27052e-26	5.74355e-26	0
503	CDS	1.00003	6.40292	3.00954	1.001	10.091	4.11162	1.10208	0.366195	0.450163	0.273338	1.75595e-99	2.11248e-99	1
504	CDSm	3.26745	42.2716	18.5329	1.15848	51.4204	22.4534	3.92048	0.211541	0.276844	0.212286	9.47655e-61	1.09186e-60	1
505	CEPTC	0.00531665	15.6003	5.58592	0.00347867	19.4253	8.00695	2.42103	0.433416	0.519458	0.248212	2.27875e-82	2.68894e-82	1
506	CEPTE	0.0010547	13.8501	4.75919	0.0232446	33.9252	18.9544	14.1952	2.98269	1.99374	0.766104	0	0	1
507	CERK	6.7619e-07	0.00600136	0.00265926	0.0031936	51.1933	16.321	16.3183	6136.41	12.5834	0.999829	0	0	1
508	CERT1gt	-78.2181	-10.8499	-45.2813	15.7327	147.224	98.211	143.492	3.16891	1.11697	1	0	0	1
509	CERT1rt	12.4442	56.4093	30.8677	7.64534	54.9545	31.7548	0.887181	0.0287414	0.0408804	0.0359011	0.00542401	0.00554698	0
510	CERT2gt	313.39	627.166	502.499	-13.738	-1.00356	-5.32321	-507.822	-1.01059	-6.56068	-1	0	0	-1
511	CERT2rt	1.00061	10.7549	4.38696	1.00092	34.2751	13.3884	9.00143	2.05186	1.60969	0.51884	0	0	1
512	CGLYt3_2_	44.0137	294.391	170.872	56.114	283.154	172.491	1.6192	0.00947608	0.0136067	-0.0192295	0.136379	0.138019	0
513	CH25H	0.00012398	9.78446	3.31151	0.0269566	24.9543	10.7447	7.43323	2.24466	1.69807	0.714758	0	0	1
514	CHAT	668.759	999.968	892.365	-345.238	71.2893	-148.84	-1041.21	-1.16679	-2.58387	-1	0	0	-1
515	CHATn	-818.601	-449.005	-595.113	131.878	581.618	327.771	922.884	1.55077	-0.860474	1	0	0	1
516	CHLP	1.21915e-06	0.0183954	0.00693301	0.0143605	0.0333247	0.0252269	0.0182939	2.63867	1.86341	0.996582	0	0	1
517	CHLPCTD	2.99162	27.4063	16.8637	6.01793	34.6093	20.1573	3.29355	0.195304	0.257378	0.292235	1.9595e-113	2.39184e-113	1
518	CHLtm	-5.44322	33.5105	9.85158	-3.8544	0.0147482	-1.25603	-11.1076	-1.1275	-2.97149	-0.822897	0	0	-1
519	CHOLATEt	129.966	470.291	309.775	-92.1821	206.536	81.1752	-228.6	-0.737955	-1.93211	-0.991078	0	0	-1
520	CHOLATEt2	43.3832	176.159	107.751	0.00674358	175.459	77.6915	-30.0599	-0.278975	-0.471878	-0.210558	8.55823e-60	9.85201e-60	-1
521	CHOLATEt3	3.39234	6.26711	5.04799	1.37472e-05	2.22787	0.787605	-4.26039	-0.843977	-2.68017	-1	0	0	-1
522	CHOLD2m	0.0144742	38.236	14.7611	8.50481e-06	0.0178517	0.00729634	-14.7538	-0.999506	-10.9823	-0.999976	0	0	-1
523	CHOLK	0.00785205	67.258	27.5	0.00739564	62.2755	21.5652	-5.93484	-0.215812	-0.350729	-0.202077	3.2288e-55	3.68767e-55	-1
524	CHOLPtg	-119.44	-46.1892	-76.6252	-146.202	-57.3601	-96.3776	-19.7524	-0.257779	0.330878	-0.626221	0	0	-1
525	CHOLPtl	-6.39439	-0.0213616	-2.77464	-6.37185	-0.000459331	-1.88398	0.890659	0.321	-0.558517	0.255686	2.74264e-87	3.26102e-87	1
526	CHOLt4	-843.323	-220.668	-547.087	-631.856	-280.668	-405.943	141.144	0.257992	-0.430493	0.412992	1.59217e-224	2.1245e-224	1
527	CHOLtg	0.243188	121.376	59.943	74.9504	189.586	142.542	82.5991	1.37796	1.24973	0.987215	0	0	1
528	CHOLtn	-818.601	-449.005	-595.113	131.878	581.618	327.771	922.884	1.55077	-0.860474	1	0	0	1
529	CHOLtr	0.0073608	213.53	73.5422	1.91526	134.994	59.9566	-13.5856	-0.184732	-0.294653	-0.0109971	0.394339	0.397224	0
530	CHOLtu	542.48	781.383	647.468	-449.831	-51.0931	-308.515	-955.983	-1.47649	-1.06947	-1	0	0	-1
531	CHSTEROLSULT	0.0216953	0.351029	0.20679	1.8502	4.14532	2.81273	2.60594	12.6019	3.76573	1	0	0	1
532	CHSTEROLt1	-771.367	-49.4262	-467.287	349.704	689.16	514.317	981.604	2.10065	0.138351	1	0	0	1
533	CHSTEROLt2	-211.224	100.056	-62.3921	-358.286	96.285	-145.069	-82.6773	-1.32512	1.21731	-0.455436	1.38324e-272	1.91314e-272	-1
534	CHSTEROLt3	135.876	816.248	556.099	-533.455	-188.73	-347.083	-903.182	-1.62414	-0.680059	-1	0	0	-1
535	CHSTEROLtg	1.00241	7.37562	3.68596	1.04029	5.77824	2.89874	-0.787217	-0.213572	-0.346613	-0.06451	5.83481e-07	6.07853e-07	0
536	CHTNASE	0.000548345	10.0014	2.70147	7.57923	58.5155	33.8016	31.1001	11.5123	3.64528	0.999803	0	0	1
537	CHTNASEe	143.933	237.805	193.055	60.1705	153.82	101.874	-91.1806	-0.472304	-0.922222	-0.999556	0	0	-1
538	CITMCOAHm	0.272482	57.5336	22.4342	1.64372	186.837	73.1443	50.7101	2.26039	1.70504	0.696081	0	0	1
539	CITMCOALm	0.00305221	48.2694	13.6217	0.00326553	77.18	25.3096	11.6879	0.858035	0.893778	0.307328	3.03294e-125	3.74307e-125	1
540	CITRtm	-0.0323345	0.0119687	-0.0121793	-0.0291306	0.0318731	0.00524038	0.0174196	1.43027	-1.21668	0.704156	0	0	1
541	CITt4_2	-0.0400388	-0.00971511	-0.0268505	-0.0373727	-0.0178044	-0.0271709	-0.000320458	-0.0119349	0.0171165	0.0241269	0.0616593	0.0626102	0
542	CITtam	160.779	375.26	266.994	104.647	369.832	234.455	-32.5389	-0.121871	-0.187496	-0.311283	1.94574e-128	2.40551e-128	-1
543	CITtbm	416.751	787.553	599.461	304.815	590.868	432.863	-166.598	-0.277913	-0.469754	-0.797931	0	0	-1
544	CK	0.00185413	34.5579	7.73543	0.01158	63.909	40.8228	33.0874	4.27738	2.39982	0.839738	0	0	1
545	CKc	40.6398	96.9972	71.7731	1.00064	39.5111	9.92902	-61.8441	-0.861661	-2.85372	-1	0	0	-1
546	CLFORtex	3.0808e-06	0.0258363	0.0137105	0.00849539	0.0406823	0.0232235	0.00951298	0.693845	0.760302	0.613193	0	0	1
547	CLHCO3tex2	270.52	487.438	381.821	95.4168	346.791	208.331	-173.49	-0.454375	-0.874018	-0.977387	0	0	-1
548	CLI2tex	7.21542e-06	0.0146253	0.00790435	3.91529e-06	0.0256043	0.0112143	0.00330996	0.418752	0.504623	0.314884	2.22228e-131	2.75736e-131	1
549	CLOHtex2	509.664	716.193	621.432	483.372	906.732	696.089	74.6571	0.120137	0.163675	0.502228	0	0	1
550	CLOXAtex2	107.647	255.25	179.75	5.82488	132.859	67.5501	-112.2	-0.624199	-1.41196	-0.996703	0	0	-1
551	CLPNDCOAtx	-1.88101	14.2721	5.68366	-14.0815	12.8743	-4.22161	-9.90526	-1.74276	-0.429026	-0.804391	0	0	-1
552	CLPNDCPT1	1.0003	2.2022	1.48347	1.07342	9.50321	6.39679	4.91332	3.31204	2.10837	0.955057	0	0	1
553	CLPNDCPT2	1.0003	2.2022	1.48347	1.07342	9.50321	6.39679	4.91332	3.31204	2.10837	0.955057	0	0	1
554	CLPNDCRNt	609.749	849.831	737.519	306.484	572.513	449.512	-288.007	-0.390508	-0.714321	-1	0	0	-1
555	CLPNDt	-19.9255	5.36794	-4.55485	-8.8968	15.037	6.28551	10.8404	2.37996	0.464627	0.892145	0	0	1
556	CLS_hs	1	1.0192	1.0057	4.19214e-06	0.0359604	0.0112346	-0.994468	-0.988829	-6.48411	-1	0	0	-1
557	CMPACNAtg	21.7843	62.6279	41.1026	34.1609	77.1197	52.6863	11.5837	0.281824	0.358198	0.675075	0	0	1
558	CMPACNAtn	22.6899	88.2001	52.8061	44.288	139.379	90.487	37.6809	0.713572	0.777006	0.912188	0	0	1
559	CMPSAS	45.9179	98.6148	73.2371	32.2502	84.2276	55.1798	-18.0572	-0.246559	-0.408433	-0.62189	0	0	-1
560	CMPSASn	22.6899	88.2001	52.8061	44.288	139.379	90.487	37.6809	0.713572	0.777006	0.912188	0	0	1
561	CO2ter	-177.542	-80.5188	-125.4	-434.66	-222.507	-356.26	-230.861	-1.84099	1.5064	-1	0	0	-1
562	CO2tg	-4.70642	-1.60251	-3.27414	-3.37453	-0.394785	-1.67507	1.59907	0.488395	-0.966897	0.911157	0	0	1
563	CO2tm	-939.468	-669.548	-800.536	-999.835	-696.408	-877.917	-77.3809	-0.0966614	0.133118	-0.500721	0	0	-1
564	CO2tp	-344.869	-172.972	-246.747	-197.286	-61.3039	-136.365	110.382	0.447348	-0.855557	0.993891	0	0	1
565	COAtg	-147.546	-0.0213896	-61.1241	-542.459	-7.48238	-217.324	-156.2	-2.55546	1.83004	-0.684246	0	0	-1
566	COAtl	0.00297023	12.4127	3.64608	0.222214	28.5009	11.7549	8.10884	2.22399	1.68885	0.675258	0	0	1
567	COAtm	-333.403	225.64	-95.786	-704.378	-257.453	-462.828	-367.042	-3.8319	2.27259	-0.998667	0	0	-1
568	COAtn	449.005	818.601	595.113	-581.618	-131.878	-327.771	-922.884	-1.55077	-0.860474	-1	0	0	-1
569	COAtp	-700.321	-161.248	-505.283	-488.173	160.813	-112.887	392.396	0.776587	-2.16221	0.924972	0	0	1
570	COAtr	-419.55	236.516	-54.0544	-804.97	12.6877	-321.364	-267.309	-4.94519	2.57172	-0.534896	0	0	-1
571	COKECBESr	1.00257	163.194	50.9845	105.499	527.146	352.722	301.737	5.91821	2.7904	0.995264	0	0	1
572	COQ3m	0.00324658	1.03365	0.372413	0.00021513	1.05607	0.429437	0.0570236	0.153119	0.205542	0.0891307	5.07003e-12	5.35335e-12	0
573	COQ5m	0.00324658	1.03365	0.372413	0.00021513	1.05607	0.429437	0.0570236	0.153119	0.205542	0.0891307	5.07003e-12	5.35335e-12	0
574	COQ6m	0.00324658	1.03365	0.372413	0.00021513	1.05607	0.429437	0.0570236	0.153119	0.205542	0.0891307	5.07003e-12	5.35335e-12	0
575	COQ7m	0.00324658	1.03365	0.372413	0.00021513	1.05607	0.429437	0.0570236	0.153119	0.205542	0.0891307	5.07003e-12	5.35335e-12	0
576	CORE2GTg	1.00025	1.45247	1.11296	1.00051	1.61831	1.2661	0.153133	0.137591	0.185982	0.585766	0	0	1
577	CORE3GTg	1.02353	2.87376	1.75159	1.02074	3.23258	1.81106	0.0594654	0.0339494	0.0481655	0.0461691	0.000348869	0.000359275	0
578	CORE4GTg	1.02353	2.87376	1.75159	1.02074	3.23258	1.81106	0.0594654	0.0339494	0.0481655	0.0461691	0.000348869	0.000359275	0
579	CORE5GTg	0.00343354	4.48477	1.9696	0.0570497	5.4535	2.64792	0.67832	0.344395	0.426957	0.284009	3.01935e-107	3.65689e-107	1
580	CORE6GTg	0.0113634	0.418444	0.151605	0.194179	2.20941	1.52248	1.37088	9.04242	3.32803	0.99062	0	0	1
581	CORE7GTg	0.00323873	4.89821	2.5236	0.00705134	3.7761	0.950875	-1.57273	-0.623207	-1.40816	-0.602152	0	0	-1
582	CORE8GTg	0.0838374	2.02152	1.09399	1.12357	4.76352	2.48151	1.38752	1.26831	1.18162	0.903349	0	0	1
583	COt	3.98507	5.50927	4.60367	1.74457	5.21583	3.38692	-1.21675	-0.264301	-0.442812	-0.772064	0	0	-1
584	COUCOAFm	0.000362822	11.1088	3.3077	0.0241085	12.3507	6.27958	2.97188	0.898475	0.924841	0.513088	0	0	1
585	COUMARINte	0.00601751	24.9283	5.02871	0.000293028	33.5627	13.0388	8.01008	1.59287	1.37455	0.667074	0	0	1
586	CREATt4_2_r	-999.993	-730.033	-880.827	-793.796	-470.881	-625.055	255.773	0.290378	-0.494877	0.973854	0	0	1
587	CREATtmdiffir	0.00185413	34.5579	7.73543	0.01158	63.909	40.8228	33.0874	4.27738	2.39982	0.839738	0	0	1
588	CRMPte	-109.235	-0.999879	-44.815	-269.189	-93.266	-177.555	-132.74	-2.96195	1.98621	-0.999674	0	0	-1
589	CRNCAR3tp	284.759	496.569	404.592	284.683	420.074	363.234	-41.3579	-0.102221	-0.155568	-0.703506	0	0	-1
590	CRNCARtp	27.228	288.671	173.272	291.152	501.095	398.3	225.028	1.2987	1.20082	1	0	0	1
591	CRNt	75.2387	634.085	383.325	130.672	576.847	364.874	-18.4506	-0.048133	-0.071168	-0.147086	4.55743e-30	5.00868e-30	0
592	CRNtHa	16.6547	306.825	171.207	288.252	557.742	418.604	247.396	1.44501	1.28984	0.999882	0	0	1
593	CRNtim	459.284	999.168	698.162	287.842	705.977	524.103	-174.059	-0.249311	-0.413712	-0.64791	0	0	-1
594	CRNtuNa	209.115	449.954	342.337	150.017	436.217	257.299	-85.0388	-0.248406	-0.411975	-0.611136	0	0	-1
595	CRNtx	-298.902	410.959	61.5272	-836.757	-502.826	-692.512	-754.039	-12.2554	3.49254	-1	0	0	-1
596	CRTNsyn	0.00161374	119.556	44.2386	0.130891	188.485	98.5722	54.3336	1.2282	1.15588	0.641844	0	0	1
597	CRTSLt	0.226727	0.365373	0.308321	-2.96844	438.849	163.634	163.325	529.725	9.05182	0.9995	0	0	1
598	CRTSLtm	-0.00308941	-0.0013945	-0.0020832	-0.00116717	-0.000284729	-0.000696746	0.00138645	0.66554	-1.58009	1	0	0	1
599	CRTSLtr	0.0625259	0.18747	0.136021	-3.07262	438.755	163.546	163.41	1201.35	10.2316	0.9995	0	0	1
600	CRTSTRNt	-0.0893237	10.2735	2.3045	-0.0432186	9.03218	3.70074	1.39623	0.60587	0.683355	0.385754	3.74281e-196	4.90587e-196	1
601	CRTSTRNtm	-0.00370152	10.3566	2.38985	0.000737678	9.08003	3.74867	1.35882	0.568578	0.649457	0.376033	1.70299e-186	2.21711e-186	1
602	CRVNCtr	-161.866	227.689	-7.69209	-182.123	541.676	186.204	193.896	25.2072	4.59737	0.663926	0	0	1
603	CSAPASEly	4.99881	8.64994	6.59438	2.67398	5.70138	3.8504	-2.74398	-0.416109	-0.776228	-0.994422	0	0	-1
604	CSBPASEly	2.00619	5.14218	3.40717	1.00011	4.20441	2.2068	-1.20036	-0.352306	-0.626615	-0.646694	0	0	-1
605	CSCPASEly	3.36535	7.21157	5.11239	3.14554	6.61951	5.16701	0.0546241	0.0106847	0.0153329	0.0686802	1.03989e-07	1.08621e-07	0
606	CSDPASEly	9.09178	12.8544	10.8521	3.08095	6.18445	4.41115	-6.44093	-0.59352	-1.29874	-1	0	0	-1
607	CSEPASEly	2.5315	4.08093	3.2851	0.00487085	2.57255	1.13641	-2.14869	-0.65407	-1.53145	-0.999991	0	0	-1
608	CSm	2.68209	182.277	88.4198	152.846	295.757	210.828	122.408	1.38439	1.25362	0.99709	0	0	1
609	CSNAT2m	-55.052	245.158	117.343	83.2365	531.2	321.198	203.856	1.73727	1.45274	0.90608	0	0	1
610	CSNAT2x	-329.617	-140.945	-233.898	-582.75	-422.961	-496.653	-262.754	-1.12337	1.08635	-1	0	0	-1
611	CSNAT3x	369.182	682.762	511.801	651.796	858.672	762.85	251.049	0.490521	0.575816	0.997458	0	0	1
612	CSNATer	-999.946	-528.226	-818.551	-999.871	-567.17	-840.572	-22.0211	-0.0269025	0.0382992	-0.0662506	2.87556e-07	2.99891e-07	0
613	CSNATm	-999.939	-741.235	-914.448	-950.098	-526.973	-741.947	172.501	0.188639	-0.301585	0.906459	0	0	1
614	CSNATp	369.458	716.141	513.572	418.704	952.41	705.279	191.706	0.37328	0.457626	0.881581	0	0	1
615	CSNATr	-999.856	-448.023	-752.268	-928.949	-544.441	-732.987	19.2813	0.0256309	-0.0374598	0.0798796	6.12976e-10	6.44022e-10	0
616	CSNt	12.9525	139.911	87.4522	2.76235e-06	0.034323	0.0112716	-87.4409	-0.999871	-12.9216	-1	0	0	-1
617	CSPG_At	0.220288	1.42233	0.73386	0.000681801	0.960103	0.396289	-0.33757	-0.459993	-0.88895	-0.630429	0	0	-1
618	CSPG_Atly	4.99881	8.64994	6.59438	2.67398	5.70138	3.8504	-2.74398	-0.416109	-0.776228	-0.994422	0	0	-1
619	CSPG_Bt	2.32152e-05	0.768338	0.191797	7.27824e-05	0.734051	0.272793	0.0809959	0.422299	0.508225	0.122417	2.50045e-21	2.70512e-21	0
620	CSPG_Btly	2.00619	5.14218	3.40717	1.00011	4.20441	2.2068	-1.20036	-0.352306	-0.626615	-0.646694	0	0	-1
621	CSPG_Ct	4.72487e-06	0.821125	0.254802	2.3428e-05	1.5407	0.493077	0.238275	0.935134	0.952434	0.21761	9.65694e-64	1.11714e-63	1
622	CSPG_Ctly	3.36535	7.21157	5.11239	3.14554	6.61951	5.16701	0.0546241	0.0106847	0.0153329	0.0686802	1.03989e-07	1.08621e-07	0
623	CSPG_Dt	2.18876e-06	0.671217	0.143031	0.225633	1.51146	0.830695	0.687665	4.80782	2.538	0.961739	0	0	1
624	CSPG_Dtly	9.09178	12.8544	10.8521	3.08095	6.18445	4.41115	-6.44093	-0.59352	-1.29874	-1	0	0	-1
625	CSPG_Et	0.0569687	2.60724	1.67753	0.0221651	1.33167	0.481073	-1.19646	-0.713226	-1.80201	-0.905754	0	0	-1
626	CSPG_Etly	2.5315	4.08093	3.2851	0.00487085	2.57255	1.13641	-2.14869	-0.65407	-1.53145	-0.999991	0	0	-1
627	CTPtn	22.6899	88.2001	52.8061	44.288	139.379	90.487	37.6809	0.713572	0.777006	0.912188	0	0	1
628	CYANt	263.319	692.589	507.049	169.399	328.347	254.601	-252.448	-0.497877	-0.993888	-0.993304	0	0	-1
629	CYANtm	0.0964796	102.349	53.5716	14.3883	95.1555	55.0791	1.50753	0.0281404	0.0400373	0.0132429	0.305024	0.307694	0
630	CYSALANaEx	0.188974	204.232	116.542	150.437	280.977	226.905	110.363	0.946979	0.961237	0.983846	0	0	1
631	CYSASNNaEx	180.517	316.067	245.142	585.739	716.358	637.283	392.141	1.59965	1.37832	1	0	0	1
632	CYSGLNNaEx	0.0384974	112.843	42.3125	184.823	473.679	344.915	302.602	7.15162	3.02709	1	0	0	1
633	CYSGLTH	23.1321	301.155	147.281	-267.691	175.481	-57.4192	-204.701	-1.38986	-1.35897	-0.897595	0	0	-1
634	CYSGLUexR	-0.0313303	0.00708774	-0.0115688	388.375	862.283	573.714	573.726	49592.5	15.5978	1	0	0	1
635	CYSGLYexR	-246.166	33.2397	-108.432	-421.59	65.6286	-197	-88.568	-0.816806	0.861404	-0.518676	0	0	-1
636	CYSO	0.00889584	0.0141798	0.0113762	0.0025606	0.00617735	0.00436033	-0.00701588	-0.616715	-1.38351	-1	0	0	-1
637	CYSSERNaEx	0.0220403	96.1712	31.623	297.392	524.486	413.348	381.725	12.0711	3.70831	1	0	0	1
638	CYSt4	94.6029	319.355	211.514	1.01533	163.165	55.0277	-156.486	-0.739839	-1.94252	-0.989286	0	0	-1
639	CYSTA	726.668	999.985	866.412	369.56	563.632	453.398	-413.014	-0.476695	-0.934276	-1	0	0	-1
640	CYStec	265.446	771.803	585.17	255.849	926.21	550.1	-35.0698	-0.059931	-0.0891615	-0.281153	3.86455e-105	4.67362e-105	-1
641	CYSTGLUex	82.1992	421.098	250.923	152.329	446.156	295.678	44.7555	0.178363	0.236785	0.206837	9.19231e-58	1.05396e-57	1
642	CYSTHRNaEx	149.235	315.173	215.3	47.8907	236.528	165.439	-49.8615	-0.231591	-0.380053	-0.63556	0	0	-1
643	CYSTSERex	0.0569145	0.0874837	0.0667044	0.0397495	0.0642138	0.0535916	-0.0131128	-0.196581	-0.315775	-0.946185	0	0	-1
644	CYTD	0.00220972	0.0157537	0.00966535	21.8235	88.7533	58.3028	58.2932	6031.15	12.5585	1	0	0	1
645	CYTDK1	35.1362	152.176	102.124	0.00535931	74.81	25.9202	-76.2042	-0.74619	-1.97818	-0.981663	0	0	-1
646	CYTDK2m	0.000978825	12.9966	3.76598	0.000949427	12.4238	3.74725	-0.0187366	-0.00497521	-0.00719563	0.00645375	0.617167	0.620386	0
647	CYTDn	0.0540762	0.0804069	0.0684586	2.6527e-06	0.0263977	0.0114404	-0.0570182	-0.832886	-2.58109	-1	0	0	-1
648	CYTDt	-232.111	238.226	32.4032	-932.237	-637.575	-804.952	-837.355	-25.8418	4.6347	-1	0	0	-1
649	CYTDt4	70.4791	227.297	146.481	0.0265248	0.0464788	0.0369378	-146.444	-0.999748	-11.9533	-1	0	0	-1
650	CYTDtl	0.00102121	17.6056	4.71316	0.00283564	40.1705	16.8867	12.1735	2.58287	1.84112	0.812802	0	0	1
651	CYTDtm	0.000978825	12.9966	3.76598	0.000949427	12.4238	3.74725	-0.0187366	-0.00497521	-0.00719563	0.00645375	0.617167	0.620386	0
652	CYTDtn	0.0540762	0.0804069	0.0684586	2.6527e-06	0.0263977	0.0114404	-0.0570182	-0.832886	-2.58109	-1	0	0	-1
653	CYTK10	-124.608	-1.24262	-53.5935	1.06605	156.455	73.1017	126.695	2.364	0.447846	1	0	0	1
654	CYTK10n	-810.661	-645.849	-721.279	-438.029	-132.638	-280.593	440.686	0.610978	-1.36208	1	0	0	1
655	CYTK11	151.627	425.126	276.505	-736.874	-446.189	-591.608	-868.113	-3.13959	1.09733	-1	0	0	-1
656	CYTK11n	-529.009	-190.512	-339.952	741.324	901.597	801.882	1141.83	3.35881	1.23806	1	0	0	1
657	CYTK12	151.633	402.818	277.241	740.436	952.27	867.193	589.952	2.12794	1.64521	1	0	0	1
658	CYTK12n	-582.841	-282.295	-437.428	-554.998	-255.979	-384.625	52.8032	0.120713	-0.185594	0.401343	3.73333e-212	4.94542e-212	1
659	CYTK13	-840.151	-617.47	-750.338	246.302	405.139	346.104	1096.44	1.46126	-1.11634	1	0	0	1
660	CYTK13n	-942.374	-576.159	-756.454	-523.997	-340.494	-432.247	324.207	0.428588	-0.807397	1	0	0	1
661	CYTK14	523.956	675.982	617.14	554.054	888.803	733.687	116.547	0.18885	0.249567	0.904226	0	0	1
662	CYTK14n	-311.967	-80.1898	-228.908	-638.561	-344.534	-512.219	-283.312	-1.23767	1.162	-1	0	0	-1
663	CYTK1m	1.0572	16.611	8.10714	1.10134	20.8818	9.59986	1.49272	0.184124	0.24382	0.234582	8.99779e-74	1.05156e-73	1
664	CYTK1n	-696.35	-439.414	-542.757	-713.455	-537.388	-634.147	-91.3903	-0.168382	0.224511	-0.740196	0	0	-1
665	CYTK2n	301.769	556.576	385.343	327.524	569.671	467.87	82.5272	0.214166	0.279965	0.628369	0	0	1
666	CYTK3	-0.0393991	0.0154441	-0.0100517	0.0605169	0.0999698	0.0795348	0.0895865	8.91254	2.98414	1	0	0	1
667	CYTK3n	245.499	518.5	390.45	-496.968	-167.549	-378.774	-769.224	-1.97009	-0.0438022	-1	0	0	-1
668	CYTK4	-0.0487121	0.00150488	-0.0273612	-0.0610982	0.0255647	-0.0235283	0.00383297	0.140088	-0.217738	-0.0734634	1.26974e-08	1.32996e-08	0
669	CYTK4n	657.722	888.102	789.61	244.647	466.023	387.23	-402.38	-0.509593	-1.02795	-1	0	0	-1
670	CYTK5	-685.945	-448.888	-581.328	48.6588	276.732	141.421	722.749	1.24327	-2.03935	1	0	0	1
671	CYTK5n	71.715	355.795	183.763	521.451	813.503	653.502	469.738	2.55621	1.83034	1	0	0	1
672	CYTK6	-97.2584	-1.00153	-36.3337	-316.47	-70.0591	-209.113	-172.78	-4.75536	2.52491	-0.998951	0	0	-1
673	CYTK6n	-740.155	-451.404	-627.451	-570.951	-253.353	-415.272	212.179	0.33816	-0.595446	0.935256	0	0	1
674	CYTK7	-144.612	-1.13986	-84.6251	1.30591	270.478	135.007	219.632	2.59535	0.673875	1	0	0	1
675	CYTK7n	239.447	865.402	541.807	-540.118	-207.731	-358.168	-899.976	-1.66106	-0.597142	-1	0	0	-1
676	CYTK8	370.598	706.467	525.598	437.366	702.716	562.506	36.9078	0.0702207	0.0979083	0.297525	1.66188e-117	2.03605e-117	1
677	CYTK8n	754.728	999.979	904.718	419.843	672.255	549.038	-355.68	-0.393139	-0.720563	-1	0	0	-1
678	CYTK9	-999.737	-774.265	-901.206	-995.009	-777.603	-865.571	35.6347	0.0395412	-0.0582043	0.394693	2.98591e-205	3.94057e-205	0
679	CYTK9n	151.899	348.299	261.198	384.407	585.499	485.642	224.444	0.859285	0.894748	1	0	0	1
680	D_3AIBt	64.6242	206.204	137.644	32.053	125.632	95.4271	-42.2169	-0.306711	-0.52847	-0.788769	0	0	-1
681	D3AIBTm	91.1649	877.26	517.457	-408.59	-65.2459	-235.205	-752.662	-1.45454	-1.13752	-1	0	0	-1
682	DADA	0.0114477	0.039789	0.0277203	0.0387173	0.0611591	0.0451474	0.0174271	0.628675	0.703699	0.999833	0	0	1
683	DADAe	0.0120343	0.0335566	0.02388	0.0320819	0.0656656	0.0517665	0.0278865	1.16777	1.11621	0.999816	0	0	1
684	DADNK	5.90881	71.7943	36.3847	0.0611368	7.47166	3.94271	-32.442	-0.891638	-3.20607	-0.99848	0	0	-1
685	DADNt4	350.536	774.756	566.508	-0.0743314	0.00478945	-0.0284945	-566.536	-1.00005	-14.2791	-1	0	0	-1
686	DAG_HSter	29.6319	59.4189	42.5658	47.9476	128.67	99.959	57.3931	1.34834	1.23164	0.997974	0	0	1
687	DAGK_hs	1.06097	193.312	100.191	91.6561	246.573	165.793	65.6027	0.65478	0.726639	0.75101	0	0	1
688	DAGKn_hs	9.60441	77.8579	45.0898	15.5041	170.123	88.1237	43.0339	0.954405	0.966729	0.542962	0	0	1
689	DAGt	-999.985	-768.304	-891.099	-999.987	-841.765	-935.694	-44.5945	-0.0500444	0.0704503	-0.482008	4.63763e-305	6.53622e-305	-1
690	DALAOXx	0.00459787	0.0192788	0.0104629	0.0114468	0.035366	0.0220642	0.0116013	1.10881	1.07643	0.938805	0	0	1
691	DALAt2r	0.0151396	0.0572187	0.0315445	-315.871	460.925	148.412	148.381	4703.86	12.1999	0.496	0	0	1
692	DALAxt	0.00459787	0.0192788	0.0104629	0.0114468	0.035366	0.0220642	0.0116013	1.10881	1.07643	0.938805	0	0	1
693	DARGOp	0.0134825	0.027317	0.0212775	0.0236559	0.037021	0.0318187	0.0105412	0.495415	0.580546	0.974822	0	0	1
694	DASCBH	3.28702e-05	3.50086	1.6086	0.182358	9.85996	3.76862	2.16003	1.3428	1.22824	0.614216	0	0	1
695	DASCBR	98.0283	392.61	265.934	84.4161	303.99	193.356	-72.578	-0.272918	-0.45981	-0.584645	0	0	-1
696	DASPO1p	0.0265123	81.1156	33.6487	0.00249719	34.0643	11.0077	-22.6411	-0.672866	-1.61204	-0.839245	0	0	-1
697	DATPtn	0.179638	11.2671	3.5332	0.00128682	43.6984	9.47474	5.94154	1.68163	1.42311	0.445425	7.93575e-261	1.08681e-260	1
698	DCIm	-56.6716	-3.73248	-25.7898	-102.671	-12.0767	-60.3021	-34.5122	-1.33821	1.2254	-0.828542	0	0	-1
699	DCK1m	-883.275	-642.217	-751.569	-949.056	-645.982	-801.656	-50.0869	-0.0666431	0.0930776	-0.417575	1.72933e-229	2.31743e-229	-1
700	DCK1n	-613.604	-10.0407	-370.625	-397.725	85.4246	-95.1414	275.484	0.743295	-1.96182	0.798081	0	0	1
701	DCK2n	-233.561	449.053	173.286	-162.954	278.906	44.2584	-129.028	-0.744593	-1.96913	-0.476135	1.00627e-297	1.41146e-297	-1
702	DCSPTN1COAtx	-8.51969	12.7588	0.910976	-17.3201	3.22734	-6.27186	-7.18284	-7.88478	2.78341	-0.702062	0	0	-1
703	DCSPTN1CPT1	5.81543	29.5558	16.5096	8.73391	24.9109	16.1622	-0.34737	-0.0210405	-0.0306789	-0.0378159	0.00340036	0.00348384	0
704	DCSPTN1CPT2	5.81543	29.5558	16.5096	8.73391	24.9109	16.1622	-0.34737	-0.0210405	-0.0306789	-0.0378159	0.00340036	0.00348384	0
705	DCSPTN1CRNt	437.82	732.565	576.12	462.632	638.904	548.236	-27.8836	-0.0483989	-0.0715712	-0.28419	2.21457e-107	2.68249e-107	0
706	DCSPTN1t	6.31162	27.9517	16.278	-5.66938	24.0358	7.27986	-8.99814	-0.552779	-1.16094	-0.721327	0	0	-1
707	DCT	0.0311891	0.0492691	0.0387508	0.0395063	0.0662196	0.0522257	0.0134749	0.347733	0.430535	0.940983	0	0	1
708	DCTPtn	129.212	283.789	207.027	-78.0501	160.93	58.5081	-148.519	-0.717389	-1.82311	-0.992404	0	0	-1
709	DCYTD	0.0218581	0.0467065	0.0353396	0.011819	268.443	180.447	180.412	5105.09	12.318	0.9995	0	0	1
710	DCYTDn	0.0418476	0.064308	0.051724	325.068	588.071	426.349	426.297	8241.75	13.0089	1	0	0	1
711	DCYTt	-999.958	-839.103	-931.301	-0.0999794	-0.0718987	-0.0897474	931.212	0.999904	-13.3411	1	0	0	1
712	DDPGAm	53.7345	275.068	169.951	128.45	257.245	194.294	24.3425	0.143233	0.193119	0.118844	3.41647e-20	3.68484e-20	0
713	DEBRISOQUINEt	0.000999729	38.931	14.4926	0.000677222	33.9616	15.0916	0.598977	0.0413298	0.058427	0.0666199	2.46916e-07	2.57609e-07	0
714	DECDPtm	0.0633214	1.23204	0.46672	0.0886813	2.19296	0.901559	0.434838	0.931689	0.949863	0.589849	0	0	1
715	DEDOLP1_L	3.70882e-06	0.284266	0.0877794	4.18463e-05	0.377951	0.0886384	0.000859066	0.00978665	0.0140505	0.0217864	0.0915159	0.0927496	0
716	DEDOLP2_L	3.70882e-06	0.284266	0.0877794	4.18463e-05	0.377951	0.0886384	0.000859066	0.00978665	0.0140505	0.0217864	0.0915159	0.0927496	0
717	DEDOLR_L	3.70882e-06	0.284266	0.0877794	4.18463e-05	0.377951	0.0886384	0.000859066	0.00978665	0.0140505	0.0217864	0.0915159	0.0927496	0
718	DESAT16_2	0.00171113	22.6515	12.1192	0.0133236	5.08861	1.64327	-10.476	-0.864408	-2.88266	-0.878365	0	0	-1
719	DESAT18_10	0.0392948	0.055162	0.0466242	0.0228912	0.0528968	0.0354355	-0.0111887	-0.239977	-0.395884	-0.653695	0	0	-1
720	DESAT18_3	0.0123631	17.8304	8.80436	0.00393884	13.4437	5.42599	-3.37837	-0.383715	-0.698331	-0.452092	1.25399e-268	1.73076e-268	-1
721	DESAT18_4	0.000120602	15.9835	3.88566	6.1303	23.7915	13.7088	9.82314	2.52805	1.81887	0.846759	0	0	1
722	DESAT18_5	9.0777	17.2633	13.8295	0.000722208	17.0707	6.95883	-6.87071	-0.496814	-0.990836	-0.631505	0	0	-1
723	DESAT18_6	0.0193919	0.036177	0.028237	0.0028591	0.016022	0.0100401	-0.0181969	-0.644435	-1.49181	-1	0	0	-1
724	DESAT18_7	0.00118827	0.00294175	0.00189398	3.0793e-07	0.00229189	0.000935738	-0.000958238	-0.50594	-1.01724	-0.740451	0	0	-1
725	DESAT18_8	0.011851	0.0290528	0.0186444	0.00952514	0.0234127	0.015971	-0.00267346	-0.143392	-0.223293	-0.351936	1.29406e-163	1.65106e-163	-1
726	DESAT18_9	0.0029187	26.0407	7.16326	0.00287403	0.0138388	0.00647512	-7.15679	-0.999096	-10.1115	-0.998335	0	0	-1
727	DESAT20_1	0.000225903	8.66777	2.51435	0.0277229	0.0498856	0.0417132	-2.47263	-0.98341	-5.91353	-0.97551	0	0	-1
728	DESAT20_2	0.00113843	10.6979	2.70635	0.00908356	0.013831	0.0120047	-2.69434	-0.995564	-7.8166	-0.998303	0	0	-1
729	DESAT22_1p	0.964239	14.6132	8.99852	15.7516	28.1814	20.335	11.3365	1.25982	1.17621	1	0	0	1
730	DESAT22_2p	0.000318969	17.2028	7.3366	0.000457646	23.2318	7.81709	0.480498	0.0654933	0.0915215	0.0245064	0.0576787	0.0585795	0
731	DESAT24_1	0.000319346	0.00105907	0.000671876	4.46032e-06	0.000760164	0.00048496	-0.000186917	-0.278201	-0.470331	-0.484029	1.32305e-307	1.86592e-307	-1
732	DGAT	3.86844	12.6182	8.29922	0.101148	0.234992	0.168296	-8.13092	-0.979721	-5.6239	-1	0	0	-1
733	DGCHOLte	-352.977	160.029	-86.5135	-484.029	-146.453	-288.784	-202.271	-2.33803	1.739	-0.871814	0	0	-1
734	DGCHOLtx	8.79676	28.6819	18.0187	9.40175	66.7415	40.8864	22.8677	1.26911	1.18212	0.802991	0	0	1
735	DGK2m	43.1868	138.16	97.746	151.265	342.994	253.855	156.109	1.59709	1.37689	1	0	0	1
736	DGNSKm	51.9145	155.323	110.137	176.004	357.641	279.883	169.746	1.54122	1.34552	1	0	0	1
737	DGSNt	161.254	559.573	382.885	-0.0173329	0.0451625	0.00973493	-382.876	-0.999975	-15.2634	-1	0	0	-1
738	DGSNtm	51.9145	155.323	110.137	176.004	357.641	279.883	169.746	1.54122	1.34552	1	0	0	1
739	DGTPtn	0.144708	56.1368	15.5651	0.00055103	26.8397	8.94278	-6.62229	-0.425458	-0.799517	-0.274323	3.46977e-100	4.17617e-100	-1
740	DGULND	-839.193	-609.52	-718.872	-902.898	-629.231	-791.342	-72.4705	-0.100811	0.138567	-0.56561	0	0	-1
741	DHAAt1r	166.116	612.343	368.225	609.905	782.228	696.675	328.45	0.891981	0.919897	1	0	0	1
742	DHCHOLESTANATEtm	-40.9832	4.75698	-6.30281	-42.472	16.7872	-6.33169	-0.0288843	-0.00458277	0.00659643	0.053109	3.89632e-05	4.03605e-05	0
743	DHCR241r	1.02425	1.19568	1.12062	1.21239	1.43999	1.34029	0.219669	0.196024	0.258246	1	0	0	1
744	DHCR242r	587.325	810.533	681.159	769.675	958.476	866.28	185.121	0.271773	0.346841	0.985231	0	0	1
745	DHCR243r	5.76548	75.7816	43.704	1.00452	64.7871	23.2705	-20.4335	-0.467543	-0.909262	-0.598757	0	0	-1
746	DHCR71r	25.6193	102.642	65.6998	25.3038	144.612	84.347	18.6472	0.283825	0.360448	0.299016	1.14644e-118	1.40733e-118	1
747	DHCR72r	95.4342	288.948	210.774	314.653	497.373	402.761	191.987	0.910867	0.934227	1	0	0	1
748	DHCRD1	90.4731	353.706	188.262	276.251	443.564	355.826	167.563	0.890053	0.918427	0.978963	0	0	1
749	DHCRD2	230.353	471.56	367.68	1.02129	133.369	38.6298	-329.05	-0.894936	-3.25066	-1	0	0	-1
750	DHDPBMTm	0.0633214	1.23204	0.46672	0.0886813	2.19296	0.901559	0.434838	0.931689	0.949863	0.589849	0	0	1
751	DHEASt	-59.5377	208.488	70.692	-44.9246	426.705	131.41	60.7182	0.858912	0.894458	0.268949	2.24962e-96	2.70025e-96	1
752	DHEAStr	-431.629	-174.125	-309.351	-200.461	-0.07267	-93.2032	216.148	0.698714	-1.73079	0.9963	0	0	1
753	DHEASULT	0.250033	3.00798	1.46702	0.108478	2.1409	0.712861	-0.754162	-0.514077	-1.0412	-0.631298	0	0	-1
754	DHEAtr	151.528	401.332	278.796	-53.0353	167.341	52.6394	-226.157	-0.81119	-2.405	-0.999842	0	0	-1
755	DHFtl	-15.2894	-4.45614	-9.81352	-32.5063	-12.2779	-24.0798	-14.2663	-1.45373	1.29498	-0.993099	0	0	-1
756	DHFtm	427.097	599.5	502.244	-134.313	223.569	47.7908	-454.453	-0.904845	-3.39358	-1	0	0	-1
757	DHORD9	0.0120525	50.1925	17.8412	6.50786e-05	103.403	54.3781	36.5369	2.0479	1.60781	0.584376	0	0	1
758	DHPM1	17.9347	202.643	108.88	345.775	753.368	537.762	428.882	3.93903	2.30423	1	0	0	1
759	DHPM2	0.0143063	0.0301497	0.0216871	0.0841332	0.0999979	0.0936375	0.0719504	3.31766	2.11025	1	0	0	1
760	DHPR2	52.3219	288.604	154.129	20.7342	221.143	93.1022	-61.0272	-0.395948	-0.727255	-0.574951	0	0	-1
761	DIDPtn	512.582	811.058	639.668	570.185	841.859	693.646	53.9783	0.0843849	0.116877	0.430514	8.49308e-244	1.15035e-243	1
762	DIGALSGALSIDEtg	-0.00167166	-3.51773e-05	-0.000963135	-0.00427802	-0.000277366	-0.00157638	-0.000613245	-0.636718	0.710806	-0.256935	4.00233e-88	4.76308e-88	-1
763	DIGALSIDEtg	-3.88615	0.000994561	-1.18063	-10.5155	-0.00572971	-3.92421	-2.74358	-2.32381	1.73284	-0.510148	0	0	-1
764	DIGALSIDEtl	0.237873	27.5448	10.0136	0.467957	26.555	10.1344	0.120766	0.0120602	0.0172951	0.0882409	8.21901e-12	8.67658e-12	0
765	DINt	-999.953	-480.426	-778.899	0.00397887	0.0645915	0.0296242	778.929	1.00004	-14.6824	1	0	0	1
766	DITPtn	-811.058	-512.582	-639.668	-841.859	-570.185	-693.646	-53.9783	-0.0843849	0.116877	-0.430514	8.49308e-244	1.15035e-243	-1
767	DKMPPD	0.00687291	28.2319	13.9986	0.00426059	41.8521	14.9031	0.904529	0.0646157	0.0903327	0.0304824	0.0182256	0.0185654	0
768	D_LACt2	-421.532	-92.8251	-257.579	-361.146	-167.647	-263.493	-5.91325	-0.022957	0.0327455	-0.0303321	0.0188055	0.0191524	0
769	D_LACtm	-486.044	-295.858	-371.23	-469.64	-273.322	-336.329	34.9014	0.0940155	-0.142442	0.570057	0	0	1
770	DLNLCGCPT1	58.7197	386.816	222.138	-672.64	266.186	-189.527	-411.665	-1.85319	-0.229054	-0.949496	0	0	-1
771	DLNLCGCPT2	4.08526	34.1142	17.0368	25.4061	73.3411	42.3366	25.2999	1.48502	1.31326	0.990651	0	0	1
772	DLNLCGCRNt	486.953	732.093	603.066	-397.398	48.0257	-199.163	-802.228	-1.33025	-1.59837	-1	0	0	-1
773	DLNLCGt	-7.15432	39.6577	23.3076	-58.6436	-1.45861	-26.2729	-49.5805	-2.12723	0.172779	-0.999912	0	0	-1
774	DM_13_cis_oretn_n_	0.0191775	123.931	52.039	0.0413512	153.912	68.1792	16.1403	0.310157	0.38974	0.231212	1.01227e-71	1.17991e-71	1
775	DM_13_cis_retn_n_	21.2187	278.609	146.182	571.74	826.462	743.628	597.446	4.08699	2.34681	1	0	0	1
776	DM_Asn_X_Ser_Thr_ly_	15.4725	249.537	102.905	93.342	305.66	240.025	137.119	1.33248	1.22187	0.936432	0	0	1
777	DM_avite2_c_	522.774	725.611	625.484	139.516	331.473	252.1	-373.385	-0.596953	-1.31098	-1	0	0	-1
778	DM_bvite_c_	402.04	630.372	524.104	378.496	696.4	525.3	1.19666	0.00228325	0.00329027	-0.0191816	0.137357	0.13897	0
779	DM_core5_g_	0.149912	297.631	146.502	0.0375278	173.954	64.1131	-82.3884	-0.562372	-1.19222	-0.580313	0	0	-1
780	DM_core7_g_	254.3	505.422	394.523	290.847	681.419	459.128	64.6052	0.163755	0.218788	0.402655	1.57127e-213	2.08376e-213	1
781	DM_core8_g_	0.295802	197.817	83.7152	55.3952	240.672	145.97	62.2552	0.743655	0.802114	0.697488	0	0	1
782	DM_datp_m_	1.74207	107.484	44.0467	0.00100182	143.121	42.0051	-2.04158	-0.0463503	-0.0684687	-0.114779	6.10032e-19	6.56948e-19	0
783	DM_datp_n_	0.000329726	11.0241	3.32753	0.000736339	43.6942	9.47359	6.14606	1.84703	1.50946	0.476639	2.37892e-298	3.33729e-298	1
784	DM_dctp_m_	45.2069	90.5059	71.6857	19.5148	56.8481	36.1559	-35.5298	-0.495633	-0.987455	-0.993952	0	0	-1
785	DM_dctp_n_	0.00107712	28.6102	9.54015	0.00346286	28.9541	7.62433	-1.91582	-0.200817	-0.323402	-0.181093	1.07256e-44	1.20334e-44	0
786	DM_dem2emgacpail_prot_hs_r_	0.000322931	5.84175	2.05184	0.000455746	10.6698	6.06286	4.01102	1.95484	1.56308	0.782993	0	0	1
787	DM_dgpi_prot_hs_r_	2.56863	10.6681	6.21394	3.65756	9.68213	7.1284	0.914457	0.147162	0.198069	0.292349	1.60419e-113	1.95858e-113	1
788	DM_dgtp_m_	58.7364	176.008	111.654	144.51	247.17	194.961	83.3066	0.746112	0.804146	0.980736	0	0	1
789	DM_dgtp_n_	0.0160238	55.9975	15.4107	0.000382177	26.8388	8.94192	-6.46873	-0.419757	-0.785272	-0.262912	3.50342e-92	4.19145e-92	-1
790	DM_dsT_antigen_g_	0.000111731	1.20883	0.368333	0.000921765	2.35873	0.894895	0.526563	1.42959	1.28071	0.488578	0	0	1
791	DM_dttp_m_	0.110726	119.968	66.8052	110.654	357.151	216.372	149.567	2.23886	1.69548	0.999914	0	0	1
792	DM_dttp_n_	0.00107565	23.6085	10.7085	0.0077313	41.6507	12.8503	2.14182	0.200011	0.263047	0.0246864	0.0558667	0.0567446	0
793	DM_ethamp_r_	529.284	720.273	622.592	65.8974	314.793	181.287	-441.305	-0.708819	-1.78001	-1	0	0	-1
794	DM_gncore2_g_	0.00343071	158.262	49.794	301.853	589.902	417.844	368.05	7.39146	3.06892	1	0	0	1
795	DM_gpi_sig_er_	0.0211998	248.352	80.5385	792.38	999.88	912.354	831.816	10.3282	3.50184	1	0	0	1
796	DM_hretn_n_	447.239	658.623	564.664	444.418	643.282	539.851	-24.8132	-0.0439434	-0.064832	-0.343786	3.23217e-156	4.09625e-156	0
797	DM_kdn_c_	283.82	560.535	423.543	428.935	656.352	551.143	127.6	0.301269	0.379919	0.917687	0	0	1
798	DM_m_em_3gacpail_prot_hs_r_	175.331	607.335	349.774	457.669	733.656	592.618	242.844	0.694289	0.76068	0.921972	0	0	1
799	DM_melanin_c_	0.0181211	0.0344882	0.0269565	0.029026	0.0567425	0.0445055	0.017549	0.651011	0.72335	0.983858	0	0	1
800	DM_mem2emgacpail_prot_hs_r_	509.205	776.072	663.777	295.033	555.425	435.627	-228.15	-0.343715	-0.607605	-0.997937	0	0	-1
801	DM_n5m2masn_g_	217.678	563.772	363.897	47.9227	442.426	222.231	-141.665	-0.389301	-0.711467	-0.745515	0	0	-1
802	DM_oretn_n_	0.00732191	91.2949	34.8992	0.0116991	162.662	43.5932	8.69401	0.249118	0.320909	0.0920815	9.88119e-13	1.04542e-12	0
803	DM_Ser_Thr_ly_	0.0244806	111.111	37.5788	41.5065	108.581	65.9179	28.3391	0.754126	0.810752	0.614279	0	0	1
804	DM_Ser_Gly_Ala_X_Gly_ly_	509.987	783.664	658.5	389.191	582.787	471.191	-187.309	-0.284447	-0.48287	-0.97633	0	0	-1
805	DM_sprm_c_	641.603	892.939	757.762	626.739	868.717	787.742	29.9801	0.039564	0.0559786	0.278932	1.62435e-103	1.96353e-103	0
806	DM_sTn_antigen_g_	0.000389532	3.57708	1.1178	0.000105237	2.74845	1.33282	0.215016	0.192356	0.253815	0.0554093	1.77303e-05	1.8377e-05	0
807	DM_T_antigen_g_	0.166134	0.90968	0.497908	0.00813888	0.929224	0.38561	-0.112297	-0.225538	-0.368734	-0.247714	4.78334e-82	5.64311e-82	-1
808	DM_yvite_c_	529.088	898.864	715.562	633.239	954.211	799.156	83.5934	0.116822	0.159399	0.570565	0	0	1
809	DMANTIPYRINEte	-119.238	-0.0379985	-39.3684	-65.4363	-0.0108457	-18.5916	20.7767	0.527752	-1.08238	0.471808	2.23448e-292	3.12021e-292	1
810	DMATTx	6.15883	13.8741	9.77892	4.2935	8.9619	6.005	-3.77392	-0.385924	-0.703511	-0.972904	0	0	-1
811	DMGDHm	1.3451e-06	0.010533	0.00420003	2.69906e-07	0.00922074	0.00378252	-0.000417512	-0.0994069	-0.151053	-0.1158	2.98555e-19	3.21647e-19	0
812	DMGtm	1.3451e-06	0.010533	0.00420003	2.69907e-07	0.00922074	0.00378252	-0.000417512	-0.0994069	-0.151053	-0.1158	2.98555e-19	3.21647e-19	0
813	DMHPTCRNCPT2	-4.43163	-1.00003	-2.04711	-3.73148	-0.0716935	-2.07252	-0.0254063	-0.0124108	0.0177948	-0.0963586	8.4295e-14	8.94601e-14	0
814	DMHPTCRNt	-397.453	10.9202	-199.986	416.225	997.136	722.039	922.024	4.61045	1.85218	1	0	0	1
815	DMHPTCRNte	1.00003	4.43163	2.04711	0.0716935	3.73148	2.07252	0.0254063	0.0124108	0.0177948	0.0963586	8.4295e-14	8.94601e-14	0
816	DMNONCOACRNCPT1	145.854	334.376	238.624	430.92	588.079	503.811	265.187	1.11131	1.07814	1	0	0	1
817	DMNONCRNCPT2	2.49055	7.10315	4.7257	4.65519	11.6235	7.15799	2.43229	0.514694	0.599027	0.907992	0	0	1
818	DMNONCRNt	-618.107	-145.947	-325.982	132.446	486.426	284.756	610.738	1.87353	-0.195069	1	0	0	1
819	DNADtn	-5.37258	22.1145	5.02742	-10.9872	38.9246	7.07697	2.04955	0.407675	0.493314	0.109518	2.19986e-17	2.36161e-17	0
820	DNDPt10m	0.0271909	120.084	42.7399	34.8817	193.576	108.165	65.4256	1.53079	1.33959	0.887808	0	0	1
821	DNDPt11m	0.000204384	93.2926	36.8076	23.8754	161.734	109.859	73.0515	1.98469	1.57758	0.891386	0	0	1
822	DNDPt12m	19.2989	75.5841	42.6599	0.0117828	71.1381	22.6905	-19.9694	-0.468107	-0.910791	-0.64808	0	0	-1
823	DNDPt13m	35.3032	136.463	91.1302	0.123004	88.1038	47.9676	-43.1626	-0.473636	-0.925868	-0.791404	0	0	-1
824	DNDPt14m	142.593	301.808	216.953	55.8939	232.924	142.605	-74.3481	-0.342692	-0.605359	-0.735655	0	0	-1
825	DNDPt15m	6.92253	104.418	52.2087	0.0159707	49.4444	18.6297	-33.5791	-0.64317	-1.48669	-0.703885	0	0	-1
826	DNDPt16m	0.294832	186.898	88.1381	0.00425707	119.727	56.5943	-31.5438	-0.357891	-0.639109	-0.428572	1.27138e-241	1.71829e-241	-1
827	DNDPt17m	0.0057758	122.555	34.3935	0.00500121	47.4809	16.408	-17.9855	-0.522933	-1.06774	-0.26372	9.74616e-93	1.16615e-92	-1
828	DNDPt18m	14.6297	35.1419	27.0318	0.00649974	29.7281	16.8781	-10.1537	-0.375622	-0.679508	-0.732992	0	0	-1
829	DNDPt19m	71.2748	127.381	92.0234	2.46519	50.0772	28.13	-63.8934	-0.694317	-1.70989	-1	0	0	-1
830	DNDPt1m	0.0869796	4.02719	1.86732	0.021437	1.42126	0.68432	-1.183	-0.633528	-1.44822	-0.638431	0	0	-1
831	DNDPt20m	0.00458373	82.4595	35.5859	5.69799	48.7055	22.2882	-13.2977	-0.373678	-0.675024	-0.241896	2.51965e-78	2.962e-78	-1
832	DNDPt21m	22.1969	41.1738	34.1111	0.00490865	31.0546	13.5443	-20.5668	-0.602935	-1.33255	-0.96478	0	0	-1
833	DNDPt23m	0.0231915	78.3333	28.3681	0.00186411	60.6069	18.7947	-9.57341	-0.337471	-0.593945	-0.311019	3.19065e-128	3.94412e-128	-1
834	DNDPt24m	0.0236794	126.556	50.6694	118.504	268.392	201.62	150.95	2.97912	1.99245	0.999989	0	0	1
835	DNDPt25m	0.00658709	145.105	48.644	0.0483195	137.172	59.2614	10.6173	0.218266	0.284829	0.191344	1.07944e-49	1.21944e-49	0
836	DNDPt28m	0.0157665	183.401	74.8027	89.6225	264.402	204.309	129.506	1.7313	1.44959	0.967436	0	0	1
837	DNDPt2m	3.24831e-05	0.978957	0.333441	3.59612	13.9493	8.92619	8.59275	25.7699	4.74254	1	0	0	1
838	DNDPt30m	0.00245611	61.32	17.921	0.0509031	81.8624	33.3045	15.3835	0.858404	0.894065	0.522933	0	0	1
839	DNDPt31m	0.256654	252.138	84.4007	3.27107	137.952	77.555	-6.84569	-0.0811094	-0.122035	0.0984146	2.48457e-14	2.64077e-14	0
840	DNDPt32m	0.0500988	132.828	64.9472	31.1787	240.509	142.393	77.4454	1.19244	1.13254	0.670721	0	0	1
841	DNDPt37m	0.00370848	81.4307	29.9403	59.546	320.248	198.535	168.594	5.63102	2.72923	0.998806	0	0	1
842	DNDPt38m	118.879	404.045	220.65	146.629	320.338	247.009	26.3586	0.119459	0.162801	0.309459	5.84133e-127	7.21572e-127	1
843	DNDPt39m	0.00435274	33.4888	16.572	0.00722412	39.3444	17.9342	1.36224	0.0822017	0.113969	0.0381973	0.00309084	0.00316764	0
844	DNDPt3m	8.45961	22.0833	14.812	6.28112	37.1641	22.1825	7.37049	0.497603	0.582655	0.561589	0	0	1
845	DNDPt40m	0.0374646	100.178	43.4013	0.021325	125.033	46.1684	2.76716	0.0637577	0.0891695	-0.0235386	0.0682768	0.0692967	0
846	DNDPt41m	0.00599346	48.6365	17.138	0.0127894	75.1749	41.3554	24.2174	1.41309	1.27088	0.749616	0	0	1
847	DNDPt42m	0.00723236	4.6251	1.95003	0.00657362	9.51478	3.01616	1.06614	0.54673	0.629221	0.2509	4.02843e-84	4.7695e-84	1
848	DNDPt43m	0.440398	25.8185	14.772	28.0544	49.9354	36.9267	22.1548	1.49978	1.3218	1	0	0	1
849	DNDPt44m	0.0145315	4.16275	2.39042	0.616303	6.5095	3.41813	1.02771	0.42993	0.515945	0.473387	2.53471e-294	3.54692e-294	1
850	DNDPt45m	3.17969	6.91641	5.38471	3.55496	7.33902	5.15543	-0.229282	-0.0425801	-0.0627764	-0.232163	2.68817e-72	3.13472e-72	0
851	DNDPt46m	0.00236502	47.0286	16.5785	0.00146821	47.1886	15.3515	-1.22696	-0.0740094	-0.11093	-0.0616456	1.79934e-06	1.871e-06	0
852	DNDPt47m	0.0178201	53.5639	16.6191	0.00184174	59.0844	18.2119	1.59275	0.0958384	0.132035	0.00824238	0.523209	0.526287	0
853	DNDPt48m	0.000170832	4.99613	1.70133	0.0026935	9.00048	3.55197	1.85064	1.08776	1.06195	0.494296	0	0	1
854	DNDPt49m	12.9105	35.4622	26.3685	3.22804	58.7632	34.2743	7.90586	0.299822	0.378315	0.49815	0	0	1
855	DNDPt4m	0.000601027	47.143	16.7228	0.738236	121.618	64.5563	47.8335	2.86038	1.94874	0.871444	0	0	1
856	DNDPt50m	0.00334034	10.201	5.1923	20.8744	70.3024	47.7291	42.5368	8.19229	3.20042	1	0	0	1
857	DNDPt51m	0.000879218	10.3332	4.35082	0.36101	4.5976	2.21399	-2.13683	-0.491133	-0.97464	-0.268131	8.42172e-96	1.01042e-95	-1
858	DNDPt52m	2.13205e-05	26.6416	7.56844	0.000662011	37.3949	14.9334	7.365	0.97312	0.980478	0.516327	0	0	1
859	DNDPt53m	0.729705	5.62454	3.70307	9.24603e-05	2.38531	1.07807	-2.625	-0.708871	-1.78027	-0.881498	0	0	-1
860	DNDPt54m	3.94047	23.6035	13.2529	0.0328794	13.9808	5.84807	-7.40479	-0.558731	-1.18027	-0.767866	0	0	-1
861	DNDPt55m	0.00677929	7.23821	3.66015	0.0953315	0.288535	0.211005	-3.44915	-0.942351	-4.11655	-0.933988	0	0	-1
862	DNDPt56m	0.62968	4.53803	2.48966	0.0817818	6.9057	3.09451	0.604847	0.242943	0.31376	0.207006	7.44781e-58	8.54033e-58	1
863	DNDPt57m	2.25806	9.28305	4.76309	0.389602	3.43387	1.85033	-2.91275	-0.611527	-1.36411	-0.984022	0	0	-1
864	DNDPt58m	9.86547e-05	4.5922	1.83243	0.121703	4.438	1.64418	-0.188254	-0.102735	-0.156394	-0.0988889	1.86781e-14	1.98544e-14	0
865	DNDPt59m	0.00128457	22.4081	6.62838	17.0053	50.9176	36.7432	30.1148	4.54331	2.47075	0.998545	0	0	1
866	DNDPt5m	0.000181217	32.2265	13.189	0.0415502	50.0769	22.7813	9.59225	0.727289	0.78851	0.45083	3.83264e-267	5.28021e-267	1
867	DNDPt60m	0.0251118	67.3618	23.2368	0.00184101	54.0502	14.8356	-8.40123	-0.361548	-0.647349	-0.280485	1.19264e-104	1.44216e-104	-1
868	DNDPt61m	0.00203749	47.8877	11.3541	33.1072	75.5642	51.972	40.6179	3.57738	2.19452	0.977581	0	0	1
869	DNDPt62m	4.06511	21.9546	13.2779	0.00720458	5.57548	2.47691	-10.801	-0.813456	-2.42241	-0.996492	0	0	-1
870	DNDPt63m	0.00168045	10.2079	4.44649	2.39469	23.4048	12.7232	8.27666	1.86139	1.51672	0.74449	0	0	1
871	DNDPt6m	0.113286	7.72095	3.392	0.000913218	12.8377	5.25163	1.85963	0.548239	0.630628	0.315279	1.05219e-131	1.30569e-131	1
872	DNDPt7m	5.12746	33.501	14.9776	37.9778	82.3917	61.759	46.7814	3.12342	2.04384	1	0	0	1
873	DOGULNO1	3.28702e-05	3.50086	1.6086	0.182358	9.85996	3.76862	2.16003	1.3428	1.22824	0.614216	0	0	1
874	DOLGLCP_Lter	1.41104	55.4936	17.8764	0.2094	60.5731	21.3246	3.4482	0.192892	0.254463	0.14195	4.05137e-28	4.43047e-28	0
875	DOLGPP_Ler	3.24118	58.5044	21.2768	0.367224	63.3877	23.201	1.92421	0.090437	0.124906	0.0480421	0.000198365	0.000204639	0
876	DOLICHOL_Lter	0.0886183	5.51974	2.75817	2.69418e-05	0.000902976	0.000390013	-2.75778	-0.999859	-12.7879	-1	0	0	-1
877	DOLICHOL_Uter	7.82988	16.4252	12.4233	0.00152682	0.00356566	0.00263803	-12.4206	-0.999788	-12.2013	-1	0	0	-1
878	DOLK_L	0.00354362	5.44056	2.69172	6.9855e-08	0.000603798	0.000221325	-2.6915	-0.999918	-13.5701	-1	0	0	-1
879	DOLK_U	7.82988	16.4252	12.4233	0.00152682	0.00356566	0.00263803	-12.4206	-0.999788	-12.2013	-1	0	0	-1
880	DOLMANP_Uter	39.8475	114.377	73.4724	87.0386	236.929	179.397	105.925	1.4417	1.28789	0.99547	0	0	1
881	DOLPGT3_Ler	0.0886183	5.51974	2.75817	2.69418e-05	0.000902976	0.000390013	-2.75778	-0.999859	-12.7879	-1	0	0	-1
882	DOLPGT3_Uer	7.82988	16.4252	12.4233	0.00152682	0.00356566	0.00263803	-12.4206	-0.999788	-12.2013	-1	0	0	-1
883	DOLPMT3_Uer	39.8475	114.377	73.4724	87.0386	236.929	179.397	105.925	1.4417	1.28789	0.99547	0	0	1
884	DOLPMT4_Ler	0.000404577	47.8539	6.55311	0.00734103	57.7195	16.1257	9.57259	1.46077	1.29911	0.465525	1.06541e-284	1.48109e-284	1
885	DOLPMT4_Uer	24.8273	102.199	61.0491	87.037	236.927	179.395	118.346	1.93853	1.5551	0.999598	0	0	1
886	DOPABMO	0.000108328	14.3225	5.26129	0.0541015	17.6818	6.77082	1.50953	0.286912	0.363913	0.2344	1.16425e-73	1.35975e-73	1
887	DOPACHRMISO	0.000230544	32.1587	10.0598	0.00615725	36.7378	11.7901	1.73023	0.171994	0.228966	0.0754744	5.03989e-09	5.2852e-09	0
888	DOPAMT	197.023	372.177	275.61	232.809	415.582	323.484	47.8736	0.173701	0.231064	0.595199	0	0	1
889	DOPAQNISO1	0.0533151	210.512	119.404	31.7321	153.324	99.0015	-20.4027	-0.170871	-0.270332	-0.193377	1.02298e-50	1.15727e-50	0
890	DOPASFt	1.00999	3.84197	2.01603	1.15403	6.28676	2.94901	0.932975	0.462777	0.54871	0.406441	1.59143e-217	2.11499e-217	1
891	DOPASULT	1.00999	3.84197	2.01603	1.15403	6.28676	2.94901	0.932975	0.462777	0.54871	0.406441	1.59143e-217	2.11499e-217	1
892	DOPAt4_2_r	-999.845	-805.109	-932.647	-999.978	-829.019	-950.269	-17.6223	-0.0188949	0.0270052	-0.294781	2.1959e-115	2.68534e-115	0
893	DOPAtu	448.677	887.656	698.527	138.674	728.483	381.349	-317.178	-0.454066	-0.873203	-0.863571	0	0	-1
894	DOPAVESSEC	7.92843e-05	0.000173007	0.000128213	0.000412746	0.00059502	0.000522479	0.000394266	3.07509	2.02683	1	0	0	1
895	DORNOp	0.000333035	0.00635517	0.00335404	0.00724569	0.0157497	0.0117381	0.00838402	2.49968	1.80722	1	0	0	1
896	DPCOAtl	0.00297023	12.4127	3.64608	0.222214	28.5009	11.7549	8.10884	2.22399	1.68885	0.675258	0	0	1
897	DPGase	1.00101	43.2989	18.0602	1.00506	43.5802	11.0899	-6.97038	-0.385951	-0.703575	-0.378061	1.72338e-188	2.24614e-188	-1
898	DPGM	1.00101	43.2989	18.0602	1.00506	43.5802	11.0899	-6.97038	-0.385951	-0.703575	-0.378061	1.72338e-188	2.24614e-188	-1
899	DPHMBDCm	0.0633214	1.23204	0.46672	0.0886813	2.19296	0.901559	0.434838	0.931689	0.949863	0.589849	0	0	1
900	DPMVDx	19.7112	40.9326	29.4049	18.5221	36.0116	26.4226	-2.98231	-0.101422	-0.154285	-0.358973	3.86158e-170	4.95134e-170	-1
901	DPPS	0.0633214	1.23204	0.46672	0.0886813	2.19296	0.901559	0.434838	0.931689	0.949863	0.589849	0	0	1
902	DRIBt	-335.538	-114.264	-213.104	-385.225	-117.25	-280.118	-67.0144	-0.314468	0.39448	-0.614061	0	0	-1
903	DRPA	934.413	999.992	981.332	934.203	999.998	978.034	-3.29766	-0.00336039	-0.00485619	-0.0999585	9.76624e-15	1.03907e-14	0
904	DSAT	0.000672899	19.6206	5.59655	0.00531405	56.7115	18.2061	12.6095	2.25309	1.70181	0.599737	0	0	1
905	DTDPtn	-275.092	218.158	-95.2115	122.324	657.23	371.701	466.913	4.90395	1.96493	0.995822	0	0	1
906	DTTPtn	-201.618	278.154	106.124	-645.384	-92.5713	-358.85	-464.974	-4.38141	1.75762	-0.994342	0	0	-1
907	DUDPtn	-509.429	-268.937	-404.007	-994.403	-770.822	-900.512	-496.505	-1.22895	1.15637	-1	0	0	-1
908	DUMPtn	-8.42809	-3.38204	-6.26185	-9.18401	-2.48796	-5.81378	0.448071	0.0715558	-0.107113	0.188363	3.26974e-48	3.68834e-48	0
909	DURAD	-999.996	-568.322	-797.848	-887.535	-624.571	-758.263	39.5852	0.049615	-0.073416	0.140202	1.80149e-27	1.96823e-27	0
910	DURAD2	132.731	364.409	235.065	777.547	999.824	908.061	672.997	2.86303	1.94973	1	0	0	1
911	DURIK1	0.0154967	196.283	51.3946	346.837	627.873	475.672	424.278	8.25529	3.21028	1	0	0	1
912	DURIK1m	0.0162843	47.2574	22.6057	16.4427	50.0613	32.4549	9.84918	0.435695	0.521749	0.62961	0	0	1
913	DURIt	-613.054	-279.346	-435.108	-0.0538286	-0.00545828	-0.0330659	435.075	0.999924	-13.6837	1	0	0	1
914	DURItn	-0.064308	-0.0418476	-0.051724	-588.071	-325.068	-426.349	-426.297	-8241.75	13.0089	-1	0	0	-1
915	DUTPDPm	1.00448	6.70633	3.33689	1.00057	4.0114	1.83645	-1.50044	-0.449651	-0.861582	-0.498605	0	0	-1
916	DUTPDPn	3.38204	8.42809	6.26185	2.48796	9.18401	5.81378	-0.448071	-0.0715558	-0.107113	-0.188363	3.26974e-48	3.68834e-48	0
917	EAFLATOXINte	-22.679	-0.000585225	-10.4123	-24.5315	-0.0015054	-8.29037	2.12191	0.203789	-0.328778	0.242715	7.62853e-79	8.97175e-79	1
918	EBASTINEOHte	-30.6336	-0.0117329	-10.1375	-36.5481	-0.00147876	-7.70118	2.43634	0.240329	-0.396553	0.233995	2.05843e-73	2.40117e-73	1
919	EBASTINEOHtr	0.0117329	30.6336	10.1375	0.00147876	36.5481	7.70118	-2.43634	-0.240329	-0.396553	-0.233995	2.05843e-73	2.40117e-73	-1
920	EBASTINEte	0.0117329	30.6336	10.1375	0.00147876	36.5481	7.70118	-2.43634	-0.240329	-0.396553	-0.233995	2.05843e-73	2.40117e-73	-1
921	EBASTINEtr	-30.6336	-0.0117329	-10.1375	-36.5481	-0.00147876	-7.70118	2.43634	0.240329	-0.396553	0.233995	2.05843e-73	2.40117e-73	1
922	EBP1r	1.01037	1.45593	1.23064	1.43783e-05	0.643205	0.256714	-0.973927	-0.791398	-2.26118	-1	0	0	-1
923	EBP2r	2.04717	3.30319	2.41303	2.25614	4.28719	3.02881	0.615781	0.25519	0.327906	0.693598	0	0	1
924	ECOAH12m	1.00437	60.3922	21.0089	31.0538	112.604	71.851	50.8421	2.42002	1.77401	0.961256	0	0	1
925	ECOAH1m	424.04	621.178	502.963	602.006	837.732	729.676	226.713	0.450754	0.536803	0.999782	0	0	1
926	ECOAH1x	-21.3095	-1.1869	-10.2094	-27.6106	-1.00079	-12.5684	-2.35901	-0.231063	0.299904	-0.270057	3.73377e-97	4.48475e-97	-1
927	ECOAH9m	-685.989	-510.682	-613.937	-569.657	-397.547	-481.999	131.937	0.214904	-0.349059	0.978696	0	0	1
928	EHGLAT2m	0.00665779	159.431	84.5099	126.313	245.472	185.398	100.889	1.19381	1.13344	0.959074	0	0	1
929	EHGLATm	38.2389	137.561	85.4411	0.00163713	31.9087	8.89518	-76.546	-0.895891	-3.26384	-1	0	0	-1
930	EICOSTETCPT1	2.02381	25.5415	9.56578	1.38056	43.3847	16.3709	6.80515	0.711406	0.775182	0.224745	7.22873e-68	8.39537e-68	1
931	EICOSTETCPT2	2.02381	25.5415	9.56578	1.38056	43.3847	16.3709	6.80515	0.711406	0.775182	0.224745	7.22873e-68	8.39537e-68	1
932	EICOSTETCRNt	565.681	727.284	638.63	642.765	881.437	780.019	141.389	0.221394	0.288528	0.952759	0	0	1
933	EICOSTETt	-54.1996	-18.0022	-34.8755	-7.56624	34.3802	10.1533	45.0288	1.29113	-1.78026	1	0	0	1
934	ELAIDCPT1	27.969	495.37	297.728	-159.757	382.32	15.4596	-282.268	-0.948075	-4.26742	-0.795063	0	0	-1
935	ELAIDCPT2	11.6504	247.078	164.653	36.0859	281.31	170.057	5.40354	0.0328177	0.0465856	0.0138261	0.284217	0.286896	0
936	ELAIDCRNt	734.752	992.674	847.981	-320.953	-41.6746	-176.44	-1024.42	-1.20807	-2.26485	-1	0	0	-1
937	ELAIDt	-221.813	-7.82937	-109.491	1.00219	40.7667	21.6138	131.105	1.1974	-2.34079	1	0	0	1
938	ENGASE2ly	3.00685	9.50033	6.09705	1.00034	4.47566	2.41965	-3.6774	-0.603144	-1.33331	-0.978102	0	0	-1
939	ENGASE3ly	2.18664	3.17239	2.5778	1.80759	3.72533	2.73443	0.156634	0.0607624	0.0851016	0.194696	2.18805e-51	2.4795e-51	0
940	ENGASEly	1.66742	7.99903	4.66111	1.42987	3.62597	2.62296	-2.03815	-0.437267	-0.829477	-0.560603	0	0	-1
941	ESTRADIOLGLCt	-3.61339	-0.25385	-2.06047	-15.0047	-6.11508	-10.105	-8.04452	-3.90422	2.29402	-1	0	0	-1
942	ESTRADIOLGLCt2	9.49799e-05	3.16552	1.36207	1.57886	3.46268	2.60705	1.24498	0.914034	0.936616	0.7386	0	0	1
943	ESTRADIOLGLCtr	-0.00832719	-0.00111879	-0.00579513	-0.0107866	-0.00018338	-0.00505611	0.000739017	0.127524	-0.196812	0.120692	8.91502e-21	9.63491e-21	0
944	ESTRADIOLt	-122.527	18.6316	-46.7364	-249.315	12.9194	-148.902	-102.165	-2.18599	1.67174	-0.874979	0	0	-1
945	ESTRADIOLtr	221.992	391.726	311.953	659.963	924.722	808.653	496.699	1.59222	1.37419	1	0	0	1
946	ESTRIOLGLCte	0.00216093	3.99489	1.63262	3.75971	9.1033	6.47797	4.84535	2.96784	1.98836	0.999633	0	0	1
947	ESTRIOLGLCtr	-3.99489	-0.00216093	-1.63262	-9.1033	-3.75971	-6.47797	-4.84535	-2.96784	1.98836	-0.999633	0	0	-1
948	ESTRIOLtr	-0.477971	39.8153	19.4266	3.29688	80.2516	42.6946	23.268	1.19774	1.13602	0.729154	0	0	1
949	ESTRONEGLCt	4.62049e-09	0.000535557	0.000195215	0.000222341	0.000707791	0.000459987	0.000264773	1.35632	1.23653	0.81998	0	0	1
950	ESTRONEGLCtr	-0.000535557	-4.61835e-09	-0.000195215	-0.000707791	-0.000222341	-0.000459987	-0.000264773	-1.35632	1.23653	-0.81998	0	0	-1
951	ESTRONESt	-370.024	-126.662	-252.906	-196.354	86.8361	-23.6116	229.294	0.906639	-3.42103	0.999258	0	0	1
952	ESTRONESt2	1.31019e-06	0.0221081	0.00853208	0.00144821	0.0171854	0.0084858	-4.62796e-05	-0.00542419	-0.00784675	0.0617529	1.72652e-06	1.79546e-06	0
953	ESTRONEtr	-399.567	-163.869	-271.349	-818.881	-493.434	-655.299	-383.95	-1.41496	1.272	-1	0	0	-1
954	ESTSULT	1.07735	5.47249	3.13978	0.00209302	2.63638	0.956674	-2.1831	-0.695305	-1.71456	-0.872158	0	0	-1
955	ETF	35.0174	194.53	119.559	117.769	357.439	270.528	150.969	1.26272	1.17805	0.954962	0	0	1
956	ETFQO	35.0174	194.53	119.559	117.769	357.439	270.528	150.969	1.26272	1.17805	0.954962	0	0	1
957	ETHAK	1.00607	46.6741	16.9836	1.00309	29.6054	8.78922	-8.19442	-0.482489	-0.950339	-0.398069	9.64809e-209	1.27471e-208	-1
958	ETHP	0.0250948	0.041023	0.0332651	0.0111869	0.0347153	0.0232467	-0.0100185	-0.30117	-0.516987	-0.924971	0	0	-1
959	ETOHMO	5.5252e-07	0.00088221	0.000328978	0.000115845	0.000238102	0.000182163	-0.000146816	-0.446277	-0.852765	-0.620988	0	0	-1
960	ETOHtx	1.00176	59.3296	17.6817	0.0610125	82.7088	33.7421	16.0605	0.908311	0.932296	0.512654	0	0	1
961	EX_10fthf[e]	0.0346805	59.3425	30.2503	8.56419	76.6418	44.0417	13.7914	0.455909	0.54192	0.444925	3.02106e-260	4.13523e-260	1
962	EX_10fthf5glu[e]	-40.8924	344.783	167.867	252.708	552.53	407.932	240.065	1.4301	1.28101	0.960694	0	0	1
963	EX_10fthf6glu[e]	-15.4136	787.996	287.852	-464.86	-35.5188	-252.755	-540.606	-1.87807	-0.187588	-1	0	0	-1
964	EX_10fthf7glu[e]	-793.673	-285.772	-485.968	-328.692	-75.6932	-199.219	286.749	0.590058	-1.28651	0.998872	0	0	1
965	EX_11_cis_retfa[e]	67.4212	436.444	271.717	337.041	632.835	497.694	225.977	0.831661	0.873152	0.97324	0	0	1
966	EX_13_cis_retnglc[e]	8.73175	54.0617	33.3457	20.9368	61.93	41.9074	8.56167	0.256755	0.329703	0.452385	5.64796e-269	7.79739e-269	1
967	EX_1glyc_hs[e]	0.0219023	0.0343941	0.0287012	1.36401e-07	0.00771001	0.00214735	-0.0265538	-0.925182	-3.74048	-1	0	0	-1
968	EX_2425dhvitd2[e]	0.0124188	22.3766	5.56691	3.0296e-07	0.0043554	0.00152379	-5.56538	-0.999726	-11.835	-1	0	0	-1
969	EX_2425dhvitd3[e]	1.86654	9.8349	5.21454	0.295851	5.05597	2.19676	-3.01779	-0.578725	-1.24717	-0.841958	0	0	-1
970	EX_24nph[e]	0.00373151	0.0085464	0.00621494	0.000903224	0.0054991	0.00285159	-0.00336335	-0.541172	-1.12397	-0.968047	0	0	-1
971	EX_25hvitd2[e]	135.059	685.651	329.501	644.332	925.638	799.794	470.293	1.42729	1.27934	0.998971	0	0	1
972	EX_25hvitd3[e]	2.45028	13.6513	8.31776	0.0691915	11.7409	5.978	-2.33975	-0.281296	-0.476531	-0.499742	0	0	-1
973	EX_2hb[e]	-231.838	-31.0292	-147.712	-352.616	-37.1905	-222.025	-74.3128	-0.503093	0.587934	-0.632916	0	0	-1
974	EX_2mcit[e]	0.0034173	151.073	75.6459	96.7683	197.519	147.469	71.8228	0.949461	0.963075	0.86707	0	0	1
975	EX_34dhoxpeg[e]	308.672	554.739	441.02	427.208	748.632	616.32	175.3	0.397488	0.482836	0.864903	0	0	1
976	EX_34dhphe[e]	-0.187805	-0.143878	-0.16582	-710.076	-432.311	-597.023	-596.858	-3599.43	11.814	-1	0	0	-1
977	EX_35cgmp[e]	1.00002	3.29717	1.65446	2.62784	7.53917	4.27205	2.61759	1.58214	1.36857	0.998572	0	0	1
978	EX_3aib[e]	49.7687	240.718	130.548	0.0600192	224.332	82.0507	-48.4974	-0.371491	-0.669994	-0.551849	0	0	-1
979	EX_3aib_D[e]	64.6242	206.204	137.644	32.053	125.632	95.4271	-42.2169	-0.306711	-0.52847	-0.788769	0	0	-1
980	EX_3mlda[e]	1.03488	22.506	11.4549	7.30492	34.5167	22.5549	11.1	0.969019	0.977477	0.747196	0	0	1
981	EX_4hdebrisoquine[e]	0.000999729	38.931	14.4926	0.000677222	33.9616	15.0916	0.598977	0.0413298	0.058427	0.0666199	2.46916e-07	2.57609e-07	0
982	EX_4hphac[e]	0.000268677	9.73491	3.04197	0.0387673	28.086	14.4676	11.4256	3.756	2.24975	0.860243	0	0	1
983	EX_4mptnl[e]	0.0202845	0.0371774	0.0279558	0.0192614	0.0235102	0.0217533	-0.00620253	-0.221869	-0.361915	-0.889544	0	0	-1
984	EX_4mtolbutamide[e]	0.000175689	0.00632598	0.00296947	0.00185236	0.0068107	0.00426296	0.00129349	0.435594	0.521648	0.532336	0	0	1
985	EX_4nph[e]	-585.125	-351.731	-461.257	-535.562	-203.532	-368.711	92.5465	0.20064	-0.323082	0.595206	0	0	1
986	EX_4nphsf[e]	1.01363	4.82658	2.73462	6.60295e-06	4.87919	1.65456	-1.08007	-0.39496	-0.724897	-0.468572	2.0744e-288	2.89058e-288	-1
987	EX_4pyrdx[e]	0.000461115	0.000944764	0.000811909	0.000221627	0.00155237	0.0008052	-6.70955e-06	-0.00826392	-0.0119719	0.0469366	0.000277482	0.000285897	0
988	EX_5adtststerone[e]	-330.962	121.864	-116.611	-369.812	130.084	-91.8932	24.7183	0.211972	-0.34368	0.129647	9.98155e-24	1.08373e-23	0
989	EX_5adtststeroneglc[e]	0.0400414	3.49874	1.28022	0.000153123	9.0637	2.90514	1.62492	1.26925	1.18222	0.520256	0	0	1
990	EX_5adtststerones[e]	305.964	755.731	480.009	564.511	999.784	735.726	255.717	0.532735	0.616108	0.890324	0	0	1
991	EX_5dhf[e]	139.656	385.103	251.231	-30.3315	178.79	73.7133	-177.517	-0.706591	-1.76902	-0.997147	0	0	-1
992	EX_5fthf[e]	-19.4494	-0.0414013	-5.26467	-0.0155145	-0.000334613	-0.0064156	5.25826	0.998781	-9.68054	1	0	0	1
993	EX_5homeprazole[e]	0.00539805	0.0118339	0.00918329	0.00987792	0.0162446	0.0122746	0.00309127	0.336619	0.418588	0.905108	0	0	1
994	EX_5htrp[e]	2.79759e-07	0.000478835	0.000232887	0.00106487	0.00205333	0.00160556	0.00137267	5.89416	2.78537	1	0	0	1
995	EX_5mthf[e]	-208.128	246.658	36.2326	205.448	506.532	355.473	319.241	8.81087	3.29438	0.99976	0	0	1
996	EX_5thf[e]	8.96403	380.695	189.724	277.26	502.79	380.028	190.304	1.00306	1.0022	0.930327	0	0	1
997	EX_6dhf[e]	-313.837	104.779	-105.029	159.235	474.182	328.984	434.013	4.13233	1.64723	1	0	0	1
998	EX_6htststerone[e]	0.000171985	0.00769081	0.00393658	8.89406e-08	0.00938253	0.00424971	0.000313131	0.0795439	0.110422	0.10523	3.62339e-16	3.87646e-16	0
999	EX_6thf[e]	-352.733	115.463	-130.853	-378.139	13.3294	-151.413	-20.5601	-0.157124	0.210543	-0.0432985	0.000797466	0.000819897	0
1000	EX_7dhf[e]	-413.377	-61.6358	-228.216	-481.438	-320.206	-413.878	-185.662	-0.813537	0.858806	-0.925654	0	0	-1
1001	EX_7thf[e]	-172.656	-0.0276551	-84.8199	-497.754	-266.344	-396.174	-311.354	-3.67077	2.22366	-1	0	0	-1
1002	EX_9_cis_retfa[e]	298.662	582.056	451.251	255.895	507.441	355.529	-95.7221	-0.212126	-0.343963	-0.751928	0	0	-1
1003	EX_abt[e]	0.0287884	321.695	124.818	792.465	999.378	890.569	765.752	6.13496	2.83491	1	0	0	1
1004	EX_acetone[e]	-0.0468367	116.342	41.6202	36.8933	90.1007	62.4125	20.7923	0.499573	0.584552	0.595844	0	0	1
1005	EX_acgalfucgalacgalfuc12gal14acglcgalgluside_hs[e]	1.00059	1.80603	1.34914	0.000928906	0.00146178	0.00124063	-1.3479	-0.99908	-10.0868	-1	0	0	-1
1006	EX_acgalfucgalacgalfucgalacglcgal14acglcgalgluside_hs[e]	1.19437	2.20479	1.74218	3.86044e-06	0.0010887	0.000489179	-1.7417	-0.999719	-11.7982	-1	0	0	-1
1007	EX_ach[e]	7.73464	15.3012	11.8776	3.97115	11.6596	7.57975	-4.29784	-0.361844	-0.64802	-0.860848	0	0	-1
1008	EX_acn13acngalgbside_hs[e]	3.96153e-05	0.000449903	0.000188538	9.84067e-07	0.00128518	0.000559105	0.000370567	1.96547	1.56826	0.506643	0	0	1
1009	EX_acn23acngalgbside_hs[e]	0.000141991	0.0010318	0.00056554	1.57782e-06	0.000401333	0.000195995	-0.000369545	-0.653438	-1.52881	-0.7853	0	0	-1
1010	EX_acnacngal14acglcgalgluside_hs[e]	0.615194	9.60353	5.48316	0.00333394	0.836082	0.330742	-5.15242	-0.93968	-4.05123	-0.998942	0	0	-1
1011	EX_acnacngalgbside_hs[e]	0.000521371	0.000934107	0.00072035	2.66035e-06	0.000472775	0.000173606	-0.000546744	-0.758997	-2.05288	-1	0	0	-1
1012	EX_acngalacglcgal14acglcgalgluside_hs[e]	2.45633	6.3683	4.54681	0.541329	8.5138	3.64608	-0.900727	-0.198101	-0.318507	-0.285443	2.59327e-108	3.1484e-108	-1
1013	EX_adp[e]	-319.866	-4.58309	-173.108	-697.124	-472.649	-600.724	-427.615	-2.47022	1.79503	-1	0	0	-1
1014	EX_adprbp[e]	57.7966	385.137	210.81	-546.333	131.664	-210.624	-421.434	-1.99912	-0.00127005	-0.993579	0	0	-1
1015	EX_adrn[e]	-6.8063	8.36589	0.538083	-22.8278	2.1862	-11.4695	-12.0076	-22.3155	4.41383	-0.961257	0	0	-1
1016	EX_adrnl[e]	-660.417	-479.141	-578.265	-999.902	-704.123	-881.335	-303.07	-0.524102	0.607959	-1	0	0	-1
1017	EX_aflatoxin[e]	-22.679	-0.000585225	-10.4123	-24.5315	-0.0015054	-8.29037	2.12191	0.203789	-0.328778	0.242715	7.62853e-79	8.97175e-79	1
1018	EX_ahandrostanglc[e]	0.00021086	0.000498691	0.000338717	2.55425e-08	0.00137037	0.000580672	0.000241955	0.714326	0.777641	0.487835	0	0	1
1019	EX_ak2lgchol_hs[e]	-22.2451	9.11567	-4.14314	1.04282	137.297	48.6729	52.8161	12.7479	3.55433	0.993466	0	0	1
1020	EX_ala_B[e]	416.264	932.544	731.317	548.91	872.815	713.819	-17.4978	-0.0239264	-0.0349381	-0.184721	1.96479e-46	2.2088e-46	0
1021	EX_ala_D[e]	357.935	601.625	465.154	-124.353	640.247	185.409	-279.745	-0.601403	-1.327	-0.652977	0	0	-1
1022	EX_aldstrn[e]	0.0005171	10.3622	2.39425	0.00334707	9.0824	3.75133	1.35708	0.566809	0.647829	0.37559	4.62642e-186	6.02013e-186	1
1023	EX_amp[e]	-14.4455	596.441	352.442	-166.827	512.238	247.127	-105.315	-0.298816	-0.512134	-0.344037	1.9233e-156	2.43864e-156	-1
1024	EX_andrstrn[e]	-642.957	-224.82	-449.374	-967.202	-386.234	-740.177	-290.803	-0.647129	0.719954	-0.835661	0	0	-1
1025	EX_andrstrnglc[e]	3.64528e-05	7.23425	2.76873	1.40412	10.9167	5.74302	2.97429	1.07424	1.05259	0.635769	0	0	1
1026	EX_antipyrene[e]	-119.238	-0.0379985	-39.3684	-65.4363	-0.0108457	-18.5916	20.7767	0.527752	-1.08238	0.471808	2.23448e-292	3.12021e-292	1
1027	EX_apnnox[e]	0.00459965	0.0123322	0.00731536	0.00236625	0.00669478	0.00468113	-0.00263422	-0.360095	-0.644071	-0.862596	0	0	-1
1028	EX_appnn[e]	-0.0123322	-0.00459965	-0.00731536	-0.00669478	-0.00236625	-0.00468113	0.00263422	0.360095	-0.644071	0.862596	0	0	1
1029	EX_aprgstrn[e]	1.01086	261.043	142.354	358.047	534.372	446.934	304.581	2.1396	1.65058	1	0	0	1
1030	EX_aqcobal[e]	-879.435	-689.588	-768.43	-937.312	-647.571	-801.277	-32.8473	-0.042746	0.0603877	-0.278319	4.5413e-103	5.48142e-103	0
1031	EX_arach[e]	-10.7398	-0.720419	-4.6744	-33.84	-8.88773	-19.2017	-14.5273	-3.10785	2.03838	-0.999403	0	0	-1
1032	EX_arachd[e]	-416.379	14.8633	-175.952	219.65	563.928	416.202	592.154	3.36543	1.24211	1	0	0	1
1033	EX_ascb_L[e]	-329.916	60.4474	-107.41	-247.088	62.6827	-68.6234	38.7864	0.361107	-0.646353	0.206546	1.32051e-57	1.51389e-57	1
1034	EX_asp_D[e]	-81.1156	-0.0265123	-33.6487	-34.0643	-0.00249719	-11.0077	22.6411	0.672866	-1.61204	0.839245	0	0	1
1035	EX_atp[e]	-999.987	-956.347	-988.122	-999.991	-923.226	-973.091	15.0317	0.0152124	-0.0221155	0.478885	3.78526e-301	5.32146e-301	0
1036	EX_avite1[e]	-0.0408668	11.3248	4.40516	-0.0262342	15.6658	4.44107	0.0359099	0.00815178	0.0117129	-0.0202412	0.116933	0.118385	0
1037	EX_avite2[e]	-725.611	-522.774	-625.484	-331.473	-139.516	-252.1	373.385	0.596953	-1.31098	1	0	0	1
1038	EX_bhb[e]	617.421	825.735	736.641	1.00833	197.008	76.044	-660.597	-0.896769	-3.27605	-1	0	0	-1
1039	EX_bildglcur[e]	0.00575667	3.23896	1.09607	0.0035042	1.68212	0.647343	-0.448723	-0.409394	-0.759732	-0.208513	1.12932e-58	1.29751e-58	-1
1040	EX_bilglcur[e]	-540.052	-298.652	-409.611	-563.304	-236.401	-427.053	-17.4422	-0.0425824	0.0601614	-0.235388	2.87967e-74	3.3699e-74	0
1041	EX_bilirub[e]	412.537	704.407	571.061	367.746	743.576	536.903	-34.158	-0.059815	-0.0889834	-0.265439	6.31964e-94	7.57015e-94	-1
1042	EX_biocyt[e]	-163.859	-0.028339	-72.4549	-172.476	-49.3212	-113.57	-41.1149	-0.567454	0.648424	-0.523188	0	0	-1
1043	EX_bvite[e]	-630.372	-402.04	-524.104	-696.4	-378.496	-525.3	-1.19666	-0.00228325	0.00329027	0.0191816	0.137357	0.13897	0
1044	EX_camp[e]	1.01945	4.39974	2.02843	0.0194082	3.26104	1.28963	-0.7388	-0.364223	-0.653407	-0.532338	0	0	-1
1045	EX_caro[e]	-0.010584	-0.0020241	-0.00783288	-0.0297468	-0.00514406	-0.0191113	-0.0112785	-1.43989	1.28681	-0.944654	0	0	-1
1046	EX_carveol[e]	0.000572567	0.00854222	0.00467165	0.000649052	0.00554402	0.00354967	-0.00112198	-0.240168	-0.396248	-0.231128	1.13815e-71	1.32619e-71	-1
1047	EX_chol[e]	-503.824	151.759	-221.611	491.513	852.33	636.071	857.682	3.87022	1.52116	1	0	0	1
1048	EX_cholate[e]	-556.433	-277.768	-412.591	-279.572	-58.3092	-158.156	254.435	0.616676	-1.38336	1	0	0	1
1049	EX_chsterol[e]	-999.981	-817.159	-949.588	-999.997	-730.579	-912.005	37.5822	0.0395774	-0.0582588	0.417725	1.18787e-229	1.59264e-229	0
1050	EX_chtn[e]	-671.504	-484.785	-577.799	-710.981	-444.817	-578.747	-0.948357	-0.00164133	0.00236599	-0.00232025	0.85738	0.858109	0
1051	EX_clpnd[e]	-3.03986	21.2403	7.34353	-13.7676	10.4058	-3.9948	-11.3383	-1.54399	-0.878349	-0.908545	0	0	-1
1052	EX_cmp[e]	-246.977	108.505	-113.447	-233.907	93.8914	-85.0618	28.3855	0.250209	-0.415439	0.231029	1.30568e-71	1.52107e-71	1
1053	EX_co[e]	3.98507	5.50927	4.60367	1.74457	5.21583	3.38692	-1.21675	-0.264301	-0.442812	-0.772064	0	0	-1
1054	EX_coumarin[e]	-24.9283	-0.00601751	-5.02871	-33.5627	-0.000293028	-13.0388	-8.01008	-1.59287	1.37455	-0.667074	0	0	-1
1055	EX_creat[e]	-168.032	98.1091	-35.4583	-312.759	57.0662	-139.316	-103.858	-2.92901	1.97416	-0.562696	0	0	-1
1056	EX_crmp_hs[e]	-109.235	-0.999879	-44.815	-269.189	-93.266	-177.555	-132.74	-2.96195	1.98621	-0.999674	0	0	-1
1057	EX_crn[e]	-488.885	67.7703	-195.832	-728.136	-170.695	-463.808	-267.975	-1.36839	1.24391	-0.80221	0	0	-1
1058	EX_crtsl[e]	-0.365373	-0.226727	-0.308321	-438.849	2.96844	-163.634	-163.325	-529.725	9.05182	-0.9995	0	0	-1
1059	EX_crtstrn[e]	-10.2735	0.0893237	-2.3045	-9.03218	0.0432186	-3.70074	-1.39623	-0.60587	0.683355	-0.385754	3.74281e-196	4.90587e-196	-1
1060	EX_crvnc[e]	299.271	637.885	510.345	194.472	662.298	381.03	-129.315	-0.253388	-0.421569	-0.713964	0	0	-1
1061	EX_cspg_a[e]	-7.8452	-4.32557	-5.86052	-5.0045	-2.07981	-3.45411	2.40641	0.410614	-0.762714	0.996248	0	0	1
1062	EX_cspg_b[e]	-4.98656	-1.56119	-3.21537	-4.12596	-0.286441	-1.93401	1.28136	0.398511	-0.73339	0.653446	0	0	1
1063	EX_cspg_c[e]	-7.0621	-3.18832	-4.85759	-6.24731	-2.99617	-4.67394	0.18365	0.0378069	-0.0556016	0.0952236	1.63699e-13	1.73591e-13	0
1064	EX_cspg_d[e]	-12.6345	-8.47435	-10.7091	-5.49435	-2.19808	-3.58046	7.1286	0.665661	-1.58062	1	0	0	1
1065	EX_cspg_e[e]	-3.14552	-0.289168	-1.60757	-2.32944	0.780985	-0.655341	0.952228	0.59234	-1.29456	0.629014	0	0	1
1066	EX_cyan[e]	-692.589	-263.319	-507.049	-328.347	-169.399	-254.601	252.448	0.497877	-0.993888	0.993304	0	0	1
1067	EX_dag_hs[e]	617.84	947.204	807.248	761.944	999.985	896.973	89.725	0.111149	0.152053	0.636919	0	0	1
1068	EX_dcsptn1[e]	-26	-5.006	-14.3108	-20.4921	6.13109	-4.45897	9.85187	0.68842	-1.68232	0.792187	0	0	1
1069	EX_debrisoquine[e]	-38.931	-0.000999729	-14.4926	-33.9616	-0.000677222	-15.0916	-0.598977	-0.0413298	0.058427	-0.0666199	2.46916e-07	2.57609e-07	0
1070	EX_dgchol[e]	-160.029	352.975	86.5125	146.447	484.023	288.778	202.266	2.338	1.73898	0.871804	0	0	1
1071	EX_dhdascb[e]	-186.698	308.369	31.7769	-685.981	-384.984	-558.738	-590.515	-18.5832	4.13612	-1	0	0	-1
1072	EX_dheas[e]	-540.062	-314.404	-426.527	-538.907	-294.66	-399.637	26.8901	0.0630442	-0.0939471	0.303589	2.90574e-122	3.57775e-122	1
1073	EX_dhf[e]	16.6671	156.131	82.0141	0.0193656	34.847	11.1802	-70.8338	-0.863679	-2.87492	-0.99065	0	0	-1
1074	EX_digalsgalside_hs[e]	3.51773e-05	0.00167166	0.000963135	0.000277366	0.00427802	0.00157638	0.000613245	0.636718	0.710806	0.256935	4.00233e-88	4.76308e-88	1
1075	EX_dlnlcg[e]	-37.1204	9.7263	-18.3927	1.72558	58.7648	26.507	44.8998	2.44117	0.527238	0.999807	0	0	1
1076	EX_dmantipyrine[e]	0.0379985	119.238	39.3684	0.0108457	65.4363	18.5916	-20.7767	-0.527752	-1.08238	-0.471808	2.23448e-292	3.12021e-292	-1
1077	EX_dmhptcrn[e]	1.00003	4.43163	2.04711	0.0716935	3.73148	2.07252	0.0254063	0.0124108	0.0177948	0.0963586	8.4295e-14	8.94601e-14	0
1078	EX_dopa[e]	94.1504	436.248	234.247	123.22	772.373	569.077	334.831	1.42939	1.2806	0.884172	0	0	1
1079	EX_dopasf[e]	1.00999	3.84197	2.01603	1.15403	6.28676	2.94901	0.932975	0.462777	0.54871	0.406441	1.59143e-217	2.11499e-217	1
1080	EX_eaflatoxin[e]	0.000585225	22.679	10.4123	0.0015054	24.5315	8.29037	-2.12191	-0.203789	-0.328778	-0.242715	7.62853e-79	8.97175e-79	-1
1081	EX_ebastine[e]	-30.6336	-0.0117329	-10.1375	-36.5481	-0.00147876	-7.70118	2.43634	0.240329	-0.396553	0.233995	2.05843e-73	2.40117e-73	1
1082	EX_ebastineoh[e]	0.0117329	30.6336	10.1375	0.00147876	36.5481	7.70118	-2.43634	-0.240329	-0.396553	-0.233995	2.05843e-73	2.40117e-73	-1
1083	EX_eicostet[e]	20.2116	54.5459	36.5871	-23.5351	9.84819	-5.99449	-42.5816	-1.16384	-2.60963	-1	0	0	-1
1084	EX_elaid[e]	11.0307	223.601	112.176	-35.6161	18.2414	-15.1278	-127.304	-1.13486	-2.89049	-0.999714	0	0	-1
1085	EX_estradiol[e]	-18.6316	122.527	46.7364	-12.9194	249.315	148.902	102.165	2.18599	1.67174	0.874979	0	0	1
1086	EX_estradiolglc[e]	0.00111879	0.00832719	0.00579513	0.00018338	0.0107866	0.00505611	-0.000739017	-0.127524	-0.196812	-0.120692	8.91502e-21	9.63491e-21	0
1087	EX_estriolglc[e]	0.00216093	3.99489	1.63262	3.75971	9.1033	6.47797	4.84535	2.96784	1.98836	0.999633	0	0	1
1088	EX_estroneglc[e]	4.62232e-09	0.000535557	0.000195215	0.000222341	0.000707791	0.000459987	0.000264773	1.35632	1.23653	0.81998	0	0	1
1089	EX_estrones[e]	-254.143	-88.6993	-182.937	-319.829	-131.095	-243.24	-60.3031	-0.329638	0.411034	-0.717468	0	0	-1
1090	EX_fuc13galacglcgal14acglcgalgluside_hs[e]	0.0341344	10.0985	3.17009	1.29919	7.27239	3.34428	0.174189	0.0549477	0.0771715	0.123309	1.28633e-21	1.39261e-21	0
1091	EX_fuc14galacglcgalgluside_hs[e]	5.73942	15.9128	10.4892	1.00128	11.2162	3.58199	-6.90723	-0.658508	-1.55007	-0.953863	0	0	-1
1092	EX_fucacgalfucgalacglcgalgluside_hs[e]	2.08737	22.437	8.27222	2.72149	23.192	7.66744	-0.604783	-0.0731101	-0.10953	-0.0299024	0.020554	0.0209291	0
1093	EX_fucacngal14acglcgalgluside_hs[e]	1.18489	12.7915	5.4304	0.138704	8.47718	3.70928	-1.72112	-0.316942	-0.54992	-0.38898	2.06105e-199	2.7062e-199	-1
1094	EX_fucacngalacglcgalgluside_hs[e]	0.00017752	3.18419	1.21335	2.69465	6.87058	4.29152	3.07816	2.53691	1.82249	0.988093	0	0	1
1095	EX_fucfuc12gal14acglcgalgluside_hs[e]	3.36413e-05	9.76176	2.91256	0.00273966	0.0115411	0.0065118	-2.90605	-0.997764	-8.80501	-0.996209	0	0	-1
1096	EX_fucfuc132galacglcgal14acglcgalgluside_hs[e]	0.00105409	0.518907	0.161167	1.27452	5.68432	3.92005	3.75888	23.323	4.60425	1	0	0	1
1097	EX_fucfucfucgalacglc13galacglcgal14acglcgalgluside_hs[e]	0.00286925	0.831516	0.333213	1.0001	3.18546	2.05315	1.71994	5.16168	2.62332	1	0	0	1
1098	EX_fucfucfucgalacglcgal14acglcgalgluside_hs[e]	0.00259586	2.59447	1.15006	5.93574e-07	0.00268926	0.000883095	-1.14917	-0.999232	-10.3468	-0.999999	0	0	-1
1099	EX_fucfucgalacglcgalgluside_hs[e]	0.00181347	9.63398	3.51482	7.59933	17.4548	11.6527	8.13785	2.31529	1.72914	0.995043	0	0	1
1100	EX_fucgal14acglcgalgluside_hs[e]	0.000119883	3.30246	0.853965	0.000383022	3.2672	1.13137	0.277404	0.324843	0.405821	0.259798	4.67756e-90	5.5798e-90	1
1101	EX_fucgalfucgalacglcgalgluside_hs[e]	2.03807	16.6395	7.48824	2.27954	22.7626	13.31	5.82179	0.777458	0.829816	0.639574	0	0	1
1102	EX_fucgalgbside_hs[e]	0.000126222	0.00130641	0.000619036	0.00684779	0.0112218	0.00947393	0.00885489	14.3043	3.93587	1	0	0	1
1103	EX_fuc_L[e]	323.09	586.473	469.447	330.243	668.989	510.051	40.6034	0.0864919	0.119677	0.350066	6.67951e-162	8.51404e-162	1
1104	EX_galacglcgalgbside_hs[e]	1.31316e-07	0.000581535	0.000243289	6.33109e-08	0.00156149	0.000549011	0.000305722	1.25662	1.17416	0.392455	5.91842e-203	7.78836e-203	1
1105	EX_galfuc12gal14acglcgalgluside_hs[e]	1	3.39041	2.10324	5.47142e-08	0.000698439	0.00018216	-2.10305	-0.999913	-13.4951	-1	0	0	-1
1106	EX_galfucgalacglcgal14acglcgalgluside_hs[e]	1.02044	1.92608	1.40351	0.00028374	0.00103728	0.000535244	-1.40298	-0.999619	-11.3566	-1	0	0	-1
1107	EX_galgalfucfucgalacglcgalacglcgal14acglcgalgluside_hs[e]	1.00261	1.6983	1.31288	4.67681e-08	0.00041133	0.000145793	-1.31273	-0.999889	-13.1365	-1	0	0	-1
1108	EX_galgalgalthcrm_hs[e]	6.01942e-05	1.00499	0.283235	0.927162	3.56686	1.98138	1.69815	5.99554	2.80644	0.99993	0	0	1
1109	EX_gbside_hs[e]	-168.579	-25.7086	-99.7352	-169.919	-27.4439	-95.6837	4.05156	0.0406232	-0.0598305	0.105251	3.57383e-16	3.82498e-16	0
1110	EX_gchola[e]	-999.984	-475	-810.814	-999.758	-450.681	-668.083	142.73	0.176033	-0.279342	0.512335	0	0	1
1111	EX_gd1b2_hs[e]	3.01736e-05	0.00101252	0.000441015	1.68855e-07	0.000183871	6.24834e-05	-0.000378532	-0.858319	-2.81928	-0.941893	0	0	-1
1112	EX_gd1c_hs[e]	-173.859	-71.5563	-121.341	-283.299	-65.7881	-169.195	-47.8534	-0.39437	0.479614	-0.370979	1.4313e-181	1.85588e-181	-1
1113	EX_gdp[e]	-41.9292	255.468	64.5999	-739.123	-413.684	-575.21	-639.81	-9.9042	3.15449	-1	0	0	-1
1114	EX_gluala[e]	-390.543	-122.777	-229.796	-910.22	-523.369	-766.89	-537.094	-2.33726	1.73866	-1	0	0	-1
1115	EX_glyc_S[e]	473.906	614.404	547.229	69.1533	315.491	166.477	-380.751	-0.695781	-1.71682	-1	0	0	-1
1116	EX_glygn2[e]	-14.2114	-0.000200831	-6.38495	-13.6026	-5.95117	-9.89947	-3.51452	-0.550439	0.632677	-0.544485	0	0	-1
1117	EX_glygn4[e]	-260.345	-51.5542	-162.184	-572.248	-299.981	-445.681	-283.497	-1.748	1.45838	-1	0	0	-1
1118	EX_glygn5[e]	60.7049	263.953	168.531	-81.7968	270.406	121.158	-47.3731	-0.281094	-0.476125	-0.309388	6.67351e-127	8.24275e-127	-1
1119	EX_gmp[e]	-516.479	-149.884	-381.893	7.45078	516.104	303.331	685.225	1.79428	-0.332276	1	0	0	1
1120	EX_gp1c_hs[e]	4.9124e-05	0.000793561	0.000408805	0.000176181	0.00112913	0.000535275	0.00012647	0.309366	0.388868	0.320344	6.62647e-136	8.25001e-136	1
1121	EX_gp1calpha_hs[e]	0.000313981	0.00101832	0.000651892	0.000307745	0.00081371	0.000511444	-0.000140448	-0.215446	-0.350056	-0.357117	2.08845e-168	2.67395e-168	-1
1122	EX_gq1b_hs[e]	-74.1344	-0.178011	-32.335	-80.5095	12.5023	-23.2912	9.04388	0.279693	-0.473316	0.289988	9.99704e-112	1.21887e-111	1
1123	EX_gq1balpha_hs[e]	0.0049138	9.82085	4.38026	1.23388	17.7431	8.98847	4.60822	1.05204	1.03706	0.796478	0	0	1
1124	EX_gsn[e]	757.315	999.967	930.058	581.565	843.718	715.339	-214.719	-0.230866	-0.378693	-0.976834	0	0	-1
1125	EX_gt1a_hs[e]	-14.6905	0.0108836	-4.82708	-26.6649	0.0163449	-11.361	-6.53395	-1.3536	1.23487	-0.585823	0	0	-1
1126	EX_gthox[e]	10.0066	76.6935	42.2248	56.7223	196.025	145.786	103.561	2.45261	1.78769	0.992461	0	0	1
1127	EX_gthrd[e]	-967.611	-596.546	-803.067	-771.402	-422.999	-620.23	182.837	0.227674	-0.372718	0.893663	0	0	1
1128	EX_gtp[e]	-268.238	-29.2	-113.569	-145.641	-0.137016	-57.3097	56.2598	0.495378	-0.986725	0.598998	0	0	1
1129	EX_h2o2[e]	-999.998	-958.851	-986.761	-999.994	-923.647	-987.93	-1.16933	-0.00118502	0.00170861	-0.181862	4.62439e-45	5.19264e-45	0
1130	EX_ha[e]	-49.5691	-7.90722	-25.8815	-9.354	19.1851	3.66353	29.545	1.14155	-2.82062	0.999981	0	0	1
1131	EX_ha_pre1[e]	-0.00654589	0.00732207	-0.000983622	-19.2595	23.4675	6.65159	6.65257	6763.34	12.7233	0.579994	0	0	1
1132	EX_hco3[e]	591.785	958.135	792.735	211.616	762.475	492.761	-299.974	-0.378404	-0.68595	-0.915712	0	0	-1
1133	EX_hcoumarin[e]	0.00601751	24.9283	5.02871	0.000293028	33.5627	13.0388	8.01008	1.59287	1.37455	0.667074	0	0	1
1134	EX_hdca[e]	169.789	568.82	379.755	176.676	541.727	379.185	-0.570022	-0.00150103	-0.00216715	0.000854	0.947265	0.947444	0
1135	EX_hdcea[e]	26.5733	195.774	86.2277	-29.3968	200.262	75.2539	-10.9738	-0.127265	-0.196385	-0.205602	4.25818e-57	4.87807e-57	-1
1136	EX_hestratriol[e]	0.209435	130.827	72.6518	1.13353	50.8486	22.889	-49.7628	-0.684949	-1.66634	-0.705203	0	0	-1
1137	EX_hexc[e]	-3.13194	3.44821	0.442096	-7.80142	13.9431	1.8151	1.37301	3.10568	2.03762	0.112903	2.23296e-18	2.40347e-18	0
1138	EX_hista[e]	-317.949	75.225	-90.9515	-999.585	-370.759	-701.089	-610.138	-6.70838	2.94643	-1	0	0	-1
1139	EX_hom_L[e]	-298.019	-21.9819	-116.3	-353.935	-139.967	-261.911	-145.61	-1.25202	1.17122	-0.900302	0	0	-1
1140	EX_hpdca[e]	-11.691	5.65773	-0.551813	-36.7267	15.5286	-7.49809	-6.94628	-12.5881	3.76427	-0.360996	4.86716e-172	6.25204e-172	-1
1141	EX_hspg[e]	-0.870885	0.182584	-0.345735	-5.6563	0.0458338	-2.75894	-2.41321	-6.97993	2.99638	-0.941587	0	0	-1
1142	EX_htaxol[e]	0.00234906	29.2674	9.29343	2.29971e-07	0.0043902	0.00149823	-9.29193	-0.999839	-12.5987	-0.999886	0	0	-1
1143	EX_i[e]	-413.591	23.116	-183.919	-0.132793	-0.0529999	-0.0874838	183.831	0.999524	-11.0378	0.973178	0	0	1
1144	EX_idp[e]	-836.644	-562.466	-682.698	-873.722	-483.617	-727.75	-45.0522	-0.0659913	0.0921957	-0.415346	4.55546e-227	6.09388e-227	-1
1145	EX_imp[e]	702.485	999.986	900.776	230.048	781.285	572.119	-328.657	-0.36486	-0.654853	-0.997482	0	0	-1
1146	EX_inost[e]	-698.534	-329.438	-560.713	-459.804	-99.0339	-237.782	322.931	0.575929	-1.23762	0.939256	0	0	1
1147	EX_ksi[e]	-530.959	-298.756	-413.871	-145.968	-1.96243	-59.1731	354.698	0.857025	-2.80617	1	0	0	1
1148	EX_ksi_deg1[e]	296.005	528.11	411.293	0.0169977	142.679	56.4387	-354.854	-0.862777	-2.86541	-1	0	0	-1
1149	EX_ksii_core2[e]	-4.24566	-1.96674	-2.99368	-5.55008	-2.09248	-3.52307	-0.529391	-0.176836	0.234913	-0.306237	2.26644e-124	2.79417e-124	-1
1150	EX_ksii_core4[e]	-2.94974	-0.674001	-1.92495	-2.84216	-1.07378	-1.79297	0.131982	0.0685641	-0.102472	0.219992	4.19019e-65	4.85633e-65	1
1151	EX_lac_D[e]	92.8251	421.532	257.579	167.647	361.146	263.493	5.91325	0.022957	0.0327455	0.0303321	0.0188055	0.0191524	0
1152	EX_Lcystin[e]	-421.298	-82.3902	-251.124	-446.24	-152.448	-295.783	-44.6583	-0.177833	0.236136	-0.206332	1.72195e-57	1.97369e-57	-1
1153	EX_leuktrA4[e]	31.4149	395.022	172.843	110.502	542.454	328.135	155.293	0.898463	0.924832	0.78507	0	0	1
1154	EX_leuktrB4[e]	74.3165	326.739	187.568	118.221	309.441	191.379	3.81111	0.0203185	0.0290196	0.143822	8.0413e-29	8.80192e-29	0
1155	EX_leuktrC4[e]	126.366	655.265	360.46	89.1791	469.203	227.942	-132.518	-0.367636	-0.661173	-0.678536	0	0	-1
1156	EX_leuktrD4[e]	-473.038	-109.485	-282.32	14.9363	422.837	261.128	543.447	1.92494	-0.112575	1	0	0	1
1157	EX_leuktrE4[e]	112.368	491.802	283.908	-615.269	-180.105	-399.32	-683.228	-2.40651	0.49212	-1	0	0	-1
1158	EX_leuktrF4[e]	102.239	428.045	253.319	-108.48	152.762	12.5552	-240.764	-0.950437	-4.33459	-0.999744	0	0	-1
1159	EX_lgnc[e]	-9.84308	-5.17404	-7.48636	-18.71	-4.52086	-9.6612	-2.17484	-0.290507	0.367938	-0.397937	1.32469e-208	1.74997e-208	-1
1160	EX_limnen[e]	-0.0156923	-0.00720203	-0.0112596	-0.0083598	-0.00206568	-0.00511664	0.006143	0.545577	-1.13789	0.998218	0	0	1
1161	EX_lipoate[e]	-134.644	-1.13087	-66.0315	-156.871	-1.19265	-71.9164	-5.88481	-0.0891211	0.123164	-0.050666	8.69746e-05	8.99357e-05	0
1162	EX_lneldc[e]	143.855	549.953	343.051	22.8886	230.561	125.299	-217.752	-0.63475	-1.45304	-0.948352	0	0	-1
1163	EX_lnlc[e]	-146.219	134.988	-15.6418	-266.752	318.027	-6.82905	8.81277	0.563411	-1.19565	-0.0130671	0.311487	0.314184	0
1164	EX_lnlnca[e]	-29.1283	119.926	35.815	108.634	242.593	177.486	141.671	3.95563	2.30907	0.999876	0	0	1
1165	EX_lnlncg[e]	71.226	179.388	127.415	200.838	486.021	367.476	240.061	1.88409	1.52812	1	0	0	1
1166	EX_lpchol_hs[e]	780.46	995.146	899.039	495.684	632.31	567.929	-331.11	-0.368293	-0.662673	-1	0	0	-1
1167	EX_mag_hs[e]	-90.2958	34.4138	-18.6126	-105.215	16.6738	-46.6695	-28.0569	-1.50741	1.3262	-0.612495	0	0	-1
1168	EX_meoh[e]	-34.4569	364.557	130.191	-970.018	-658.011	-808.962	-939.153	-7.21366	2.63544	-1	0	0	-1
1169	EX_mercplaccys[e]	235.685	382.7	299.206	1.03066	150.054	60.8055	-238.401	-0.796777	-2.29887	-1	0	0	-1
1170	EX_mthgxl[e]	1.4885	286.435	145.51	0.00258281	201.817	74.571	-70.9395	-0.487521	-0.964436	-0.558023	0	0	-1
1171	EX_n2m2nmasn[e]	-9.50033	-3.00685	-6.09705	-4.47566	-1.00034	-2.41965	3.6774	0.603144	-1.33331	0.978102	0	0	1
1172	EX_nad[e]	141.992	531.834	319.316	-64.1759	375.707	165.783	-153.533	-0.480818	-0.945687	-0.700941	0	0	-1
1173	EX_nadp[e]	-808.541	-546.103	-687.845	-300.337	-93.7678	-205.82	482.025	0.700776	-1.7407	1	0	0	1
1174	EX_ncam[e]	-232.386	419.721	58.6891	-298.635	162.605	-69.0692	-127.758	-2.17687	0.23495	-0.62601	0	0	-1
1175	EX_nifedipine[e]	-0.0124725	-0.0025958	-0.00719825	-0.00925603	-0.00424792	-0.00689185	0.000306407	0.0425669	-0.0627564	0.0900505	3.06217e-12	3.23651e-12	0
1176	EX_no[e]	4.89798	45.646	25.4311	3.3249	45.5233	23.8663	-1.56484	-0.0615325	-0.0916213	-0.109932	1.66979e-17	1.79311e-17	0
1177	EX_npthl[e]	-22.2193	-1.00009	-8.45902	-25.3983	-1.00843	-8.73523	-0.27621	-0.0326527	0.0463552	-0.0167655	0.194094	0.196129	0
1178	EX_nrpphr[e]	-256.059	-56.2449	-135.211	-488.922	-274.773	-389.258	-254.047	-1.87889	1.52551	-1	0	0	-1
1179	EX_nrpphrsf[e]	2.98817	7.27756	4.77872	0.00195829	2.02682	0.712876	-4.06584	-0.850823	-2.7449	-1	0	0	-1
1180	EX_nrvnc[e]	-24.9765	44.3636	-0.709427	-12.948	57.5018	8.06255	8.77198	12.3649	3.50651	0.418752	9.00434e-231	1.20787e-230	1
1181	EX_o2s[e]	-1000	-997.83	-999.095	-997.374	-994.975	-996.21	2.88587	0.00288849	-0.00417324	1	0	0	0
1182	EX_oagd3_hs[e]	209.548	380.832	296.363	25.4309	600.256	284.787	-11.5762	-0.0390608	-0.0574829	-0.00922375	0.474968	0.477853	0
1183	EX_oagt3_hs[e]	0.00429487	9.99551	3.42289	0.0187523	19.8956	10.2599	6.83704	1.99745	1.58373	0.781595	0	0	1
1184	EX_ocdca[e]	58.2329	85.4789	70.1772	-23.2174	45.266	2.11971	-68.0575	-0.969795	-5.04906	-1	0	0	-1
1185	EX_ocdcea[e]	-764.786	-326.479	-490.487	-968.16	-581.034	-754.038	-263.551	-0.537324	0.620422	-0.900093	0	0	-1
1186	EX_octa[e]	23.6072	83.8412	52.2866	-118.624	13.4651	-51.5559	-103.842	-1.98603	-0.0203017	-1	0	0	-1
1187	EX_omeprazole[e]	-0.0118339	-0.00539805	-0.00918329	-0.0162446	-0.00987792	-0.0122746	-0.00309127	-0.336619	0.418588	-0.905108	0	0	-1
1188	EX_onpthl[e]	1.00009	22.2193	8.45902	1.00843	25.3983	8.73523	0.27621	0.0326527	0.0463552	0.0167655	0.194094	0.196129	0
1189	EX_oxa[e]	18.6651	122.914	61.8126	2.69352	80.4346	33.703	-28.1096	-0.454755	-0.875022	-0.699813	0	0	-1
1190	EX_paf_hs[e]	-9.11567	22.2451	4.14314	-137.297	-1.04282	-48.6729	-52.8161	-12.7479	3.55433	-0.993466	0	0	-1
1191	EX_pchol_hs[e]	-999.965	-725.773	-899.733	-999.973	-765.77	-947.507	-47.774	-0.053098	0.0746397	-0.447502	3.03063e-263	4.158e-263	-1
1192	EX_pe_hs[e]	-999.559	-657.626	-863.412	-999.965	-792.983	-944.651	-81.2392	-0.0940909	0.129733	-0.768062	0	0	-1
1193	EX_peplys[e]	-521.665	-349.819	-431.904	-566.498	-257.649	-400.217	31.6873	0.0733666	-0.109929	0.322435	1.16771e-137	1.45552e-137	1
1194	EX_perillyl[e]	0.000718267	0.0119322	0.00658799	3.76071e-07	0.00638118	0.00156697	-0.00502102	-0.762147	-2.07186	-0.814938	0	0	-1
1195	EX_pglyc_hs[e]	33.9211	170.981	100.436	4.29813	129.725	50.479	-49.9568	-0.4974	-0.992518	-0.721789	0	0	-1
1196	EX_pheacgln[e]	0.000160755	5.67071	2.3687	0.0040633	12.9635	5.53213	3.16343	1.33551	1.22374	0.630299	0	0	1
1197	EX_phyQ[e]	390.179	611.45	484.884	296.58	611.018	468.443	-16.4413	-0.0339077	-0.0497671	-0.15452	5.20694e-33	5.74694e-33	0
1198	EX_phyt[e]	-10.6939	-3.73699	-6.64568	-18.7082	-5.32401	-11.9548	-5.30908	-0.798876	0.847096	-0.843938	0	0	-1
1199	EX_prgstrn[e]	-261.045	-1.01575	-142.358	-534.379	-358.046	-446.935	-304.577	-2.13951	1.65054	-1	0	0	-1
1200	EX_prostgd2[e]	-318.976	116.207	-72.7947	-574.766	-305.545	-440.305	-367.51	-5.04858	2.5966	-0.999978	0	0	-1
1201	EX_prostge1[e]	-652.851	83.2078	-275.33	-527.866	-117.878	-367.487	-92.1567	-0.334714	0.41653	-0.347173	2.85657e-159	3.62674e-159	-1
1202	EX_prostge2[e]	-199.922	171.492	-10.797	-236.26	233.78	-0.696642	10.1003	0.935478	-3.95407	0.0802444	5.12237e-10	5.38341e-10	0
1203	EX_prostgf2[e]	308.973	604.171	439.066	-474.605	-196.824	-332.219	-771.285	-1.75665	-0.402305	-1	0	0	-1
1204	EX_ps_hs[e]	-913.634	-704.612	-824.14	-997.72	-828.828	-927.389	-103.249	-0.125281	0.170285	-0.958925	0	0	-1
1205	EX_ptdca[e]	-7.31946	18.0323	5.31042	2.29789	41.845	14.767	9.4566	1.78076	1.47548	0.664195	0	0	1
1206	EX_rbt[e]	94.1889	561.152	361.324	423.892	637.555	513.098	151.774	0.42005	0.505942	0.766923	0	0	1
1207	EX_retfa[e]	396.731	624.233	499.234	536.754	772.485	670.582	171.348	0.343221	0.425697	0.980555	0	0	1
1208	EX_retinol[e]	-433.317	-88.3804	-297.448	382.623	614.292	516.096	813.544	2.73508	0.795001	1	0	0	1
1209	EX_retinol_9_cis[e]	0.0469242	63.9558	29.0186	11.7554	100.091	47.748	18.7295	0.64543	0.718465	0.52642	0	0	1
1210	EX_retinol_cis_11[e]	64.952	217.286	152.49	46.7493	144.998	99.2896	-53.2006	-0.348879	-0.619002	-0.823296	0	0	-1
1211	EX_retn[e]	186.01	643.655	394.317	-491.674	208.042	-155.647	-549.964	-1.39472	-1.34108	-0.999952	0	0	-1
1212	EX_retnglc[e]	0.0429622	0.0713019	0.0576712	0.0456348	0.0672299	0.0549129	-0.00275836	-0.047829	-0.0707075	-0.20886	7.30408e-59	8.39641e-59	0
1213	EX_Rtotal[e]	940.182	999.993	972.038	895.287	988.931	950.317	-21.7205	-0.0223454	-0.0326032	-0.560698	0	0	0
1214	EX_Rtotal2[e]	943.474	999.982	980.444	845.061	972.518	909.923	-70.5213	-0.0719279	-0.107691	-0.995484	0	0	-1
1215	EX_Rtotal3[e]	313.896	452.769	376.527	203.661	325.063	265.689	-110.838	-0.29437	-0.503017	-0.999917	0	0	-1
1216	EX_s2l2fn2m2masn[e]	-151.845	-5.29786	-64.5851	-613.727	-232.643	-455.095	-390.51	-6.04644	2.81689	-1	0	0	-1
1217	EX_s2l2n2m2masn[e]	-160.57	110.911	-29.6453	-27.768	489.26	220.224	249.87	8.42864	2.8931	0.936174	0	0	1
1218	EX_sarcs[e]	-355.907	-116.183	-261.168	-318.89	-10.2673	-194.749	66.4187	0.254314	-0.42336	0.437889	3.78719e-252	5.15927e-252	1
1219	EX_sl_L[e]	1.26588	209.446	90.1098	1.00674	104.646	32.5472	-57.5625	-0.638805	-1.46915	-0.731691	0	0	-1
1220	EX_spc_hs[e]	-149.707	14.2383	-52.692	-412.025	-117.4	-267.295	-214.603	-4.07277	2.34277	-0.997805	0	0	-1
1221	EX_sph1p[e]	199.778	587.51	383.986	328.163	766.738	545.221	161.235	0.419898	0.505787	0.687694	0	0	1
1222	EX_sphs1p[e]	-837.847	-404.439	-629.534	-812.384	-473.435	-644.192	-14.6586	-0.0232848	0.0332078	-0.0371133	0.00404545	0.00414037	0
1223	EX_srtn[e]	-356.397	-92.915	-227.376	-636.28	-331.344	-514.074	-286.697	-1.26089	1.17689	-0.999741	0	0	-1
1224	EX_strch1[e]	-12.4012	-0.000445641	-3.68163	-28.919	-15.136	-22.1363	-18.4547	-5.01264	2.588	-1	0	0	-1
1225	EX_strch2[e]	-380.395	-196.442	-286.545	-442.119	-222.485	-354.063	-67.518	-0.235628	0.305245	-0.704775	0	0	-1
1226	EX_strdnc[e]	61.3247	200.459	133.862	48.2116	217.921	117.607	-16.2549	-0.12143	-0.186771	-0.283457	7.73317e-107	9.36176e-107	-1
1227	EX_tag_hs[e]	-999.996	-798.521	-938.106	-599.909	13.4368	-199.121	738.985	0.787741	-2.23611	1	0	0	1
1228	EX_tagat_D[e]	-0.0278277	-0.00907928	-0.0179584	-0.0525359	-0.0212832	-0.0392896	-0.0213312	-1.18781	1.12949	-0.992888	0	0	-1
1229	EX_taxol[e]	-29.2674	-0.00234906	-9.29343	-0.0043902	-2.29972e-07	-0.00149823	9.29193	0.999839	-12.5987	0.999886	0	0	1
1230	EX_tchola[e]	-999.993	-436.202	-690.786	-595.042	-154.075	-355.233	335.553	0.485755	-0.959473	0.894126	0	0	1
1231	EX_tcynt[e]	263.319	692.589	507.049	169.399	328.347	254.601	-252.448	-0.497877	-0.993888	-0.993304	0	0	-1
1232	EX_tdchola[e]	-215.568	199.687	-10.6218	-213.082	181.951	-5.36832	5.25351	0.494595	-0.984489	0.0411134	0.00145042	0.00148833	0
1233	EX_tethex3[e]	-4.52144	0.0625419	-1.90179	-8.6433	0.00275882	-2.73958	-0.837786	-0.440525	0.526594	-0.245561	1.16708e-80	1.37517e-80	-1
1234	EX_tetpent3[e]	-4.52512	0.0084254	-1.72136	-18.271	-10.2238	-12.9749	-11.2535	-6.53758	2.9141	-1	0	0	-1
1235	EX_tetpent6[e]	-9.18212	3.16253	-2.38078	-21.9648	3.3355	-9.64823	-7.26746	-3.05255	2.01883	-0.645515	0	0	-1
1236	EX_tettet6[e]	-19.884	-11.5297	-15.3637	-25.9793	-12.4209	-19.3383	-3.97458	-0.2587	0.331934	-0.617304	0	0	-1
1237	EX_thf[e]	-108.085	284.484	89.3227	140.358	190.727	167.623	78.3	0.876596	0.908118	0.611091	0	0	1
1238	EX_thmmp[e]	-83.7333	84.8647	-1.42428	-72.774	82.2976	12.0063	13.4306	9.42974	3.07549	0.24511	2.27079e-80	2.67449e-80	1
1239	EX_thmtp[e]	615.807	826.994	721.913	0.0077907	0.0397674	0.020678	-721.893	-0.999971	-15.0914	-1	0	0	-1
1240	EX_thym[e]	-858.952	-370.574	-585.273	0.0552567	0.0999715	0.0752648	585.348	1.00013	-12.9248	1	0	0	1
1241	EX_thyox_L[e]	-23.1397	413.582	183.898	0.0115394	0.0972508	0.0520661	-183.846	-0.999717	-11.7863	-0.973277	0	0	-1
1242	EX_tmndnc[e]	-519.863	163.775	-164.394	77.0689	879.591	440.592	604.986	3.68011	1.42229	0.997095	0	0	1
1243	EX_tolbutamide[e]	-0.00632598	-0.000175689	-0.00296947	-0.0068107	-0.00185236	-0.00426296	-0.00129349	-0.435594	0.521648	-0.532336	0	0	-1
1244	EX_triodthy[e]	-413.693	22.4223	-185.061	-10.1458	-0.257915	-4.61764	180.443	0.975048	-5.3247	0.964421	0	0	1
1245	EX_triodthysuf[e]	0.00453527	3.50254	1.31618	0.26612	10.1111	4.6184	3.30222	2.50894	1.81104	0.810397	0	0	1
1246	EX_tststerone[e]	-205.437	99.9831	-41.0338	-528.718	-159.061	-349.282	-308.248	-7.51206	3.08951	-0.99916	0	0	-1
1247	EX_tststeroneglc[e]	0.0112384	2.21991	0.717693	3.47107	8.66133	5.99806	5.28037	7.35742	3.06306	1	0	0	1
1248	EX_tststerones[e]	0.00450338	4.67359	2.0674	1.68133	5.9541	4.06073	1.99333	0.964174	0.973922	0.818589	0	0	1
1249	EX_tsul[e]	-40.8528	78.7826	12.8138	-83.4666	77.455	-3.97296	-16.7868	-1.31005	-1.68942	-0.279257	9.42748e-104	1.13973e-103	-1
1250	EX_ttdca[e]	12.1369	29.9828	22.5899	-20.3543	143.5	76.5929	54.003	2.39058	1.76153	0.693929	0	0	1
1251	EX_txa2[e]	-745.833	-278.585	-555.826	-372.74	-97.4877	-214.899	340.926	0.613369	-1.37097	0.996528	0	0	1
1252	EX_tymsf[e]	1.67668	2.66809	2.19818	0.00415653	2.34917	0.932869	-1.26531	-0.575618	-1.23656	-0.944228	0	0	-1
1253	EX_Tyr_ggn[e]	0.0279276	0.045816	0.0375716	251.722	445.989	334.423	334.385	8899.93	13.1197	1	0	0	1
1254	EX_udp[e]	248.854	533.495	355.409	182.98	502.193	333.689	-21.7208	-0.0611148	-0.0909793	-0.189457	9.41342e-49	1.06253e-48	0
1255	EX_ump[e]	92.8112	462.724	290.606	73.9063	304.293	181.142	-109.464	-0.376675	-0.681944	-0.684484	0	0	-1
1256	EX_urate[e]	952.356	999.998	981.536	975.764	999.999	992.203	10.6669	0.0108676	0.015594	0.445635	4.52194e-261	6.19604e-261	0
1257	EX_utp[e]	-999.992	-959.605	-987.948	-1000	-916.919	-971.56	16.3878	0.0165877	-0.0241318	0.363479	2.18982e-174	2.81974e-174	0
1258	EX_vacc[e]	-4.37071	11.8955	2.66355	-36.6447	-9.67666	-23.1596	-25.8231	-9.69499	3.12018	-1	0	0	-1
1259	EX_vitd3[e]	57.4228	316.98	189.565	472.204	718.762	599.373	409.808	2.16184	1.66076	1	0	0	1
1260	EX_whddca[e]	0.00221785	0.00765198	0.00547596	1.08983e-06	0.0191048	0.00979646	0.0043205	0.788995	0.83915	0.621149	0	0	1
1261	EX_whhdca[e]	-234.055	-71.3332	-144.831	-228.571	48.4832	-58.3749	86.4556	0.596943	-1.31095	0.630505	0	0	1
1262	EX_whtststerone[e]	15.1607	68.5369	41.6537	9.15394	87.0675	36.4587	-5.19495	-0.124718	-0.19218	-0.239267	1.13212e-76	1.3288e-76	-1
1263	EX_whttdca[e]	0.000366557	0.0047572	0.00261226	8.1058e-05	0.00145602	0.000991498	-0.00162076	-0.620445	-1.39762	-0.827463	0	0	-1
1264	EX_xolest_hs[e]	956.292	999.998	990.405	800.6	999.994	920.749	-69.6566	-0.0703314	-0.105212	-0.487947	0	0	-1
1265	EX_xolest2_hs[e]	810.572	999.996	889.069	932.114	999.999	972.112	83.043	0.0934044	0.128827	0.693175	0	0	1
1266	EX_xoltri24[e]	-9.62642	5.4446	-0.962008	-0.0051538	-0.00138705	-0.00330205	0.958706	0.996568	-8.18654	0.193623	7.67889e-51	8.69154e-51	0
1267	EX_xoltri25[e]	1.69885e-07	0.00229747	0.000854859	0.00282969	12.8461	3.96358	3.96273	4635.54	12.1788	1	0	0	1
1268	EX_xoltri27[e]	12.9905	28.1196	21.0062	15.9489	71.6974	35.9764	14.9702	0.712654	0.776234	0.806682	0	0	1
1269	EX_xylt[e]	-581.512	-95.408	-364.839	-781.42	12.0577	-499.755	-134.915	-0.369793	0.453958	-0.442938	6.03027e-258	8.23935e-258	-1
1270	EX_yvite[e]	-898.864	-529.088	-715.562	-954.211	-633.239	-799.156	-83.5934	-0.116822	0.159399	-0.570565	0	0	-1
1271	F1Atg	416.217	789.697	591.571	-687.757	-222.933	-395.919	-987.491	-1.66927	-0.579346	-1	0	0	-1
1272	F1PGT	3.3233	13.8513	9.00839	1.84022	7.43992	4.21704	-4.79135	-0.531877	-1.09504	-0.935061	0	0	-1
1273	FACOAL140i	3.21152	8.08925	5.66766	1.01992	3.63489	2.16951	-3.49814	-0.617211	-1.38538	-0.997914	0	0	-1
1274	FACOAL150	1.38539	10.0165	5.23107	5.15761	15.0707	10.0051	4.77402	0.912627	0.935556	0.847181	0	0	1
1275	FACOAL160i	3.26293	7.66072	5.65488	1.00009	10.5775	4.75391	-0.900967	-0.159326	-0.250381	-0.218218	4.34806e-64	5.03379e-64	-1
1276	FACOAL170	1.02844	17.4523	7.61015	1.00863	44.5991	14.9823	7.37215	0.968726	0.977262	0.30236	2.72248e-121	3.35055e-121	1
1277	FACOAL180i	1	1.33299	1.12055	4.82521	10.1309	8.2324	7.11186	6.34677	2.87711	1	0	0	1
1278	FACOAL1812	1.07691e-05	3.39714	1.37263	5.75927	21.1446	13.8749	12.5023	9.10832	3.33747	1	0	0	1
1279	FACOAL1813	0.767145	1.83945	1.35533	0.0246789	10.9647	4.48724	3.13191	2.31081	1.72718	0.745189	0	0	1
1280	FACOAL181i	1.12354	5.32858	3.31049	1.12974	2.28439	1.76513	-1.54536	-0.466806	-0.907269	-0.691434	0	0	-1
1281	FACOAL1821	1.00054	3.48155	2.32142	1.00042	7.50584	2.53659	0.215168	0.092688	0.127882	-0.0545517	2.38632e-05	2.47238e-05	0
1282	FACOAL1822	0.0355506	10.3257	4.87726	0.00244302	21.723	5.62266	0.745401	0.152832	0.205182	-0.113455	1.52758e-18	1.64456e-18	0
1283	FACOAL1831	1.05022	9.5974	4.11395	1.00055	11.9487	4.67816	0.564209	0.137145	0.185417	0.109095	2.91406e-17	3.12643e-17	0
1284	FACOAL1832	0.0554576	13.0972	6.5604	0.00148333	31.9383	13.6927	7.13232	1.08718	1.06155	0.472925	9.40995e-294	1.3166e-293	1
1285	FACOAL184	4.21079e-06	2.47457	1.11873	0.00190561	10.8375	6.15759	5.03886	4.5041	2.46051	0.760277	0	0	1
1286	FACOAL191	1.00073	5.4107	2.83481	1.00092	7.61113	3.36768	0.532865	0.187972	0.248501	0.203643	4.76237e-56	5.44681e-56	1
1287	FACOAL200	0.112236	6.49894	1.92323	7.63184	16.6953	12.7696	10.8464	5.63966	2.73111	1	0	0	1
1288	FACOAL203	4.08501	17.6125	9.31065	0.000254685	13.5262	4.68418	-4.62647	-0.496901	-0.991086	-0.608004	0	0	-1
1289	FACOAL204	3.86098	8.68431	6.60081	5.98461	13.0965	8.91513	2.31432	0.350612	0.433613	0.886508	0	0	1
1290	FACOAL2042	0.000895498	5.77406	2.17007	15.3222	29.2289	22.5056	20.3355	9.3709	3.37447	1	0	0	1
1291	FACOAL205	0.0131384	5.60604	2.87925	0.000117008	12.1795	5.16763	2.28838	0.794785	0.843811	0.407705	7.23059e-219	9.61659e-219	1
1292	FACOAL206	2.34754	5.33295	3.48031	2.14729	4.4572	3.6733	0.192985	0.0554505	0.0778589	0.316443	1.15416e-132	1.43391e-132	1
1293	FACOAL224	2.5897	10.6714	6.70499	7.31543	23.4241	16.7383	10.0333	1.4964	1.31985	0.979473	0	0	1
1294	FACOAL2251	5.58984	30.027	17.2191	0.00435999	21.1402	7.40949	-9.80961	-0.569693	-1.21656	-0.780208	0	0	-1
1295	FACOAL2252	0.00459625	7.1086	2.74919	3.12737	14.4941	8.49501	5.74582	2.09001	1.62761	0.932735	0	0	1
1296	FACOAL226	1.16609	8.08261	4.88135	0.0140516	11.2948	6.22231	1.34096	0.274712	0.350171	0.460294	2.19198e-278	3.03964e-278	1
1297	FACOAL240	0.73514	5.41821	3.57397	2.86798	11.5152	6.73067	3.15669	0.883244	0.91322	0.878737	0	0	1
1298	FACOAL241	0.306101	2.31114	1.21481	6.37974	10.3288	8.16905	6.95423	5.72453	2.74943	1	0	0	1
1299	FACOAL244_1	12.2568	20.7302	16.7188	15.7997	28.8157	22.0996	5.38082	0.321843	0.402551	0.824544	0	0	1
1300	FACOAL245_1	0.00117462	16.2831	6.58889	0.596787	23.6161	11.5201	4.93118	0.748409	0.806042	0.446824	1.87111e-262	2.56549e-262	1
1301	FACOAL245_2	2.41322	7.77613	4.3325	10.2549	25.0749	15.774	11.4415	2.64085	1.86427	1	0	0	1
1302	FACOAL246_1	1.53391	8.67406	5.46228	0.579789	9.73076	3.45876	-2.00352	-0.366792	-0.65925	-0.601913	0	0	-1
1303	FACOAL260	6.35483	15.441	12.1792	0.934745	9.34016	4.61187	-7.56738	-0.621334	-1.401	-0.930475	0	0	-1
1304	FACOAL40im	0.00166739	0.00589032	0.00393092	0.000548081	12.5118	3.12019	3.11626	792.755	9.63255	0.999	0	0	1
1305	FACOAL80i	1.00284	14.8982	4.76627	1.00296	89.3417	35.8985	31.1323	6.53179	2.91299	0.847186	0	0	1
1306	FADDP	2.25617	17.9434	9.05186	0.00185394	19.0753	5.86241	-3.18945	-0.352353	-0.62672	-0.438587	6.03459e-253	8.22722e-253	-1
1307	FADH2tru	627.302	868.292	725.984	797.195	970.198	890.89	164.907	0.227149	0.295311	0.97334	0	0	1
1308	FADH2tx	-30.6005	128.248	38.6642	-36.8587	346.103	203.425	164.761	4.26133	2.39543	0.771473	0	0	1
1309	FADtru	627.302	868.292	725.984	797.195	970.198	890.89	164.907	0.227149	0.295311	0.97334	0	0	1
1310	FADtx	-128.248	30.6005	-38.6642	-346.103	36.8587	-203.425	-164.761	-4.26133	2.39543	-0.771473	0	0	-1
1311	FAEL183	1.04914	1.18179	1.11688	1.06102	2.65782	1.82235	0.70547	0.631645	0.706328	0.942196	0	0	1
1312	FAEL184	1.02263	7.54704	4.331	1.30454	2.9729	2.30085	-2.03015	-0.468748	-0.912532	-0.811725	0	0	-1
1313	FAEL204	1.21312	4.58792	2.46842	1.50899	7.42328	5.43555	2.96713	1.20203	1.13884	0.921782	0	0	1
1314	FAEL205	1.01141	4.33835	2.16719	1.00004	2.56345	1.47184	-0.695352	-0.320854	-0.558206	-0.639735	0	0	-1
1315	FAH1	0.00221785	0.00765198	0.00547596	1.08983e-06	0.0191048	0.00979646	0.0043205	0.788995	0.83915	0.621149	0	0	1
1316	FAH2	0.000366557	0.0047572	0.00261226	8.1058e-05	0.00145602	0.000991498	-0.00162076	-0.620445	-1.39762	-0.827463	0	0	-1
1317	FAH3	0.00212324	0.00496434	0.00351779	2.93326e-07	0.00202464	0.000547088	-0.00297071	-0.84448	-2.68483	-1	0	0	-1
1318	FALDH	-702.012	-400.659	-506.85	-790.913	-364.368	-599.423	-92.5736	-0.182645	0.242017	-0.610232	0	0	-1
1319	FALDtly	0.0114016	0.0420843	0.0276664	0.0349241	0.0667732	0.049913	0.0222465	0.804097	0.851277	0.97496	0	0	1
1320	FALDtm	1.3451e-06	0.010533	0.00420003	2.69905e-07	0.00922074	0.00378252	-0.000417512	-0.0994069	-0.151053	-0.1158	2.98555e-19	3.21647e-19	0
1321	FAOXC11	1.00003	4.43163	2.04711	0.0716935	3.73148	2.07252	0.0254063	0.0124108	0.0177948	0.0963586	8.4295e-14	8.94601e-14	0
1322	FAOXC140	1.00945	3.70035	2.2202	0.00324252	0.336751	0.0954956	-2.12471	-0.956988	-4.53911	-1	0	0	-1
1323	FAOXC150m	1.00118	3.43496	1.72965	3.32312	5.9724	4.74543	3.01578	1.74358	1.45606	0.999559	0	0	1
1324	FAOXC160	1.03625	3.15071	1.85132	0.000656694	1.0725	0.434601	-1.41672	-0.765248	-2.09079	-0.999822	0	0	-1
1325	FAOXC16080m	6.37775	9.56274	8.188	0.74678	10.4613	4.00585	-4.18216	-0.510766	-1.0314	-0.760079	0	0	-1
1326	FAOXC16080x	0.00044467	1.18312	0.480639	1.47727e-05	3.03547	1.00386	0.523218	1.08859	1.06253	0.302215	3.54141e-121	4.35789e-121	1
1327	FAOXC161802m	1.00268	11.5204	4.58794	0.000129434	1.56467	0.374714	-4.21323	-0.918326	-3.61398	-0.99835	0	0	-1
1328	FAOXC16180m	4.44825	14.5134	10.1387	0.00327	4.41902	1.85033	-8.2884	-0.817498	-2.45402	-1	0	0	-1
1329	FAOXC170m	1.0167	3.3261	1.73014	0.000219168	0.220045	0.104003	-1.62614	-0.939888	-4.05619	-1	0	0	-1
1330	FAOXC180	78.9349	159.947	122.018	41.0466	89.6943	63.9962	-58.0217	-0.475518	-0.931035	-0.998539	0	0	-1
1331	FAOXC180x	0.00083326	22.4905	7.17897	0.0762508	61.4966	33.3661	26.1872	3.64776	2.21654	0.829056	0	0	1
1332	FAOXC1811601m	1.89722	6.11128	3.36673	0.126925	0.276775	0.200288	-3.16644	-0.94051	-4.0712	-1	0	0	-1
1333	FAOXC1811602m	2.71727	4.30015	3.31437	0.0181886	1.54894	0.580259	-2.73411	-0.824926	-2.51397	-1	0	0	-1
1334	FAOXC1811603m	1.20801	6.92129	4.44588	1.45837	2.2768	1.8561	-2.58978	-0.582512	-1.26019	-0.870415	0	0	-1
1335	FAOXC182806m	1.00021	8.99667	5.2045	0.00015163	3.99749	1.33793	-3.86656	-0.742927	-1.95975	-0.892525	0	0	-1
1336	FAOXC18280m	1.00113	6.8827	2.47977	0.00164942	5.16157	2.93248	0.452708	0.18256	0.241914	0.191937	5.44065e-50	6.15221e-50	0
1337	FAOXC183803m	1.00107	9.40071	2.98262	0.000270096	4.15953	1.38851	-1.59411	-0.534467	-1.10305	-0.625294	0	0	-1
1338	FAOXC183806m	1.00002	7.36739	2.52376	3.33498	13.694	7.61437	5.09062	2.01708	1.59315	0.972997	0	0	1
1339	FAOXC183806x	0.314596	3.25531	1.93815	0.0031113	1.87122	0.715374	-1.22277	-0.630898	-1.43791	-0.730082	0	0	-1
1340	FAOXC18480m	1.00018	17.9165	5.85069	0.00538126	8.22107	2.45321	-3.39748	-0.580697	-1.25394	-0.590073	0	0	-1
1341	FAOXC18480x	20.0546	42.0844	33.1507	0.00200277	25.0559	8.39954	-24.7512	-0.746625	-1.98066	-0.998443	0	0	-1
1342	FAOXC200180m	1.00011	13.4273	4.61371	0.00617182	44.8079	17.7528	13.1391	2.84785	1.94405	0.830816	0	0	1
1343	FAOXC200180x	10.2823	30.1731	20.6019	7.01249e-05	12.8015	3.59765	-17.0042	-0.825373	-2.51765	-0.997957	0	0	-1
1344	FAOXC2031836m	1.59027	23.9601	11.0869	23.2991	46.9492	33.8892	22.8023	2.05669	1.61197	0.999958	0	0	1
1345	FAOXC204	1.88967	3.69595	2.8692	1.8826	3.10663	2.44723	-0.421969	-0.147069	-0.229499	-0.469943	4.35769e-290	6.07943e-290	-1
1346	FAOXC204184m	1.00092	24.3914	8.42629	0.000292425	42.0904	15.0918	6.66552	0.791038	0.840796	0.2052	7.0006e-57	8.01711e-57	1
1347	FAOXC2051843m	146.448	275.487	204.152	84.4716	257.704	160.321	-43.8304	-0.214696	-0.348676	-0.626949	0	0	-1
1348	FAOXC2051843x	20.7538	45.7716	35.058	0.0714491	23.5978	6.99047	-28.0675	-0.800603	-2.32628	-0.999562	0	0	-1
1349	FAOXC2242046m	1.00109	32.5217	9.5506	0.000565081	18.8098	6.54515	-3.00545	-0.314687	-0.545166	-0.075599	4.7557e-09	4.98866e-09	0
1350	FAOXC2242046x	6.05818	18.4057	13.5394	8.67923	26.8316	18.0755	4.53615	0.335035	0.416877	0.591142	0	0	1
1351	FAOXC2251836m	1.00283	18.5708	8.06416	2.68007e-05	16.5805	6.70193	-1.36223	-0.168924	-0.266948	-0.106376	1.73178e-16	1.85479e-16	0
1352	FAOXC2251836x	0.640815	16.1244	7.7903	0.000200655	7.78163	2.96923	-4.82107	-0.618855	-1.39159	-0.686215	0	0	-1
1353	FAOXC2252053m	1.00058	7.15739	3.64001	0.000761919	11.4518	3.60109	-0.0389254	-0.0106938	-0.0155109	-0.0803077	4.96465e-10	5.21869e-10	0
1354	FAOXC2252053x	0.328061	5.80274	2.36199	7.40793	18.8678	13.4796	11.1176	4.70689	2.51271	1	0	0	1
1355	FAOXC226	1.0111	1.40666	1.14584	2.29709e-06	2.14488	1.39725	0.251411	0.219412	0.286185	0.428038	5.02017e-241	6.78314e-241	1
1356	FAOXC226205m	1.64917	186.928	90.3975	301.195	471.769	394.42	304.022	3.36317	2.12538	1	0	0	1
1357	FAOXC226205x	0.0436804	156.848	55.8765	0.0337374	114.031	54.7075	-1.16894	-0.0209202	-0.0305016	0.0115225	0.372142	0.374972	0
1358	FAOXC240200x	0.000159022	2.61961	0.991338	4.59464	9.23051	7.01286	6.02152	6.07414	2.82255	1	0	0	1
1359	FAOXC241181x	0.000255514	1.88898	0.671918	0.000514869	4.45661	1.66787	0.995948	1.48225	1.31165	0.491101	0	0	1
1360	FAOXC2442246x	5.13122	13.1735	8.54977	7.03038	22.8595	15.7648	7.21504	0.843887	0.882751	0.833813	0	0	1
1361	FAOXC2452253x	0.00706582	4.40901	1.65294	9.04586	17.395	12.0387	10.3858	6.2832	2.86457	1	0	0	1
1362	FAOXC2452256x	0.0375978	4.9398	1.9252	0.320999	11.0851	5.08714	3.16194	1.64239	1.40184	0.719285	0	0	1
1363	FAOXC246226x	0.00308711	4.57154	1.95582	0.00036645	8.6238	2.71957	0.763751	0.390502	0.475605	0.217679	8.81351e-64	1.02002e-63	1
1364	FAOXC260240x	0.00178635	8.38841	2.84102	0.000791139	13.1111	3.71664	0.875618	0.308206	0.387589	0.035149	0.00647989	0.00662233	0
1365	FAOXC80	5.96605	8.92961	7.74057	0.965262	2.88329	1.93752	-5.80305	-0.749693	-1.99823	-1	0	0	-1
1366	FAS100COA	0.000412752	12.1458	4.3502	3.13516	28.0407	17.8032	13.453	3.0925	2.03298	0.913723	0	0	1
1367	FAS120COA	0.00116968	31.1882	18.9771	1.03706	20.2705	9.87791	-9.09918	-0.479482	-0.941981	-0.694805	0	0	-1
1368	FAS140COA	0.000132842	1.80567	0.680665	0.00315275	40.7374	15.3027	14.622	21.4819	4.49069	0.977943	0	0	1
1369	FAS160COA	0.0102649	83.8426	42.142	0.0223835	32.8922	15.0232	-27.1189	-0.643511	-1.48807	-0.764031	0	0	-1
1370	FAS180COA	15.2809	35.6135	27.7789	0.00234384	13.3031	3.02026	-24.7586	-0.891275	-3.20124	-1	0	0	-1
1371	FAS80COA_L	0.000472211	10.1086	3.74468	0.00205919	7.02266	3.37123	-0.37346	-0.0997306	-0.151571	-0.033433	0.00961036	0.00980838	0
1372	FATP1t	41.2281	612.287	289.887	645.93	999.939	831.997	542.11	1.87007	1.52109	1	0	0	1
1373	FATP2t	-79.153	187.117	66.511	-122.074	338.605	130.855	64.3437	0.967414	0.976301	0.353723	2.93331e-165	3.74571e-165	1
1374	FATP3t	299.468	771.084	526.962	763.377	999.936	903.057	376.096	0.713706	0.77712	0.999995	0	0	1
1375	FATP4t	-85.1546	189.703	56.9147	-19.1086	498.115	176.109	119.195	2.09427	1.6296	0.562624	0	0	1
1376	FATP5t	587.581	999.911	800.683	719.515	999.981	881.477	80.7944	0.100907	0.138692	0.410835	3.3e-222	4.39779e-222	1
1377	FATP6t	328.072	614.08	487.768	697.116	942.492	785.688	297.92	0.610781	0.68776	1	0	0	1
1378	FATP7t	366.399	634.064	495.073	416.164	804.445	564.301	69.2282	0.139834	0.188824	0.411168	1.45024e-222	1.93365e-222	1
1379	FATP8t	747.84	998.389	889.499	719.209	993.088	907.249	17.75	0.019955	0.0285055	0.126229	1.41281e-22	1.53127e-22	0
1380	FATP9t	454.217	832.292	653.976	759.212	999.828	891.758	237.782	0.363594	0.447415	0.975741	0	0	1
1381	FBA4	0.0581043	0.0805757	0.0698473	0.0589942	0.081996	0.0699429	9.56166e-05	0.00136894	0.00197361	-0.0236826	0.0666052	0.0676065	0
1382	FBA5	2.55496e-06	0.00795104	0.00368316	0.00854522	0.0274391	0.0191982	0.0155151	4.21244	2.38196	1	0	0	1
1383	FBP26	5.09712	8.9268	7.41297	0.0309005	5.27707	2.42562	-4.98735	-0.672787	-1.6117	-0.999964	0	0	-1
1384	FCLTm	4.07938	8.47193	6.60538	1.75237	4.99886	2.98741	-3.61797	-0.54773	-1.14474	-0.990701	0	0	-1
1385	FCOAH	3.73699	10.6939	6.64568	5.32401	18.7082	11.9548	5.30908	0.798876	0.847096	0.843938	0	0	1
1386	FDH	1.00253	9.92473	3.15876	0.00438175	44.0645	16.2278	13.0691	4.13741	2.36104	0.77723	0	0	1
1387	FE2t	0.0228864	119.164	30.1933	0.00683796	128.046	52.1574	21.9642	0.727453	0.788647	0.387157	1.44157e-197	1.8907e-197	1
1388	FE2tm	5.19455e-05	0.614177	0.193929	0.0857341	0.407561	0.241681	0.0477525	0.246237	0.317578	0.30517	1.61143e-123	1.98525e-123	1
1389	FE3R2e	308.979	498.169	400.002	58.9423	259.756	137.937	-262.065	-0.655158	-1.53599	-1	0	0	-1
1390	FK	3.3233	13.8513	9.00839	1.84022	7.43992	4.21704	-4.79135	-0.531877	-1.09504	-0.935061	0	0	-1
1391	FKYNH	0.00073834	15.737	5.61002	0.766794	22.5096	12.2991	6.6891	1.19235	1.13248	0.66573	0	0	1
1392	FOLR2	37.7586	250.851	157.758	0.0395314	119.976	46.8648	-110.893	-0.702932	-1.75113	-0.927545	0	0	-1
1393	FOLt2	181.634	999.247	501.736	-0.0259685	0.0316423	0.00616001	-501.729	-0.999988	-16.3136	-1	0	0	-1
1394	FORMCOAtx	3.73699	10.6939	6.64568	5.32401	18.7082	11.9548	5.30908	0.798876	0.847096	0.843938	0	0	1
1395	FORt2m	-51.3404	-0.00746298	-24.3739	-35.1783	-0.000905939	-8.48339	15.8905	0.651948	-1.52262	0.738249	0	0	1
1396	FORtr	-4.54508	-3.08919	-3.64734	-4.3197	-2.63052	-3.29671	0.350627	0.0961321	-0.145816	0.552889	0	0	1
1397	FPGS2	0.000104828	3.77789	1.06362	0.230132	8.87227	6.00684	4.94322	4.64755	2.49763	0.943786	0	0	1
1398	FPGS2m	2.66525	6.67583	4.06576	4.95123	10.3666	7.6027	3.53694	0.869935	0.902988	0.971297	0	0	1
1399	FPGS3	0.69914	5.7504	2.77735	2.17645	9.64026	6.46092	3.68357	1.32629	1.21803	0.925113	0	0	1
1400	FPGS3m	5.23248e-06	2.58533	0.616409	0.203748	5.73857	4.02267	3.40627	5.52599	2.7062	0.912065	0	0	1
1401	FPGS4	1.1284	14.2454	6.99173	8.32699	30.5636	21.9533	14.9616	2.1399	1.65072	0.98034	0	0	1
1402	FPGS4m	0.751346	4.77605	2.82179	0.94828	3.96278	2.12645	-0.695342	-0.246418	-0.408164	-0.361738	9.71724e-173	1.24867e-172	-1
1403	FPGS5	0.000107313	1.50211	0.609525	4.00931	6.53559	5.12081	4.51129	7.40131	3.07061	1	0	0	1
1404	FPGS5m	0.751346	4.77605	2.82179	0.94828	3.96278	2.12645	-0.695342	-0.246418	-0.408164	-0.361738	9.71724e-173	1.24867e-172	-1
1405	FPGS6	0.288294	1.63106	1.10879	1.23118	2.34357	1.72395	0.615159	0.554799	0.636728	0.94206	0	0	1
1406	FPGS6m	0.0164897	0.709225	0.367804	0.174655	1.99127	1.24629	0.878482	2.38845	1.76063	0.831642	0	0	1
1407	FPGS7m	2.73183	7.81704	5.03407	0.0400383	9.88878	4.64751	-0.386554	-0.0767877	-0.115266	-0.147395	3.46164e-30	3.80518e-30	0
1408	FPGS8	1.57953	3.48388	2.41532	0.0363226	3.49233	1.70076	-0.714552	-0.295842	-0.506029	-0.413227	8.87976e-225	1.18546e-224	-1
1409	FPGS8m	1.51473	3.25458	2.35691	0.00107045	1.92633	1.03826	-1.31864	-0.559481	-1.18273	-0.987441	0	0	-1
1410	FPGS9	1.34562e-05	1.3929	0.554142	0.001125	1.51581	0.565369	0.0112264	0.0202591	0.0289355	-0.0264441	0.0405384	0.041211	0
1411	FPGS9m	0.000159801	0.63983	0.278657	7.7731e-06	0.413089	0.175752	-0.102905	-0.36929	-0.664952	-0.33469	3.63594e-148	4.57243e-148	-1
1412	FPGSm	2.68778	9.58329	6.06333	11.4663	20.3276	15.6757	9.61237	1.58533	1.37035	1	0	0	1
1413	FRDPtc	-507.242	-50.8529	-278.741	23.2644	569.478	297.92	576.661	2.06881	0.0960002	1	0	0	1
1414	FRDPtr	61.1945	517.28	288.52	-563.725	-16.9542	-291.915	-580.435	-2.01177	0.0168779	-1	0	0	-1
1415	FRUt1r	-946.995	-590.766	-827.99	-910.737	-661.923	-792.538	35.4518	0.0428167	-0.0631328	0.468786	1.13719e-288	1.58546e-288	0
1416	FTHFDH	35.6213	210.5	109.951	0.00453511	60.1252	17.5606	-92.3909	-0.840288	-2.64645	-0.989234	0	0	-1
1417	FTHFLm	0.00746298	51.3404	24.3739	0.000905939	35.1783	8.48339	-15.8905	-0.651948	-1.52262	-0.738249	0	0	-1
1418	FUC13GALACGLCGAL14ACGLCGALGLUSIDEte	-10.0985	-0.0341344	-3.17009	-7.27239	-1.29919	-3.34428	-0.174189	-0.0549477	0.0771715	-0.123309	1.28633e-21	1.39261e-21	0
1419	FUC13GALACGLCGAL14ACGLCGALGLUSIDEtg	1.23248e-05	1.50088	0.657543	0.0096762	1.38593	0.442224	-0.215319	-0.32746	-0.572307	-0.294825	2.02985e-115	2.48256e-115	-1
1420	FUC14GALACGLCGALGLUSIDEte	-15.9128	-5.73942	-10.4892	-11.2162	-1.00128	-3.58199	6.90723	0.658508	-1.55007	0.953863	0	0	1
1421	FUC14GALACGLCGALGLUSIDEtg	5.73942	15.9128	10.4892	1.00128	11.2162	3.58199	-6.90723	-0.658508	-1.55007	-0.953863	0	0	-1
1422	FUCACGALFUCGALACGLCGALGLUSIDEte	-22.437	-2.08737	-8.27222	-23.192	-2.72149	-7.66744	0.604783	0.0731101	-0.10953	0.0299024	0.020554	0.0209291	0
1423	FUCACGALFUCGALACGLCGALGLUSIDEtg	1.00007	2.26155	1.43785	1.54241	3.70034	2.67759	1.23973	0.862209	0.897015	0.961381	0	0	1
1424	FUCACNGAL14ACGLCGALGLUSIDEte	-12.7915	-1.18489	-5.4304	-8.47718	-0.138704	-3.70928	1.72112	0.316942	-0.54992	0.38898	2.06105e-199	2.7062e-199	1
1425	FUCACNGAL14ACGLCGALGLUSIDEtg	1.05517	3.75256	2.7139	0.00447969	3.86342	1.73281	-0.981094	-0.361506	-0.647256	-0.526327	0	0	-1
1426	FUCACNGALACGLCGALGLUSIDEte	-3.18419	-0.00017752	-1.21335	-6.87058	-2.69465	-4.29152	-3.07816	-2.53691	1.82249	-0.988093	0	0	-1
1427	FUCACNGALACGLCGALGLUSIDEtg	0.00017752	3.18419	1.21335	2.69465	6.87058	4.29152	3.07816	2.53691	1.82249	0.988093	0	0	1
1428	FUCASE2e	296.005	528.11	411.293	0.0169977	142.679	56.4387	-354.854	-0.862777	-2.86541	-1	0	0	-1
1429	FUCASE2ly	2.18664	3.17239	2.5778	1.80759	3.72533	2.73443	0.156634	0.0607624	0.0851016	0.194696	2.18805e-51	2.4795e-51	0
1430	FUCASEe	0.00164132	144.671	58.1545	231.214	612.151	453.612	395.458	6.80012	2.9635	1	0	0	1
1431	FUCASEly	1.00715	11.3628	6.43059	0.000450667	4.97438	1.4826	-4.94799	-0.769445	-2.11682	-0.946098	0	0	-1
1432	FUCFUC12GAL14ACGLCGALGLUSIDEte	-9.76176	-3.36413e-05	-2.91256	-0.0115411	-0.00273966	-0.0065118	2.90605	0.997764	-8.80501	0.996209	0	0	1
1433	FUCFUC12GAL14ACGLCGALGLUSIDEtg	3.36413e-05	9.76176	2.91256	0.00273966	0.0115411	0.0065118	-2.90605	-0.997764	-8.80501	-0.996209	0	0	-1
1434	FUCFUC132GALACGLCGAL14ACGLCGALGLUSIDEte	-0.518907	-0.00105409	-0.161167	-5.68432	-1.27452	-3.92005	-3.75888	-23.323	4.60425	-1	0	0	-1
1435	FUCFUC132GALACGLCGAL14ACGLCGALGLUSIDEtg	0.00105409	0.518907	0.161167	1.27452	5.68432	3.92005	3.75888	23.323	4.60425	1	0	0	1
1436	FUCFUCFUCGALACGLC13GALACGLCGAL14ACGLCGALGLUSIDEte	-0.831516	-0.00286925	-0.333213	-3.18546	-1.0001	-2.05315	-1.71994	-5.16168	2.62332	-1	0	0	-1
1437	FUCFUCFUCGALACGLC13GALACGLCGAL14ACGLCGALGLUSIDEtg	0.00286925	0.831516	0.333213	1.0001	3.18546	2.05315	1.71994	5.16168	2.62332	1	0	0	1
1438	FUCFUCFUCGALACGLCGAL14ACGLCGALGLUSIDEte	-2.59447	-0.00259586	-1.15006	-0.00268926	-5.93574e-07	-0.000883095	1.14917	0.999232	-10.3468	0.999999	0	0	1
1439	FUCFUCFUCGALACGLCGAL14ACGLCGALGLUSIDEtg	0.00259586	2.59447	1.15006	5.93573e-07	0.00268926	0.000883095	-1.14917	-0.999232	-10.3468	-0.999999	0	0	-1
1440	FUCFUCGALACGLCGALGLUSIDEte	-9.63398	-0.00181347	-3.51482	-17.4548	-7.59933	-11.6527	-8.13785	-2.31529	1.72914	-0.995043	0	0	-1
1441	FUCFUCGALACGLCGALGLUSIDEtg	0.00181347	9.63398	3.51482	7.59933	17.4548	11.6527	8.13785	2.31529	1.72914	0.995043	0	0	1
1442	FUCGAL14ACGLCGALGLUSIDEte	-3.30246	-0.000119883	-0.853965	-3.2672	-0.000383022	-1.13137	-0.277404	-0.324843	0.405821	-0.259798	4.67756e-90	5.5798e-90	-1
1443	FUCGAL14ACGLCGALGLUSIDEtg	0.000119883	3.30246	0.853965	0.000383022	3.2672	1.13137	0.277404	0.324843	0.405821	0.259798	4.67756e-90	5.5798e-90	1
1444	FUCGALFUCGALACGLCGALGLUSIDEte	-16.6395	-2.03807	-7.48824	-22.7626	-2.27954	-13.31	-5.82179	-0.777458	0.829816	-0.639574	0	0	-1
1445	FUCGALFUCGALACGLCGALGLUSIDEtg	1.00015	3.73299	2.37394	1.00021	3.51029	1.95615	-0.417799	-0.175993	-0.279272	-0.256532	7.45405e-88	8.8659e-88	-1
1446	FUCGALGBSIDEte	0.000126222	0.00130641	0.000619036	0.00684779	0.0112218	0.00947393	0.00885489	14.3043	3.93587	1	0	0	1
1447	FUCGALGBSIDEtg	-0.00130641	-0.000126222	-0.000619036	-0.0112218	-0.00684779	-0.00947393	-0.00885489	-14.3043	3.93587	-1	0	0	-1
1448	FUCtly	3.3233	13.8513	9.00839	1.84022	7.43992	4.21704	-4.79135	-0.531877	-1.09504	-0.935061	0	0	-1
1449	FUMAC	15.0159	42.3406	27.9568	0.00644613	0.010593	0.008424	-27.9484	-0.999699	-11.6964	-1	0	0	-1
1450	FUMm	-411.589	7.4545	-222.641	-251.972	168.382	-8.27585	214.365	0.962829	-4.74967	0.867061	0	0	1
1451	FUMSO3tm	-705.789	-234.934	-471.598	178.059	626.009	431.19	902.788	1.91432	-0.129234	1	0	0	1
1452	FUMSO4tm	-999.967	-678.299	-848.515	-579.604	-224.618	-398.343	450.172	0.530541	-1.09093	1	0	0	1
1453	FUMtm	-622.482	-36.2612	-304.854	-52.5525	300.903	103.843	408.697	1.34063	-1.55372	0.999951	0	0	1
[truncated: 9,147 more rows]

## Sheet: Swab.Butler
id	rxn	lb0	ub0	mean0	lb1	ub1	mean1	diff.mean	rel.diff	lfc.abs	r	pval	padj	dir
[truncated: 10,600 more rows]

[truncated: 9 more sheets: Swab.Lieberman, A549, BALF, 293T, NHBE, Vero, SC.Chua.Ciliated, SC.Chua.Basal, Caco-2]
