# Supplementary material for: Genome‐scale metabolic modeling reveals SARS‐CoV‐2‐induced metabolic changes and antiviral targets
Source: Mol Syst Biol. 2021 Oct 28;17(11):e10260. doi: 10.15252/msb.202110260 (PMC8552660; doi:10.15252/msb.202110260)
Supplement: Supplementary file 7 — Table EV6 [file MSB-17-e10260-s011.xlsx]

## Sheet: legend
Table EV6_rMTA-predicted anti-SARS-CoV-2 metabolic targets based on each dataset and their validations
The first 12 worksheets contain the rMTA prediction results from each of the 12 collected datasets
These are followed by these 3 worksheets:
Table EV6B: the enrichment of the top 10% rMTA-predicted reactions from each dataset for experimentally identified targets from two CRISPR-Cas9 screens (Wei et al. and Daniloski et al.)
Table EV6C: the enrichment of the top 10% rMTA-predicted reactions from each dataset for experimentally validated anti-SARS-CoV-2 drugs (in vitro) collected by Kuleshov et al.), only cases with adjusted P<0.1 are shown
Table EV6D: the enrichment of the top 10% rMTA-predicted reactions from each dataset for host proteins involved in host-viral PPI (from Gordon et al. and Stukalov et al.)
Columns of the first 12 worksheets:
reaction: reaction ID in Recon 3D
score: rMTA score
top.percent: percentage rank of the reaction (%)
genes: metabolic genes mapped to the reaction
pathway: metabolic pathway that the reaction belongs to
Columns of Table EV6B/C/D:
dataset: dataset name as in Table 1
reaction.set: name of the set of reactions for validation
odds.ratio: odds ratio of enrichment
pval: Fisher’s exact test P value
padj: BH-adjusted P value
reaction.set.size: size of the validation set
overlap.size: number of overlapping reactions
overlap.reactions: IDs of the overlapping reactions

## Sheet: NHBE
reaction	score	top.percent	genes	pathway
NAt5	9.63494	0.00943396	SLC9A1, SLC9A3, SLC9A2	Transport, extracellular
PYDXPP	6.31653	0.0188679	PDXP	Vitamin B6 metabolism
CRNtHa	4.98956	0.0283019	SLC22A4	Transport, extracellular
r1583	3.33486	0.0377358	SLC7A5	Transport, extracellular
RE0938E	2.74145	0.0471698	ACE2	Miscellaneous
EX_CE4724[e]	2.74145	0.0566038		Exchange/demand reaction
EX_CE2917[e]	2.74145	0.0660377		Exchange/demand reaction
EX_CE4722[e]	2.5992	0.0754717		Exchange/demand reaction
EX_CE2915[e]	2.5992	0.0849057		Exchange/demand reaction
RE0936E	2.5992	0.0943396	ACE2	Miscellaneous
PYDXK	2.5154	0.103774	PDXK	Vitamin B6 metabolism
25VITD2Hm	2.31102	0.113208	CYP27B1	Vitamin D metabolism
RE2445E	2.26475	0.122642	ACE, ACE2	Miscellaneous
EX_CE5867[e]	2.26475	0.141509		Exchange/demand reaction
EX_CE5868[e]	2.26475	0.141509		Exchange/demand reaction
EX_CE5869[e]	2.26475	0.141509		Exchange/demand reaction
HOMt4	2.16422	0.160377	SLC7A1, SLC7A3, SLC7A2	Transport, extracellular
r1884	2.15881	0.169811	SLC7A6	Transport, extracellular
PHEt4	2.09464	0.179245	SLC38A2, SLC7A3, SLC6A14, SLC7A2, SLC38A1, SLC7A1, SLC38A4, SLC6A19, CLTRN, ACE2	Transport, extracellular
GLNS	2.07526	0.188679	GLUL, LGSN	Glutamate metabolism
THRt4	2.05863	0.198113	SLC6A14, SLC38A1, SLC38A2, SLC6A19, CLTRN, ACE2	Transport, extracellular
SERt4	2.01595	0.207547	SLC38A1, SLC6A14, SLC38A2, SLC38A4, SLC6A19, CLTRN, ACE2	Transport, extracellular
VALt4	2.01499	0.216981	SLC6A14, SLC6A19, CLTRN, ACE2	Transport, extracellular
ASNt4	1.97008	0.226415	SLC38A1, SLC6A14, SLC38A2, SLC38A4, SLC6A19, CLTRN, ACE2	Transport, extracellular
r1764	1.937	0.235849	SLC7A6	Transport, extracellular
PYDAMK	1.92259	0.245283	PDXK	Vitamin B6 metabolism
ILEt4	1.91694	0.254717	SLC6A14, SLC6A19, CLTRN, ACE2	Transport, extracellular
THRGLNNaEx	1.90762	0.264151	SLC1A5	Transport, extracellular
r1603	1.88577	0.273585	SLC7A5	Transport, extracellular
r1886	1.87587	0.283019	SLC7A6	Transport, extracellular
r1854	1.84255	0.292453	SLC7A6	Transport, extracellular
SERGLNNaEx	1.81715	0.301887	SLC1A5	Transport, extracellular
r1766	1.81352	0.311321	SLC7A6	Transport, extracellular
r1899	1.80581	0.320755	SLC7A6	Transport, extracellular
r1871	1.7865	0.330189	SLC7A6	Transport, extracellular
GUAD	1.73886	0.339623	GDA	Purine catabolism
ASNGLNNaEx	1.72752	0.349057	SLC1A5	Transport, extracellular
LEUt4	1.6288	0.358491	SLC38A1, SLC7A3, SLC3A2, SLC7A2, SLC7A1, SLC6A14, SLC38A4, SLC6A19, CLTRN, ACE2	Transport, extracellular
r1720	1.60181	0.367925	SLC7A6	Transport, extracellular
r1841	1.56924	0.377358	SLC7A6	Transport, extracellular
HMR_2281	1.52344	0.386792	SCD, SCD5	Fatty acid synthesis
r1578	1.5234	0.396226	SLC7A5	Transport, extracellular
HYPOE	1.46148	0.40566	PDXP	Vitamin B6 metabolism
r1809	1.26821	0.415094	SLC7A6	Transport, extracellular
KCC2t	1.21958	0.424528	SLC12A4, SLC12A7, SLC12A6	Transport, extracellular
NH4tb	1.19688	0.433962		Transport, extracellular
CRNtuNa	1.17489	0.443396	SLC22A5	Transport, extracellular
PYDXNK	1.16172	0.45283	PDXK	Vitamin B6 metabolism
1a_25VITD2Hm	1.12106	0.462264		Vitamin D metabolism
NADN	1.10406	0.471698		NAD metabolism
r1811	1.06931	0.481132	SLC7A6	Transport, extracellular
r1585	1.05452	0.490566	SLC7A5	Transport, extracellular
EX_1a25dhvitd2[e]	0.964523	0.5		Exchange/demand reaction
1A25HVITD2tm	0.964523	0.509434		Transport, mitochondrial
1A25HVITD2t	0.964523	0.518868		Transport, extracellular
EX_ncam[e]	0.925816	0.528302		Exchange/demand reaction
GMPtn	0.814508	0.537736		Transport, nuclear
PDE4n	0.814508	0.54717	PDE9A	Nucleotide interconversion
35CGMPtn	0.814508	0.556604		Transport, nuclear
r1580	0.783835	0.566038	SLC7A5	Transport, extracellular
EX_1mncam[e]	0.776938	0.575472		Exchange/demand reaction
NNMT	0.776938	0.584906	NNMT	NAD metabolism
CRNt	0.730266	0.59434	SLC22A5	Transport, extracellular
C204CPT2	0.708429	0.603774	CPT2	Fatty acid oxidation
SERATB0tc	0.679678	0.613208	SLC6A14	Transport, extracellular
ASNATB0tc	0.671724	0.622642	SLC6A14	Transport, extracellular
THRATB0tc	0.65445	0.632075	SLC6A14	Transport, extracellular
CRNATBtc	0.652345	0.641509	SLC6A14	Transport, extracellular
FBA2	0.624537	0.650943	ALDOA, ALDOB, ALDOC	Fructose and mannose metabolism
KHK	0.624537	0.660377	KHK	Fructose and mannose metabolism
XOLTRI25tc	0.580212	0.669811		Transport, endoplasmic reticular
XOLTRI25te	0.580212	0.679245		Transport, extracellular
EX_xoltri25[e]	0.580212	0.688679		Exchange/demand reaction
P4507B11r	0.580212	0.698113	CYP7B1	Bile acid synthesis
PHEATB0tc	0.552818	0.707547	SLC6A14	Transport, extracellular
ILEATB0tc	0.541735	0.716981	SLC6A14	Transport, extracellular
NKCC2t	0.527209	0.726415	SLC12A1, SLC12A2	Transport, extracellular
VALATB0tc	0.500468	0.735849	SLC6A14	Transport, extracellular
TMDPP	0.485424	0.745283	TYMP	Pyrimidine catabolism
UGLT	0.473888	0.754717	GALT	Galactose metabolism
TAGAT_Dt	0.473367	0.764151		Transport, extracellular
EX_tagat_D[e]	0.473367	0.773585		Exchange/demand reaction
EX_gq1balpha_hs[e]	0.467657	0.783019		Exchange/demand reaction
GQ1BALPHAte	0.467657	0.792453		Transport, extracellular
HMR_0848	0.465101	0.801887	ST6GALNAC6	Glycosphingolipid metabolism
EX_nad[e]	0.464159	0.811321		Exchange/demand reaction
NNATn	0.462766	0.820755	NMNAT1	NAD metabolism
NICRNTtn	0.462766	0.830189		Transport, nuclear
1MNCAMt	0.454715	0.839623		Transport, extracellular
LEUATB0tc	0.426577	0.849057	SLC6A14	Transport, extracellular
B3GALT5g	0.424979	0.858491	B3GALT5	Sphingolipid metabolism
HMR_0200	0.422048	0.867925	ACSL4, ACSBG1, ACSL3, ACSBG2, SLC27A2, ACSL1, ACSL6, ACSL5	Fatty acid synthesis
TRIODTHYSULT	0.403954	0.877358	SULT1A1, SULT1A3	Tyrosine metabolism
TRPt4	0.397761	0.886792	SLC6A14, SLC6A19, CLTRN, ACE2	Transport, extracellular
TTDCEAc	0.393695	0.896226	ACOT1	Fatty acid oxidation
DESAT14_9	0.393695	0.90566	FADS2	Fatty acid synthesis
LYSt4	0.381706	0.915094	SLC6A14, SLC22A5	Transport, extracellular
ALAt4	0.380758	0.924528	SLC38A2, SLC7A2, SLC6A14, SLC7A1, SLC38A1, SLC38A4, SLC7A3, SLC6A19, CLTRN, ACE2	Transport, extracellular
GUACYC	0.379061	0.933962	GUCY1A2, GUCY1B1, NPR2, GUCY1A1, GUCY1B2, GUCY2F, GUCY2C, NPR1, GUCY2D	Nucleotide interconversion
HISt4	0.367542	0.943396	SLC6A14, SLC38A2	Transport, extracellular
25HVITD3c	0.362195	0.95283	CYP27B1	Vitamin D metabolism
KHK2	0.360314	0.962264	KHK	Glyoxylate and dicarboxylate metabolism
FBA4	0.360314	0.971698	ALDOA, ALDOB, ALDOC	Glyoxylate and dicarboxylate metabolism
r1985	0.354741	0.981132	SLC7A6	Transport, extracellular
XOLTRI27tc	0.352311	0.990566		Transport, endoplasmic reticular
P4507B12r	0.352311	1	CYP7B1	Bile acid synthesis
r1824	0.346593	1.00943	SLC7A6	Transport, extracellular
r1779	0.337535	1.01887	SLC7A6	Transport, extracellular
r1980	0.331165	1.0283	SLC7A6	Transport, extracellular
r1970	0.323842	1.03774	SLC7A6	Transport, extracellular
DNADtn	0.323795	1.04717		Transport, nuclear
ORNtiDF	0.321317	1.0566	SLC7A2, SLC7A1, SLC7A3	Transport, extracellular
r1570	0.321038	1.06604	SLC7A5	Transport, extracellular
ALAPAT4te	0.319637	1.07547	SLC36A4	Transport, extracellular
r1579	0.317987	1.08491	SLC7A5	Transport, extracellular
r1977	0.314968	1.09434	SLC7A6	Transport, extracellular
r1749	0.310934	1.10377	SLC7A6	Transport, extracellular
TYRt4	0.302918	1.11321	SLC6A14, SLC6A19, CLTRN, ACE2	Transport, extracellular
r1867	0.302251	1.12264	SLC7A6	Transport, extracellular
PROt4	0.301666	1.13208	SLC38A4, SLC38A1, SLC38A2, SLC6A19, CLTRN, ACE2	Transport, extracellular
PROPAT4te	0.301283	1.14151	SLC36A4	Transport, extracellular
r1890	0.289784	1.15094	SLC7A6	Transport, extracellular
r1930	0.289399	1.16038	SLC7A6	Transport, extracellular
ARGt4	0.28738	1.16981	SLC6A14	Transport, extracellular
r1882	0.285979	1.17925	SLC7A6	Transport, extracellular
HC00319t2	0.280548	1.18868		Transport, extracellular
r1770	0.28011	1.19811	SLC7A6	Transport, extracellular
HMR_8761	0.27945	1.20755	KHK	Galactose metabolism
HMR_8762	0.279368	1.21698	ALDOC, ALDOB, ALDOA	Galactose metabolism
r1967	0.277674	1.22642	SLC7A6	Transport, extracellular
HIStiDF	0.275668	1.23585	SLC38A4	Transport, extracellular
r1983	0.273655	1.24528	SLC7A6	Transport, extracellular
LYStiDF	0.272063	1.25472	SLC7A1, SLC7A2, SLC38A4, SLC7A3	Transport, extracellular
r1982	0.268436	1.26415	SLC7A6	Transport, extracellular
ASNCYSNaEx	0.26659	1.27358	SLC1A5	Transport, extracellular
TRPt	0.265145	1.28302	SLC36A4, SLC16A10	Transport, extracellular
SERCYSNaEx	0.262027	1.29245	SLC1A4, SLC1A5	Transport, extracellular
THRCYSNaEx	0.261968	1.30189	SLC1A4, SLC1A5	Transport, extracellular
r1883	0.26115	1.31132	SLC7A6	Transport, extracellular
r1616	0.260457	1.32075	SLC7A5	Transport, extracellular
HMR_3245	0.258146	1.33491	HADHA, ECHS1	Fatty acid oxidation
HMR_3246	0.258146	1.33491	HSD17B10, HADHA, HADH	Fatty acid oxidation
HMR_3247	0.258146	1.34906	HADHA, HADHB, ACAA2	Fatty acid oxidation
HMR_3244	0.258146	1.35849	ACADVL, ACADL, ACADM, ACAD9	Fatty acid oxidation
EX_adprbp[e]	0.257925	1.36792		Exchange/demand reaction
r1646	0.254021	1.37736	SLC7A5	Transport, extracellular
r0130	0.251079	1.38679	GGT5, GGT1, GGTLC1, GGT2, LOC102724197, GGT7, GGT6, GGTLC2	Glutathione metabolism
r1877	0.248854	1.39623	SLC7A6	Transport, extracellular
MCDm	0.24764	1.40566	MLYCD	Fatty acid oxidation
CYStec	0.247202	1.41509	SLC43A2	Transport, extracellular
CYSt4	0.246441	1.42453	SLC6A14, SLC38A2, SLC6A19, CLTRN, ACE2	Transport, extracellular
r1751	0.245457	1.43396	SLC7A6	Transport, extracellular
RE0937E	0.244977	1.4434	ACE2	Miscellaneous
EX_CE2916[e]	0.244977	1.45755		Exchange/demand reaction
EX_CE4723[e]	0.244977	1.45755		Exchange/demand reaction
r1769	0.24182	1.4717	SLC7A6	Transport, extracellular
r2514e	0.24097	1.48113		Transport, extracellular
r1928	0.239464	1.49057	SLC7A6	Transport, extracellular
GLYt4	0.238726	1.5	SLC38A1, SLC6A14, SLC38A2, SLC38A4, SLC6A19, CLTRN, ACE2	Transport, extracellular
r1981	0.238402	1.50943	SLC7A6	Transport, extracellular
r1931	0.237668	1.51887	SLC7A6	Transport, extracellular
r1762	0.235391	1.5283	SLC7A6	Transport, extracellular
r1553	0.233289	1.53774	SLC7A5	Transport, extracellular
r1717	0.231509	1.54717	SLC7A6	Transport, extracellular
r1990	0.231071	1.5566	SLC7A6	Transport, extracellular
r1978	0.230992	1.56604	SLC7A6	Transport, extracellular
r1971	0.227177	1.57547	SLC7A6	Transport, extracellular
r1860	0.220651	1.58491	SLC7A6	Transport, extracellular
r1986	0.220395	1.59434	SLC7A6	Transport, extracellular
r1852	0.217308	1.60377	SLC7A6	Transport, extracellular
r1897	0.21591	1.61321	SLC7A6	Transport, extracellular
r1837	0.215153	1.62264	SLC7A6	Transport, extracellular
r1975	0.213677	1.63208	SLC7A6	Transport, extracellular
HDCEAtr	0.213591	1.64151	SLC27A2	Transport, extracellular
DM_1a2425thvitd2[m]	0.213411	1.65094		Exchange/demand reaction
r1861	0.211411	1.66038	SLC7A6	Transport, extracellular
ARGtD	0.207756	1.66981	SLC7A1, SLC7A2, SLC7A3	Transport, extracellular
r1554	0.203202	1.67925	SLC7A5	Transport, extracellular
NADPN	0.202814	1.68868		NAD metabolism
r1892	0.201559	1.69811	SLC7A6	Transport, extracellular
THRALANaEx	0.201015	1.70755	SLC1A4, SLC1A5	Transport, extracellular
r1620	0.199201	1.71698	SLC7A5	Transport, extracellular
r1589	0.195993	1.72642	SLC7A5	Transport, extracellular
HMR_4664	0.195773	1.73585		Purine synthesis
r1973	0.195093	1.74528	SLC7A6	Transport, extracellular
r1889	0.194796	1.75472	SLC7A6	Transport, extracellular
GMPS2	0.193787	1.76415	GMPS	Nucleotide interconversion
r1979	0.193552	1.77358	SLC7A6	Transport, extracellular
r1988	0.190721	1.78302	SLC7A6	Transport, extracellular
r1968	0.190031	1.79245	SLC7A6	Transport, extracellular
r1984	0.181567	1.80189	SLC7A6	Transport, extracellular
r1613	0.18156	1.81132	SLC7A5	Transport, extracellular
r1763	0.180759	1.82075	SLC7A6	Transport, extracellular
SERALANaEx	0.180283	1.83019	SLC1A4, SLC1A5	Transport, extracellular
TYRATB0tc	0.176825	1.83962	SLC6A14	Transport, extracellular
r2471	0.175764	1.84906	SLC36A1	Transport, extracellular
HMR_9191	0.175727	1.85849	SLC7A10, SLC3A2	Transport, extracellular
r1874	0.175418	1.86792	SLC7A6	Transport, extracellular
r1721	0.17489	1.87736	SLC7A6	Transport, extracellular
HMR_9605	0.174531	1.88679	SLC38A5	Transport, extracellular
HDD2CRNte2	0.172641	1.89623	SLC22A5, SLC1A5	Transport, extracellular
r1771	0.170666	1.90566	SLC7A6	Transport, extracellular
r1887	0.167601	1.91509	SLC7A6	Transport, extracellular
ALAGLNNaEx	0.166604	1.92453	SLC1A5	Transport, extracellular
HMR_2634	0.165221	1.93396	SLC22A9, SLC22A1, SLC25A20, SLC25A29, SLC22A4	Transport, mitochondrial
EX_thym[e]	0.165172	1.9434		Exchange/demand reaction
THYMt	0.165172	1.95283	SLC29A2	Transport, extracellular
r1723	0.164734	1.96226	SLC7A6	Transport, extracellular
r1651	0.163083	1.9717	SLC7A5	Transport, extracellular
r1768	0.162441	1.98113	SLC7A6	Transport, extracellular
LYSATB0tc	0.158122	1.99057	SLC6A14	Transport, extracellular
r1633	0.158057	2	SLC7A5	Transport, extracellular
TRPATB0tc	0.158023	2.00943	SLC6A14	Transport, extracellular
O2Stm	0.157868	2.01887		Transport, mitochondrial
SPODMm	0.157683	2.0283	SOD2	ROS detoxification
r1898	0.154904	2.03774	SLC7A6	Transport, extracellular
r1726	0.154879	2.04717	SLC7A6	Transport, extracellular
r1872	0.154459	2.0566	SLC7A6	Transport, extracellular
r1544	0.154314	2.06604	SLC7A5	Transport, extracellular
r1767	0.151767	2.07547	SLC7A6	Transport, extracellular
r1969	0.151712	2.08491	SLC7A6	Transport, extracellular
25HVITD2tin_m	0.151032	2.09434		Transport, mitochondrial
FACOAL150	0.150665	2.10377	ACSL4, ACSL1, ACSL3	Fatty acid oxidation
r1929	0.149582	2.11321	SLC7A6	Transport, extracellular
HMR_9593	0.147947	2.12264	SLC6A14, SLC6A9	Transport, extracellular
r2436	0.14748	2.13208	SLC25A20	Transport, mitochondrial
r1548	0.146841	2.14151	SLC7A5	Transport, extracellular
SIAT4Bg	0.146271	2.15094	ST3GAL2	Sphingolipid metabolism
r1650	0.146015	2.16038	SLC7A5	Transport, extracellular
r1615	0.145138	2.16981	SLC7A5	Transport, extracellular
ACCOACm	0.144916	2.17925	ACACB	Fatty acid oxidation
ASNALANaEx	0.144316	2.18868	SLC1A5	Transport, extracellular
r1559	0.144055	2.19811	SLC7A5	Transport, extracellular
r1847	0.142402	2.20755	SLC7A6	Transport, extracellular
r1621	0.140818	2.21698	SLC7A5	Transport, extracellular
sink_nadp[c]	0.13795	2.22642		Exchange/demand reaction
HMR_0256	0.136348	2.23585	ACOT7, ACOT2, BAAT, ACOT4, ACOT1, ACOT6, LOC344967	Fatty acid oxidation
r1807	0.130535	2.24528	SLC7A6	Transport, extracellular
NCAMUP	0.129835	2.25472		Transport, extracellular
ALAATB0tc	0.128693	2.26415	SLC6A14	Transport, extracellular
LKYNRtr2	0.128305	2.27358	SLC7A8	Transport, extracellular
r1815	0.127668	2.28302	SLC7A6	Transport, extracellular
r1844	0.127103	2.29245	SLC7A6	Transport, extracellular
r1842	0.126568	2.30189	SLC7A6	Transport, extracellular
r0737	0.126477	2.31132	GLB1	Miscellaneous
EX_HC01440[e]	0.126477	2.32075		Exchange/demand reaction
B3GALT3g	0.125075	2.33019	B3GALNT1	Sphingolipid metabolism
CYSGLUexR	0.124648	2.33962	SLC3A2, SLC7A10, SLC7A5	Transport, extracellular
r1648	0.121512	2.34906	SLC7A5	Transport, extracellular
ARGATB0tc	0.118898	2.35849	SLC6A14	Transport, extracellular
HMR_2982	0.116832	2.36792	ACSL4, ACSBG1, ACSL3, ACSBG2, SLC27A2, ACSL1, ACSL6, ACSL5	Fatty acid synthesis
HPDCACRNt	0.115967	2.37736	SLC25A20	Fatty acid oxidation
SERDGLYexR	0.114789	2.38679	SLC7A10, SLC3A2	Transport, extracellular
H2CO3Dm	0.114294	2.39623	CA5A, CA5B	Miscellaneous
r1622	0.113908	2.40566	SLC7A5	Transport, extracellular
r1551	0.112039	2.41509	SLC7A5	Transport, extracellular
r1960	0.111751	2.42453	SLC7A6	Transport, extracellular
HC00319t1	0.111193	2.43396		Transport, extracellular
A4GALTg	0.110233	2.4434	A4GALT	Sphingolipid metabolism
r1885	0.109742	2.45283	SLC7A6	Transport, extracellular
GD1Atg	0.109252	2.46226		Transport, golgi apparatus
r0596	0.10904	2.4717	HIBCH	CoA synthesis
HMR_9803	0.10904	2.48113		Propanoate metabolism
HMR_9804	0.10904	2.49057	HSD17B14, HSD3B7, DHRS2, HTATIP2, HSD17B8, RDH10, MDH1B, RDH12, CBR4, CTBP1, RDH13, BDH2, HSD11B1L, SDR9C7, SDR16C5, HSD11B2, SDR42E2, SDR42E1, WWOX, AKR1C1, AKR1C8P, ADH5, AKR1B10, HSD17B11, AKR1C4, AKR1B15, RDH14	Propanoate metabolism
TRIOK	0.10791	2.5		Fructose and mannose metabolism
XOLTRI27te	0.106568	2.50943		Transport, extracellular
EX_xoltri27[e]	0.106568	2.51887		Exchange/demand reaction
CRNrtx	0.10484	2.5283		Transport, peroxisomal
URCANt	0.103275	2.53774		Transport, extracellular
EX_urcan[e]	0.103275	2.54717		Exchange/demand reaction
ADAe	0.102823	2.5566	ADA	Purine catabolism
THMDt5le	0.101661	2.56604	SLC28A3	Transport, extracellular
r1893	0.100008	2.57547	SLC7A6	Transport, extracellular
sink_retfa[c]	0.0996329	2.58491		Exchange/demand reaction
r1673	0.0995285	2.59434	SLC7A6	Transport, extracellular
CYSATB0tc	0.0994307	2.60377	SLC6A14	Transport, extracellular
EX_HC00460[e]	0.0967579	2.61321		Exchange/demand reaction
HMR_4702	0.0967579	2.62264		Tyrosine metabolism
HC00460te	0.0967579	2.63208		Transport, extracellular
r0558	0.0967579	2.64151		Miscellaneous
r1846	0.0963675	2.65094	SLC7A6	Transport, extracellular
HMR_0324	0.0937301	2.66038	ACOT7, ACOT2, BAAT, ACOT4, ACOT1, ACOT6, LOC344967	Fatty acid oxidation
r1772	0.0912846	2.66981	SLC7A6	Transport, extracellular
THRASNNaEx	0.0881347	2.67925	SLC1A5	Transport, extracellular
r1957	0.0810944	2.68868	SLC7A6	Transport, extracellular
r1660	0.0796425	2.69811	SLC7A5	Transport, extracellular
FACOAL170	0.0794201	2.70755	ACSL4, ACSL1, ACSL3	Fatty acid oxidation
CYSGLNNaEx	0.0751965	2.71698	SLC1A5	Transport, extracellular
O2St	0.0744658	2.72642		Transport, extracellular
RDH2a	0.0717139	2.73585	SDR16C5, RDH13, RDH12, RDH11, RDH14, RDH8	Vitamin A metabolism
UGALNACtg	0.0701698	2.74528	SLC35A2	Transport, golgi apparatus
r1895	0.0687988	2.75472	SLC7A6	Transport, extracellular
HMR_0847	0.0677861	2.76415	NEU2, NEU3, NEU4, NEU1	Glycosphingolipid metabolism
EX_o2s[e]	0.0674661	2.77358		Exchange/demand reaction
sink_11_cis_retfa[c]	0.0671188	2.78302		Exchange/demand reaction
r1624	0.0663516	2.79245	SLC7A5	Transport, extracellular
r1808	0.0632732	2.80189	SLC7A6	Transport, extracellular
r1653	0.0630529	2.81132	SLC7A5	Transport, extracellular
FBA	0.0616684	2.82075	ALDOA, ALDOC, ALDOB	Glycolysis/gluconeogenesis
r1816	0.0604008	2.83019	SLC7A6	Transport, extracellular
C8CRNe	0.0567996	2.83962		Fatty acid oxidation
EX_c8crn[e]	0.0567996	2.84906		Exchange/demand reaction
r1814	0.0556345	2.85849	SLC7A6	Transport, extracellular
r1765	0.0555949	2.86792	SLC7A6	Transport, extracellular
EX_gq1b_hs[e]	0.0554113	2.87736		Exchange/demand reaction
r1594	0.0545572	2.88679	SLC7A5	Transport, extracellular
THRSERNaEx	0.0543699	2.89623	SLC1A4, SLC1A5	Transport, extracellular
HMR_9802	0.0543288	2.90566	GLS2	Glutamate metabolism
EX_his_L[e]	0.0538602	2.91509		Exchange/demand reaction
DADAe	0.0534594	2.92453	ADA	Nucleotide interconversion
r1774	0.0508956	2.93396	SLC7A6	Transport, extracellular
PUNP7	0.0508449	2.9434	PNP	Nucleotide interconversion
NCKt	0.0502179	2.95283	SLC24A4, SLC24A3, SLC24A1, SLC24A2	Transport, extracellular
HPDCAt	0.0501626	2.96226		Transport, extracellular
GLUt6	0.0500711	2.9717	SLC1A6, SLC1A1, SLC1A3, SLC1A2, SLC1A7	Transport, extracellular
r0407	0.049881	2.98113	ALDOC, ALDOB, ALDOA	Miscellaneous
r1812	0.0497895	2.99057	SLC7A6	Transport, extracellular
r1642	0.0484943	3	SLC7A5	Transport, extracellular
EX_lys_L[e]	0.0478056	3.00943		Exchange/demand reaction
EX_thymd[e]	0.0475949	3.01887		Exchange/demand reaction
r1863	0.0473701	3.0283	SLC7A6	Transport, extracellular
RE3566C	0.0468078	3.03774		Eicosanoid metabolism
r1596	0.046643	3.04717	SLC7A5	Transport, extracellular
PROt2r	0.0463124	3.0566	SLC36A2, SLC36A1	Transport, extracellular
TMDOATtev	0.0458848	3.06604		Drug metabolism
C4CRNe	0.0454553	3.07547		Fatty acid oxidation
EX_c4crn[e]	0.0454553	3.08491		Exchange/demand reaction
EX_glnasngln[e]	0.0444148	3.09434		Exchange/demand reaction
GLNASNGLNt	0.0444148	3.10377	SLC15A1, SLC15A2	Transport, extracellular
GLNASNGLNr	0.0444148	3.11321		Peptide metabolism
C2tcx	0.0435704	3.12264	SLC25A20	Transport, peroxisomal
HMR_0854	0.0422021	3.13208	ST8SIA1	Glycosphingolipid metabolism
EX_drib[e]	0.0412701	3.14151		Exchange/demand reaction
DRIBt	0.0412701	3.15094		Transport, extracellular
THMDt4	0.0412515	3.16038	SLC28A1, SLC28A3	Transport, extracellular
CTPS2	0.0412026	3.16981	CTPS1, CTPS2	Pyrimidine synthesis
2DR1PP	0.0405381	3.17925		Pyrimidine catabolism
HMR_2295	0.040528	3.18868	SCD, SCD5	Fatty acid synthesis
FAOXC14DCC12DCx	0.0400889	3.19811	ACOX1, EHHADH, HSD17B4, ACAA1	Fatty acid oxidation
FAOXC16DCC14DCx	0.0400889	3.20755	ACOX1, EHHADH, HSD17B4, ACAA1	Fatty acid oxidation
HEXDICOAACBPx	0.0400889	3.21698	DBI	Fatty acid oxidation
DM_adprbp[c]	0.0393854	3.22642		Exchange/demand reaction
r1654	0.0389737	3.23585	SLC7A5	Transport, extracellular
UDPG4E	0.0385924	3.24528	GALE	Galactose metabolism
RE1303C	0.0384984	3.25472		Vitamin D metabolism
DHAPtr	0.0384704	3.26415		Transport, extracellular
r1611	0.0375551	3.27358	SLC7A5	Transport, extracellular
ANTHte	0.0372674	3.28302		Transport, extracellular
EX_anth[e]	0.0372674	3.29245		Exchange/demand reaction
EX_HC02203[e]	0.03696	3.30189		Exchange/demand reaction
EX_citr_L[e]	0.0365142	3.31132		Exchange/demand reaction
PDXPP	0.0364067	3.32075	PDXP	Vitamin B6 metabolism
r1625	0.0362828	3.33019	SLC7A5	Transport, extracellular
r1493	0.0361818	3.33962		Transport, extracellular
r0475	0.0361779	3.34906	RRM2B, RRM1, RRM2	Nucleotide interconversion
INSt5le	0.0359571	3.35849	SLC28A3	Transport, extracellular
ASNASNARGt	0.0359191	3.36792	SLC15A1, SLC15A2	Transport, extracellular
EX_asnasnarg[e]	0.0359191	3.37736		Exchange/demand reaction
ASNASNARGr	0.0359191	3.38679		Peptide metabolism
CRNCARtp	0.0357882	3.39623	CRAT	Transport, peroxisomal
HMR_0267	0.0349855	3.40566	ACSL4, ACSBG1, ACSL3, ACSBG2, SLC27A2, ACSL1, ACSL6, ACSL5	Fatty acid synthesis
r1959	0.0349769	3.41509	SLC7A6	Transport, extracellular
HMR_2857	0.0348796	3.42453	SLC22A5	Transport, endoplasmic reticular
RE3114R	0.0348796	3.43396	SLC27A2, ACSL4, ACSL3, ACSL1, ACSL5, ACSL6	Fatty acid oxidation
HMR_2859	0.0348796	3.4434	CRAT	Transport, endoplasmic reticular
RAI1	0.0346016	3.45283		Vitamin A metabolism
HMR_0354	0.0345109	3.46226	ACOT7, ACOT2, BAAT, ACOT4, ACOT1, ACOT6, LOC344967	Fatty acid oxidation
HDCECRNte	0.0344925	3.4717	SLC22A5	Transport, extracellular
RE3567C	0.0337884	3.48113		Eicosanoid metabolism
EX_56dthm[e]	0.0324105	3.49057		Exchange/demand reaction
PMTCRNte	0.032284	3.5	SLC22A5	Transport, extracellular
r1855	0.0319211	3.50943	SLC7A6	Transport, extracellular
LNLCCRNNAt	0.0311668	3.51887		Transport, extracellular
STCRNte	0.0306781	3.5283	SLC22A5	Transport, extracellular
SO4CLtex2	0.0301666	3.53774	SLC26A6	Transport, extracellular
C180CPT2	0.0296322	3.54717	CPT2	Fatty acid oxidation
PCRNte	0.0292146	3.5566	SLC22A5	Transport, extracellular
HMR_1762	0.0291776	3.56604	CYP27A1	Bile acid synthesis
HMR_1765	0.0291776	3.57547	CYP7B1	Bile acid synthesis
HMR_1764	0.0291776	3.58491		Transport, mitochondrial
r1908	0.0286587	3.59434	SLC7A6	Transport, extracellular
GGH_5DHFe	0.028014	3.60377	GGH	Folate metabolism
EX_dhf[e]	0.028014	3.61321		Exchange/demand reaction
LNELDCCRNte	0.0277736	3.62264	SLC22A5	Transport, extracellular
EX_10fthf[e]	0.0277134	3.63208		Exchange/demand reaction
GGH_10FTHF5GLUe	0.0277134	3.64151	GGH	Folate metabolism
EX_dhap[e]	0.0275832	3.65094		Exchange/demand reaction
r1900	0.0267978	3.66038	SLC7A6	Transport, extracellular
sink_retinol[c]	0.0263507	3.66981		Exchange/demand reaction
r0394	0.0262943	3.67925	XDH	Nucleotide interconversion
PHEACGLNt	0.0262743	3.68868		Transport, extracellular
EX_pheacgln[e]	0.0262743	3.69811		Exchange/demand reaction
PHACCOAGLNAC	0.0262743	3.70755		Phenylalanine metabolism
sink_cys_L[c]	0.02625	3.71698		Exchange/demand reaction
ST6GALNAC62	0.0261578	3.72642	ST6GALNAC6	Sphingolipid metabolism
r0330	0.0259199	3.73585		Pyrimidine catabolism
DM_n5m2masn_g_	0.0257064	3.74528		Exchange/demand reaction
GLYC_Rt	0.0255599	3.75472		Transport, extracellular
EX_glyc_R[e]	0.0255599	3.76415		Exchange/demand reaction
LNLNCGCRNt	0.0255019	3.77358	SLC25A20	Fatty acid oxidation
HMR_6747	0.0250802	3.78302	MAOB, MAOA	Phenylalanine metabolism
DESAT18_8	0.0241863	3.79245	FADS2	Fatty acid synthesis
GALGT3	0.0240181	3.80189	B4GALNT1	Sphingolipid metabolism
ST3GAL23g	0.0240181	3.81132	ST3GAL2	Sphingolipid metabolism
B3GALT43g	0.0240181	3.82075	B3GALT4	Sphingolipid metabolism
C160CPT2	0.0239584	3.83019	CPT2, CPT1A	Fatty acid oxidation
C204CRNt	0.0238886	3.83962	SLC25A20	Fatty acid oxidation
GLUPROASCT1	0.023536	3.84906	SLC1A4	Transport, extracellular
TYRCYSGLYr	0.0229873	3.85849		Peptide metabolism
TYRCYSGLYt	0.0229873	3.86792	SLC15A1, SLC15A2	Transport, extracellular
EX_tyrcysgly[e]	0.0229873	3.87736		Exchange/demand reaction
GF6PTA	0.0229436	3.88679	GFPT1, GFPT2	Aminosugar metabolism
r1045	0.0228226	3.89623	SLC28A2, SLC28A3	Transport, extracellular
EX_glyclt[e]	0.0224218	3.90566		Exchange/demand reaction
GLYCLTtd	0.0224218	3.91509		Transport, extracellular
XANtx	0.0223476	3.92453		Transport, peroxisomal
EX_acac[e]	0.0221903	3.93396		Exchange/demand reaction
sink_gly[c]	0.0219237	3.9434		Exchange/demand reaction
HMR_4263	0.0216806	3.95283	NUDT12	NAD metabolism
EX_hpdca[e]	0.0216043	3.96226		Exchange/demand reaction
HMR_2655	0.0214934	3.9717	SLC22A9, SLC22A1, SLC25A20, SLC25A29, SLC22A4	Transport, mitochondrial
RE2069C	0.021113	3.98113		Eicosanoid metabolism
EX_glyald[e]	0.0207258	3.99057		Exchange/demand reaction
GLYALDtr	0.0207258	4		Transport, extracellular
XYLUDte	0.0206092	4.00943		Transport, extracellular
EX_xylu_D[e]	0.0206092	4.01887		Exchange/demand reaction
G5SADrm	0.0204924	4.0283		Arginine and proline metabolism
FAOXC12C10m	0.0204567	4.03774	ACADM, ECHS1, HADH, ACAA2	Fatty acid oxidation
EX_hiscyscys[e]	0.0201504	4.04717		Exchange/demand reaction
HISCYSCYSr	0.0201504	4.0566		Peptide metabolism
HISCYSCYSt	0.0201504	4.06604	SLC15A1, SLC15A2	Transport, extracellular
sink_lnlncgcoa[c]	0.0201232	4.07547		Exchange/demand reaction
r1822	0.0199184	4.08491	SLC7A6	Transport, extracellular
UREAt	0.0196633	4.09434	SLC5A1, SLC14A1, SLC5A5, SLC14A2	Transport, extracellular
r1775	0.0194799	4.10377	SLC7A6	Transport, extracellular
GALt2_2	0.0194232	4.11321	SLC5A1	Transport, extracellular
EX_hdd2crn[e]	0.0190568	4.12264		Exchange/demand reaction
MAOLNOR	0.0187157	4.13208	MAOA, MAOB	Tyrosine metabolism
FAOXC182806m	0.0186617	4.14151	ACADM, ACADS	Fatty acid oxidation
r1005	0.0185031	4.15094		Transport, mitochondrial
r0432	0.0185031	4.16038	CPT1A, CPT2	Fatty acid oxidation
GCALDD	0.0184289	4.16981	ALDH3A1, ALDH9A1, ALDH1A2, ALDH3A2, ALDH3B2, ALDH3B1, ALDH1A1, ALDH7A1, ALDH1A3	Glyoxylate and dicarboxylate metabolism
RE3132R	0.0181392	4.17925	SLC27A2, ACSL4, ACSL3, ACSL1, ACSL5, ACSL6	Fatty acid oxidation
FAOXC170m	0.0181363	4.18868	ACADM	Fatty acid oxidation
GLYCK2	0.0180381	4.19811		Glyoxylate and dicarboxylate metabolism
CYSGLYPTASEe_1	0.0178954	4.20755		Tyrosine metabolism
r1950	0.0177881	4.21698	SLC7A6	Transport, extracellular
GGH_10FTHF6GLUe	0.0174179	4.22642	GGH	Folate metabolism
FAOXC150m	0.0174108	4.23585	ACADS, ACADM	Fatty acid oxidation
RADH4	0.0173456	4.24528		Vitamin A metabolism
GGH_6DHFe	0.0173157	4.25472	GGH	Folate metabolism
r1830	0.0172644	4.26415	SLC7A6	Transport, extracellular
34DHXMANDACOX_NADP_	0.0172257	4.27358	ALDH3B1, ALDH3B2	Tyrosine metabolism
TPI	0.0171995	4.28302	TPI1, TPI1P2	Glycolysis/gluconeogenesis
3MOX4HOXPGALDOX	0.0171133	4.29245	ALDH3B2, ALDH1A3, ALDH3B1, ALDH3A1	Tyrosine metabolism
r2435	0.0171045	4.30189	SLC25A20	Transport, mitochondrial
GGH_5THFe	0.0170414	4.31132	GGH	Folate metabolism
CSNAT2m	0.0170252	4.32075	CRAT	Fatty acid oxidation
HMR_8582	0.016869	4.33019	LYZL1, AMY1B, AMY1C, AMY1A, AMY2B, AMY2A	Starch and sucrose metabolism
GALOR	0.0168255	4.33962	AKR1B1, AKR1A1	Galactose metabolism
GALTt	0.0168255	4.34906		Transport, extracellular
EX_galt[e]	0.0168255	4.35849		Exchange/demand reaction
HMR_3409	0.0168038	4.36792	ACAA1, HSD17B10, ACADVL, HADHA, ACADL, ACADM, ECHS1, HADHB, HADH, ACAA2, ACAD9	Fatty acid oxidation
HMR_2973	0.0166158	4.37736	ACSL4, ACSBG1, ACSL3, ACSBG2, SLC27A2, ACSL1, ACSL6, ACSL5	Fatty acid synthesis
r0392	0.0164244	4.38679	ALDH3A2, ALDH2, ALDH1B1, ALDH9A1, ALDH7A1	Miscellaneous
r1291	0.0163848	4.39623		Transport, mitochondrial
r1671	0.0163622	4.40566	SLC7A6	Transport, extracellular
EX_M00019[e]	0.0162939	4.41509		Exchange/demand reaction
25VITD3Hm	0.0159369	4.42453	CYP27B1	Vitamin D metabolism
HMR_2127	0.0159369	4.43396		Transport, mitochondrial
NBAHH_ir	0.0157048	4.4434	CNDP1, CNDP2	Beta-Alanine metabolism
HXPRT	0.0156494	4.45283	HPRT1	Nucleotide salvage pathway
EX_gt1b_hs[e]	0.0155259	4.46226		Miscellaneous
RADH3	0.0151407	4.4717		Vitamin A metabolism
GSNt4	0.0151168	4.48113	SLC28A2, SLC28A3	Transport, extracellular
DUTPDPn	0.0150835	4.49057	DUT	Nucleotide interconversion
DUMPtn	0.0150835	4.5		Transport, nuclear
SERASNNaEx	0.0148078	4.50943	SLC1A5	Transport, extracellular
C161CRNt	0.0145957	4.51887	SLC25A20	Fatty acid oxidation
HMR_2679	0.0144981	4.5283	SLC22A9, SLC22A1, SLC25A20, SLC25A29, SLC22A4	Transport, mitochondrial
HDD2CRNte	0.0144704	4.53774		Transport, extracellular
HMR_0853	0.0141809	4.54717	ST8SIA1	Glycosphingolipid metabolism
PTRCARGte	0.0141346	4.5566	SLC3A2, SLC7A7	Transport, extracellular
sink_pydx[c]	0.0141285	4.56604		Exchange/demand reaction
CYTK6	0.0141032	4.57547	CMPK1	Nucleotide interconversion
Htg	0.0139218	4.58491		Transport, golgi apparatus
EX_carn[e]	0.0137894	4.59434		Exchange/demand reaction
FUCGALGBSIDEte	0.0137571	4.60377		Transport, extracellular
FUCGALGBSIDEtg	0.0137571	4.61321		Transport, golgi apparatus
FUT11g	0.0137571	4.62264	FUT1	Sphingolipid metabolism
EX_fucgalgbside_hs[e]	0.0137571	4.63208		Exchange/demand reaction
MGSA	0.0136433	4.64151		Pyruvate metabolism
RE2270E	0.0134907	4.65094	CPA1, CPA2, CPA6, CPA5	Miscellaneous
EX_CE5789[e]	0.0134907	4.66038		Exchange/demand reaction
EX_M01582[e]	0.0134836	4.66981		Exchange/demand reaction
1MNCAMti	0.0133859	4.67925		Transport, extracellular
FAOXC204	0.0132885	4.68868	ACADS, ACADM	Fatty acid oxidation
HMR_0257	0.0132807	4.69811	ABCA1	Transport, extracellular
EX_tetdeca511ac[e]	0.0131889	4.70755		Exchange/demand reaction
TETDECA511ACc	0.0131887	4.71698		Fatty acid oxidation
RE3009C	0.0131222	4.72642	SULT1A3	Methionine and cysteine metabolism
ADSL2	0.0131022	4.73585	ADSL	Purine synthesis
PRASCS	0.0131022	4.74528	PAICS	Purine synthesis
PRAGSr	0.0131022	4.75472	GART	Purine synthesis
GLUPRT	0.0131022	4.76415	PPAT	Purine synthesis
r0666	0.0131022	4.77358	GART	Purine synthesis
AIRCr	0.0131022	4.78302	PAICS	Purine synthesis
GARFT	0.0131022	4.79245	GART	Purine synthesis
PRFGS	0.0131022	4.80189	PFAS	Purine synthesis
HMR_3426	0.0129977	4.81132	ACAA1, HSD17B10, ACADVL, HADHA, ACADL, ACADM, ECHS1, HADHB, HADH, ACAA2, ACAD9	Fatty acid oxidation
HMR_2284	0.0128479	4.82075	SCD, SCD5	Fatty acid synthesis
DESAT18_7	0.0128215	4.83019	FADS2	Fatty acid synthesis
GLYLYSPHEt	0.0126795	4.83962	SLC15A1, SLC15A2	Transport, extracellular
GLYLYSPHEr	0.0126795	4.84906		Peptide metabolism
EX_glylysphe[e]	0.0126795	4.85849		Exchange/demand reaction
INSt4	0.0126504	4.86792	SLC28A2, SLC28A3	Transport, extracellular
r1657	0.0126378	4.87736	SLC7A5	Transport, extracellular
HMR_0325	0.0125421	4.88679	ABCA1	Transport, extracellular
RETH2	0.0125238	4.89623		Vitamin A metabolism
r0434	0.0125023	4.90566	CPT1A, CPT2	Fatty acid oxidation
r0998	0.0125023	4.91509		Transport, endoplasmic reticular
ODECRNte	0.0124855	4.92453	SLC22A5	Transport, extracellular
EX_CE5798[e]	0.0122845	4.93396		Exchange/demand reaction
EX_CE5797[e]	0.0122845	4.9434		Exchange/demand reaction
RE2273E	0.0122845	4.95283	CPA1, CPA2, CPA6, CPA5	Miscellaneous
FAOXC10C8m	0.0121864	4.96226	ACADM, ECHS1, HADH, ACAA2	Fatty acid oxidation
EX_7dhf[e]	0.0121706	4.9717		Exchange/demand reaction
GGH_7DHFe	0.0121706	4.98113	GGH	Folate metabolism
FAOXC140	0.0121508	4.99057	ACADS, ACADM	Fatty acid oxidation
EX_glyc_S[e]	0.012135	5		Exchange/demand reaction
GLYC_St	0.012135	5.00943		Transport, extracellular
HPYRR2x	0.012135	5.01887	LDHC, LDHD, LDHB, LDHAL6A, LDHA, LDHAL6B	Glyoxylate and dicarboxylate metabolism
C226CRNt	0.0120677	5.0283		Fatty acid oxidation
GLUMETHISr	0.0120673	5.03774		Peptide metabolism
EX_glumethis[e]	0.0120673	5.04717		Exchange/demand reaction
GLUMETHISt	0.0120673	5.0566	SLC15A1, SLC15A2	Transport, extracellular
r1670	0.0120563	5.06604	SLC7A6	Transport, extracellular
ACRNte	0.012034	5.07547	SLC22A5	Transport, extracellular
EX_7thf[e]	0.0118922	5.08491		Exchange/demand reaction
GGH_7THFe	0.0118922	5.09434	GGH	Folate metabolism
CYTD	0.0118464	5.10377	CDA, AICDA	Pyrimidine catabolism
GGH_6THFe	0.0117976	5.11321	GGH	Folate metabolism
TALA	0.0116681	5.12264	TALDO1	Pentose phosphate pathway
56DTHMt	0.0116358	5.13208		Transport, extracellular
NMNS	0.0115999	5.14151	NAMPT	NAD metabolism
HMR_2760	0.0115957	5.15094	SLC22A9, SLC22A1, SLC25A20, SLC25A29, SLC22A4	Transport, mitochondrial
LRAT2	0.0115684	5.16038		Vitamin A metabolism
SEBACIDtd	0.0115489	5.16981		Transport, extracellular
EX_sebacid[e]	0.0115489	5.17925		Exchange/demand reaction
GNCORE2t	0.0114025	5.18868		Transport, golgi apparatus
EX_gncore2[e]	0.0114025	5.19811		Exchange/demand reaction
GNCORE2te	0.0114025	5.20755		Transport, extracellular
EICOSTETCRNt	0.011343	5.21698	SLC25A20	Fatty acid oxidation
FAOXC11C9m	0.01134	5.22642	ACADM, ECHS1, HADH, ACAA2	Fatty acid oxidation
FAOXC13C11m	0.01134	5.23585	ACADVL, HADHA, HADHB	Fatty acid oxidation
FAOXC15C13m	0.01134	5.24528	ACADVL, HADHA, HADHB	Fatty acid oxidation
FAOXC5C3x	0.01134	5.25472	ACADS, ECHS1, HADH, ACAA2	Fatty acid oxidation
FAOXC7C5m	0.01134	5.26415	ACADM, ECHS1, HADH, ACAA2	Fatty acid oxidation
FAOXC9C7m	0.01134	5.27358	ACADM, ECHS1, HADH, ACAA2	Fatty acid oxidation
FAS120COA	0.0112719	5.28302	FASN, ELOVL6, ELOVL5, ELOVL2	Fatty acid synthesis
C181CPT2	0.0112271	5.29245	CPT2	Fatty acid oxidation
HMR_1312	0.0112086	5.30189	PTGES3, PTGES2, PTGES	Eicosanoid metabolism
EX_ocdcea[e]	0.0109963	5.31132		Exchange/demand reaction
CMPSAS	0.0109848	5.32075	CMAS	Aminosugar metabolism
GGH_10FTHF7GLUe	0.0107766	5.33019	GGH	Folate metabolism
EX_10fthf7glu[e]	0.0107766	5.33962		Exchange/demand reaction
EX_prostge2[e]	0.0106916	5.34906		Exchange/demand reaction
SALMCOM2	0.0106892	5.35849	COMTD1	Tyrosine metabolism
HMR_8580	0.0106876	5.36792	LYZL1, AMY1B, AMY1C, AMY1A, AMY2B, AMY2A	Starch and sucrose metabolism
CE1273t2	0.0106614	5.37736		Transport, extracellular
r0983	0.0105673	5.38679	SLC27A5	Transport, endoplasmic reticular
r0984	0.0105673	5.39623	SLC27A5	Transport, lysosomal
sink_pmtcoa[c]	0.010454	5.40566		Exchange/demand reaction
HMR_3235	0.0103377	5.41981	HADHA, ECHS1	Fatty acid oxidation
HMR_3236	0.0103377	5.41981	HSD17B10, HADHA, HADH	Fatty acid oxidation
DCIm	0.0103377	5.43396	ECI1, ECI2	Fatty acid oxidation
HMR_3237	0.0103377	5.4434	HADHA, HADHB, ACAA2	Fatty acid oxidation
HMR_3234	0.0103377	5.45283	ACADVL, ACADL, ACADM, ACAD9	Fatty acid oxidation
r1940	0.010261	5.46226	SLC7A6	Transport, extracellular
r0295	0.010234	5.4717	AMT	Transport, extracellular
EX_urea[e]	0.0102261	5.48113		Exchange/demand reaction
HMR_2753	0.0102218	5.49057	SLC22A9, SLC22A1, SLC25A20, SLC25A29, SLC22A4	Transport, mitochondrial
FKYNH	0.0102132	5.5	AFMID	Tryptophan metabolism
STRDNCCPT2	0.0101435	5.50943	CPT2	Fatty acid oxidation
PUNP3	0.010139	5.51887	PNP	Purine catabolism
r0568	0.0100589	5.5283	GGCT	Glutathione metabolism
EX_CE1273[e]	0.0100312	5.53774		Exchange/demand reaction
sink_CE1273[c]	0.0100312	5.54717		Exchange/demand reaction
HMR_1962	0.00998959	5.5566	SULT2B1	Androgen and estrogen synthesis and metabolism
RE1915C	0.00998573	5.56604		Tyrosine metabolism
CSNt	0.00985125	5.57547	SLC29A2	Transport, extracellular
CSND	0.00985125	5.58491		Pyrimidine catabolism
EX_csn[e]	0.00985125	5.59434		Exchange/demand reaction
FAOXC101C8m	0.00980184	5.60377	ECHS1, HADH, ACAA2	Fatty acid oxidation
STRDNCCRNt	0.00977591	5.61321	SLC25A20	Fatty acid oxidation
FAOXC80	0.0097613	5.62264	ACADS, ACADM	Fatty acid oxidation
GMPtg	0.00974902	5.63208		Transport, golgi apparatus
2HATVLACtep	0.00972562	5.64151		Drug metabolism
EX_gluthrlys[e]	0.00969051	5.65094		Exchange/demand reaction
GLUTHRLYSt	0.00969051	5.66038	SLC15A1, SLC15A2	Transport, extracellular
GLUTHRLYSr	0.00969051	5.66981		Peptide metabolism
r0441	0.0096898	5.67925	CPT1A, CPT2	Fatty acid oxidation
r1007	0.0096898	5.68868		Transport, peroxisomal
HKYNRtr	0.00962411	5.69811	SLC7A5	Transport, extracellular
EX_hLkynr[e]	0.00962411	5.70755		Exchange/demand reaction
CARNtr	0.00958647	5.71698		Transport, extracellular
RE2898C	0.00952365	5.72642		Vitamin C metabolism
HMR_6607	0.00952365	5.73585		Purine catabolism
RE2605C	0.00952365	5.74528		Purine catabolism
TMDOATPtsc	0.00944409	5.75472		Drug metabolism
DESAT18_3	0.0093219	5.76415	SCD	Fatty acid synthesis
3HIVActm	0.00915185	5.7783		Transport, mitochondrial
3HIVActe	0.00915185	5.7783		Transport, extracellular
3HIVAcm	0.00915185	5.79245		Valine, leucine, and isoleucine metabolism
EX_3hivac[e]	0.00915185	5.80189		Exchange/demand reaction
ADPRDP	0.00914114	5.81132	NUDT5	Nucleotide interconversion
EX_4tmeabutn[e]	0.00911062	5.82075		Exchange/demand reaction
C05953t	0.00903657	5.83019		Transport, extracellular
r2514	0.00902794	5.83962		Transport, endoplasmic reticular
r0085	0.00900673	5.85377	NIT2	Urea cycle
r0156	0.00900673	5.85377		Urea cycle
ACN13ACNGALGBSIDEtg	0.00900429	5.86792		Transport, golgi apparatus
ACN13ACNGALGBSIDEte	0.00900429	5.87736		Transport, extracellular
ST6GALNAC21	0.00900429	5.88679	ST6GALNAC2	Sphingolipid metabolism
EX_acn13acngalgbside_hs[e]	0.00900429	5.89623		Exchange/demand reaction
ARTPLM3	0.00894739	5.90566		R group synthesis
HMR_3831	0.00889076	5.91509	FH	Glutamate metabolism
HMR_0362	0.00881531	5.92453	ACOT7, ACOT2, BAAT, ACOT4, ACOT1, ACOT6, LOC344967	Fatty acid oxidation
r0023	0.00876804	5.93396	CYB5R3, CYB5R1, CYB5R2	Miscellaneous
FAOXC160	0.00872541	5.9434	ACADM, ACADS	Fatty acid oxidation
CAPROICc	0.00868319	5.95283		Fatty acid oxidation
GLUTHRr	0.00856571	5.96226		Peptide metabolism
GLUTHRt	0.00856571	5.9717	SLC15A1, SLC15A2	Transport, extracellular
EX_gluthr[e]	0.00856571	5.98113		Exchange/demand reaction
HMR_0208	0.00845418	5.99057	SLC27A6, FABP3, SLC27A1, CD36, SLC27A3, FABP2, FABP1, FABP7, FABP5, SLC27A4, FABP6, FABP4, FABP12, FABP9	Transport, extracellular
DURIPP	0.00838806	6	PNP, UPP2	Nucleotide interconversion
EX_gluala[e]	0.00832052	6.00943		Exchange/demand reaction
EX_glypro[e]	0.00820202	6.01887		Exchange/demand reaction
GLYPROPRO1c	0.00820202	6.0283	PEPD	Transport, extracellular
UDPGALtg	0.00818724	6.03774	SLC35A2	Transport, golgi apparatus
r0999	0.00816182	6.04717		Transport, peroxisomal
r0437	0.00816182	6.0566	CPT1A, CPT2	Fatty acid oxidation
FAOXC6C4m	0.00813	6.06604	ACADM, ECHS1, HADH, ACAA2	Fatty acid oxidation
HMR_0156	0.00812655	6.07547	ACSM3, ACSM2B, ACSM1, ACSM5, ACSM2A, ACSM4	Fatty acid synthesis
ASPVALASNt	0.00802942	6.08491	SLC15A1, SLC15A2	Transport, extracellular
ASPVALASNr	0.00802942	6.09434		Peptide metabolism
EX_aspvalasn[e]	0.00802942	6.10377		Exchange/demand reaction
BALABETAtc	0.00802281	6.11321	SLC6A6	Transport, extracellular
sink_25hvitd2[c]	0.00800731	6.12264		Exchange/demand reaction
HMR_0259	0.00800726	6.13208	ACSL4, ACSBG1, ACSL3, ACSBG2, SLC27A2, ACSL1, ACSL6, ACSL5	Fatty acid synthesis
EX_acn23acngalgbside_hs[e]	0.00798436	6.14151		Exchange/demand reaction
ACN23ACNGALGBSIDEte	0.00798436	6.15094		Transport, extracellular
ACN23ACNGALGBSIDEtg	0.00798436	6.16038		Transport, golgi apparatus
ST6GALNAC22	0.00798436	6.16981	ST6GALNAC2	Sphingolipid metabolism
HMR_1095	0.00796013	6.17925		Transport, nuclear
RETFAt1	0.00795019	6.18868		Transport, extracellular
FACOAL1821	0.0079431	6.19811	ACSL1, ACSL4, ACSBG2, ACSL3	Fatty acid oxidation
HMR_2659	0.00789281	6.20755	CRAT, CPT2	Transport, mitochondrial
HMR_3406	0.00789281	6.21698	ACAA1, HSD17B10, ACADVL, HADHA, ACADL, ACADM, ECHS1, HADHB, HADH, ACAA2, ACAD9	Fatty acid oxidation
RE1916C	0.007875	6.22642		Tyrosine metabolism
RE1099C	0.00786522	6.23585	STS	Steroid metabolism
EX_glntyrleu[e]	0.00784675	6.24528		Exchange/demand reaction
GLNTYRLEUr	0.00784675	6.25472		Peptide metabolism
GLNTYRLEUt	0.00784675	6.26415	SLC15A1, SLC15A2	Transport, extracellular
GQ1Bte	0.00784532	6.27358		Transport, extracellular
r1533	0.00773581	6.28302	ABCC5	Transport, extracellular
EX_cysleuthr[e]	0.00772848	6.29245		Exchange/demand reaction
CYSLEUTHRr	0.00772848	6.30189		Peptide metabolism
CYSLEUTHRt	0.00772848	6.31132	SLC15A1, SLC15A2	Transport, extracellular
NTD7e	0.00768794	6.32075	NT5E, NT5C	Nucleotide interconversion
HMR_3115	0.00768016	6.33019	ACADVL, ACADL, ACADM, ACAD9	Fatty acid oxidation
RETH	0.00767265	6.33962	PNPLA4	Vitamin A metabolism
FAOXC2051843m	0.0076622	6.34906	ACADM, ACADS	Fatty acid oxidation
GLPASE1	0.00762838	6.35849	PYGB, PYGM, PYGL	Starch and sucrose metabolism
sink_glygn2[c]	0.00762793	6.36792		Exchange/demand reaction
RAtn3	0.00762742	6.37736		Transport, nuclear
DM_13_cis_retn_n_	0.00762742	6.38679		Exchange/demand reaction
PRGNLONESULT	0.00761193	6.39623	SULT2A1, SULT2B1, SULT1A3	Steroid metabolism
HMR_2286	0.00761059	6.40566	SCD, SCD5	Fatty acid synthesis
EX_M01197[e]	0.00760425	6.41509		Exchange/demand reaction
HMR_2764	0.00759645	6.42453	SLC22A9, SLC22A1, SLC25A20, SLC25A29, SLC22A4	Transport, mitochondrial
UDCHOLt	0.00759604	6.43396	SLCO1B3, SLCO1B1, SLC51B, SLC51A	Transport, extracellular
PGESr	0.0075786	6.4434	PTGES2, PTGES	Eicosanoid metabolism
PROSTGE2t2r	0.0075786	6.45283		Transport, endoplasmic reticular
EX_leuasnasp[e]	0.007573	6.46226		Exchange/demand reaction
LEUASNASPt	0.007573	6.4717	SLC15A1, SLC15A2	Transport, extracellular
LEUASNASPr	0.007573	6.48113		Peptide metabolism
PROSTGI2t	0.0074814	6.49057		Transport, extracellular
PCRNtm	0.0074571	6.5	SLC25A20	Fatty acid oxidation
DACGST	0.007431	6.50943	GSTM2	Tyrosine metabolism
r0339	0.00736975	6.51887	GLYCTK	Miscellaneous
r1607	0.00736795	6.5283	SLC7A5	Transport, extracellular
THYOXt	0.00734115	6.53774	SLCO1C1, SLCO1A2, SLCO4A1, SLCO1B1	Transport, extracellular
UMPK2	0.00726428	6.54717	CMPK1	Nucleotide interconversion
DESAT16_2	0.00721326	6.5566	SCD	Fatty acid synthesis
TETDECA511ACtd	0.00720889	6.56604		Transport, extracellular
FACOAL1822	0.00709821	6.57547	ACSL1	Fatty acid oxidation
DADNK	0.00708444	6.58491		Nucleotide interconversion
EX_caproic[e]	0.0070725	6.59434		Exchange/demand reaction
EX_M01207[e]	0.00706181	6.60377		Exchange/demand reaction
HMR_2294	0.00705603	6.61321	SCD, SCD5, FADS6	Fatty acid synthesis
SMVtv	0.00702469	6.62264		Drug metabolism
UMPK4	0.00702179	6.63208	CMPK1	Nucleotide interconversion
HMR_2613	0.00700372	6.64151	CRAT, CPT2	Transport, mitochondrial
HMR_3398	0.00700372	6.65094	ACAA1, HSD17B10, ACADVL, HADHA, ACADL, ACADM, ECHS1, HADHB, HADH, ACAA2, ACAD9	Fatty acid oxidation
4HATVLACtep	0.00696116	6.66038		Drug metabolism
HMR_0167	0.00692198	6.66981	SLC27A6, FABP3, SLC27A1, CD36, SLC27A3, FABP2, FABP1, FABP7, FABP5, SLC27A4, FABP6, FABP4, FABP12, FABP9	Transport, extracellular
RE2296C	0.00691429	6.67925		Tyrosine metabolism
TYRTAm	0.00684424	6.68868	TAT, GOT2	Tyrosine metabolism
34HPLFM	0.00684424	6.69811		Ubiquinone synthesis
HMR_3121	0.006843	6.70755	ACADVL, ACADL, ACADM, ACAD9	Fatty acid oxidation
TCHOLAt	0.00684088	6.71698	SLCO4A1, SLCO1A2, SLCO1B3, SLCO1B1	Transport, extracellular
PROGLNPROr	0.00683677	6.72642		Peptide metabolism
PROGLNPROt	0.00683677	6.73585	SLC15A1, SLC15A2	Transport, extracellular
EX_proglnpro[e]	0.00683677	6.74528		Exchange/demand reaction
HMR_0378	0.00674189	6.75472	ACOT7, ACOT2, BAAT, ACOT4, ACOT1, ACOT6, LOC344967	Fatty acid oxidation
EX_lyspheile[e]	0.00674086	6.76415		Exchange/demand reaction
LYSPHEILEr	0.00674086	6.77358		Peptide metabolism
LYSPHEILEt	0.00674086	6.78302	SLC15A1, SLC15A2	Transport, extracellular
ATVLACtdhc	0.00674058	6.79245		Drug metabolism
TRPO2	0.00672206	6.80189	TDO2, IDO2, IDO1	Tryptophan metabolism
HMR_0302	0.00670251	6.81132	ACOT7, ACOT2, BAAT, ACOT4, ACOT1, ACOT6, LOC344967	Fatty acid oxidation
sink_lnlc[c]	0.00669088	6.82075		Exchange/demand reaction
NDPK6	0.00668183	6.83019	NME3, NME2, NME1, NME6, NME7	Nucleotide interconversion
GTHOXti2	0.0066481	6.83962		Transport, extracellular
FACOAL1831	0.0066392	6.84906	ACSL1, ACSL4, ACSL3, ACSBG2, ACSL6, ACSL5	Fatty acid oxidation
HMR_3229	0.00662207	6.85849	HADHA, HADHB, ACAA2	Fatty acid oxidation
EX_thrasntyr[e]	0.00656446	6.86792		Exchange/demand reaction
THRASNTYRt	0.00656446	6.87736	SLC15A1, SLC15A2	Transport, extracellular
THRASNTYRr	0.00656446	6.88679		Peptide metabolism
r0570	0.00654761	6.89623	PGM2	Pentose phosphate pathway
EX_asntyrthr[e]	0.00651545	6.90566		Exchange/demand reaction
ASNTYRTHRt	0.00651545	6.91509	SLC15A1, SLC15A2	Transport, extracellular
ASNTYRTHRr	0.00651545	6.92453		Peptide metabolism
HMR_0209	0.00645881	6.93396	ACSL4, ACSBG1, ACSL3, ACSBG2, SLC27A2, ACSL1, ACSL6, ACSL5	Fatty acid synthesis
FAOXTC142TC122m	0.00644793	6.9434	ACADVL, HADHA, HADHB	Fatty acid oxidation
FAOXTC102C101m	0.00644793	6.95283	DECR1	Fatty acid oxidation
FAOXTC101TC102m	0.00644793	6.9717	ACADM	Fatty acid oxidation
FAOXTC122TC101m	0.00644793	6.9717	ECHS1, HADH, ACAA2	Fatty acid oxidation
FAOXTC122m	0.00644793	6.9717	ECI1	Fatty acid oxidation
HMR_0235	0.00638334	6.99057	ABCA1	Transport, extracellular
EX_ileglyarg[e]	0.00637676	7		Exchange/demand reaction
ILEGLYARGr	0.00637676	7.00943		Peptide metabolism
ILEGLYARGt	0.00637676	7.01887	SLC15A1, SLC15A2	Transport, extracellular
HMR_0350	0.0063488	7.0283	ACOT7, ACOT2, BAAT, ACOT4, ACOT1, ACOT6, LOC344967	Fatty acid oxidation
r1455	0.00634389	7.03774		Transport, mitochondrial
FACOAL161	0.00631666	7.04717	ACSL1, ACSBG2	Fatty acid oxidation
EX_clpnd[e]	0.00630903	7.0566		Exchange/demand reaction
r1938	0.0063006	7.06604	SLC7A6	Transport, extracellular
HMR_0852	0.00627655	7.07547	ST8SIA1	Glycosphingolipid metabolism
CE4843HYDc	0.00626429	7.08491		Fatty acid oxidation
EX_CE4843[e]	0.00625511	7.09434		Fatty acid oxidation
RADH2	0.00624386	7.10377		Vitamin A metabolism
HMGLx	0.0062255	7.11321	HMGCL	Cholesterol metabolism
ACACtx	0.0062255	7.12264		Transport, peroxisomal
HMR_0366	0.00619425	7.13208	ACOT7, ACOT2, BAAT, ACOT4, ACOT1, ACOT6, LOC344967	Fatty acid oxidation
HAS1	0.00617726	7.14151	HAS3, HAS1, HAS2	Hyaluronan metabolism
C05463t2	0.00617394	7.15094		Transport, extracellular
HMR_0234	0.00616299	7.16038	ACOT7, ACOT2, BAAT, ACOT4, ACOT1, ACOT6, LOC344967	Fatty acid oxidation
HMR_0290	0.00615832	7.16981	ACOT7, ACOT2, BAAT, ACOT4, ACOT1, ACOT6, LOC344967	Fatty acid oxidation
FDPte	0.00614559	7.17925		Transport, extracellular
EX_fdp[e]	0.00614559	7.18868		Exchange/demand reaction
FAOXC18280m	0.00613845	7.19811	ACADM, ACADS	Fatty acid oxidation
SPODMn	0.00613136	7.20755	SOD1	ROS detoxification
H2O2tn	0.00613136	7.21698		Transport, nuclear
O2Stn	0.00613136	7.22642		Transport, nuclear
HMR_0303	0.00610568	7.23585	ABCA1	Transport, extracellular
UAG2EMAi	0.00609113	7.24528	GNE	Aminosugar metabolism
CYTK13	0.00608717	7.25472	CMPK1	Nucleotide interconversion
STCOAtx	0.0060228	7.26415		Transport, peroxisomal
TMNDNCCRNt	0.00595934	7.27358	SLC25A20	Fatty acid oxidation
DM_kynate[c]	0.00593721	7.28302		Exchange/demand reaction
HMR_2994	0.00591774	7.29245	ACSL4, ACSBG1, ACSL3, ACSBG2, SLC27A2, ACSL1, ACSL6, ACSL5	Fatty acid synthesis
RE0908C	0.00590052	7.3066		Tyrosine metabolism
RE0912C	0.00590052	7.3066	SULT4A1, SULT1A3	Tyrosine metabolism
TRIODTHYt	0.00590008	7.32075	SLCO1B3, SLCO4A1, SLCO1B1, SLCO1A2, SLCO1C1	Transport, extracellular
r1532	0.00588787	7.33019	ABCC5	Transport, extracellular
AGPAT1	0.00585162	7.33962	AGPAT2, GPAT4, AGPAT4, AGPAT3, AGPAT5, AGPAT1, MBOAT2	Triacylglycerol synthesis
CRNtim	0.00578857	7.34906	SLC25A20	Transport, mitochondrial
4TMEABUTNt1	0.00578773	7.35849		Transport, extracellular
FAS140COA	0.00578342	7.36792	FASN, ELOVL6, ELOVL5, ELOVL2	Fatty acid synthesis
4HATVACIDhc	0.00575816	7.37736	PON3	Drug metabolism
CLPNDCRNt	0.00573723	7.38679	SLC25A20	Fatty acid oxidation
CYTK11	0.00573156	7.39623	CMPK1	Nucleotide interconversion
HMR_4079	0.00571881	7.40566	ALDH3A2, ALDH2, ALDH1B1, ALDH9A1, ALDH7A1	Beta-Alanine metabolism
HMR_2668	0.00571651	7.41509	CRAT, CPT2	Transport, mitochondrial
HMR_3407	0.00571651	7.42453	ACAA1, HSD17B10, ACADVL, HADHA, ACADL, ACADM, ECHS1, HADHB, HADH, ACAA2, ACAD9	Fatty acid oxidation
C04483t2	0.00571629	7.43396		Transport, extracellular
r1078	0.00568998	7.4434		Transport, mitochondrial
r0431	0.00567898	7.45283	CPT1A, CPT2	Fatty acid oxidation
r0715	0.00567439	7.46226	HADHA, EHHADH, HADH	Fatty acid oxidation
r0717	0.00567439	7.4717	HADHA, EHHADH, ECHS1	Fatty acid oxidation
ACACT7p	0.00567439	7.48113	ACAA1	Fatty acid oxidation
PROSTGH2t	0.00565515	7.49057		Transport, extracellular
34HPLte	0.0056398	7.5		Transport, extracellular
EX_34hpl[e]	0.0056398	7.50943		Exchange/demand reaction
FAOXC163C143m	0.00562789	7.51887	ACADVL, HADHA, HADHB	Fatty acid oxidation
TYRALAPHEt	0.00559607	7.5283	SLC15A1, SLC15A2	Transport, extracellular
EX_tyralaphe[e]	0.00559607	7.53774		Exchange/demand reaction
TYRALAPHEr	0.00559607	7.54717		Peptide metabolism
HAS2	0.00559302	7.5566	HAS3, HAS1, HAS2	Hyaluronan metabolism
25HVITD3tin_m	0.0055907	7.56604		Transport, mitochondrial
NDPK9n	0.00555618	7.57547	NME2, NME1	Nucleotide interconversion
IDPtn	0.00555618	7.58491		Transport, nuclear
HMR_6782	0.00547542	7.59434		Phenylalanine metabolism
HMR_4957	0.00542909	7.60377		Transport, mitochondrial
r0331	0.00540422	7.61321		Pyrimidine catabolism
r0975	0.00540422	7.62264		Transport, mitochondrial
r0921	0.00540422	7.63208		Transport, mitochondrial
HMR_0386	0.00540374	7.64151	ACOT7, ACOT2, BAAT, ACOT4, ACOT1, ACOT6, LOC344967	Fatty acid oxidation
XOLDIOLONEt	0.00539838	7.65094		Transport, endoplasmic reticular
RADH	0.00539824	7.66038		Vitamin A metabolism
DM_CE5025[c]	0.00533849	7.66981		Exchange/demand reaction
r0450	0.00533793	7.67925	AADAT	Lysine metabolism
HMR_3102	0.00531843	7.68868	ACOX3, ACOX1	Fatty acid oxidation
HACD1x	0.00531843	7.69811	EHHADH, HSD17B4	Tryptophan metabolism
ECOAH1x	0.00531843	7.70755	ECH1, EHHADH	Tryptophan metabolism
EX_gt1a_hs[e]	0.00529258	7.71698		Exchange/demand reaction
GT1Ate	0.00529258	7.72642		Transport, extracellular
TRPGLYVALt	0.00525754	7.73585	SLC15A1, SLC15A2	Transport, extracellular
EX_trpglyval[e]	0.00525754	7.74528		Exchange/demand reaction
TRPGLYVALr	0.00525754	7.75472		Peptide metabolism
ATPtg	0.00524841	7.76415		Transport, golgi apparatus
HISMETGLNt	0.00524481	7.77358	SLC15A1, SLC15A2	Transport, extracellular
EX_hismetgln[e]	0.00524481	7.78302		Exchange/demand reaction
HISMETGLNr	0.00524481	7.79245		Peptide metabolism
r1641	0.0052425	7.80189	SLC7A5	Transport, extracellular
HMR_0434	0.00522306	7.81132	ACOT7, ACOT2, BAAT, ACOT4, ACOT1, ACOT6, LOC344967	Fatty acid oxidation
DM_4glu56dihdind[c]	0.00521057	7.82075		Exchange/demand reaction
EX_gal[e]	0.00520426	7.83019		Exchange/demand reaction
LTD4DP	0.00517921	7.83962		Eicosanoid metabolism
ORETNF2	0.00516762	7.84906		Vitamin A metabolism
PHETA1m	0.00515817	7.85849	TAT, GOT2	Phenylalanine metabolism
PHPYRtm	0.00515817	7.86792	MPC1, MPC2	Transport, mitochondrial
PACCOAL	0.00515649	7.87736		Phenylalanine metabolism
r1530	0.00511811	7.88679	ABCC5	Transport, extracellular
FAOXC8C6m	0.00510591	7.89623	ACADM, ECHS1, HADH, ACAA2	Fatty acid oxidation
FAOXC183C163m	0.00510214	7.90566	ACADVL, HADHA, HADHB	Fatty acid oxidation
ODECOAtx	0.00510087	7.91509		Transport, peroxisomal
3OHGLUTACtm	0.00506489	7.92453		Transport, mitochondrial
TD2GLTRCOAm	0.00506489	7.93396		Lysine metabolism
3HGLUTCOAm	0.00506489	7.94811		Lysine metabolism
3OHGLUTACm	0.00506489	7.94811		Lysine metabolism
EX_3ohglutac[e]	0.00506461	7.96226		Exchange/demand reaction
r1183	0.0050598	7.9717	LIPA, CEL	Miscellaneous
r1171	0.0050598	7.98113	SOAT1, SOAT2	Miscellaneous
HMR_3520	0.00504875	7.99057		Transport, mitochondrial
FAOXC16180m	0.00503095	8	ACADS, ACADM	Fatty acid oxidation
PVStep	0.00502352	8.00943		Drug metabolism
LINOFATPtc	0.00502147	8.01887	SLC27A4	Transport, extracellular
F1Ate2	0.00501904	8.0283		Transport, extracellular
HISGLNALAr	0.00501443	8.03774		Peptide metabolism
EX_hisglnala[e]	0.00501443	8.04717		Exchange/demand reaction
HISGLNALAt	0.00501443	8.0566	SLC15A1, SLC15A2	Transport, extracellular
DHEASULT	0.00500881	8.06604	SULT1E1, SULT2A1, SULT1A3	Steroid metabolism
r0728	0.00497789	8.07547	HADHA, EHHADH, ECHS1	Fatty acid oxidation
CYTK9	0.00494218	8.08491	CMPK1	Nucleotide interconversion
EX_gthox[e]	0.00490069	8.09434		Exchange/demand reaction
r0129	0.00487582	8.10377	GGT5, GGT1, GGTLC1, GGT2, LOC102724197, GGT7, GGT6, GGTLC2	Glutathione metabolism
GALACGLCGALGBSIDEte	0.00487567	8.11321		Transport, extracellular
EX_galacglcgalgbside_hs[e]	0.00487567	8.12264		Exchange/demand reaction
B3GNT34g	0.00487567	8.13208	B3GNT3	Sphingolipid metabolism
GALACGLCGALGBSIDEtg	0.00487567	8.14151		Transport, golgi apparatus
B3GNT35g	0.00487567	8.15094	B3GNT3	Sphingolipid metabolism
FAOXC200180x	0.00487134	8.16038	HSD17B4, ACAA1, ACOX1, EHHADH	Fatty acid oxidation
FVStep	0.00485638	8.16981		Drug metabolism
THYMDt1	0.00485156	8.17925	SLC29A2, SLC29A1	Transport, extracellular
r1619	0.00485027	8.18868	SLC7A5	Transport, extracellular
r1948	0.00484762	8.19811	SLC7A6	Transport, extracellular
COAtp	0.00484649	8.20755		Transport, peroxisomal
FAS80COA_L	0.00484582	8.21698	FASN	Fatty acid synthesis
FPGS7	0.00483985	8.22642	FPGS	Folate metabolism
r1367	0.0048279	8.23585		Transport, lysosomal
r1368	0.0048279	8.24528		Transport, lysosomal
HMR_0844	0.00476734	8.25472	ST3GAL1, ST3GAL4, ST3GAL2	Glycosphingolipid metabolism
HMR_0435	0.00474443	8.26415	ABCA1	Transport, extracellular
HXCOAte	0.00466147	8.27358		Transport, extracellular
EX_hxcoa[e]	0.00466147	8.28302		Exchange/demand reaction
HMR_0298	0.00462084	8.29245	ACOT7, ACOT2, BAAT, ACOT4, ACOT1, ACOT6, LOC344967	Fatty acid oxidation
HMR_0390	0.00461755	8.30189	ACOT7, ACOT2, BAAT, ACOT4, ACOT1, ACOT6, LOC344967	Fatty acid oxidation
FAOXC185m	0.00459987	8.31132	ECI1	Fatty acid oxidation
FAOXC185C164m	0.00459987	8.32075	ACADVL, HADHA, HADHB	Fatty acid oxidation
FAOXC205C185m	0.00459987	8.33019	ACADVL, HADHA, HADHB	Fatty acid oxidation
5ADTSTSTERONESULT	0.00459216	8.33962	SULT2A1, SULT1A3	Steroid metabolism
r0511	0.00454373	8.34906	SCD, SCD5	Miscellaneous
ASPTA	0.00454307	8.35849	GOT1	Alanine and aspartate metabolism
TETDECA511ACt	0.0045215	8.36792		Transport, extracellular
GLNLYSLYSt	0.00449489	8.37736	SLC15A1, SLC15A2	Transport, extracellular
GLNLYSLYSr	0.00449489	8.38679		Peptide metabolism
EX_glnlyslys[e]	0.00449489	8.39623		Exchange/demand reaction
NADK	0.00449344	8.40566	NADK	NAD metabolism
r0463	0.00448453	8.41509	HMGCS1	Cholesterol metabolism
DM_13_cis_oretn_n_	0.00447344	8.42453		Exchange/demand reaction
ORETNtn2	0.00447344	8.43396		Transport, nuclear
LNLCCPT2	0.00446202	8.4434	CPT2	Fatty acid oxidation
RAI3	0.00437185	8.45283	GSTM1	Vitamin A metabolism
OCDCAFATPc	0.00435866	8.46226		Transport, extracellular
r1856	0.00433367	8.4717	SLC7A6	Transport, extracellular
HMR_0358	0.00432849	8.48113	ACOT7, ACOT2, BAAT, ACOT4, ACOT1, ACOT6, LOC344967	Fatty acid oxidation
BAMPPALDOX	0.00432302	8.49057	ALDH1A2, ALDH7A1, ALDH1A1, ALDH3A2, ALDH9A1	Beta-Alanine metabolism
ARACHDFATPtc	0.00428516	8.5	SLC27A1, SLC27A4	Transport, extracellular
HMR_0306	0.00427617	8.50943	ACOT7, ACOT2, BAAT, ACOT4, ACOT1, ACOT6, LOC344967	Fatty acid oxidation
FPGS4	0.00426266	8.51887	FPGS	Folate metabolism
DM_retn[n]	0.00425438	8.5283		Exchange/demand reaction
RAtn	0.00425438	8.53774		Transport, nuclear
r0142	0.00424333	8.54717	SUOX	Methionine and cysteine metabolism
r1901	0.00424201	8.5566	SLC7A6	Transport, extracellular
EX_dca[e]	0.00418979	8.56604		Fatty acid oxidation
HMR_0299	0.00417884	8.57547	ABCA1	Transport, extracellular
ESTSULT	0.0041536	8.58491	SULT1E1, SULT1A1, SULT1A3	Steroid metabolism
HMR_0382	0.00414708	8.59434	ACOT7, ACOT2, BAAT, ACOT4, ACOT1, ACOT6, LOC344967	Fatty acid oxidation
r1945	0.00414079	8.60377	SLC7A6	Transport, extracellular
r1531	0.00412998	8.61321	ABCC5	Transport, extracellular
FAOXC61C4m	0.00410113	8.62264	ECHS1, HADH, ACAA2	Fatty acid oxidation
IBUP_Rtdhep	0.00409746	8.63208		Drug metabolism
HMR_4592	0.00408585	8.64151	AKR1B1, AKR1B10	Pentose phosphate pathway
HMR_2211	0.00408133	8.65094	ELOVL5, ELOVL1, ELOVL4, ELOVL3, ELOVL7, ELOVL6, ELOVL2	Fatty acid synthesis
RE0576C	0.00408133	8.66038		Fatty acid synthesis
RE0575C	0.00408133	8.66981		Fatty acid synthesis
RE0574C	0.00408133	8.67925		Fatty acid synthesis
FACOAL204	0.00401801	8.68868	ACSL3, ACSL1, ACSL4, ACSBG2	Fatty acid oxidation
sink_xoldiolone[c]	0.00401158	8.69811		Exchange/demand reaction
EX_5ohhexa[e]	0.00400303	8.70755		Exchange/demand reaction
5OHHEXAte	0.00400303	8.71698		Transport, extracellular
5OHHEXAc	0.00400303	8.72642		Fatty acid oxidation
ARACHDtr	0.00399826	8.73585		Transport, endoplasmic reticular
EX_oxa[e]	0.00397121	8.74528		Exchange/demand reaction
r0845	0.00395836	8.75472	SLC35A3	Transport, endoplasmic reticular
r0968	0.00395836	8.76415		Transport, endoplasmic reticular
EX_acmana[e]	0.00395836	8.77358		Exchange/demand reaction
r0113	0.00395836	8.78302	GNE	Aminosugar metabolism
FAOXC2242046x	0.00394277	8.79245	HSD17B4, ACAA1, ACOX1, EHHADH	Fatty acid oxidation
13DAMPPOX	0.00393814	8.80189	AOC3, AOC1, AOC2	Beta-Alanine metabolism
CHSTEROLSULT	0.00393601	8.81132	SULT2B1, SULT1A3	Steroid metabolism
4OHBUTm	0.00390315	8.82075		Glutamate metabolism
EX_4ohbut[e]	0.00390315	8.83019		Exchange/demand reaction
4OHBUTtmc	0.00390315	8.84434		Transport, mitochondrial
4OHBUTtce	0.00390315	8.84434		Transport, extracellular
EX_M03051[e]	0.00390027	8.85849		Exchange/demand reaction
r2512	0.00387376	8.86792		Transport, endoplasmic reticular
STS1	0.00385253	8.87736	STS	Steroid metabolism
HMR_2293	0.00384817	8.88679	SCD, SCD5	Fatty acid synthesis
CLPNDt	0.00384528	8.89623		Transport, extracellular
EX_ha[e]	0.00382414	8.90566		Exchange/demand reaction
CE1261t	0.0038208	8.91509		Transport, extracellular
DM_CE5026[c]	0.00380858	8.92453		Exchange/demand reaction
ATVACIDhc	0.00380542	8.93396	PON3	Drug metabolism
GALSIDEtn	0.00380117	8.9434		Transport, nuclear
UDPGALt2n	0.00380117	8.95283		Transport, nuclear
RE2677N	0.00380117	8.96226		Glycosphingolipid metabolism
CERT1tn	0.00379611	8.9717		Transport, nuclear
EX_elaidcrn[e]	0.00377104	8.98113		Exchange/demand reaction
HMR_0387	0.00375961	8.99057	ABCA1	Transport, extracellular
EX_5cysdopa[e]	0.00372586	9		Exchange/demand reaction
5CYSDOPAt	0.00372586	9.00943		Transport, extracellular
ACNACNGALGBSIDEte	0.00372585	9.01887		Transport, extracellular
ACNACNGALGBSIDEtg	0.00372585	9.0283		Transport, golgi apparatus
EX_acnacngalgbside_hs[e]	0.00372585	9.03774		Exchange/demand reaction
ST8SIA11	0.00372585	9.04717	ST8SIA1	Sphingolipid metabolism
r0355	0.00367315	9.0566	GCK, HK1, HK2, HK3	Glycolysis/gluconeogenesis
GLCNACT4g	0.00367179	9.06604	EXT1, EXT2, EXTL3, EXTL1	Chondroitin synthesis
S2T4g	0.00367179	9.07547	HS2ST1	Chondroitin synthesis
GLCNACT5g	0.00367179	9.08491	EXT1, EXT2, EXTL3, EXTL1	Chondroitin synthesis
GLCNACDASg	0.00367179	9.09434	NDST4, NDST1, NDST3, NDST2	Chondroitin synthesis
GLCAT9g	0.00367179	9.10377	EXT1, EXT2	Chondroitin synthesis
ACtg	0.00367179	9.11321		Transport, golgi apparatus
GLCAE2g	0.00367179	9.12264	GLCE	Chondroitin synthesis
S3T3g	0.00367179	9.13208	HS3ST4, HS3ST3A1, HS3ST3B1, HS3ST6	Chondroitin synthesis
GLCNACT1g	0.00367179	9.14151	EXTL3, EXTL2	Chondroitin synthesis
S3T1g	0.00367179	9.16038	HS3ST1, HS3ST4, HS3ST5	Chondroitin synthesis
S3T2g	0.00367179	9.16038	HS3ST2, HS3ST4, HS3ST5	Chondroitin synthesis
S6T25g	0.00367179	9.16038	HS6ST3, HS6ST1, HS6ST2	Chondroitin synthesis
HSPGt	0.00367179	9.17925		Transport, extracellular
GLCAT6g	0.00367179	9.20755	EXT1, EXT2	Chondroitin synthesis
GLCAT7g	0.00367179	9.20755	EXT1, EXT2	Chondroitin synthesis
GLCAT8g	0.00367179	9.20755	EXT1, EXT2	Chondroitin synthesis
GLCNACT2g	0.00367179	9.20755	EXT1, EXT2, EXTL3, EXTL1	Chondroitin synthesis
GLCNACT3g	0.00367179	9.20755	EXT1, EXT2, EXTL3, EXTL1	Chondroitin synthesis
G6PDA	0.00365889	9.23585	GNPDA2, GNPDA1	Aminosugar metabolism
FAS180	0.00363764	9.24528		Fatty acid synthesis
HMR_2727	0.00362958	9.25472	SLC22A9, SLC22A1, SLC25A20, SLC25A29, SLC22A4	Transport, mitochondrial
HMR_0426	0.00362798	9.26415	ACOT7, ACOT2, BAAT, ACOT4, ACOT1, ACOT6, LOC344967	Fatty acid oxidation
RETNtr2	0.00362213	9.27358		Transport, endoplasmic reticular
HMR_0383	0.00361002	9.28302	ABCA1	Transport, extracellular
EX_lysvalphe[e]	0.00360224	9.29245		Exchange/demand reaction
LYSVALPHEr	0.00360224	9.30189		Peptide metabolism
LYSVALPHEt	0.00360224	9.31132	SLC15A1, SLC15A2	Transport, extracellular
EX_crvnc[e]	0.00356242	9.32075		Exchange/demand reaction
NTD9	0.00354828	9.33019	NT5C2, NT5C1A, NT5C3A, NT5E, NT5C1B	Nucleotide interconversion
EHGLAT2m	0.00353977	9.33962	GOT2	Arginine and proline metabolism
FAOXC241181x	0.00351879	9.34906	HSD17B4, ACAA1, ACOX1, EHHADH	Fatty acid oxidation
r0310	0.00351297	9.35849	ACADVL, ACOX3, ACADL, ACADM, ACOX1	Fatty acid oxidation
FACOAL181i	0.00350977	9.36792	ACSL1, ACSL3, ACSL4, ACSBG2	Fatty acid oxidation
PALFATPtc	0.0034944	9.37736	SLC27A4	Transport, extracellular
CE5026t	0.00347664	9.38679	RALBP1, ABCC1	Transport, extracellular
r1025	0.00346809	9.39623		Bile acid synthesis
r1942	0.00344197	9.40566	SLC7A6	Transport, extracellular
HMR_0438	0.00342452	9.41509	ACOT7, ACOT2, BAAT, ACOT4, ACOT1, ACOT6, LOC344967	Fatty acid oxidation
INSK	0.00340373	9.42453		Purine synthesis
RE2122C	0.00340257	9.43396		Tyrosine metabolism
KAS8	0.00340247	9.4434	FASN, ELOVL6, ELOVL5, ELOVL2	Fatty acid synthesis
PHETYRr	0.00339932	9.45283		Peptide metabolism
PHETYRt	0.00339932	9.46226	SLC15A1, SLC15A2	Transport, extracellular
EX_phetyr[e]	0.00339932	9.4717		Exchange/demand reaction
EX_retn[e]	0.00337578	9.48113		Exchange/demand reaction
HMR_0391	0.00337313	9.49057	ABCA1	Transport, extracellular
PHELEUt	0.00335972	9.5	SLC15A1, SLC15A2	Transport, extracellular
PHELEUr	0.00335972	9.50943		Peptide metabolism
EX_pheleu[e]	0.00335972	9.51887		Exchange/demand reaction
TYRPHETYRt	0.00335255	9.5283	SLC15A1, SLC15A2	Transport, extracellular
EX_tyrphetyr[e]	0.00335255	9.53774		Exchange/demand reaction
TYRPHETYRr	0.00335255	9.54717		Peptide metabolism
RAI4	0.00335135	9.5566		Vitamin A metabolism
PROVALGLNt	0.00332932	9.56604	SLC15A1, SLC15A2	Transport, extracellular
PROVALGLNr	0.00332932	9.57547		Peptide metabolism
EX_provalgln[e]	0.00332932	9.58491		Exchange/demand reaction
r2381	0.00332414	9.59434	SLC25A1	Transport, mitochondrial
RE2655R	0.00330317	9.60377		Vitamin A metabolism
TMDS	0.00329953	9.61321	TYMS	Nucleotide interconversion
OLEICFATPtc	0.00329872	9.62264	SLC27A4	Transport, extracellular
FACOAL80i	0.00329679	9.63208	ACSL3	Fatty acid oxidation
r1434	0.00328757	9.64151		Transport, mitochondrial
EX_oh1[e]	0.00328073	9.65094		Exchange/demand reaction
GLYLYSCYSt	0.00327994	9.66038	SLC15A1, SLC15A2	Transport, extracellular
GLYLYSCYSr	0.00327994	9.66981		Peptide metabolism
EX_glylyscys[e]	0.00327994	9.67925		Exchange/demand reaction
HMR_2718	0.00327458	9.68868	SLC22A9, SLC22A1, SLC25A20, SLC25A29, SLC22A4	Transport, mitochondrial
r1943	0.00327029	9.69811	SLC7A6	Transport, extracellular
PMTCOAtx	0.00326048	9.70755		Transport, peroxisomal
DCK1n	0.0032531	9.71698	DCK	Nucleotide interconversion
ATVACIDtdu	0.00324943	9.72642		Drug metabolism
GHMT2r	0.00324022	9.73585	SHMT1	Glycine, serine, alanine, and threonine metabolism
HMR_0439	0.0032209	9.74528	ABCA1	Transport, extracellular
RE3245C	0.00321636	9.75472		Fatty acid synthesis
ARGDCm	0.00321307	9.76415	AZIN2	Arginine and proline metabolism
TDCRNe	0.00321229	9.77358		Fatty acid oxidation
r0408	0.00319572	9.78302	PFKL	Miscellaneous
HMR_8578	0.00318951	9.79245	LYZL1, AMY1B, AMY1C, AMY1A, AMY2B, AMY2A	Starch and sucrose metabolism
RE0958C	0.00318951	9.80189		Starch and sucrose metabolism
HMR_8567	0.00318951	9.81132		Transport, extracellular
HMR_8572	0.00318951	9.83019	LYZL1, AMY1B, AMY1C, AMY1A, AMY2B, AMY2A	Starch and sucrose metabolism
HMR_8574	0.00318951	9.83019	LYZL1, AMY1B, AMY1C, AMY1A, AMY2B, AMY2A	Starch and sucrose metabolism
HMR_8576	0.00318951	9.83019	LYZL1, AMY1B, AMY1C, AMY1A, AMY2B, AMY2A	Starch and sucrose metabolism
HMR_8570	0.00318951	9.84906	LYZL1, AMY1B, AMY1C, AMY1A, AMY2B, AMY2A	Starch and sucrose metabolism
TTDCAFATPc	0.00318633	9.85849		Transport, extracellular
GLUTCONm	0.00317972	9.87736		Lysine metabolism
GLUTCONtm	0.00317972	9.87736		Transport, mitochondrial
GLUTCONte	0.00317972	9.87736		Transport, extracellular
EX_glutcon[e]	0.00317972	9.89623		Exchange/demand reaction
GLUTACOAm	0.00317972	9.90566		Lysine metabolism
HMR_9602	0.00317598	9.91509	SLC6A12	Transport, extracellular
GLYTYRLYSt	0.00316419	9.92453	SLC15A1, SLC15A2	Transport, extracellular
GLYTYRLYSr	0.00316419	9.93396		Peptide metabolism
EX_glytyrlys[e]	0.00316419	9.9434		Exchange/demand reaction
RPEc	0.00316262	9.95283	RPE	Pentose phosphate pathway
EX_dgsn[e]	0.00313223	9.96226		Exchange/demand reaction
HMR_0015	0.00312633	9.9717		Transport, extracellular
EX_M02560[e]	0.00312633	9.98113		Exchange/demand reaction
ADNCNT3tc	0.00312484	9.99057	SLC28A3, SLC29A4	Transport, extracellular
BALAPAT1tc	0.00310525	10	SLC36A1	Transport, extracellular
GLUTCOADHm	0.00310099	10.0094	GCDH	Tryptophan metabolism
GALt4	0.00309722	10.0189	SLC5A2, SLC5A9, SLC5A10	Transport, extracellular
HMR_3070	0.00306115	10.0283	ACOX3, ACOX1	Fatty acid oxidation
HMR_3071	0.00306115	10.0425	EHHADH	Fatty acid oxidation
HMR_3072	0.00306115	10.0425	EHHADH, HSD17B4	Fatty acid oxidation
HMR_3073	0.00306115	10.0566	ACAA1, MYO5B	Fatty acid oxidation
HMR_3156	0.00305101	10.066	ACADSB	Fatty acid oxidation
r0210	0.00301895	10.0755	CBS, CBSL	Methionine and cysteine metabolism
FACOAL160i	0.00301111	10.0849	ACSL3, ACSL5, ACSL1, ACSL4, ACSBG2	Fatty acid oxidation
EX_ura[e]	0.00299472	10.0943		Exchange/demand reaction
URAt	0.00299472	10.1038	SLC29A2	Transport, extracellular
DODECANACt	0.00297101	10.1132		Transport, extracellular
OCDCEAtr	0.00296067	10.1226	SLC27A5	Transport, extracellular
NTD4	0.00295609	10.1321	NT5C3A, NT5C2, NT5C1A, NT5C, NT5E, NT5C1B	Pyrimidine catabolism
FAOXC12DCC10DCx	0.00294868	10.1415	ACOX1, EHHADH, HSD17B4, ACAA1	Fatty acid oxidation
DM_oretn_n_	0.00293883	10.1509		Exchange/demand reaction
ORETNtn	0.00293883	10.1604		Transport, nuclear
BPNT2	0.00293757	10.1698	BPNT1	Nucleotide interconversion
EX_trpglutyr[e]	0.00293505	10.1792		Exchange/demand reaction
TRPGLUTYRr	0.00293505	10.1887		Peptide metabolism
TRPGLUTYRt	0.00293505	10.1981	SLC15A1, SLC15A2	Transport, extracellular
HMR_3182	0.00292024	10.2075	ACADVL, ACADL, ACADM, ACAD9	Fatty acid oxidation
HMR_3189	0.00292024	10.217	HADHA, HADHB, ACAA2	Fatty acid oxidation
HMR_3185	0.00292024	10.2311	HADHA, HADHB, ACAA2	Fatty acid oxidation
HMR_3186	0.00292024	10.2311	ACADVL, ACADL, ACADM, ACAD9	Fatty acid oxidation
HMR_3183	0.00292024	10.2594	HADHA, ECHS1	Fatty acid oxidation
HMR_3184	0.00292024	10.2594	HSD17B10, HADHA, HADH	Fatty acid oxidation
HMR_3187	0.00292024	10.2594	HADHA, ECHS1	Fatty acid oxidation
HMR_3188	0.00292024	10.2594	HSD17B10, HADHA, HADH	Fatty acid oxidation
DESAT20_1	0.0029039	10.283	FADS1	Fatty acid synthesis
r1905	0.00290097	10.2925	SLC7A6	Transport, extracellular
HMR_3191	0.0028954	10.3066	HADHA, ECHS1	Fatty acid oxidation
HMR_3192	0.0028954	10.3066	HSD17B10, HADHA, HADH	Fatty acid oxidation
HMR_3190	0.0028954	10.3208	ACADM, ACAD9	Fatty acid oxidation
HMR_3193	0.0028954	10.3302	HADHA, HADHB, ACAA2	Fatty acid oxidation
KHte	0.00288993	10.3396		Transport, extracellular
CE4843td	0.0028497	10.3491		Transport, extracellular
r1608	0.00283374	10.3585	SLC7A5	Transport, extracellular
RE3174C	0.00283313	10.3679	ELOVL4, ELOVL6, ELOVL5, ELOVL2	Fatty acid oxidation
RE3175C	0.00283313	10.3774		Fatty acid oxidation
DM_1a25dhvitd3[n]	0.0028278	10.3868		Exchange/demand reaction
1a25DHVITD3TRn	0.0028278	10.3962		Transport, nuclear
r1972	0.0028184	10.4057	SLC7A6	Transport, extracellular
ACMPGLUTitr	0.00279094	10.4151		Drug metabolism
ACMPGLUTTRsc	0.00279094	10.4245		Drug metabolism
CYSACMPitr	0.00279094	10.434		Drug metabolism
GLYitr	0.00279094	10.4434		Drug metabolism
EX_acmpglut[e]	0.00277984	10.4528		Exchange/demand reaction
EX_glc_D[e]	0.00277917	10.4623		Exchange/demand reaction
EX_retinol_9_cis[e]	0.00277025	10.4717		Exchange/demand reaction
RETH1e	0.00277025	10.4811		Vitamin A metabolism
DM_T_antigen_g_	0.00275489	10.4906		Exchange/demand reaction
sink_glu_L[c]	0.00274522	10.5		Exchange/demand reaction
EX_f1a[e]	0.00273249	10.5094		Exchange/demand reaction
FPGS5	0.00271835	10.5189	FPGS	Folate metabolism
METt4	0.00271649	10.5283	SLC38A1, SLC6A14, SLC38A2, SLC22A5, SLC6A19, CLTRN, ACE2	Transport, extracellular
r1987	0.0027153	10.5377	SLC7A6	Transport, extracellular
NDPK4	0.00271221	10.5472	NME3, NME2, NME1, NME6, NME7	Nucleotide interconversion
FAOXC180	0.0026848	10.5566	ACADM, ACADS	Fatty acid oxidation
r0595	0.00268035	10.566	MPST, TST	Methionine and cysteine metabolism
r0795	0.00268035	10.5755		Miscellaneous
EX_cyst_L[e]	0.00267436	10.5849		Exchange/demand reaction
CYST_Ltr	0.00267436	10.5943		Transport, extracellular
r1568	0.00267016	10.6038	SLC7A5	Transport, extracellular
r1946	0.00266838	10.6132	SLC7A6	Transport, extracellular
FAOXC101C102m	0.00266529	10.6226	ACOX1, ACADM	Fatty acid oxidation
r1181	0.00266441	10.6321	LIPA, CEL	Miscellaneous
r1169	0.00266441	10.6415	SOAT1, SOAT2	Miscellaneous
GLUSIDEtg	0.00264427	10.6509		Transport, extracellular
r1748	0.0026338	10.6604	SLC7A6	Transport, extracellular
HMR_0280	0.00260868	10.6698	ACOT7, ACOT2, BAAT, ACOT4, ACOT1, ACOT6, LOC344967	Fatty acid oxidation
RE3176C	0.00258154	10.6792		Fatty acid oxidation
RE3173C	0.00258154	10.6887		Fatty acid oxidation
GLNt4	0.00256535	10.6981	SLC38A1, SLC6A14, SLC38A2, SLC38A4, SLC6A19, CLTRN, ACE2	Transport, extracellular
FATP4t	0.00255756	10.7075	SLC27A5	Transport, extracellular
DRPA	0.00254698	10.717	DERA	Pentose phosphate pathway
EX_arggluglu[e]	0.00253412	10.7264		Exchange/demand reaction
ARGGLUGLUt	0.00253412	10.7358	SLC15A1, SLC15A2	Transport, extracellular
ARGGLUGLUr	0.00253412	10.7453		Peptide metabolism
FAOXC182C162m	0.00252504	10.7547	ACADVL, HADHA, HADHB	Fatty acid oxidation
FAOXC162C142m	0.00252504	10.7642	ACADVL, HADHA, HADHB	Fatty acid oxidation
RNMK	0.00252211	10.7736	NMRK1	NAD metabolism
O2tn	0.0025216	10.783		Transport, nuclear
HMR_0307	0.00250241	10.7925	ABCA1	Transport, extracellular
3HPVSCOAitm	0.00250057	10.8019		Drug metabolism
3HPVSTETCOAhcm	0.00250057	10.8113	ACADVL, HADHA, HADHB	Drug metabolism
3HPVSTETCOAitm	0.00250057	10.8208		Drug metabolism
r0734	0.00249559	10.8302	HADHA, EHHADH, ECHS1	Fatty acid oxidation
r0733	0.00249559	10.8396	HADHA, EHHADH, HADH	Fatty acid oxidation
r0287	0.00249559	10.8491	ACAA2, HADHB, ACAA1	Fatty acid oxidation
r1652	0.00249529	10.8585	SLC7A5	Transport, extracellular
GLCURtly	0.00249025	10.8679	SLC17A5	Transport, lysosomal
CE5025t	0.00248134	10.8774	RALBP1, ABCC1	Transport, extracellular
EX_CE5025[e]	0.00248134	10.8868		Exchange/demand reaction
EX_gd1c_hs[e]	0.00247964	10.8962		Exchange/demand reaction
HMR_6580	0.00247866	10.9057	PIP5K1B, PIP5K1A, PIP5KL1, PIP5K1C	Inositol phosphate metabolism
HMR_6584	0.00247866	10.9151	TPTE2, PTEN	Inositol phosphate metabolism
PTE2x	0.00247776	10.9245	ACOT2, ACOT8, ACOT4	Fatty acid oxidation
r0638	0.00246259	10.934	PECR, MECR	Fatty acid oxidation
FACOAL206	0.00243816	10.9434	SLC27A2	Fatty acid oxidation
RE2666G	0.00243704	10.9528	B4GALT6	Glycosphingolipid metabolism
HMR_9678	0.00242736	10.9623		Transport, peroxisomal
RE1266C	0.00241977	10.9717		Valine, leucine, and isoleucine metabolism
EX_CE2028[e]	0.00241977	10.9811		Exchange/demand reaction
CE2028t	0.00241977	10.9906		Transport, extracellular
r0504	0.0023908	11	XDH	Purine catabolism
r0618	0.0023793	11.0094	PYCR2, PYCR1	Arginine and proline metabolism
CYSGLTH	0.00237581	11.0189		Methionine and cysteine metabolism
HMR_1847	0.00234702	11.0283	STS	Bile acid synthesis
GLUtr	0.00234624	11.0377		Transport, endoplasmic reticular
GLXte	0.00233628	11.0472		Transport, extracellular
EX_glx[e]	0.00233628	11.0566		Exchange/demand reaction
PGSr	0.00233308	11.066	PTGS2, PTGS1	Eicosanoid metabolism
HMR_3422	0.00232066	11.0755	ACAA1, HSD17B10, ACADVL, HADHA, ACADL, ACADM, ECHS1, HADHB, HADH, ACAA2, ACAD9	Fatty acid oxidation
ITPtn	0.00231014	11.0849		Transport, nuclear
sink_phe_L[c]	0.00230379	11.0943		Exchange/demand reaction
FPGS8	0.0022973	11.1038	FPGS	Folate metabolism
EX_hexdiac[e]	0.00229547	11.1132		Exchange/demand reaction
DM_15HPET[r]	0.00229304	11.1226		Exchange/demand reaction
HMR_0986	0.00229304	11.1321	ALOX15, ALOX15B	Arachidonic acid metabolism
FACOAL140i	0.0022781	11.1415	ACSL3	Fatty acid oxidation
CRNCAR3tp	0.00226651	11.1509		Transport, peroxisomal
r1597	0.00225508	11.1604	SLC7A5	Transport, extracellular
r1109	0.00224964	11.1698		Miscellaneous
EX_C14826[e]	0.00223597	11.1792		Exchange/demand reaction
HMR_2380	0.00223572	11.1887	FADS2, FADS1, FADS3	Fatty acid synthesis
EX_3hmp[e]	0.00223316	11.1981		Exchange/demand reaction
3HMPtd	0.00223316	11.2075		Transport, extracellular
3HMPtm	0.00223316	11.217		Transport, mitochondrial
HMR_0414	0.00222438	11.2264	ACOT7, ACOT2, BAAT, ACOT4, ACOT1, ACOT6, LOC344967	Fatty acid oxidation
EX_adrn[e]	0.00221271	11.2358		Exchange/demand reaction
r1991	0.00221108	11.2453	SLC7A6	Transport, extracellular
SPRMTDe	0.00221051	11.2547	SLC22A1	Transport, extracellular
r1976	0.00219873	11.2642	SLC7A6	Transport, extracellular
ASPTAm	0.00219382	11.2736	GOT2	Alanine and aspartate metabolism
r1614	0.00217262	11.283	SLC7A5	Transport, extracellular
HMR_4777	0.00217208	11.2925	P4HA2, P4HA1, P4HA3	Arginine and proline metabolism
OBDHc	0.00214848	11.3019		Glycine, serine, alanine, and threonine metabolism
FAOXC2252053m	0.00212581	11.3113	ACADS, ACADM	Fatty acid oxidation
r2338	0.0021215	11.3208	SLC22A1	Transport, extracellular
ADNK4	0.00210828	11.3302		Purine synthesis
ACRNtm	0.00210052	11.3396	SLC25A20	Transport, mitochondrial
RAHY	0.00207579	11.3491		Vitamin A metabolism
HMR_0273	0.00206563	11.3585	ABCA1	Transport, extracellular
r1617	0.00206347	11.3679	SLC7A5	Transport, extracellular
FAOXC17C15m	0.0020614	11.3774	ACADVL, HADHA, HADHB	Fatty acid oxidation
r2472	0.00205418	11.3868	SLC37A1	Transport, mitochondrial
EX_M00341[e]	0.00202149	11.3962		Exchange/demand reaction
EX_cspg_c[e]	0.00202142	11.4057		Exchange/demand reaction
CORE7GTg	0.00201691	11.4151		O-glycan metabolism
DNDPt56m	0.00201234	11.4245	SLC25A19	Transport, mitochondrial
EX_C14825[e]	0.00201188	11.434		Exchange/demand reaction
CYTK1	0.00199882	11.4434	CMPK1	Nucleotide interconversion
FACOAL180i	0.00199506	11.4528	ACSL3, ACSL5, ACSL1	Fatty acid oxidation
GLXtm	0.001981	11.4623		Transport, mitochondrial
EX_6thf[e]	0.00196696	11.4717		Exchange/demand reaction
GLYtm	0.00196442	11.4811		Transport, mitochondrial
ASNPHEASPt	0.00195492	11.4906	SLC15A1, SLC15A2	Transport, extracellular
ASNPHEASPr	0.00195492	11.5		Peptide metabolism
EX_asnpheasp[e]	0.00195492	11.5094		Exchange/demand reaction
CORE5GTg	0.0019492	11.5189		O-glycan metabolism
HMR_0367	0.00194624	11.5283	ABCA1	Transport, extracellular
URATEtx	0.00192812	11.5377		Transport, peroxisomal
EX_cspg_a[e]	0.0019014	11.5472		Exchange/demand reaction
RSVtev	0.00189858	11.5566		Drug metabolism
r0510	0.00188963	11.566	SCD, SCD5	Miscellaneous
PHELEUHISr	0.00188857	11.5755		Peptide metabolism
PHELEUHISt	0.00188857	11.5849	SLC15A1, SLC15A2	Transport, extracellular
EX_pheleuhis[e]	0.00188857	11.5943		Exchange/demand reaction
C14826td	0.00188787	11.6038		Transport, extracellular
HMR_4756	0.00187389	11.6132	ABCB6	Transport, mitochondrial
STS2	0.00185596	11.6226	STS	Steroid metabolism
FACOAL191	0.00184758	11.6321	SLC27A2	Fatty acid oxidation
EX_rbt[e]	0.00183131	11.6415		Exchange/demand reaction
r0796	0.00183131	11.6509		Pentose phosphate pathway
RBTt	0.00183131	11.6604		Transport, extracellular
2H3MVte	0.00182788	11.6698		Transport, extracellular
EX_2h3mv[e]	0.00182788	11.6792		Exchange/demand reaction
2H3MVc	0.00182788	11.6887	LDHB, LDHA, LDHAL6A, LDHC, UEVLD, LDHAL6B	Valine, leucine, and isoleucine metabolism
FTHFL	0.00182564	11.6981	MTHFD1, LOC286297	Folate metabolism
UREAtm	0.00181941	11.7075	AQP9	Urea cycle
RETNtr	0.00181851	11.717		Transport, endoplasmic reticular
HMR_6359	0.00181458	11.7264	SLC28A3	Transport, extracellular
GLXO1	0.00180192	11.7358	LDHA, UEVLD, LDHB, LDHD, LDHAL6B, LDHAL6A, LDHC	Glyoxylate and dicarboxylate metabolism
EX_ppa[e]	0.0017839	11.7453		Exchange/demand reaction
HMR_0310	0.00178007	11.7547	ACOT7, ACOT2, BAAT, ACOT4, ACOT1, ACOT6, LOC344967	Fatty acid oxidation
r0364	0.00177595	11.7642	HK1, HK2, HK3	Aminosugar metabolism
EX_tyrargglu[e]	0.0017564	11.7736		Exchange/demand reaction
TYRARGGLUr	0.0017564	11.783		Peptide metabolism
TYRARGGLUt	0.0017564	11.7925	SLC15A1, SLC15A2	Transport, extracellular
FAOXC6DCC4DCx	0.00175283	11.8019	ACOX1, EHHADH, HSD17B4, ACAA1	Fatty acid oxidation
r2389	0.00174904	11.8113	SLC25A1	Transport, mitochondrial
HMR_0430	0.00174557	11.8208	ACOT7, ACOT2, BAAT, ACOT4, ACOT1, ACOT6, LOC344967	Fatty acid oxidation
r1527	0.00174533	11.8302	ABCA1	Transport, extracellular
HMR_3197	0.00174457	11.8396	HADHA, HADHB, ACAA2	Fatty acid oxidation
HMR_3194	0.00174457	11.8491	ACADM, ACAD9	Fatty acid oxidation
HMR_3195	0.00174457	11.8632	HADHA, ECHS1	Fatty acid oxidation
HMR_3196	0.00174457	11.8632	HSD17B10, HADHA, HADH	Fatty acid oxidation
AGMTm	0.00174303	11.8774	AGMAT	Arginine and proline metabolism
r0907	0.00174303	11.8868		Transport, mitochondrial
r0224	0.00174041	11.8962	DHFR	Folate metabolism
CHSTEROLt3	0.0017348	11.9057		Transport, mitochondrial
EX_HC01444[e]	0.00173198	11.9151		Exchange/demand reaction
r0627	0.00173198	11.9245	GLA	Miscellaneous
GPAM_hs	0.00172297	11.934	GPAM, MBOAT2	Triacylglycerol synthesis
4HPROLTASCT1	0.0017118	11.9434	SLC1A4	Transport, extracellular
r1044	0.00169671	11.9528	SLC28A1, SLC28A3	Transport, extracellular
EX_lac_L[e]	0.00169456	11.9623		Exchange/demand reaction
EX_cys_L[e]	0.00169252	11.9717		Exchange/demand reaction
HMR_0204	0.00169196	11.9811	ACSL4, ACSBG1, ACSL3, ACSBG2, SLC27A2, ACSL1, ACSL6, ACSL5	Fatty acid synthesis
EX_6epvs[e]	0.00169149	11.9906		Exchange/demand reaction
6EPVShc	0.00169123	12		Drug metabolism
HMR_0427	0.00168354	12.0094	ABCA1	Transport, extracellular
THRGLNTYRt	0.0016649	12.0189	SLC15A1, SLC15A2	Transport, extracellular
EX_thrglntyr[e]	0.0016649	12.0283		Exchange/demand reaction
THRGLNTYRr	0.0016649	12.0377		Peptide metabolism
FATP6t	0.00166219	12.0472	SLC27A5, SLC27A2	Transport, extracellular
r1019	0.00165435	12.0566		Transport, peroxisomal
3HPVStep	0.00164727	12.066		Drug metabolism
PGPP_hs	0.00163038	12.0755	PTPMT1	Glycerophospholipid metabolism
EX_M01807[e]	0.0016244	12.0849		Exchange/demand reaction
EX_M00503[e]	0.00160848	12.0943		Exchange/demand reaction
HMR_0003	0.00160848	12.1038	PNPLA4, LIPE, PNPLA3, LIPG, AADAC, DAGLA, DAGLB, PNLIPRP2, LIPC, CEL, PNLIP, PNPLA2, LIPF, PNLIPRP1, PNLIPRP3	Glycerophospholipid metabolism
RE2677G	0.00160302	12.1132		Glycosphingolipid metabolism
EX_btn[e]	0.0015911	12.1226		Exchange/demand reaction
RE1903R	0.00158453	12.1321		Vitamin A metabolism
HMR_0281	0.00158267	12.1415	ABCA1	Transport, extracellular
DIGALSIDEtg	0.00158093	12.1509		Transport, golgi apparatus
r0318	0.00158092	12.1604	ACSS3, ACSS2, ACSS1	Miscellaneous
r0220	0.00158092	12.1698	ACSS3, ACSS2, ACSS1	Miscellaneous
r0584	0.00156758	12.1792	ENPP3, NUDT12, ENPP1	NAD metabolism
DCMPDA	0.00154181	12.1887	DCTD	Pyrimidine catabolism
PTE4x	0.00154	12.1981	ACOT2	Fatty acid oxidation
T4HCINNMFM	0.00153073	12.2075		Ubiquinone synthesis
EX_acald[e]	0.0015248	12.2217		Exchange/demand reaction
ACALDt	0.0015248	12.2217		Transport, extracellular
DGSNt	0.00151339	12.2358	SLC29A2	Transport, extracellular
DNDPt52m	0.00150992	12.2453	SLC25A19	Transport, mitochondrial
DNDPt43m	0.00150648	12.2547	SLC25A19	Transport, mitochondrial
34HPLtm	0.00150443	12.2642		Transport, mitochondrial
DGAT	0.00150036	12.2736	DGAT1, DGAT2	Triacylglycerol synthesis
HMR_0359	0.00149302	12.283	ABCA1	Transport, extracellular
r0383	0.00149277	12.2972	PDHA1, PDHB, PDHA2	Miscellaneous
r0555	0.00149277	12.2972	DLAT	Miscellaneous
CHSTEROLtrc	0.00148972	12.3113		Transport, endoplasmic reticular
GNDer	0.00148908	12.3208	PGD	Pentose phosphate pathway
EX_ksii_core2[e]	0.00148327	12.3302		Exchange/demand reaction
HMR_3149	0.0014817	12.3396	ACADM, ACAD9	Fatty acid oxidation
2OXOADPTm	0.00147488	12.3491	SLC25A21	Tryptophan metabolism
r1944	0.00147341	12.3585	SLC7A6	Transport, extracellular
RPE	0.00146523	12.3679	RPE	Pentose phosphate pathway
OPAHir	0.00144886	12.3774	OPLAH	Glutathione metabolism
DM_adrnl[c]	0.0014407	12.3868		Exchange/demand reaction
FAOXC11	0.00143641	12.3962	ACADM	Fatty acid oxidation
DMHPTCRNCPT2	0.00143641	12.4057		Fatty acid oxidation
NDPK6m	0.00143577	12.4151	NME4, NME6	Nucleotide interconversion
DMHPTCRNte	0.00143556	12.4245		Transport, extracellular
EX_dmhptcrn[e]	0.00143556	12.434		Exchange/demand reaction
FAOXC183803m	0.00143342	12.4434	ACADM, ACADS	Fatty acid oxidation
EX_fuc_L[e]	0.00143267	12.4528		Exchange/demand reaction
RE0512M	0.00143128	12.4623	HADHA, HSD17B4, EHHADH, HADH, HSD17B10, HADHB	Fatty acid oxidation
RE1516M	0.00143128	12.4717	ACADL, ACOX1	Fatty acid oxidation
RE1517M	0.00143128	12.4811	ACADL, ACOX1	Fatty acid oxidation
RE1531M	0.00143128	12.4906	ACAA2, HADHB, HADHA	Fatty acid oxidation
RE1523M	0.00143128	12.5	ECHS1, HADHA, EHHADH, HADHB	Fatty acid oxidation
ACNMLr	0.00142486	12.5094		Aminosugar metabolism
EX_triodthy[e]	0.00142279	12.5189		Exchange/demand reaction
HMR_0370	0.00141496	12.5283	ACOT7, ACOT2, BAAT, ACOT4, ACOT1, ACOT6, LOC344967	Fatty acid oxidation
XOLEST183CEH	0.00141475	12.5377	LIPA, CEL	Cholesterol metabolism
XOLEST183te	0.00141475	12.5472		Transport, extracellular
XOLEST183tl	0.00141475	12.5566		Transport, lysosomal
ACS	0.001375	12.566	AACS, ACSS2	Glycolysis/gluconeogenesis
FPGS6	0.00134883	12.5755	FPGS	Folate metabolism
2M3HBUc	0.00134114	12.5849		Valine, leucine, and isoleucine metabolism
EX_2m3hbu[e]	0.00134114	12.5943		Exchange/demand reaction
2M3HBUtm	0.00134114	12.6085		Transport, mitochondrial
2M3HBUte	0.00134114	12.6085		Transport, extracellular
sink_ile_L[c]	0.00133765	12.6226		Exchange/demand reaction
APAT2rm	0.00133614	12.6321	ABAT	Beta-Alanine metabolism
BALAtmr	0.00133614	12.6415		Transport, mitochondrial
r0068	0.00133359	12.6557	ACSS2, ACSS1	Miscellaneous
r0097	0.00133359	12.6557	ACSS2, ACSS1	Miscellaneous
HMR_0374	0.00132703	12.6698	ACOT7, ACOT2, BAAT, ACOT4, ACOT1, ACOT6, LOC344967	Fatty acid oxidation
HMR_1305	0.0013255	12.6792	PTGS2, PTGS1	Eicosanoid metabolism
PDHm	0.00132509	12.6887	DLD, PDHX, PDHA2, PDHB, DLAT, PDHA1	Glycolysis/gluconeogenesis
EX_lac_D[e]	0.00132495	12.6981		Exchange/demand reaction
D_LACt2	0.00132495	12.7075	SLC16A7, SLC16A8, SLC16A1, SLC16A3	Transport, extracellular
FUMtr	0.00132042	12.717		Transport, extracellular
EX_fum[e]	0.00132042	12.7264		Exchange/demand reaction
EX_pa_hs[e]	0.00132008	12.7358		Exchange/demand reaction
r0541	0.00131939	12.7453	GCDH	Tryptophan metabolism
EX_gd2_hs[e]	0.00131595	12.7547		Exchange/demand reaction
NEU37e	0.00131595	12.7642	NEU3	Sphingolipid metabolism
HMR_1897	0.0013121	12.7736	ABCC2, ABCC1	Transport, extracellular
DDPGAm	0.00130339	12.783		Arginine and proline metabolism
HMR_0291	0.0012784	12.7925	ABCA1	Transport, extracellular
HMR_9612	0.00127802	12.8019		Transport, extracellular
EX_Rtotal2[e]	0.00126726	12.8113		Exchange/demand reaction
HMR_1665	0.00126288	12.8208	SLC27A5, SLC27A2	Transport, peroxisomal
RE1834X	0.00126288	12.8302	ACOT8, ACOT4, BAAT	Bile acid synthesis
r1853	0.00125868	12.8396	SLC7A6	Transport, extracellular
CHOLESTle	0.00125667	12.8491	LIPA	Transport, extracellular
EX_ksii_core4[e]	0.00123725	12.8585		Exchange/demand reaction
HMR_9581	0.00122842	12.8726	SLC22A3, SLC22A1	Transport, extracellular
HMR_9582	0.00122842	12.8726	SLC47A1, SLC47A2	Transport, extracellular
r0361	0.00122755	12.8868	HK1, HK2, HK3	Fructose and mannose metabolism
HMR_4270	0.00122312	12.8962	ACPP, ACP5, ACP4, ACP1, PXYLP1, ACP6, ACP7	NAD metabolism
ARTCOAL3	0.00121468	12.9057		R group synthesis
r1450	0.00121069	12.9151	ACOX3, ACOX1	Fatty acid oxidation
DNDPt39m	0.0012063	12.9245	SLC25A19	Transport, mitochondrial
FAS180COA	0.00119733	12.934	FASN, ELOVL6, ELOVL5, ELOVL2	Fatty acid synthesis
r0963	0.00119559	12.9434	FOLR1, FOLR2, FOLR3	Transport, extracellular
MLTHFtm	0.00119475	12.9528		Transport, mitochondrial
RE3628M	0.00118982	12.9623	ECI1, ECI2, EHHADH	Fatty acid oxidation
SCP21x	0.00118565	12.9717	SCP2	Transport, peroxisomal
VALPHEARGt	0.00118355	12.9811	SLC15A1, SLC15A2	Transport, extracellular
EX_valphearg[e]	0.00118355	12.9906		Exchange/demand reaction
VALPHEARGr	0.00118355	13		Peptide metabolism
HEXDIACtd	0.0011829	13.0094		Transport, extracellular
15KPROSTGF2t	0.00116531	13.0189		Transport, extracellular
EX_15kprostgf2[e]	0.00116531	13.0283		Exchange/demand reaction
r1014	0.00116353	13.0377		Transport, peroxisomal
r2382	0.00116077	13.0472	SLC25A1	Transport, mitochondrial
RE1836C	0.00115835	13.0566		Bile acid synthesis
HMR_0203	0.00115766	13.066	SLC27A6, FABP3, SLC27A1, CD36, SLC27A3, FABP2, FABP1, FABP7, FABP5, SLC27A4, FABP6, FABP4, FABP12, FABP9	Transport, extracellular
ACS2	0.00114826	13.0755	ACSS2, AACS	Propanoate metabolism
HMR_0394	0.00114666	13.0849	ACOT7, ACOT2, BAAT, ACOT4, ACOT1, ACOT6, LOC344967	Fatty acid oxidation
2AMADPTm	0.00114622	13.0943	SLC25A21	Lysine metabolism
SO4tl	0.00114283	13.1038		Transport, lysosomal
EX_lcts[e]	0.00114133	13.1132		Exchange/demand reaction
EX_cytd[e]	0.00114024	13.1226		Exchange/demand reaction
CBPS	0.00113726	13.1321	CAD	Pyrimidine synthesis
SERPHELYSt	0.0011355	13.1415	SLC15A1, SLC15A2	Transport, extracellular
SERPHELYSr	0.0011355	13.1509		Peptide metabolism
EX_serphelys[e]	0.0011355	13.1604		Exchange/demand reaction
r2514m	0.00112874	13.1698		Transport, mitochondrial
RE2912M	0.00112874	13.1792	ACSL4, ACSL3, ACSL1, ACSL5, ACSL6	Fatty acid oxidation
ACONTm	0.00112134	13.1887	ACO2, ACO1	Citric acid cycle
EX_dxtrn[e]	0.00110942	13.1981		Exchange/demand reaction
DXTRNt	0.00110942	13.2075		Transport, extracellular
r2393	0.00110685	13.217	SLC25A1	Transport, mitochondrial
3ISPVShc	0.00110354	13.2264		Drug metabolism
r1170	0.00109867	13.2358	SOAT1, SOAT2	Miscellaneous
r1182	0.00109867	13.2453	LIPA, CEL	Miscellaneous
15KPROSTGF2c	0.00109369	13.2547	HPGD	Eicosanoid metabolism
r1560	0.00107325	13.2642	SLC7A5	Transport, extracellular
EX_tyrtrpphe[e]	0.00106172	13.2736		Exchange/demand reaction
TYRTRPPHEt	0.00106172	13.283	SLC15A1, SLC15A2	Transport, extracellular
TYRTRPPHEr	0.00106172	13.2925		Peptide metabolism
EX_4pyrdx[e]	0.00105946	13.3019		Exchange/demand reaction
PYDXDH	0.00105946	13.3113	AOX1	Vitamin B6 metabolism
4PYRDX	0.00105946	13.3208		Transport, extracellular
r1862	0.00104911	13.3302	SLC7A6	Transport, extracellular
C14825td	0.00104894	13.3396		Transport, extracellular
RE3052C	0.00104555	13.3491		Heme synthesis
EX_C05770[e]	0.00104402	13.3585		Exchange/demand reaction
FPGS9	0.00104198	13.3679	FPGS	Folate metabolism
HMR_4776	0.00103895	13.3774	P4HA2, P4HA1, P4HA3	Arginine and proline metabolism
HMR_0821	0.000994187	13.3868	HEXB, HEXD, HEXA	Glycosphingolipid metabolism
HMR_0418	0.000993626	13.3962	ACOT7, ACOT2, BAAT, ACOT4, ACOT1, ACOT6, LOC344967	Fatty acid oxidation
r2501	0.000990544	13.4057	ABCD1	Transport, peroxisomal
EX_glumet[e]	0.000988147	13.4151		Exchange/demand reaction
GLUMETr	0.000988147	13.4245		Peptide metabolism
GLUMETt	0.000988147	13.434	SLC15A1, SLC15A2	Transport, extracellular
DNDPt57m	0.000982636	13.4434	SLC25A19	Transport, mitochondrial
4GLU56DIHDINDt	0.000978535	13.4528		Transport, extracellular
EX_4glu56dihdind[e]	0.000978535	13.4623		Exchange/demand reaction
CYTDt2r	0.000974942	13.4717	SLC28A3	Transport, extracellular
GALNACT5g	0.000972596	13.4811	CHPF, CHSY1, CHSY3, CSGALNACT2, CSGALNACT1	Chondroitin synthesis
GLCAT5g	0.000972596	13.4906	CHPF2, CHPF, CHSY1, CHSY3	Chondroitin synthesis
CSPG_Et	0.000972596	13.5		Transport, extracellular
RE3242C	0.000969945	13.5142		Fatty acid synthesis
RE3243C	0.000969945	13.5142		Fatty acid synthesis
RE3241C	0.000969945	13.533	ELOVL4, ELOVL6, ELOVL5, ELOVL2	Fatty acid synthesis
RE3244C	0.000969945	13.533		Fatty acid synthesis
NEU310e	0.000965158	13.5472		Sphingolipid metabolism
PTE3x	0.000945713	13.5566	ACOT2	Fatty acid oxidation
HMR_0431	0.000936371	13.566	ABCA1	Transport, extracellular
r0732	0.000933286	13.5755	ACAA2, HADHB, ACAA1	Fatty acid oxidation
r0731	0.000933286	13.5849	HADHA, EHHADH, ECHS1	Fatty acid oxidation
r0730	0.000933286	13.5943	HADHA, EHHADH, HADH	Fatty acid oxidation
PAIL4P_HStn	0.000923101	13.6038		Transport, nuclear
r1907	0.000920169	13.6132	SLC7A6	Transport, extracellular
r1974	0.000917346	13.6226	SLC7A6	Transport, extracellular
THMTPt	0.000912982	13.6321	SLC19A1	Transport, extracellular
EX_thmtp[e]	0.000912982	13.6415		Exchange/demand reaction
XYLtly	0.000909205	13.6509		Transport, lysosomal
LCTStg	0.000893515	13.6604		Transport, extracellular
UGALGTg	0.000893515	13.6698	LALBA, B4GALT1, B4GALT2	Galactose metabolism
GLCtg	0.000893515	13.6792	SLC2A1	Transport, golgi apparatus
sink_tdechola[c]	0.00089089	13.6887		Exchange/demand reaction
HMR_0422	0.000889114	13.6981	ACOT7, ACOT2, BAAT, ACOT4, ACOT1, ACOT6, LOC344967	Fatty acid oxidation
r1435	0.000880742	13.7075		Transport, mitochondrial
GHMT2rm	0.000880742	13.717	SHMT2, SHMT1	Glycine, serine, alanine, and threonine metabolism
EX_fe3[e]	0.000867291	13.7264		Exchange/demand reaction
DNDPt53m	0.000866541	13.7358	SLC25A19	Transport, mitochondrial
r0502	0.000858794	13.7453	XDH	Purine catabolism
HMR_2612	0.000852542	13.7547	SLC22A9, SLC22A1, SLC25A20, SLC25A29, SLC22A4	Transport, mitochondrial
EX_ac[e]	0.000842908	13.7642		Exchange/demand reaction
NADtru	0.000839546	13.7736		Transport, endoplasmic reticular
NADHtru	0.000839546	13.783		Transport, endoplasmic reticular
LNELDCCPT2	0.000838082	13.7925	CPT2	Fatty acid oxidation
MAGt	0.000831151	13.8019		Transport, extracellular
r1989	0.000826406	13.8113	SLC7A6	Transport, extracellular
PPM	0.000824509	13.8208	PGM1, PGM2	Pentose phosphate pathway
DHAAt1r	0.000821392	13.8302	SLC2A3, SLC2A1, SLC2A4	Transport, extracellular
EX_9_cis_retfa[e]	0.00081576	13.8396		Exchange/demand reaction
r1859	0.000803743	13.8491	SLC7A6	Transport, extracellular
SALMCOM	0.000798943	13.8585	COMT, COMTD1	Tyrosine metabolism
EX_tethex3[e]	0.000788136	13.8679		Exchange/demand reaction
NTD5m	0.000785706	13.8774	NT5M	Nucleotide interconversion
AASAD3m	0.000785354	13.8868		Lysine metabolism
HMR_0311	0.000782057	13.8962	ABCA1	Transport, extracellular
r0081	0.000775814	13.9057	GPT2, GPT	Citric acid cycle
DCMPtr	0.000775069	13.9151		Transport, extracellular
EX_dcmp[e]	0.000775069	13.9245		Exchange/demand reaction
HMR_6834	0.000774482	13.934	DIO2, DIO1	Phenylalanine metabolism
HMR_6826	0.000774482	13.9434	DIO3, DIO2, DIO1	Phenylalanine metabolism
NEU39e	0.000769604	13.9528	NEU3	Sphingolipid metabolism
3OHGLUTACte	0.000767084	13.9623		Transport, extracellular
ARGtm	0.00076136	13.9717	SLC25A2, SLC25A15	Transport, mitochondrial
CE4843t	0.000760741	13.9811		Transport, extracellular
HMR_3142	0.000759756	13.9906	ACADM, ACAD9	Fatty acid oxidation
ICDHyrm	0.00075486	14	IDH2	Citric acid cycle
r1454	0.000747251	14.0094	SLC16A7, SLC16A1	Transport, mitochondrial
ACSm	0.000731923	14.0189	ACSS1	Glycolysis/gluconeogenesis
EX_10fthf5glu[e]	0.000730049	14.0283		Exchange/demand reaction
4HBZte	0.00072674	14.0377		Transport, extracellular
EX_4hbz[e]	0.00072674	14.0472		Exchange/demand reaction
HMR_6364	0.000716883	14.0566	SLC28A3	Transport, extracellular
sink_4abut[l]	0.000715231	14.066		Exchange/demand reaction
ABUTt2rL	0.000715231	14.0755	SLC36A1	Transport, lysosomal
r1904	0.000712563	14.0849	SLC7A6	Transport, extracellular
HEXDIACATP	0.000709944	14.0943		Transport, extracellular
EX_dgmp[e]	0.000704104	14.1085		Exchange/demand reaction
EX_dgtp[e]	0.000704104	14.1085		Exchange/demand reaction
r0410	0.000704104	14.1226	ITPA	Pyrimidine catabolism
HMR_0911	0.00069932	14.1321	FUT5, FUT6, FUT3, FUT9, FUT4	Glycosphingolipid metabolism
DHPM2	0.000696982	14.1415	DPYS	Pyrimidine catabolism
HMR_0192	0.000695885	14.1557	ACSL4, ACSBG1, ACSL3, ACSBG2, SLC27A2, ACSL1, ACSL6, ACSL5	Fatty acid synthesis
HMR_0193	0.000695885	14.1557	ACOT7, ACOT2, BAAT, ACOT4, ACOT1, ACOT6, LOC344967	Fatty acid oxidation
EX_glcur[e]	0.000692199	14.1698		Exchange/demand reaction
FAOXC102C103m	0.000684067	14.184	ACADM	Fatty acid oxidation
FAOXC102C81m	0.000684067	14.184	ECHS1, HADH, ACAA2	Fatty acid oxidation
FAOXC143C123m	0.000684067	14.1981	ACADVL, HADHA, HADHB	Fatty acid oxidation
FAOXC102m	0.000684067	14.2123	ECI1	Fatty acid oxidation
FAOXC103C102m	0.000684067	14.2123	DECR1	Fatty acid oxidation
FAOXC123m	0.000684067	14.2264	ECI1	Fatty acid oxidation
FAOXC61m	0.000684067	14.2358	ECI1	Fatty acid oxidation
FAOXC123C102m	0.000684067	14.2453	ECHS1, HADH, ACAA2	Fatty acid oxidation
FAOXC81C61m	0.000684067	14.2547	ACADM, ECHS1, HADH, ACAA2	Fatty acid oxidation
PTDCACRNt	0.000684051	14.2642	SLC25A20	Fatty acid oxidation
GD3tl	0.000679814	14.2736		Transport, extracellular
AMY2e	0.000678582	14.283	SLC3A2, AMY2B, AMY1C, AMY1A, AMY1B, SLC3A1, SLC7A9, AMY2A	Starch and sucrose metabolism
EX_glygn2[e]	0.000678582	14.2925		Exchange/demand reaction
PCREATtmdiffir	0.000675963	14.3019		Urea cycle
CREATtmdiffir	0.000675963	14.3113		Urea cycle
CK	0.000675963	14.3208	CKMT1B, CKMT2, CKMT1A	Urea cycle
RETt	0.000673296	14.3302	RBP4, STRA6, RBP1, RBP2	Transport, extracellular
CORE8GTg	0.00067114	14.3396		O-glycan metabolism
METASNTYRt	0.000669973	14.3491	SLC15A1, SLC15A2	Transport, extracellular
EX_metasntyr[e]	0.000669973	14.3585		Exchange/demand reaction
METASNTYRr	0.000669973	14.3679		Peptide metabolism
PMI12346PH	0.000667008	14.3774	IP6K3, IP6K1	Inositol phosphate metabolism
EX_C13856[e]	0.000666441	14.3868		Exchange/demand reaction
C13856te	0.000666441	14.3962		Transport, extracellular
RE2563C	0.000666441	14.4057		Arachidonic acid metabolism
NTD1m	0.000664753	14.4151	NT5M	Nucleotide interconversion
ACNAMPH	0.000661936	14.4245	NANP, ACP5, ACP6	Aminosugar metabolism
AMANK	0.000661936	14.434	GNE, NAGK	Aminosugar metabolism
ACNAM9PL	0.000661936	14.4434	NANS	Aminosugar metabolism
HMR_0406	0.000660558	14.4528	ACOT7, ACOT2, BAAT, ACOT4, ACOT1, ACOT6, LOC344967	Fatty acid oxidation
r0451	0.000659199	14.4623	OGDH	Miscellaneous
r0557	0.000659199	14.4717	DLST	Miscellaneous
TMDtd	0.000658269	14.4811		Drug metabolism
EX_M03134[e]	0.000651289	14.4906		Exchange/demand reaction
DUTPDPm	0.000647322	14.5	DUT, ITPA	Nucleotide interconversion
r2511	0.000643218	14.5094		Transport, endoplasmic reticular
URATEt	0.000628847	14.5189		Transport, extracellular
PNTEHe	0.000628489	14.5283		Transport, extracellular
METATB0tc	0.000624276	14.5377	SLC6A14	Transport, extracellular
HMR_1307	0.000614352	14.5472	PTGS2, PTGS1	Eicosanoid metabolism
HMR_4771	0.000611194	14.5566		Heme synthesis
RE3051C	0.000611194	14.566		Heme synthesis
HMR_4772	0.000611194	14.5755	UROD	Heme synthesis
EX_C05769[e]	0.000611167	14.5849		Exchange/demand reaction
COAtr	0.000607068	14.5943		Transport, endoplasmic reticular
EX_ptvst[e]	0.000605596	14.6038		Exchange/demand reaction
PTVSTitr	0.000605596	14.6132		Drug metabolism
r0193	0.000593311	14.6226	CTH	Methionine and cysteine metabolism
RE3226C	0.000586076	14.6321	ELOVL4, ELOVL6, ELOVL5, ELOVL2	Fatty acid synthesis
RE3235C	0.000586076	14.6415		Fatty acid synthesis
RE3234C	0.000586076	14.6509		Fatty acid synthesis
RE3236C	0.000586076	14.6604		Fatty acid synthesis
EX_M00315[e]	0.000581592	14.6698		Exchange/demand reaction
HMR_3179	0.000581148	14.684	HADHA, ECHS1	Fatty acid oxidation
HMR_3180	0.000581148	14.684	HSD17B10, HADHA, HADH	Fatty acid oxidation
HMR_3178	0.000581148	14.7028	ACADVL, ACADL, ACADM, ACAD9	Fatty acid oxidation
HMR_3181	0.000581148	14.7028	HADHA, HADHB, ACAA2	Fatty acid oxidation
PRISTCOAtcx	0.00057781	14.717	ABCD3	Transport, peroxisomal
HMR_0345	0.00057402	14.7264	ACSL4, ACSBG1, ACSL3, ACSBG2, SLC27A2, ACSL1, ACSL6, ACSL5	Fatty acid synthesis
r1857	0.00057348	14.7358	SLC7A6	Transport, extracellular
r0913	0.000572679	14.7453	SLC25A1	Transport, mitochondrial
NTD9l	0.000566161	14.7547	ACP2, ACPP, ACP6, ACP5	Purine catabolism
HMR_7727	0.000566161	14.7642		Transport, lysosomal
GSNtl	0.000566161	14.7736	SLC29A3	Transport, lysosomal
EX_no2[e]	0.00056272	14.783		Exchange/demand reaction
r1781	0.000546611	14.7925	SLC7A6	Transport, extracellular
HMR_0188	0.000543308	14.8019	ACSL4, ACSBG1, ACSL3, ACSBG2, SLC27A2, ACSL1, ACSL6, ACSL5	Fatty acid synthesis
FACOAL241	0.000542913	14.8113	ACSL1	Fatty acid oxidation
RE2147C	0.000541613	14.8208	UGT1A1	Vitamin A metabolism
GLYCLTDym	0.000538575	14.8302		Glyoxylate and dicarboxylate metabolism
r0377	0.000538096	14.8396	DCK	Pyrimidine catabolism
r0028	0.000536053	14.8491	ENTPD1, ENTPD3, ENTPD8	Purine catabolism
NRPPHRSULT	0.000531039	14.8585	SULT1A3	Tyrosine metabolism
EX_nrpphrsf[e]	0.000531039	14.8679		Exchange/demand reaction
NRPPHRSFt	0.000531039	14.8774		Transport, extracellular
STS1r	0.000523334	14.8868	STS	Steroid metabolism
DHEAStr	0.000523334	14.8962		Transport, extracellular
r1902	0.00051758	14.9057	SLC7A6	Transport, extracellular
EX_retinal[e]	0.000517518	14.9151		Exchange/demand reaction
GLNATB0tc	0.000511079	14.9245	SLC6A14	Transport, extracellular
EX_tststerones[e]	0.0005109	14.934		Exchange/demand reaction
TSTSTERONESULT	0.0005109	14.9434	SULT2A1, SULT1A3	Steroid metabolism
TSTSTERONESte	0.0005109	14.9528		Transport, extracellular
SCP21cx	0.000508903	14.9623	ABCD3	Transport, peroxisomal
FUCASE2e	0.000507248	14.9717	FUCA2	Keratan sulfate degradation
EX_ksi_deg1[e]	0.000507248	14.9811		Exchange/demand reaction
EX_M00010[e]	0.00050314	14.9906		Exchange/demand reaction
DNDPt62m	0.000501302	15	SLC25A19	Transport, mitochondrial
2HATVACIDhc	0.000497592	15.0094	PON3	Drug metabolism
F1Ate	0.000491198	15.0189		Transport, extracellular
DNDPt20m	0.0004862	15.0283	SLC25A19	Transport, mitochondrial
HMR_3331	0.000478341	15.0802	EHHADH	Fatty acid oxidation
HMR_3332	0.000478341	15.0802	EHHADH, HSD17B4	Fatty acid oxidation
HMR_3333	0.000478341	15.0802	ACAA1, MYO5B	Fatty acid oxidation
HMR_3334	0.000478341	15.0802	ACOX3, ACOX1	Fatty acid oxidation
HMR_3335	0.000478341	15.0802	EHHADH	Fatty acid oxidation
HMR_3336	0.000478341	15.0802	EHHADH, HSD17B4	Fatty acid oxidation
HMR_3337	0.000478341	15.0802	ACAA1, MYO5B	Fatty acid oxidation
HMR_3338	0.000478341	15.0802	ACOX3, ACOX1	Fatty acid oxidation
HMR_3339	0.000478341	15.0802	EHHADH	Fatty acid oxidation
HMR_3340	0.000478341	15.0802	EHHADH, HSD17B4	Fatty acid oxidation
HMR_3330	0.000478341	15.1321	ACOX3, ACOX1	Fatty acid oxidation
HMR_3341	0.000478341	15.1415	ACAA1, MYO5B	Fatty acid oxidation
DNDPt51m	0.000474305	15.1509	SLC25A19	Transport, mitochondrial
HISARGCYSr	0.000473954	15.1604		Peptide metabolism
HISARGCYSt	0.000473954	15.1698	SLC15A1, SLC15A2	Transport, extracellular
EX_hisargcys[e]	0.000473954	15.1792		Exchange/demand reaction
PUNP5	0.0004733	15.1887	PNP	Purine catabolism
PYNP2r	0.000471563	15.1981	UPP1, UPP2	Pyrimidine catabolism
RE1100C	0.000471275	15.2075	STS	Steroid metabolism
DNDPt38m	0.000468346	15.217	SLC25A19	Transport, mitochondrial
HMR_1766	0.000466936	15.2264	HSD3B7	Bile acid synthesis
MTHGXLt	0.000465715	15.2358		Transport, extracellular
EX_mthgxl[e]	0.000465715	15.2453		Exchange/demand reaction
CE4968te	0.000464637	15.2547	SLC6A5	Transport, extracellular
RE2427M	0.000464637	15.2642	GLYAT	Glycine, serine, alanine, and threonine metabolism
CE4968tm	0.000464637	15.2736		Transport, mitochondrial
EX_CE4968[e]	0.000464637	15.283		Exchange/demand reaction
EX_xolest182_hs[e]	0.000455714	15.2925		Exchange/demand reaction
XOLEST182_HSte	0.000455714	15.3019		Transport, extracellular
XOLEST182tl	0.000455714	15.3113		Transport, lysosomal
XOLEST182CEH	0.000455714	15.3208	LIPA, CEL	Cholesterol metabolism
EX_glu_L[e]	0.000449475	15.3302		Exchange/demand reaction
L_LACt2r	0.000440501	15.3396	SLC16A7, SLC16A8, SLC16A1, SLC16A3, BSG	Transport, extracellular
r1958	0.000436063	15.3491	SLC7A6	Transport, extracellular
r0841	0.000433769	15.3585		Transport, endoplasmic reticular
EX_strch2[e]	0.000432612	15.3679		Exchange/demand reaction
GLUARGLEUt	0.000427694	15.3774	SLC15A1, SLC15A2	Transport, extracellular
EX_gluargleu[e]	0.000427694	15.3868		Exchange/demand reaction
GLUARGLEUr	0.000427694	15.3962		Peptide metabolism
RE1235C	0.000426147	15.4057		Urea cycle
N8ASPMDte	0.000426147	15.4151	SLC22A1	Transport, extracellular
EX_n8aspmd[e]	0.000426147	15.4245		Exchange/demand reaction
LVSTACIDhep	0.000423013	15.434	PON3	Drug metabolism
r0166	0.000422294	15.4434	ITPA	Pyrimidine catabolism
HMR_3832	0.000416976	15.4528		Arginine and proline metabolism
DCHOLESTANCOAc	0.00040701	15.4623		Bile acid synthesis
EX_agm[e]	0.000402416	15.4717		Exchange/demand reaction
AGRMte	0.000402416	15.4811	SLC22A2	Transport, extracellular
AGRMtm	0.000402416	15.4906		Transport, mitochondrial
4HBZtm	0.000402263	15.5		Transport, mitochondrial
NADH2_u10mi	0.00039794	15.5094	NDUFB9, NDUFS2, NDUFS1, NDUFA6, NDUFA12, NDUFB3, NDUFB4, NDUFS6, NDUFC2, NDUFA3, NDUFA1, NDUFS7, NDUFS8, NDUFB6, NDUFC1, NDUFA10, NDUFS5, NDUFB10, ND3, TUSC3, NDUFS3, ND6, ND4L, NDUFB1, NDUFA7, NDUFV1, NDUFA5, ND4, NDUFA4, NDUFA13, NDUFB8, NDUFA9, NDUFA11, NDUFB5, NDUFS4, NDUFB7, ND2, NDUFA2, NDUFA8, NDUFB2, ND1, NDUFV3, NDUFAB1, NDUFV2, ND5, NDUFB11	Oxidative phosphorylation
ASNS1	0.000397198	15.5189	ASNS	Alanine and aspartate metabolism
ADKd	0.000395911	15.5283	AK5	Nucleotide interconversion
SACCD3m	0.000394566	15.5377	AASS	Lysine metabolism
EX_fe2[e]	0.00039453	15.5472		Exchange/demand reaction
CSASULPhc	0.000391628	15.5566		Drug metabolism
EX_csasulp[e]	0.000390519	15.566		Exchange/demand reaction
EX_dpcoa[e]	0.000389494	15.5755		Exchange/demand reaction
PETOHMm_hs	0.000388911	15.5849	PEMT	Glycerophospholipid metabolism
PCHOLPm_hs	0.000387535	15.5943	PLD1	Glycerophospholipid metabolism
NRVNCCOAtx	0.000387215	15.6038		Transport, peroxisomal
FATP7t	0.000385987	15.6132	SLC27A5, SLC27A2	Transport, extracellular
CE0328t	0.000382279	15.6226		Transport, extracellular
34DHOXMANDte	0.000380382	15.6321	SLC22A8, SLC22A6	Transport, extracellular
EX_34dhoxmand[e]	0.000380382	15.6415		Exchange/demand reaction
r1512	0.000378134	15.6509		Transport, extracellular
PEFLIPm	0.000377531	15.6604	ATP8A1, ATP10A	Transport, mitochondrial
r2394	0.000366097	15.6698	SLC25A1	Transport, mitochondrial
PTVSThc	0.000354993	15.6792	PON3	Drug metabolism
HMR_1706	0.000351282	15.6887	HSD17B4	Bile acid synthesis
FE2tm	0.000350814	15.6981		Transport, mitochondrial
AMY1e	0.000350076	15.7075	SLC3A2, AMY2B, AMY1C, AMY1A, AMY1B, SLC3A1, SLC7A9, AMY2A	Starch and sucrose metabolism
EX_strch1[e]	0.000350076	15.717		Exchange/demand reaction
HSD3A2r	0.000346874	15.7264	AKR1C4	Steroid metabolism
r0643	0.000344026	15.7358	ALDH3A2, ALDH2, ALDH1B1, ALDH9A1, ALDH7A1	Valine, leucine, and isoleucine metabolism
CRVSATPthc	0.00033921	15.7453		Drug metabolism
EX_magpalm_hs[e]	0.000335946	15.7547		Exchange/demand reaction
LPS5e	0.000335946	15.7642	LPL, CEL	Glycerophospholipid metabolism
RSVSPONhc	0.000335077	15.7736	PON3	Drug metabolism
MAGOLE_HSe	0.000334822	15.783	LPL, CEL	Glycerophospholipid metabolism
EX_magole_hs[e]	0.000334822	15.7925		Exchange/demand reaction
FUCASEe	0.000333036	15.8019	FUCA2	N-glycan degradation
HMR_0395	0.000326245	15.8113	ABCA1	Transport, extracellular
MAGLINL_HSe	0.000324421	15.8208	LPL, CEL	Glycerophospholipid metabolism
EX_maglinl_hs[e]	0.000324421	15.8302		Exchange/demand reaction
LPS6e	0.000324412	15.8396	LPL, CEL	Glycerophospholipid metabolism
EX_magste_hs[e]	0.000324412	15.8491		Exchange/demand reaction
EX_s2l2fn2m2masn[e]	0.000324178	15.8585		Exchange/demand reaction
EX_magarachi_hs[e]	0.000323932	15.8679		Exchange/demand reaction
LPS7e	0.000323932	15.8774	LPL, CEL	Glycerophospholipid metabolism
PDE1	0.000317088	15.8868	PDE3A, PDE4B, PDE8A, PDE1B, PDE7A, PDE4C, PDE1C, PDE4D, PDE1A, PDE3B, PDE10A, PDE4A, PDE2A, PDE7B, PDE11A, PDE8B	Nucleotide interconversion
r2384	0.000306215	15.8962	SLC25A1	Transport, mitochondrial
HMR_3421	0.000304895	15.9057	ACAA1, HSD17B10, ACADVL, HADHA, ACADL, ACADM, ECHS1, HADHB, HADH, ACAA2, ACAD9	Fatty acid oxidation
EX_argcysser[e]	0.000304792	15.9151		Exchange/demand reaction
ARGCYSSERr	0.000304792	15.9245		Peptide metabolism
ARGCYSSERt	0.000304792	15.934	SLC15A1, SLC15A2	Transport, extracellular
P4504F122r	0.000303873	15.9434	CYP4F3, CYP4F2, CYP4F12	Eicosanoid metabolism
LEUKTRB4WOHtr	0.000303865	15.9528		Transport, extracellular
r0813	0.000303851	15.9623	ABCC3	Transport, extracellular
GLCt1r	0.000302945	15.9717	SLC2A11, SLC2A4, SLC2A9, SLC2A12, SLC2A1, SLC2A6, SLC2A8, SLC2A2, SLC2A7, SLC2A14, SLC2A3, SLC2A10	Transport, extracellular
r1778	0.000299128	15.9811	SLC7A6	Transport, extracellular
SUCOASm	0.000297154	15.9906	SUCLG1, SUCLA2	Citric acid cycle
HMR_0287	0.000293903	16	ABCA1	Transport, extracellular
r2376	0.000289789	16.0094	SLC25A1	Transport, mitochondrial
NS26Tg	0.000286377	16.0189	ST6GALNAC1	O-glycan metabolism
EX_fuc13galacglcgal14acglcgalgluside_hs[e]	0.000285173	16.0283		Exchange/demand reaction
FUC13GALACGLCGAL14ACGLCGALGLUSIDEte	0.000285173	16.0377		Transport, extracellular
SARDHm	0.000284198	16.0472	SARDH	Urea cycle
BUP2	0.00027379	16.0566	UPB1	Pyrimidine catabolism
r0744	0.00027348	16.066	HSD17B4	Bile acid synthesis
XOLTRI24te	0.000273416	16.0755		Transport, extracellular
EX_xoltri24[e]	0.000273416	16.0849		Exchange/demand reaction
SULFOX	0.000270187	16.0943	SUOX	Methionine and cysteine metabolism
r2493	0.000266966	16.1038	SLCO1A2	Transport, extracellular
r0425	0.000264871	16.1132	IDH3G, IDH3B, IDH3A, IDH1, IDH2	Miscellaneous
r1610	0.000263522	16.1226	SLC7A5	Transport, extracellular
EX_so4[e]	0.000263091	16.1321		Exchange/demand reaction
r0301	0.000260108	16.1415	GMPS	Bile acid synthesis
HMR_0987	0.000258888	16.1509	ALOX15, ALOX15B	Arachidonic acid metabolism
DM_15HPET[x]	0.000258888	16.1604		Exchange/demand reaction
DNDPt2m	0.000257871	16.1698	SLC25A19	Transport, mitochondrial
RE2428M	0.000253929	16.1792	GLYAT	Glycine, serine, alanine, and threonine metabolism
CE4970tm	0.000253929	16.1887		Transport, mitochondrial
EX_CE4970[e]	0.000253929	16.1981		Exchange/demand reaction
CE4970te	0.000253929	16.2075	SLC6A5	Transport, extracellular
UPPN	0.000253367	16.217	UPB1	Pyrimidine catabolism
BILIRUBt2	0.000250618	16.2264	SLCO1B1	Transport, extracellular
TIGGLYc	0.000249795	16.2358	GLYAT	Glycine, serine, alanine, and threonine metabolism
EX_tiggly[e]	0.000249795	16.2453		Exchange/demand reaction
TIGGLYtm	0.000249795	16.2594		Transport, mitochondrial
TIGGLYte	0.000249795	16.2594		Transport, extracellular
FAOXC16080m	0.000248257	16.2736	ACADS, ACADM	Fatty acid oxidation
FBA5	0.000247568	16.283	ALDOB	Galactose metabolism
KHK3	0.000247568	16.2925	KHK	Galactose metabolism
5DHFtl	0.000247041	16.3019		Transport, lysosomal
CHSTEROLt1	0.000245978	16.3113	STARD3	Transport, mitochondrial
r1826	0.000245667	16.3208	SLC7A6	Transport, extracellular
EX_leuktrE4[e]	0.000244781	16.3302		Exchange/demand reaction
HMR_9178	0.000240312	16.3396		Transport, extracellular
HMR_0582	0.000235991	16.3491	PGS1	Glycerophospholipid metabolism
DUTPDP	0.000229695	16.3585		Pyrimidine catabolism
HMR_1769	0.000228981	16.3679	AKR1D1	Bile acid synthesis
HMR_1771	0.000228981	16.3774	AKR1C4	Bile acid synthesis
EX_ptvstlac[e]	0.000228434	16.3868		Exchange/demand reaction
PTVSTLACtev	0.000228434	16.3962		Drug metabolism
PTVSTLACitr	0.000228434	16.4057		Drug metabolism
EX_3ispvs[e]	0.000227693	16.4151		Exchange/demand reaction
CRVSM1hc	0.000227139	16.4245	CYP2C8, CYP3A4	Drug metabolism
MAN1PT2	0.000219865	16.434	GMPPA, GMPPB	Fructose and mannose metabolism
DNDPt44m	0.000219232	16.4434	SLC25A19	Transport, mitochondrial
GTHRDtr	0.00021783	16.4528		Transport, endoplasmic reticular
r1536	0.000216584	16.4623	ABCC4	Transport, extracellular
DTTPtn	0.000216523	16.4717		Transport, nuclear
35DHPVSthc	0.000214751	16.4811	SLCO1B1, SLCO2B1	Drug metabolism
EX_56dura[e]	0.000213986	16.4906		Exchange/demand reaction
4NPHSULT	0.000212361	16.5	SULT1A2, SULT1A1, SULT1A3	Cytochrome metabolism
4NPHSFte	0.000212361	16.5094		Transport, extracellular
EX_4nphsf[e]	0.000212361	16.5189		Exchange/demand reaction
r1382	0.000212041	16.5283	FPGS	Folate metabolism
BILGLCURt	0.000211589	16.5377	SLCO1B1, SLCO1B3	Transport, extracellular
r0961	0.000210598	16.5472	CP	Transport, extracellular
EX_metglyarg[e]	0.000208217	16.5566		Exchange/demand reaction
METGLYARGr	0.000208217	16.566		Peptide metabolism
METGLYARGt	0.000208217	16.5755	SLC15A1, SLC15A2	Transport, extracellular
ADNCYC	0.000207554	16.5849	ADCY6, ADCY10, ADCY3, ADCY8, ADCY2, ADCY7, ADCY1, ADCY4, ADCY9, ADCY5	Nucleotide interconversion
XOL24OHte	0.000205767	16.5943		Transport, extracellular
EX_xol24oh[e]	0.000205767	16.6038		Exchange/demand reaction
GLYVALHISr	0.000205378	16.6132		Peptide metabolism
EX_glyvalhis[e]	0.000205378	16.6226		Exchange/demand reaction
GLYVALHISt	0.000205378	16.6321	SLC15A1, SLC15A2	Transport, extracellular
VACCt	0.000203156	16.6415		Transport, extracellular
HMR_1081	0.000201717	16.6509	LTC4S	Leukotriene metabolism
GAL3ST11	0.000200975	16.6604	GAL3ST1	Sphingolipid metabolism
SGALSIDEtg	0.000200975	16.6698		Transport, golgi apparatus
ACMPShc	0.000199816	16.6792	SULT1A1	Drug metabolism
EX_sulpacmp[e]	0.000199816	16.6887		Exchange/demand reaction
SULPACMPtev	0.000199816	16.6981	ABCC3, ABCC4	Drug metabolism
EX_subgly[e]	0.000197149	16.7075		Exchange/demand reaction
SUBGLYte	0.000197149	16.717		Transport, extracellular
SUBGLYc	0.000197149	16.7264	GLYAT	Glycine, serine, alanine, and threonine metabolism
HMR_0242	0.000196079	16.7358	ACOT7, ACOT2, BAAT, ACOT4, ACOT1, ACOT6, LOC344967	Fatty acid oxidation
r2492	0.000194718	16.7453	SLCO1A2	Transport, extracellular
r2320	0.000193509	16.7547	SLCO2A1	Transport, extracellular
G3PD1	0.000192505	16.7642	GPD1	Glycerophospholipid metabolism
CARPEPT1tc	0.00018869	16.7736	SLC15A1	Transport, extracellular
SMVthep	0.000188175	16.783	SLCO1B1	Drug metabolism
GLUB0AT3tc	0.000179828	16.7925	SLC6A18, CLTRN	Transport, extracellular
35DHPVStep	0.00017808	16.8019		Drug metabolism
r2491	0.000177495	16.8113	SLCO1A2	Transport, extracellular
GLYCLTtp	0.00017734	16.8208		Transport, peroxisomal
GLYCTO1p	0.00017734	16.8302	HAO2, HAO1	Glyoxylate and dicarboxylate metabolism
FE3MTP1	0.000174744	16.8396	SLC40A1	Transport, extracellular
GLCNte	0.000174388	16.8491		Transport, extracellular
EX_glcn[e]	0.000174388	16.8585		Exchange/demand reaction
RE0124C	0.000174388	16.8679		Pentose phosphate pathway
HMR_9726	0.000172999	16.8774	FTCD	Folate metabolism
MTHFC	0.000172913	16.8868	MTHFD1, MTHFD2P1, MTHFD2L	Folate metabolism
BILDGLCURt	0.000171385	16.8962	SLCO1B1	Transport, extracellular
2HATVACIDthc	0.000167973	16.9057	SLCO1B1, SLCO2B1	Drug metabolism
HEXGLYc	0.000167717	16.9151	GLYAT	Glycine, serine, alanine, and threonine metabolism
HEXGLYte	0.000167717	16.9245		Transport, extracellular
EX_hexgly[e]	0.000167717	16.934		Exchange/demand reaction
DNDPt41m	0.000167404	16.9434	SLC25A19	Transport, mitochondrial
RE0688E	0.000166465	16.9528	AOC1	Urea cycle
RE3013C	0.000165753	16.9623		Androgen and estrogen synthesis and metabolism
HMR_0371	0.000161241	16.9717	ABCA1	Transport, extracellular
ARTCOAL1	0.000160282	16.9811		R group synthesis
PLA2_2e	0.000159745	16.9906	PLA2G5, PLA2G1B, PLA2G12A, PLA2G2F, PLA2G2D, PLA2G2A, PLA2G10, PLA2G2E	Glycerophospholipid metabolism
HMR_1944	0.000157598	17	CYP17A1	Androgen and estrogen synthesis and metabolism
GLYPROt	0.000157562	17.0094		Transport, extracellular
HMR_0342	0.000156433	17.0189	ACOT7, ACOT2, BAAT, ACOT4, ACOT1, ACOT6, LOC344967	Fatty acid oxidation
DM_ach[c]	0.000156248	17.0283		Exchange/demand reaction
CYTDtn	0.000154116	17.0377		Transport, nuclear
Uritn	0.000154116	17.0472		Transport, nuclear
CYTDn	0.000154116	17.0566	AICDA	Nucleotide interconversion
DNDPt54m	0.000152503	17.066	SLC25A19	Transport, mitochondrial
r0145	0.000152475	17.0755	NOS2, NOS1, NOS3	Arginine and proline metabolism
XYLt	0.000148331	17.0849	SLC2A3	Transport, extracellular
EX_xyl_D[e]	0.000148331	17.0943		Exchange/demand reaction
HMR_3915	0.000146961	17.1038	HNMT	Methionine and cysteine metabolism
HMR_9561	0.000146166	17.1132	CLPS	Miscellaneous
EX_M02837[e]	0.000146166	17.1226		Exchange/demand reaction
LTC4Sr	0.000143598	17.1321	LTC4S, MGST3, MGST2	Eicosanoid metabolism
LEUKTRD4tr	0.000143598	17.1415		Transport, endoplasmic reticular
GGT5r	0.000143598	17.1509	GGT5	Eicosanoid metabolism
LEUKTRA4tr	0.000143598	17.1604		Transport, endoplasmic reticular
PROSTGD2t	0.000143383	17.1698	SLCO2A1	Transport, extracellular
EX_vacc[e]	0.000140349	17.1792		Exchange/demand reaction
GLCSGLT1le	0.000138574	17.1887	SLC5A1	Transport, extracellular
DHEASt	0.000137932	17.1981	SLCO2B1, SLCO1A2, SLCO1B3, SLCO1B1	Transport, extracellular
r1144	0.000134284	17.2075	SLC38A3	Transport, extracellular
5MTHFt2	0.000131747	17.217	SLC19A1	Transport, extracellular
CRVSthc	0.000130372	17.2264	SLCO1B1	Drug metabolism
EX_ksi[e]	0.000123641	17.2358		Exchange/demand reaction
ACHVESSEC	0.000122636	17.2453	SLC18A3	Transport, extracellular
HMR_0375	0.000121987	17.2547	ABCA1	Transport, extracellular
3UIBtd	0.000118488	17.2642		Transport, extracellular
EX_3uib[e]	0.000118488	17.2736		Exchange/demand reaction
HMR_1767	0.000117723	17.283	CYP8B1	Bile acid synthesis
HMR_1768	0.000117723	17.2925	AKR1D1	Bile acid synthesis
HMR_1770	0.000117723	17.3019	AKR1C4	Bile acid synthesis
CE2026te	0.000117342	17.3113	SLC6A5	Transport, extracellular
CE2026tm	0.000117342	17.3208		Transport, mitochondrial
EX_CE2026[e]	0.000117342	17.3302		Exchange/demand reaction
RE2111M	0.000117342	17.3396	GLYAT	Glycine, serine, alanine, and threonine metabolism
r2196	0.000114073	17.3491	SLCO1A2	Transport, extracellular
4HATVACIDthc	0.00011217	17.3585	SLCO1B1, SLCO2B1	Drug metabolism
METDECARc	0.000111296	17.3726		Methionine and cysteine metabolism
3MTPte	0.000111296	17.3726		Transport, extracellular
METTRANSc	0.000111296	17.3915		Methionine and cysteine metabolism
EX_3mtp[e]	0.000111296	17.3915		Exchange/demand reaction
NADPtru	0.000108899	17.4057		Transport, endoplasmic reticular
NADPHtru	0.000108899	17.4151		Transport, endoplasmic reticular
PHEB0AT3tc	0.000108793	17.4245	SLC6A18, CLTRN	Transport, extracellular
HISDC	0.00010853	17.434	DDC, HDC	Histidine metabolism
r0153	0.000107142	17.4434	PKLR	Glycolysis/gluconeogenesis
EX_5fthf[e]	0.000106987	17.4528		Exchange/demand reaction
5FTHFt2	0.000106987	17.4623	SLC19A1	Transport, extracellular
SMVLAChep	0.000106692	17.4717		Drug metabolism
HMR_0415	0.000106297	17.4811	ABCA1	Transport, extracellular
EX_CE1943[e]	0.000106054	17.4906		Exchange/demand reaction
HMR_1785	0.000105912	17.5	CH25H	Bile acid synthesis
LEUB0AT3tc	0.000101452	17.5094	SLC6A18, CLTRN	Transport, extracellular
FAOXC10DCC8DCx	0.000101102	17.5189	ACOX1, EHHADH, HSD17B4, ACAA1	Fatty acid oxidation
GLYGLYPEPT1tc	9.99264e-05	17.5283	SLC15A1	Transport, extracellular
EX_glygly[e]	9.99264e-05	17.5377		Exchange/demand reaction
r1134	9.98839e-05	17.5472		Miscellaneous
ILEB0AT3tc	9.96729e-05	17.5566	SLC6A18, CLTRN	Transport, extracellular
ACCOAL	9.7617e-05	17.566	ACSS2	Propanoate metabolism
FOLOATPtc	9.66911e-05	17.5755	SLCO1B1, SLCO1A2	Transport, extracellular
DM_ascb_L[c]	9.60888e-05	17.5849		Exchange/demand reaction
r0034	9.57921e-05	17.5943	CPS1	Urea cycle
HMR_7703	9.45701e-05	17.6038	HAO1, HAO2	Glycine, serine, alanine, and threonine metabolism
r0093	9.42138e-05	17.6132	ENPP3, ENPP1	Starch and sucrose metabolism
EX_udpg[e]	9.42138e-05	17.6226		Exchange/demand reaction
EX_g1p[e]	9.42138e-05	17.6321		Exchange/demand reaction
PHPYRte	9.34322e-05	17.6415	SLC16A1, SLC16A7, SLC16A3	Transport, extracellular
EX_phpyr[e]	9.34322e-05	17.6509		Exchange/demand reaction
HMR_0478	9.21459e-05	17.6604	GPD1	Glycerophospholipid metabolism
CHTNASEe	9.18652e-05	17.6698	CHIA	Aminosugar metabolism
EX_acgam[e]	9.18652e-05	17.6792		Exchange/demand reaction
3HPVSthc	9.11778e-05	17.6887	SLCO1B1, SLCO2B1	Drug metabolism
EX_prostgf2[e]	9.06988e-05	17.6981		Exchange/demand reaction
ATPS4mi	8.99129e-05	17.7075	ATP5F1D, ATP5F1A, ATP5F1B, ATP5F1C, ATP5F1E, ATP5MG, NSF, ATP5PD, ATP5MF, ATP5PF, ATP5MC1, ATP5ME, ATP5PB, ATP5MC3, ATP5MC2, ATP5PO, ATP5MGL, DMAC2L	Oxidative phosphorylation
EX_CE4633[e]	8.96424e-05	17.7217		Exchange/demand reaction
EX_CE4881[e]	8.96424e-05	17.7217		Exchange/demand reaction
RE2514E	8.96424e-05	17.7358	LPO	Miscellaneous
NTD9e	8.94189e-05	17.7453	NT5E, NT5C	Nucleotide interconversion
HMGCOASim	8.72711e-05	17.7547	HMGCS2	Cholesterol metabolism
r1427	8.70657e-05	17.7642	SLC25A2	Transport, mitochondrial
CH25H	8.70647e-05	17.7736	CH25H	Bile acid synthesis
SARCStm	8.65414e-05	17.783		Transport, mitochondrial
HC02220t	8.54092e-05	17.7925	SLCO1B3, SLCO1B1	Transport, extracellular
FADDPle	8.49833e-05	17.8019	ENPP1	Vitamin B2 metabolism
BAAT1x	8.42532e-05	17.8113	BAAT	Bile acid synthesis
GCHOLAtx	8.42532e-05	17.8208		Transport, peroxisomal
r2395	8.40866e-05	17.8302	SLC25A2	Transport, mitochondrial
S6T24g	8.39451e-05	17.8396	CHST3, CHST7	Chondroitin synthesis
S4T5g	8.39451e-05	17.8491		Chondroitin synthesis
CHOLATEt	8.38865e-05	17.8585	SLCO1A2, SLCO1B1	Transport, extracellular
r0817	8.36415e-05	17.8679	SLC7A2	Transport, extracellular
r1428	8.28732e-05	17.8774		Transport, peroxisomal
r0202	8.28732e-05	17.8868	GPD1	Glycolysis/gluconeogenesis
r1429	8.28732e-05	17.8962		Transport, peroxisomal
HMR_1783	8.16344e-05	17.9057	HSD3B1, HSD3B2	Bile acid synthesis
HMR_1781	8.16344e-05	17.9151	CH25H	Bile acid synthesis
r0127	8.14982e-05	17.9245	ASPG	Alanine and aspartate metabolism
EX_HC02197[e]	8.02996e-05	17.934		Exchange/demand reaction
DACT	7.93559e-05	17.9434		Tyrosine metabolism
r2404	7.82693e-05	17.9528	SLC25A2	Transport, mitochondrial
r1254	7.77443e-05	17.9623	ACSL4, ACSL3, ACSBG2, SLC27A2, ACSL1, ACSL6, ACSL5	Fatty acid oxidation
NDPK1n	7.68221e-05	17.9717	NME2, NME1	Nucleotide interconversion
DMGtm	7.55857e-05	17.9811		Transport, mitochondrial
DMGDHm	7.55857e-05	17.9906	DMGDH	Glycine, serine, alanine, and threonine metabolism
FALDtm	7.55857e-05	18		Transport, mitochondrial
OXAtp	7.3558e-05	18.0094		Transport, peroxisomal
GLXO2p	7.3558e-05	18.0189	HAO1, HAO2	Glyoxylate and dicarboxylate metabolism
RE2541E	7.32645e-05	18.0283	KL	Miscellaneous
EX_CE5854[e]	7.32645e-05	18.0425		Exchange/demand reaction
EX_CE1926[e]	7.32645e-05	18.0425		Exchange/demand reaction
UCHOLt2	7.27397e-05	18.0566	SLC10A1, SLC10A2	Transport, extracellular
P4507A1r	7.19354e-05	18.066	CYP7A1	Bile acid synthesis
S6T23g	7.11649e-05	18.0755	CHST7	Chondroitin synthesis
S4T3g	7.11649e-05	18.0849	CHST14, CHST11, CHST13, CHST12	Chondroitin synthesis
THEXDDtm	6.9898e-05	18.0991	UCP1	Transport, mitochondrial
THEXDDte	6.9898e-05	18.0991		Transport, extracellular
EX_thexdd[e]	6.9898e-05	18.1132		Exchange/demand reaction
THEXDDm	6.9898e-05	18.1226	ACOT2, ACOT7, ACOT8, ACOT13	Fatty acid oxidation
HMR_6854	6.93004e-05	18.1321	DIO2, DIO1	Phenylalanine metabolism
r2407	6.92727e-05	18.1415	SLC25A2	Transport, mitochondrial
EX_gumdchac[e]	6.84368e-05	18.1509		Exchange/demand reaction
GUMDCHAe	6.84368e-05	18.1604		Dietary fiber binding
r2238	6.78228e-05	18.1698	SLCO1B1	Transport, extracellular
ILEt5m	6.74412e-05	18.1792		Transport, mitochondrial
r2217	6.69899e-05	18.1887	SLCO1A2	Transport, extracellular
SERGLNexR	6.57444e-05	18.1981	SLC7A10, SLC3A2	Transport, extracellular
EX_M00241[e]	6.51947e-05	18.217		Exchange/demand reaction
EX_M01820[e]	6.51947e-05	18.217		Exchange/demand reaction
EX_M00510[e]	6.51947e-05	18.217		Exchange/demand reaction
HMR_0008	6.51947e-05	18.2358	LPL	Transport, extracellular
LEUGLYHYc	6.4852e-05	18.2453		Transport, extracellular
EX_leugly[e]	6.4852e-05	18.2547		Exchange/demand reaction
LEUGLYPEPT1tc	6.4852e-05	18.2642	SLC15A1	Transport, extracellular
RE0827E	6.47603e-05	18.2736	AOC1	Urea cycle
EX_CE1936[e]	6.47603e-05	18.283		Exchange/demand reaction
LTDCL	6.44018e-05	18.2925	DDC	Tryptophan metabolism
SERB0AT3tc	6.41128e-05	18.3019	SLC6A18, CLTRN	Transport, extracellular
r2411	6.37869e-05	18.3113	SLC25A2	Transport, mitochondrial
CRVSitr	6.31662e-05	18.3208		Drug metabolism
DNDPt60m	6.29041e-05	18.3302	SLC25A19	Transport, mitochondrial
CYSO	6.2478e-05	18.3396	CDO1	Taurine and hypotaurine metabolism
ISOBUTtm	6.19206e-05	18.3491		Transport, mitochondrial
RE2429M	6.19206e-05	18.3585	GLYAT	Glycine, serine, alanine, and threonine metabolism
EX_CE4969[e]	6.19206e-05	18.3679		Exchange/demand reaction
ISOBUTte	6.19206e-05	18.3774		Transport, extracellular
DM_sTn_antigen_g_	6.14974e-05	18.3868		Exchange/demand reaction
CRVSM23hc	6.07257e-05	18.3962	CYP2C8	Drug metabolism
HMR_0002	6.04593e-05	18.4057	LPL	Glycerophospholipid metabolism
EX_M02956[e]	6.04593e-05	18.4151		Exchange/demand reaction
HMR_1968	6.00106e-05	18.4245	HSD3B1, HSD3B2	Androgen and estrogen synthesis and metabolism
HMR_1971	6.00106e-05	18.434	HSD3B1, HSD3B2	Androgen and estrogen synthesis and metabolism
UDPGP	5.98205e-05	18.4434	ENPP1, ENPP3, ENPP2	Starch and sucrose metabolism
CHOLD2m	5.94758e-05	18.4528	CHDH	Glycine, serine, alanine, and threonine metabolism
GLYBtm	5.94758e-05	18.4623		Transport, mitochondrial
BETALDHxm	5.94758e-05	18.4717		Glycine, serine, alanine, and threonine metabolism
UDPGLCAtg	5.92542e-05	18.4811		Transport, golgi apparatus
ADK3	5.9249e-05	18.4906	AK5	Nucleotide interconversion
HMR_9617	5.89675e-05	18.5	SLC6A7	Transport, extracellular
NDP3ex	5.85811e-05	18.5094	CANT1, ENTPD1, ENTPD8, ENTPD3	Nucleotide interconversion
C05770te3	5.83681e-05	18.5189		Transport, extracellular
DOCO13ECOAtxc	5.82545e-05	18.5283	ABCD1, ABCD2	Transport, peroxisomal
THRGLNexR	5.78606e-05	18.5377	SLC7A10, SLC3A2	Transport, extracellular
DOCOSCOAtxc	5.77184e-05	18.5472	ABCD1, ABCD2	Transport, peroxisomal
GALTg	5.76358e-05	18.5566	B4GALT7	Chondroitin synthesis
XSERtg	5.76358e-05	18.566		Transport, golgi apparatus
GALT2g	5.76358e-05	18.5755	B3GALT6	Chondroitin synthesis
XYLTer	5.76358e-05	18.5849	XYLT1, XYLT2	Chondroitin synthesis
GLCATg	5.76358e-05	18.5943	B3GAT1, B3GAT2, B3GAT3	Chondroitin synthesis
TYRCBOX	5.75872e-05	18.6038	DDC	Tyrosine metabolism
HC02197c	5.74755e-05	18.6132	SULT2A1	Bile acid synthesis
r2396	5.59041e-05	18.6226	SLC25A2	Transport, mitochondrial
r2412	5.53571e-05	18.6321	SLC25A2	Transport, mitochondrial
7DHCDCHOLt2	5.5215e-05	18.6415	SLC10A1, SLC10A2	Transport, extracellular
2AMACSULT	5.46686e-05	18.6509	SULT1A3	Methionine and cysteine metabolism
ARGB0AT3tc	5.327e-05	18.6604	SLC6A18, CLTRN	Transport, extracellular
LPCOXp	5.2621e-05	18.6698	PIPOX	Lysine metabolism
RE1254C	5.2621e-05	18.6792		Lysine metabolism
THP2Ctp	5.2621e-05	18.6887		Transport, peroxisomal
VALB0AT3tc	5.24722e-05	18.6981	SLC6A18, CLTRN	Transport, extracellular
ASNB0AT3tc	5.13745e-05	18.7075	SLC6A18, CLTRN	Transport, extracellular
GT1Atg	5.11859e-05	18.717		Transport, golgi apparatus
ST8SIA53g	5.11859e-05	18.7264	ST8SIA5	Sphingolipid metabolism
CYTK3	5.07792e-05	18.7358	AK5	Nucleotide interconversion
CASULT	5.07298e-05	18.7453	SULT2A1	Bile acid synthesis
r2136	5.04124e-05	18.7547	SLC17A1	Transport, extracellular
GLYPHEPEPT1tc	5.03978e-05	18.7642	SLC15A1	Transport, extracellular
EX_glyphe[e]	5.03978e-05	18.7736		Exchange/demand reaction
EX_T4hcinnm[e]	4.95883e-05	18.783		Exchange/demand reaction
T4HCINNMte	4.95883e-05	18.7925	SLC22A11	Transport, extracellular
r2201	4.94422e-05	18.8019	SLCO1B1	Transport, extracellular
r2208	4.93268e-05	18.8113	SLCO1A2	Transport, extracellular
NDPK9	4.9071e-05	18.8208	NME3, NME2, NME1, NME6, NME7	Nucleotide interconversion
r2408	4.89864e-05	18.8302	SLC25A2	Transport, mitochondrial
EX_1glyc_hs[e]	4.85531e-05	18.8396		Exchange/demand reaction
LPS4e	4.85531e-05	18.8491	PLA2G3	Triacylglycerol synthesis
r0122	4.77961e-05	18.8585	PKLR	Glycolysis/gluconeogenesis
[truncated: 8,601 more rows]

## Sheet: Calu-3
reaction	score	top.percent	genes	pathway
r1639	0.804088	0.00943396	SLC7A5	Transport, extracellular
r1637	0.788732	0.0188679	SLC7A5	Transport, extracellular
r1654	0.785123	0.0283019	SLC7A5	Transport, extracellular
r1594	0.76686	0.0377358	SLC7A5	Transport, extracellular
r1592	0.731029	0.0471698	SLC7A5	Transport, extracellular
r1660	0.708459	0.0566038	SLC7A5	Transport, extracellular
r1638	0.691344	0.0660377	SLC7A5	Transport, extracellular
r1580	0.682688	0.0754717	SLC7A5	Transport, extracellular
r1588	0.681812	0.0849057	SLC7A5	Transport, extracellular
r1563	0.671994	0.0943396	SLC7A5	Transport, extracellular
r1570	0.664586	0.103774	SLC7A5	Transport, extracellular
r1574	0.664143	0.113208	SLC7A5	Transport, extracellular
r1589	0.662083	0.122642	SLC7A5	Transport, extracellular
r1569	0.661326	0.132075	SLC7A5	Transport, extracellular
r1653	0.661309	0.141509	SLC7A5	Transport, extracellular
r1585	0.658097	0.150943	SLC7A5	Transport, extracellular
r1625	0.657252	0.160377	SLC7A5	Transport, extracellular
r1622	0.656825	0.169811	SLC7A5	Transport, extracellular
r1559	0.655508	0.179245	SLC7A5	Transport, extracellular
r1631	0.655117	0.188679	SLC7A5	Transport, extracellular
r1587	0.653952	0.198113	SLC7A5	Transport, extracellular
r1581	0.653899	0.207547	SLC7A5	Transport, extracellular
r1593	0.653362	0.216981	SLC7A5	Transport, extracellular
r1603	0.653011	0.226415	SLC7A5	Transport, extracellular
r1641	0.649385	0.235849	SLC7A5	Transport, extracellular
r1610	0.648321	0.245283	SLC7A5	Transport, extracellular
r1627	0.64691	0.254717	SLC7A5	Transport, extracellular
r1607	0.641022	0.264151	SLC7A5	Transport, extracellular
r1630	0.638415	0.273585	SLC7A5	Transport, extracellular
r1657	0.633399	0.283019	SLC7A5	Transport, extracellular
r1604	0.63312	0.292453	SLC7A5	Transport, extracellular
r1614	0.631875	0.301887	SLC7A5	Transport, extracellular
r1613	0.631332	0.311321	SLC7A5	Transport, extracellular
r1605	0.630525	0.320755	SLC7A5	Transport, extracellular
r1650	0.628582	0.330189	SLC7A5	Transport, extracellular
r1564	0.626688	0.339623	SLC7A5	Transport, extracellular
r1652	0.624039	0.349057	SLC7A5	Transport, extracellular
r1573	0.623898	0.358491	SLC7A5	Transport, extracellular
r1566	0.623123	0.367925	SLC7A5	Transport, extracellular
r1646	0.615672	0.377358	SLC7A5	Transport, extracellular
r1586	0.613708	0.386792	SLC7A5	Transport, extracellular
r1612	0.609466	0.396226	SLC7A5	Transport, extracellular
r1565	0.60822	0.40566	SLC7A5	Transport, extracellular
r1634	0.602338	0.415094	SLC7A5	Transport, extracellular
r1590	0.602193	0.424528	SLC7A5	Transport, extracellular
r1609	0.601905	0.433962	SLC7A5	Transport, extracellular
r1632	0.600565	0.443396	SLC7A5	Transport, extracellular
r1579	0.599314	0.45283	SLC7A5	Transport, extracellular
r1648	0.597349	0.462264	SLC7A5	Transport, extracellular
r1567	0.594454	0.471698	SLC7A5	Transport, extracellular
r1600	0.593178	0.481132	SLC7A5	Transport, extracellular
r1583	0.592993	0.490566	SLC7A5	Transport, extracellular
r1615	0.589093	0.5	SLC7A5	Transport, extracellular
r1560	0.588706	0.509434	SLC7A5	Transport, extracellular
r1576	0.584258	0.518868	SLC7A5	Transport, extracellular
r1602	0.58388	0.528302	SLC7A5	Transport, extracellular
r1635	0.583718	0.537736	SLC7A5	Transport, extracellular
r1655	0.581376	0.54717	SLC7A5	Transport, extracellular
r1618	0.58099	0.556604	SLC7A5	Transport, extracellular
r1642	0.579048	0.566038	SLC7A5	Transport, extracellular
r1636	0.57897	0.575472	SLC7A5	Transport, extracellular
r1561	0.577143	0.584906	SLC7A5	Transport, extracellular
r1606	0.575343	0.59434	SLC7A5	Transport, extracellular
r1568	0.574822	0.603774	SLC7A5	Transport, extracellular
r1595	0.573064	0.613208	SLC7A5	Transport, extracellular
r1596	0.568922	0.622642	SLC7A5	Transport, extracellular
r1649	0.567079	0.632075	SLC7A5	Transport, extracellular
r1643	0.566303	0.641509	SLC7A5	Transport, extracellular
r1656	0.564024	0.650943	SLC7A5	Transport, extracellular
r1553	0.563925	0.660377	SLC7A5	Transport, extracellular
r1647	0.562617	0.669811	SLC7A5	Transport, extracellular
r1608	0.562091	0.679245	SLC7A5	Transport, extracellular
r1626	0.55846	0.688679	SLC7A5	Transport, extracellular
r1658	0.55733	0.698113	SLC7A5	Transport, extracellular
r1591	0.55602	0.707547	SLC7A5	Transport, extracellular
r1628	0.555666	0.716981	SLC7A5	Transport, extracellular
r1659	0.554045	0.726415	SLC7A5	Transport, extracellular
r1619	0.553033	0.735849	SLC7A5	Transport, extracellular
r1617	0.552187	0.745283	SLC7A5	Transport, extracellular
r1661	0.551452	0.754717	SLC7A5	Transport, extracellular
r1611	0.549379	0.764151	SLC7A5	Transport, extracellular
r1620	0.548155	0.773585	SLC7A5	Transport, extracellular
r1599	0.544931	0.783019	SLC7A5	Transport, extracellular
r1651	0.53902	0.792453	SLC7A5	Transport, extracellular
r1624	0.537935	0.801887	SLC7A5	Transport, extracellular
r1544	0.537788	0.811321	SLC7A5	Transport, extracellular
r1578	0.537358	0.820755	SLC7A5	Transport, extracellular
r1629	0.536215	0.830189	SLC7A5	Transport, extracellular
r1575	0.535879	0.839623	SLC7A5	Transport, extracellular
r1640	0.533792	0.849057	SLC7A5	Transport, extracellular
r1549	0.532965	0.858491	SLC7A5	Transport, extracellular
r1644	0.532884	0.867925	SLC7A5	Transport, extracellular
r1547	0.532263	0.877358	SLC7A5	Transport, extracellular
r1598	0.532208	0.886792	SLC7A5	Transport, extracellular
r1562	0.531256	0.896226	SLC7A5	Transport, extracellular
r1633	0.529232	0.90566	SLC7A5	Transport, extracellular
r1623	0.528694	0.915094	SLC7A5	Transport, extracellular
r1584	0.525095	0.924528	SLC7A5	Transport, extracellular
r1571	0.523002	0.933962	SLC7A5	Transport, extracellular
METLEUex	0.522275	0.943396	SLC3A2, SLC7A5	Transport, extracellular
r1616	0.521873	0.95283	SLC7A5	Transport, extracellular
r1597	0.520797	0.962264	SLC7A5	Transport, extracellular
r1554	0.519311	0.971698	SLC7A5	Transport, extracellular
r1551	0.510716	0.981132	SLC7A5	Transport, extracellular
r1557	0.507385	0.990566	SLC7A5	Transport, extracellular
r1621	0.506434	1	SLC7A5	Transport, extracellular
r1552	0.505829	1.00943	SLC7A5	Transport, extracellular
r1645	0.504657	1.01887	SLC7A5	Transport, extracellular
r1546	0.502884	1.0283	SLC7A5	Transport, extracellular
r1548	0.498894	1.03774	SLC7A5	Transport, extracellular
r1662	0.489002	1.04717	SLC7A5	Transport, extracellular
PI345P5P	0.465657	1.0566	INPP5B, INPP5J, INPP5D, INPPL1, SYNJ2, INPP5E, SYNJ1, INPP5A	Inositol phosphate metabolism
r1556	0.446571	1.06604	SLC7A5	Transport, extracellular
CYSTHRNaEx	0.413531	1.07547	SLC1A4, SLC1A5	Transport, extracellular
SERTHRNaEx	0.401914	1.08491	SLC1A4, SLC1A5	Transport, extracellular
ASNTHRNaEx	0.401032	1.09434	SLC1A5	Transport, extracellular
ASNGLNNaEx	0.385613	1.10377	SLC1A5	Transport, extracellular
CYSSERNaEx	0.385257	1.11321	SLC1A4, SLC1A5	Transport, extracellular
CYSGLNNaEx	0.383554	1.12264	SLC1A5	Transport, extracellular
SERASNNaEx	0.382138	1.13208	SLC1A5	Transport, extracellular
CYSASNNaEx	0.381481	1.14151	SLC1A5	Transport, extracellular
ALATHRNaEx	0.381351	1.15094	SLC1A4, SLC1A5	Transport, extracellular
SERGLNNaEx	0.380485	1.16038	SLC1A5	Transport, extracellular
ASNSERNaEx	0.372729	1.16981	SLC1A5	Transport, extracellular
ASNCYSNaEx	0.369661	1.17925	SLC1A5	Transport, extracellular
SERCYSNaEx	0.366507	1.18868	SLC1A4, SLC1A5	Transport, extracellular
ALAGLNNaEx	0.366397	1.19811	SLC1A5	Transport, extracellular
CYStec	0.365213	1.20755	SLC43A2	Transport, extracellular
LKYNRtr	0.362737	1.21698	SLC43A1, SLC43A2	Transport, extracellular
CYSALANaEx	0.361809	1.22642	SLC1A4, SLC1A5	Transport, extracellular
SERALANaEx	0.360426	1.23585	SLC1A4, SLC1A5	Transport, extracellular
r2532	0.359813	1.24528	SLC43A1	Transport, extracellular
THRASNNaEx	0.359771	1.25472	SLC1A5	Transport, extracellular
PI34P5K	0.357001	1.26415	PIP5K1A, PIP5K1C, PIP5K1B	Inositol phosphate metabolism
HMR_6595	0.356685	1.27358	PIP5K1B, PIP5K1A, PIP5KL1, PIP5K1C	Inositol phosphate metabolism
ALACYSNaEx	0.353723	1.28302	SLC1A4, SLC1A5	Transport, extracellular
GLNTHRNaEx	0.353716	1.29245	SLC1A5	Transport, extracellular
GLNSERNaEx	0.352841	1.30189	SLC1A5	Transport, extracellular
ALAASNNaEx	0.351848	1.31132	SLC1A5	Transport, extracellular
ASNALANaEx	0.349556	1.32075	SLC1A5	Transport, extracellular
THRCYSNaEx	0.345085	1.33019	SLC1A4, SLC1A5	Transport, extracellular
LEUtec	0.344818	1.33962	SLC43A1, SLC43A2	Transport, extracellular
PHEtec	0.344534	1.34906	SLC16A10, SLC43A2, SLC43A1	Transport, extracellular
ALASERNaEx	0.342827	1.35849	SLC1A4, SLC1A5	Transport, extracellular
THRALANaEx	0.341205	1.36792	SLC1A4, SLC1A5	Transport, extracellular
GLNASNNaEx	0.339843	1.37736	SLC1A5	Transport, extracellular
GLNCYSNaEx	0.33907	1.38679	SLC1A5	Transport, extracellular
THRSERNaEx	0.338614	1.39623	SLC1A4, SLC1A5	Transport, extracellular
THRGLNNaEx	0.335056	1.40566	SLC1A5	Transport, extracellular
GLNALANaEx	0.332421	1.41509	SLC1A5	Transport, extracellular
PI45P5P	0.329692	1.42453	SYNJ1, INPP5E, OCRL, SYNJ2, INPP5B	Inositol phosphate metabolism
LKYNRtr3	0.315885	1.43396	SLC43A1	Transport, extracellular
r2535	0.315208	1.4434	SLC43A1	Transport, extracellular
r2526	0.300517	1.45283	SLC43A1	Transport, extracellular
METtec	0.296543	1.46226	SLC43A1, SLC43A2	Transport, extracellular
VALtec	0.288961	1.4717	SLC43A1, SLC43A2	Transport, extracellular
PI3P5K	0.285722	1.48113	PIP5K1A, PIP5K1C, PIP5K1B	Inositol phosphate metabolism
r2525	0.274018	1.49057	SLC43A1	Transport, extracellular
PI4P5K	0.270326	1.5	PIKFYVE, PIP4K2B, PIP4K2C, PIP5K1A, PIP5K1C, PIP5K1B, PIP4K2A	Glycerophospholipid metabolism
PI345P3P	0.267315	1.50943	PTEN	Inositol phosphate metabolism
r2534	0.262231	1.51887	SLC43A1	Transport, extracellular
MTHFDm	0.261227	1.5283	MTHFD1L, MTHFD2, MTHFD1	Folate metabolism
GLYt7_211_r	0.257087	1.53774	SLC6A9	Transport, extracellular
r1538	0.228433	1.54717	SLC4A5	Transport, extracellular
PI3P4K	0.215029	1.5566	PI4K2A, PI4KA, PIP5K1A, PIP5K1C, PIP5K1B, PI4KB	Inositol phosphate metabolism
2HCO3_NAt	0.199314	1.56604	SLC4A5, SLC4A4	Transport, extracellular
ASPPROASCT1	0.196483	1.57547	SLC1A4	Transport, extracellular
HSD11B1r	0.195143	1.58491	HSD11B1	Steroid metabolism
r0961	0.188869	1.59434	CP	Transport, extracellular
HMR_3331	0.18634	1.64623	EHHADH	Fatty acid oxidation
HMR_3332	0.18634	1.64623	EHHADH, HSD17B4	Fatty acid oxidation
HMR_3333	0.18634	1.64623	ACAA1, MYO5B	Fatty acid oxidation
HMR_3334	0.18634	1.64623	ACOX3, ACOX1	Fatty acid oxidation
HMR_3335	0.18634	1.64623	EHHADH	Fatty acid oxidation
HMR_3336	0.18634	1.64623	EHHADH, HSD17B4	Fatty acid oxidation
HMR_3337	0.18634	1.64623	ACAA1, MYO5B	Fatty acid oxidation
HMR_3338	0.18634	1.64623	ACOX3, ACOX1	Fatty acid oxidation
HMR_3339	0.18634	1.64623	EHHADH	Fatty acid oxidation
HMR_3340	0.18634	1.64623	EHHADH, HSD17B4	Fatty acid oxidation
HMR_3330	0.18634	1.69811	ACOX3, ACOX1	Fatty acid oxidation
HMR_3341	0.18634	1.70755	ACAA1, MYO5B	Fatty acid oxidation
RE2626C	0.182183	1.71698		Bile acid synthesis
MTHFD2m	0.181076	1.72642	MTHFD2	Folate metabolism
HMR_3101	0.177143	1.73585	ACAA1, MYO5B	Fatty acid oxidation
HMR_3099	0.177143	1.74528	EHHADH	Fatty acid oxidation
HMR_3100	0.177143	1.75472	EHHADH, HSD17B4	Fatty acid oxidation
PIK5	0.176848	1.76415	PIP5K1A, PIP5K1C, PIP5K1B	Inositol phosphate metabolism
NTD2	0.17259	1.77358	NT5C3A	Pyrimidine catabolism
KYN3OX	0.16559	1.78302	KMO	Tryptophan metabolism
HMR_3062	0.163545	1.79245	ACOX3, ACOX1	Fatty acid oxidation
HMR_3063	0.163545	1.8066	EHHADH	Fatty acid oxidation
HMR_3064	0.163545	1.8066	EHHADH, HSD17B4	Fatty acid oxidation
HMR_3065	0.163545	1.82075	ACAA1, MYO5B	Fatty acid oxidation
r0394	0.162799	1.83019	XDH	Nucleotide interconversion
34DHXMANDACOX	0.162264	1.83962	ALDH3B1, ALDH3A1, ALDH1A3	Tyrosine metabolism
HMR_3069	0.161478	1.84906	ACAA1, MYO5B	Fatty acid oxidation
HMR_3066	0.161478	1.85849	ACOX3, ACOX1	Fatty acid oxidation
HMR_3067	0.161478	1.87264	EHHADH	Fatty acid oxidation
HMR_3068	0.161478	1.87264	EHHADH, HSD17B4	Fatty acid oxidation
H2O2syn	0.160751	1.88679	DUOX1, DUOX2	Tyrosine metabolism
HMR_6549	0.154959	1.89623	INPP4A, INPP4B	Inositol phosphate metabolism
RDH1	0.151024	1.90566	RDH5, RDH16	Vitamin A metabolism
HDD2CRNte2	0.150303	1.91509	SLC22A5, SLC1A5	Transport, extracellular
PI345P3Pn	0.147439	1.92453	PTEN	Inositol phosphate metabolism
EX_aflatoxin[e]	0.143991	1.93396		Exchange/demand reaction
AFLATOXINte	0.143991	1.9434		Transport, extracellular
P4503A5	0.143991	1.95283	CYP3A5	Cytochrome metabolism
EAFLATOXINte	0.143991	1.96226		Transport, extracellular
EX_eaflatoxin[e]	0.143991	1.9717		Exchange/demand reaction
HMR_3343	0.14173	2.02358	EHHADH	Fatty acid oxidation
HMR_3344	0.14173	2.02358	EHHADH, HSD17B4	Fatty acid oxidation
HMR_3345	0.14173	2.02358	ACAA1, MYO5B	Fatty acid oxidation
HMR_3346	0.14173	2.02358	ACOX3, ACOX1	Fatty acid oxidation
HMR_3347	0.14173	2.02358	EHHADH	Fatty acid oxidation
HMR_3348	0.14173	2.02358	EHHADH, HSD17B4	Fatty acid oxidation
HMR_3349	0.14173	2.02358	ACAA1, MYO5B	Fatty acid oxidation
HMR_3350	0.14173	2.02358	ACOX3, ACOX1	Fatty acid oxidation
HMR_3351	0.14173	2.02358	EHHADH	Fatty acid oxidation
HMR_3352	0.14173	2.02358	EHHADH, HSD17B4	Fatty acid oxidation
HMR_3353	0.14173	2.07547	ACAA1, MYO5B	Fatty acid oxidation
HMR_3342	0.14173	2.08491	ACOX3, ACOX1	Fatty acid oxidation
34DHXMANDACOX_NADP_	0.141266	2.09434	ALDH3B1, ALDH3B2	Tyrosine metabolism
34DHPHELAT1tc	0.136499	2.10377	SLC7A5, SLC3A2	Transport, extracellular
HMR_1996	0.132725	2.11321	HSD11B1	Steroid metabolism
HMR_6584	0.130671	2.12264	TPTE2, PTEN	Inositol phosphate metabolism
HMR_6580	0.130671	2.13208	PIP5K1B, PIP5K1A, PIP5KL1, PIP5K1C	Inositol phosphate metabolism
3HCO3_NAt	0.127428	2.14151	SLC4A5, SLC4A4	Transport, extracellular
EX_23cump[e]	0.122486	2.15566		Exchange/demand reaction
EX_3ump[e]	0.122486	2.15566		Exchange/demand reaction
RE1860E	0.122486	2.16981	CNP	Miscellaneous
EX_pa_hs[e]	0.121952	2.17925		Exchange/demand reaction
HMR_6838	0.121244	2.18868	SULT1B1, SULT1C2, SULT1A3	Phenylalanine metabolism
25VITD2Hm	0.120397	2.19811	CYP27B1	Vitamin D metabolism
GLUPROASCT1	0.119691	2.20755	SLC1A4	Transport, extracellular
r0395	0.118889	2.21698	XDH	Nucleotide interconversion
MI145PP	0.118539	2.22642	INPP5D, SYNJ1, INPPL1, INPP5J, INPP5B, INPP5E, INPP5A	Inositol phosphate metabolism
HMR_6978	0.118257	2.24057	SPCS1, SPCS2, SPCS3, SEC11A, SEC11C	Lysine metabolism
HMR_8023	0.118257	2.24057		Transport, extracellular
HMR_6976	0.118257	2.25943	KMT2E, KMT2C, SETD1A, SUV39H1, DOT1L, KMT2B, NSD2, KMT5B, ASH1L, KMT2A, KMT5C, SETDB2, SETD1B, SETDB1, SETD7, NSD3, SUV39H2, NSD1, KMT2D, SETMAR, EHMT1, SETD2, KMT5A, SMYD3, EHMT2	Lysine metabolism
HMR_6977	0.118257	2.25943	KMT2E, KMT2C, SETD1A, SUV39H1, DOT1L, KMT2B, NSD2, KMT5B, ASH1L, KMT2A, KMT5C, SETDB2, SETD1B, SETDB1, SETD7, NSD3, SUV39H2, NSD1, KMT2D, SETMAR, EHMT1, SETD2, KMT5A, SMYD3, EHMT2	Lysine metabolism
EX_peplys[e]	0.118257	2.27358		Exchange/demand reaction
HMR_6975	0.118257	2.28302	KMT2E, KMT2C, SETD1A, SUV39H1, DOT1L, KMT2B, NSD2, KMT5B, ASH1L, KMT2A, KMT5C, SETDB2, SETD1B, SETDB1, SETD7, NSD3, SUV39H2, NSD1, KMT2D, SETMAR, EHMT1, SETD2, KMT5A, SMYD3, EHMT2	Lysine metabolism
CORTSNti	0.117165	2.29245		Transport, endoplasmic reticular
CRTSLtr	0.117165	2.30189		Transport, endoplasmic reticular
FAOXC102C101m	0.1112	2.31132	DECR1	Fatty acid oxidation
HSD11B2r	0.109809	2.32075	HSD11B2	Steroid metabolism
34DHPHEt	0.108649	2.33019	SLC16A10	Transport, extracellular
RE0452M	0.108302	2.33962		Pyrimidine synthesis
FAOXC121x	0.106614	2.34906	EHHADH, ECI2	Fatty acid oxidation
RE3346C	0.105981	2.35849	ALDH9A1, ALDH3A1	Bile acid synthesis
MI1345PP	0.105489	2.36792	INPP5D, SYNJ1, INPPL1, INPP5J, INPP5B, INPP5E, INPP5A	Inositol phosphate metabolism
RE3012R	0.10526	2.37736	ALDH3A2, ALDH3A1	Eicosanoid metabolism
GF6PTA	0.102437	2.38679	GFPT1, GFPT2	Aminosugar metabolism
VALTA	0.100291	2.39623	BCAT1	Valine, leucine, and isoleucine metabolism
BTNt4i	0.099745	2.40566	SLC19A3	Transport, extracellular
HMR_0207	0.0996893	2.41509	ABCA1	Transport, extracellular
EX_leuleu[e]	0.0989563	2.42453		Exchange/demand reaction
LEULEULAPc	0.0989563	2.43396	LAP3	Transport, extracellular
10FTHFtm	0.0988575	2.4434		Transport, mitochondrial
GPDDACHOL	0.0976028	2.45283	GPCPD1	Glycerophospholipid metabolism
HMR_0761	0.0969513	2.46226	UGCG	Sphingolipid metabolism
r0960	0.0959333	2.4717	CP	Transport, endoplasmic reticular
HXANtx	0.0956927	2.48113		Transport, peroxisomal
XAO2x	0.0956927	2.49057	XDH	Purine catabolism
FTHFDH	0.0948775	2.5	ALDH1L1, ALDH1L2	Folate metabolism
HMR_0203	0.0941405	2.50943	SLC27A6, FABP3, SLC27A1, CD36, SLC27A3, FABP2, FABP1, FABP7, FABP5, SLC27A4, FABP6, FABP4, FABP12, FABP9	Transport, extracellular
HMR_3073	0.0929661	2.51887	ACAA1, MYO5B	Fatty acid oxidation
HMR_3070	0.0929661	2.5283	ACOX3, ACOX1	Fatty acid oxidation
HMR_3071	0.0929661	2.54245	EHHADH	Fatty acid oxidation
HMR_3072	0.0929661	2.54245	EHHADH, HSD17B4	Fatty acid oxidation
HMR_3097	0.0922868	2.5566	ACAA1, MYO5B	Fatty acid oxidation
HMR_3095	0.0922868	2.57075	EHHADH	Fatty acid oxidation
HMR_3096	0.0922868	2.57075	EHHADH, HSD17B4	Fatty acid oxidation
HMR_3094	0.0922868	2.58491	ACOX3, ACOX1	Fatty acid oxidation
HMR_5420	0.0920985	2.59434	SLC25A37, SLC25A28	Transport, mitochondrial
EX_inost[e]	0.0889361	2.60377		Exchange/demand reaction
RE2675C2	0.0883798	2.61321		Glycosphingolipid metabolism
ILETA	0.0872135	2.62264	BCAT1	Valine, leucine, and isoleucine metabolism
NTD1	0.0870835	2.63208	NT5C, NT5C3A	Pyrimidine catabolism
CYTK1m	0.0869926	2.64151	CMPK2	Nucleotide interconversion
HMR_3098	0.0867893	2.65094	ACOX3, ACOX1	Fatty acid oxidation
URIDK3	0.0866944	2.66038		Nucleotide interconversion
NMNS	0.0864112	2.66981	NAMPT	NAD metabolism
CORE2GTg	0.0843065	2.67925	GCNT3, GCNT1, GCNT4	O-glycan metabolism
RE3269C	0.0831604	2.68868	MTMR3, MTMR2	Phosphatidylinositol phosphate metabolism
r0193	0.0830649	2.69811	CTH	Methionine and cysteine metabolism
URATEtx	0.0830501	2.70755		Transport, peroxisomal
RE2649C	0.082385	2.71698	ACOT6, ACOT1, BAAT	Bile acid synthesis
PDE4g	0.0822689	2.72642	PDE10A	Nucleotide interconversion
HMR_8084	0.0822689	2.73585		Transport, golgi apparatus
S23T2g	0.0821082	2.74528	ST3GAL4, ST3GAL1, ST3GAL2	Keratan sulfate synthesis
S6T1g	0.0821082	2.75472	CHST5, CHST2, CHST4, CHST6	Keratan sulfate synthesis
S6T2g	0.0821082	2.76415	CHST5, CHST2, CHST4, CHST6	Keratan sulfate synthesis
G14T2g	0.0821082	2.77358	B4GALT3, B4GALT1, B4GALT2, B4GALT5	Keratan sulfate synthesis
G14T4g	0.0821082	2.78302	B4GALT3, B4GALT1, B4GALT2, B4GALT5	Keratan sulfate synthesis
G14T5g	0.0821082	2.79245	B4GALT5, B4GALT1, B4GALT2, B4GALT3	Keratan sulfate synthesis
KSII_CORE2t	0.0821082	2.80189		Transport, extracellular
S6T3g	0.0821082	2.81132	CHST1, CHST3	Keratan sulfate synthesis
AG13T1g	0.0821082	2.82547	B4GAT1, B3GNT2, B3GNT7, B3GNT8, B3GNTL1, B3GNT3, B3GNT4	Keratan sulfate synthesis
G14T3g	0.0821082	2.82547	B4GALT3, B4GALT1, B4GALT2, B4GALT5	Keratan sulfate synthesis
AG13T2g	0.0821082	2.84434	B3GNT4, B3GNT8, B4GAT1, B3GNTL1, B3GNT7, B3GNT3, B3GNT2	Keratan sulfate synthesis
AG13T3g	0.0821082	2.84434	B3GNT3, B4GAT1, B3GNT8, B3GNT2, B3GNT4, B3GNT7, B3GNTL1	Keratan sulfate synthesis
r0276	0.0803739	2.85849	GMPR2, GMPR	Purine catabolism
P450LTB4r	0.0801145	2.86792		Eicosanoid metabolism
RE1517X	0.0798036	2.87736	ACOX1, ACOX3	Fatty acid oxidation
RE1523X	0.0798036	2.89151	EHHADH	Fatty acid oxidation
RE1531X	0.0798036	2.89151	ACAA1	Fatty acid oxidation
RE0512X	0.0798036	2.90566	HSD17B4, EHHADH	Fatty acid oxidation
RE1516X	0.0798036	2.91509	ACOX1, ACOX3	Fatty acid oxidation
BILIRUBtr	0.0791219	2.92453		Transport, endoplasmic reticular
RE3016R	0.0789586	2.93396		Eicosanoid metabolism
RE3015R	0.0789586	2.9434	CYP4F2, CYP4F3, CYP4F22	Eicosanoid metabolism
4MOPte	0.0789039	2.95283		Transport, extracellular
EX_4mop[e]	0.0789039	2.96226		Exchange/demand reaction
FRDPtr	0.0788878	2.9717		Transport, peroxisomal
EX_btn[e]	0.0782428	2.98113		Exchange/demand reaction
HMR_3327	0.0781251	2.99528	EHHADH	Fatty acid oxidation
HMR_3328	0.0781251	2.99528	EHHADH, HSD17B4	Fatty acid oxidation
HMR_3326	0.0781251	3.00943	ACOX3, ACOX1	Fatty acid oxidation
HMR_3329	0.0781251	3.01887	ACAA1, MYO5B	Fatty acid oxidation
HMR_3023	0.0781251	3.0283	ABCD1	Transport, peroxisomal
HMR_1706	0.077544	3.03774	HSD17B4	Bile acid synthesis
r2502	0.077324	3.04717	ABCD1	Transport, peroxisomal
sink_btn[c]	0.0773114	3.0566		Exchange/demand reaction
NMNATr	0.0769097	3.06604	NMNAT3, NMNAT2	NAD metabolism
CYSTGL	0.0769091	3.07547	CTH	Methionine and cysteine metabolism
HMR_9801	0.0766418	3.08491	HYKK	Miscellaneous
EX_pcollg5hlys[e]	0.0766418	3.09434		Exchange/demand reaction
HMR_9807	0.0766418	3.10377	PHYKPL	Miscellaneous
PCOLLG5HLYStd	0.0766418	3.11321		Transport, extracellular
KAS8	0.0761724	3.12264	FASN, ELOVL6, ELOVL5, ELOVL2	Fatty acid synthesis
ALLOPOXDhep	0.0758757	3.13208	XDH, AOX1	Drug metabolism
EX_allop[e]	0.0758756	3.14151		Exchange/demand reaction
GUACYC	0.0758557	3.15094	GUCY1A2, GUCY1B1, NPR2, GUCY1A1, GUCY1B2, GUCY2F, GUCY2C, NPR1, GUCY2D	Nucleotide interconversion
15KPROSTGF2t	0.0758412	3.16038		Transport, extracellular
EX_15kprostgf2[e]	0.0758412	3.16981		Exchange/demand reaction
HMR_2294	0.0749833	3.17925	SCD, SCD5, FADS6	Fatty acid synthesis
HMR_0837	0.0749713	3.18868	ST3GAL1, ST3GAL4, ST3GAL2	Glycosphingolipid metabolism
HMR_5390	0.0735505	3.19811	IL4I1	Methionine and cysteine metabolism
HMR_1390	0.0735478	3.20755	PTGS2, PTGS1	Eicosanoid metabolism
RE3587C	0.0735478	3.21698		Eicosanoid metabolism
HMR_1392	0.0735478	3.22642	PTGS2, PTGS1	Transport, endoplasmic reticular
EX_tmlys[e]	0.0728972	3.23585		Exchange/demand reaction
TMLYStd	0.0728972	3.24528		Transport, extracellular
LEUTA	0.0724876	3.25472	BCAT1	Valine, leucine, and isoleucine metabolism
N3Tg	0.0712222	3.26415	C1GALT1	O-glycan metabolism
1a_25VITD2Hm	0.0707996	3.27358		Vitamin D metabolism
RE0916C	0.0698602	3.28774		Tyrosine metabolism
HMR_6844	0.0698602	3.28774	SULT1B1, SULT1C2, SULT1A3	Phenylalanine metabolism
ACHEe	0.0693669	3.30189	ACHE	Glycerophospholipid metabolism
r0706	0.069222	3.31132	ACAD9	Bile acid synthesis
MTHFCm	0.0686626	3.32075	MTHFD1L, MTHFD2	Folate metabolism
HMR_1129	0.0684543	3.33019	ADHFE1, ADH6, ADH1A, ADH7, ADH1B, ADH5, ADH4, ADH1C	Leukotriene metabolism
RE3012C	0.0684543	3.33962	ALDH9A1, ALDH3A1	Eicosanoid metabolism
EX_tym[e]	0.0675509	3.34906		Exchange/demand reaction
OPAHir	0.0673104	3.35849	OPLAH	Glutathione metabolism
HMR_7181	0.0671837	3.36792	B4GALT5	O-glycan metabolism
HMR_7180	0.0671837	3.37736	GCNT3, GCNT4, GCNT1	O-glycan metabolism
HMR_7182	0.0671837	3.38679		Transport, golgi apparatus
EX_M01872[e]	0.0671837	3.39623		Exchange/demand reaction
HMR_1307	0.0669212	3.40566	PTGS2, PTGS1	Eicosanoid metabolism
EX_C14825[e]	0.0667176	3.41509		Exchange/demand reaction
r0942	0.066714	3.42453	SLC6A8	Transport, extracellular
CYTDtm	0.0661618	3.43396	SLC29A1	Transport, mitochondrial
CYTDK2m	0.0661618	3.4434		Nucleotide interconversion
HSD17B42x	0.0660178	3.45283	HSD17B4	Bile acid synthesis
RE3011R	0.0658839	3.46226		Eicosanoid metabolism
PDE1g	0.0658207	3.4717	PDE10A	Nucleotide interconversion
HMR_9665	0.0658207	3.48113		Transport, golgi apparatus
HMR_8086	0.0658207	3.49057		Transport, golgi apparatus
HMR_1305	0.0653496	3.5	PTGS2, PTGS1	Eicosanoid metabolism
HOXG	0.0646628	3.50943	HMOX1, HMOX2	Heme degradation
EX_co[e]	0.0646628	3.51887		Exchange/demand reaction
COt	0.0646628	3.5283		Transport, extracellular
r0308	0.0642703	3.53774	ACOT7, ACOT2, PPT1, ACOT4, ACOT1, PPT2	Fatty acid oxidation
ST6GALNAC25	0.0640658	3.54717	ST6GALNAC2	Sphingolipid metabolism
ST6GALNAC26	0.0640658	3.5566	ST6GALNAC2	Sphingolipid metabolism
INSTt4	0.0640456	3.56604	SLC5A3	Transport, extracellular
FUT14g	0.0636704	3.57547	FUT1	Blood group synthesis
C14825td	0.0634546	3.58491		Transport, extracellular
CITtam	0.0634022	3.59434	SLC25A1	Transport, mitochondrial
HMR_0641	0.0632033	3.60377	ACHE, BCHE	Glycerophospholipid metabolism
RE0453C	0.0631798	3.61321		Pyrimidine synthesis
r2497	0.0630337	3.62264	ABCD1	Transport, peroxisomal
CHOLK	0.0629483	3.63208	CHKB, CHKA	Glycerophospholipid metabolism
HMR_5301	0.0629003	3.64151	UCK1, UCK2, UCKL1	Purine synthesis
INSTt2r	0.0624101	3.65094	SLC2A13	Transport, extracellular
PI5P3K	0.0619444	3.66038	PIK3R1, PIK3CB, PIK3R5, PIK3CG, PIK3CA, PIK3CD, PIK3C2B, PIK3C2A, PIK3R2, PIK3C2G, PIK3R3, HCST, PIK3C3	Inositol phosphate metabolism
r2392	0.0619158	3.66981	SLC25A1	Transport, mitochondrial
RE1803C	0.0614743	3.67925		Bile acid synthesis
TMDPP	0.0614591	3.68868	TYMP	Pyrimidine catabolism
r0129	0.0613783	3.69811	GGT5, GGT1, GGTLC1, GGT2, LOC102724197, GGT7, GGT6, GGTLC2	Glutathione metabolism
CORTSNt	0.0612906	3.70755		Transport, extracellular
EX_cortsn[e]	0.0612906	3.71698		Exchange/demand reaction
3MOBt2im	0.0611556	3.72642		Transport, mitochondrial
PSERT	0.0611553	3.73585	PSAT1	Glycine, serine, alanine, and threonine metabolism
PGCD	0.0611553	3.74528	PHGDH	Glycine, serine, alanine, and threonine metabolism
MI14P4P	0.0607533	3.75472		Inositol phosphate metabolism
DUMPtn	0.0604358	3.76415		Transport, nuclear
DUTPDPn	0.0604358	3.77358	DUT	Nucleotide interconversion
RE3496C	0.0604023	3.78302		Eicosanoid metabolism
HMR_2581	0.0604023	3.79245	PTGS2, PTGS1, TBCB	Fatty acid synthesis
EX_HC02213[e]	0.0604009	3.80189		Exchange/demand reaction
LEULEUt	0.0602745	3.81132		Transport, extracellular
EX_HC00250[e]	0.0600181	3.82075		Exchange/demand reaction
r0940	0.0600181	3.83019		Transport, extracellular
G14T18g	0.0598091	3.83962	B4GALT3, B4GALT2, B4GALT1, B4GALT5	Keratan sulfate synthesis
G14T19g	0.0598091	3.84906	B4GALT5, B4GALT2, B4GALT3, B4GALT1	Keratan sulfate synthesis
G14T20g	0.0598091	3.85849	B4GALT3, B4GALT1, B4GALT2, B4GALT5	Keratan sulfate synthesis
S6T18g	0.0598091	3.86792	CHST1, CHST3	Keratan sulfate synthesis
S6T16g	0.0598091	3.87736	CHST5, CHST2, CHST4, CHST6	Keratan sulfate synthesis
AG13T17g	0.0598091	3.89151	B3GNT2, B4GAT1, B3GNT8, B3GNT7, B3GNTL1, B3GNT4, B3GNT3	Keratan sulfate synthesis
AG13T18g	0.0598091	3.89151	B3GNT2, B4GAT1, B3GNT8, B3GNT7, B3GNTL1, B3GNT4, B3GNT3	Keratan sulfate synthesis
S6T17g	0.0598091	3.90566	CHST5, CHST2, CHST4, CHST6	Keratan sulfate synthesis
AG13T16g	0.0598091	3.91509	B3GNT4, B3GNT2, B4GAT1, B3GNTL1, B3GNT8, B3GNT7, B3GNT3	Keratan sulfate synthesis
S23T4g	0.0598091	3.92453	ST3GAL4, ST3GAL1, ST3GAL2	Keratan sulfate synthesis
KSII_CORE4t	0.0598091	3.93396		Transport, extracellular
G14T21g	0.0598091	3.9434	B4GALT3, B4GALT1, B4GALT2, B4GALT5	Keratan sulfate synthesis
MLTHFtm	0.059718	3.95283		Transport, mitochondrial
RE1303C	0.0595765	3.96226		Vitamin D metabolism
r0913	0.0595713	3.9717	SLC25A1	Transport, mitochondrial
r2388	0.0591228	3.98113	SLC25A1	Transport, mitochondrial
EX_thym[e]	0.0591113	3.99057		Exchange/demand reaction
THYMt	0.0591113	4	SLC29A2	Transport, extracellular
FUT12g	0.0591024	4.00943	FUT1	Blood group synthesis
r2384	0.058767	4.01887	SLC25A1	Transport, mitochondrial
RE2675C	0.0587374	4.0283		Sphingolipid metabolism
DM_itp[n]	0.0586801	4.03774		Exchange/demand reaction
LEULEUPEPT1tc	0.0586023	4.04717	SLC15A1	Transport, extracellular
IPDPtx	0.0581963	4.0566		Transport, peroxisomal
RE3273R	0.0580336	4.06604	PLD1	Phosphatidylinositol phosphate metabolism
r0826	0.0580336	4.07547		Transport, endoplasmic reticular
HMR_0467	0.0580336	4.08491		Transport, endoplasmic reticular
PCHOLP_hs	0.0580003	4.09434	PLD2, PLD1	Glycerophospholipid metabolism
PI4PP	0.0576389	4.10377		Inositol phosphate metabolism
ARGSS	0.0571839	4.11321	ASS1	Alanine and aspartate metabolism
HMR_3448	0.0571394	4.12264	ACADVL, ACADL, ACADM, ACAD9	Fatty acid synthesis
HMR_2193	0.0567339	4.13208	HACD3, HIGD2A, HACD1, HACD4, HACD2	Fatty acid synthesis
RE0581C	0.0567339	4.14151		Fatty acid synthesis
HMR_2190	0.0567339	4.15094	ELOVL5, ELOVL1, ELOVL4, ELOVL3, ELOVL7, ELOVL6, ELOVL2	Fatty acid synthesis
ASNS1	0.0566732	4.16038	ASNS	Alanine and aspartate metabolism
r0392	0.0566608	4.16981	ALDH3A2, ALDH2, ALDH1B1, ALDH9A1, ALDH7A1	Miscellaneous
25HVITD2tin_m	0.0564273	4.17925		Transport, mitochondrial
CE7090te	0.0563363	4.18868	ABCC4, ABCC1	Transport, extracellular
HMR_2585	0.0563363	4.19811	PTGS2, PTGS1	Transport, nuclear
EX_CE7090[e]	0.0563363	4.20755		Exchange/demand reaction
r0547	0.0563138	4.21698	ALDH3B1, ALDH3A1, ALDH3B2, ALDH1A3	Phenylalanine metabolism
HMR_6770	0.0560718	4.22642	IL4I1	Phenylalanine metabolism
HMR_6839	0.0559524	4.23585	STS	Phenylalanine metabolism
G5SADrm	0.0559189	4.24528		Arginine and proline metabolism
PGS	0.055754	4.25472	PTGS2, PTGS1	Eicosanoid metabolism
EX_3mop[e]	0.055282	4.26415		Exchange/demand reaction
3MOPte	0.055282	4.27358		Transport, extracellular
EX_hLkynr[e]	0.0547318	4.28302		Exchange/demand reaction
HKYNRtr	0.0547318	4.29245	SLC7A5	Transport, extracellular
r1492	0.0546049	4.30189	KCNJ8, ABCC8, ABCC9, KCNJ11	Transport, extracellular
APRTO2	0.0545816	4.31132	MAOA, MAOB	Arginine and proline metabolism
PTRCAT1	0.0545816	4.32075	SAT1, SAT2	Arginine and proline metabolism
NABTNO	0.0545816	4.33019	ALDH1A2, ALDH7A1, ALDH1A1, ALDH3A2, ALDH9A1	Arginine and proline metabolism
EX_4aabutn[e]	0.0545816	4.33962		Exchange/demand reaction
4AABUTNt	0.0545816	4.34906		Transport, extracellular
B3GALTg	0.0544867	4.35849		Blood group synthesis
PI45P3Kn	0.0543785	4.36792		Inositol phosphate metabolism
C100CPT1	0.0543721	4.37736	CPT1A, CPT1B, CPT1C	Fatty acid oxidation
C10CRNe	0.0543721	4.38679		Fatty acid oxidation
EX_c10crn[e]	0.0543721	4.39623		Exchange/demand reaction
PPAtm	0.054063	4.40566		Transport, mitochondrial
HMR_2114	0.0535823	4.41509		Vitamin D metabolism
r2506	0.0534656	4.42453		Transport, endoplasmic reticular
r0860	0.0533278	4.43396		Purine catabolism
2H3MVte	0.053244	4.4434		Transport, extracellular
EX_2h3mv[e]	0.053244	4.45283		Exchange/demand reaction
2H3MVc	0.053244	4.46226	LDHB, LDHA, LDHAL6A, LDHC, UEVLD, LDHAL6B	Valine, leucine, and isoleucine metabolism
TRPO2	0.0531389	4.4717	TDO2, IDO2, IDO1	Tryptophan metabolism
EX_Lkynr[e]	0.0531265	4.48113		Exchange/demand reaction
EX_sql[e]	0.0528407	4.49057		Exchange/demand reaction
SQLte	0.0528407	4.5		Transport, extracellular
UMPK6	0.0527064	4.50943	CMPK1	Nucleotide interconversion
DM_1a2425thvitd2[m]	0.0524161	4.51887		Exchange/demand reaction
r1468	0.0523268	4.5283		Transport, mitochondrial
SQLSr	0.05225	4.53774	FDFT1	Cholesterol metabolism
GTHRDt	0.0521952	4.54717		Glutathione metabolism
LNELDCCPT1	0.0521627	4.5566	CPT1B, CPT1C, CPT1A	Fatty acid oxidation
RE0583C	0.0519652	4.56604		Fatty acid synthesis
UGCG	0.0519127	4.57547	UGCG	Sphingolipid metabolism
CHOLtr	0.0518757	4.58491		Transport, endoplasmic reticular
PCHOLPr_hs	0.0518757	4.59434	PLD1	Glycerophospholipid metabolism
HMR_3102	0.0517141	4.60377	ACOX3, ACOX1	Fatty acid oxidation
HACD1x	0.0517141	4.61321	EHHADH, HSD17B4	Tryptophan metabolism
ECOAH1x	0.0517141	4.62264	ECH1, EHHADH	Tryptophan metabolism
FORt2m	0.0516644	4.63208		Transport, mitochondrial
FTHFLm	0.0516644	4.64151	MTHFD1L, MTHFD1	Folate metabolism
EX_prostgi2[e]	0.0513524	4.65094		Exchange/demand reaction
RE0453M	0.0512313	4.66038	NME4	Pyrimidine synthesis
EX_ddecrn[e]	0.0512199	4.66981		Exchange/demand reaction
DDECCRNe	0.0512199	4.67925		Fatty acid oxidation
C120CPT1	0.0512199	4.68868	CPT1A, CPT1B, CPT1C	Fatty acid oxidation
TYMte	0.0511175	4.69811	SLC22A1, SLC22A2, SLC22A3	Transport, extracellular
S23Tg	0.0509484	4.70755	ST3GAL1	O-glycan metabolism
NS26T2g	0.0509484	4.71698	ST6GALNAC1	O-glycan metabolism
EX_srtn[e]	0.0509199	4.72642		Exchange/demand reaction
XANDp	0.0507666	4.73585	XDH	Purine catabolism
LFORKYNHYD	0.0507107	4.74528	KYNU	Tryptophan metabolism
r0239	0.0507107	4.75472	AFMID	Tryptophan metabolism
PHEMEtm	0.0507068	4.76415		Transport, mitochondrial
FCLTm	0.0507068	4.77358	FECH	Heme synthesis
ACCOALm	0.0505568	4.78302	ACSS1, ACSS3	Propanoate metabolism
PUNP1	0.0504669	4.79245	PNP	Nucleotide interconversion
UPP3S	0.0502933	4.80189	UROS	Heme synthesis
4HPROLTASCT1	0.0499561	4.81132	SLC1A4	Transport, extracellular
HMR_0208	0.0499393	4.82075	SLC27A6, FABP3, SLC27A1, CD36, SLC27A3, FABP2, FABP1, FABP7, FABP5, SLC27A4, FABP6, FABP4, FABP12, FABP9	Transport, extracellular
CMPSAS	0.0498949	4.83019	CMAS	Aminosugar metabolism
r0443	0.0494188	4.83962	CPT1A, CPT2	Fatty acid oxidation
r1008	0.0494188	4.84906		Transport, mitochondrial
ACMPGLUChr	0.0492329	4.85849	UGT1A9, UGT1A6, UGT1A1	Drug metabolism
ACMPGLUitr	0.0492329	4.86792		Drug metabolism
EX_acmpglu[e]	0.0492324	4.87736		Exchange/demand reaction
HMR_2338	0.0490089	4.88679	TECR, TECRL	Fatty acid synthesis
HMR_2332	0.0490089	4.89623	ELOVL5, ELOVL1, ELOVL4, ELOVL3, ELOVL7, ELOVL6, ELOVL2	Fatty acid synthesis
HMR_2334	0.0490089	4.91038	HSD17B12	Fatty acid synthesis
HMR_2336	0.0490089	4.91038	HACD3, HIGD2A, HACD1, HACD4, HACD2	Fatty acid synthesis
r1050	0.0489273	4.92453		Transport, extracellular
r1911	0.0488674	4.93396	SLC7A6	Transport, extracellular
FAS180	0.0488454	4.9434		Fatty acid synthesis
FUT16g	0.0487003	4.95283	FUT1	Blood group synthesis
EX_thymd[e]	0.0484692	4.96226		Exchange/demand reaction
EX_2hiv[e]	0.0483128	4.9717		Exchange/demand reaction
2HIVte	0.0483128	4.98113		Transport, extracellular
2HIVc	0.0483128	4.99057	LDHB, LDHA, LDHAL6A, LDHC, UEVLD, LDHAL6B	Valine, leucine, and isoleucine metabolism
BETBGTtc	0.0482876	5	SLC6A12	Transport, extracellular
CPPPGO	0.0482546	5.00943	CPOX	Heme synthesis
RE1519X	0.0480666	5.01887	ACOX1, ACOX3	Fatty acid oxidation
RE3488R	0.0480571	5.0283	PTGS1, PTGS2	Eicosanoid metabolism
CE7081tr	0.0480571	5.03774		Transport, endoplasmic reticular
HMR_2571	0.0480571	5.04717		Fatty acid synthesis
EX_glc3meacp[e]	0.0479858	5.0566		Exchange/demand reaction
GLC3MEACPtev	0.0479858	5.06604		Drug metabolism
3MEACMPitr	0.0479858	5.07547		Drug metabolism
GLC3MEACPhr	0.0479858	5.08962	UGT1A9, UGT1A6, UGT1A1	Drug metabolism
GLC3MEACPitr	0.0479858	5.08962		Drug metabolism
HMR_0582	0.047705	5.10377	PGS1	Glycerophospholipid metabolism
HMR_8510	0.0476498	5.11321		Transport, mitochondrial
D_LACtm	0.0476498	5.12264	SLC16A1	Transport, mitochondrial
GLYOXm	0.0476498	5.13208	HAGH	Pyruvate metabolism
RE3437C	0.0475145	5.14151		Eicosanoid metabolism
RE3435C	0.0475145	5.15566		Eicosanoid metabolism
RE3436C	0.0475145	5.15566		Eicosanoid metabolism
RE3434C	0.0475145	5.16981		Eicosanoid metabolism
r1775	0.0473081	5.17925	SLC7A6	Transport, extracellular
EX_34dhphe[e]	0.0471611	5.18868		Exchange/demand reaction
HMR_2611	0.0469706	5.19811	CPT1A, CPT1C, CPT1B	Fatty acid oxidation
CEPTC	0.0469478	5.20755	CEPT1, CHPT1	Glycerophospholipid metabolism
CORE4GTg	0.046902	5.21698	GCNT3	O-glycan metabolism
CORE3GTg	0.046902	5.22642	B3GNT6	O-glycan metabolism
GLYCK2	0.0468586	5.23585		Glyoxylate and dicarboxylate metabolism
O2Stm	0.046741	5.24528		Transport, mitochondrial
SPODMm	0.0467319	5.25472	SOD2	ROS detoxification
r0568	0.0467202	5.26415	GGCT	Glutathione metabolism
EX_mvlac[e]	0.046595	5.27358		Exchange/demand reaction
MVLACc	0.046595	5.28302		Cholesterol metabolism
MVLACte	0.046595	5.29245		Transport, extracellular
CYTDK1	0.0462831	5.30189	UCK2, UCK1	Nucleotide interconversion
S6T19g	0.0462495	5.31132	CHST3, CHST7	Chondroitin synthesis
S2L2FN2M2MASNtly	0.0461683	5.32075		Transport, lysosomal
FUCASEly	0.0461683	5.33019	FUCA1	N-glycan degradation
r0130	0.0459404	5.33962	GGT5, GGT1, GGTLC1, GGT2, LOC102724197, GGT7, GGT6, GGTLC2	Glutathione metabolism
PNP	0.0459262	5.34906	PNP	NAD metabolism
LEUKTRB4WOHt	0.0458874	5.35849		Transport, extracellular
EX_leuktrB4woh[e]	0.0458874	5.36792		Exchange/demand reaction
CYSGLUexR	0.0458767	5.37736	SLC3A2, SLC7A10, SLC7A5	Transport, extracellular
25HVITD3c	0.0458159	5.38679	CYP27B1	Vitamin D metabolism
HMR_6566	0.0456975	5.39623	ITPK1	Inositol phosphate metabolism
HMR_0817	0.0450902	5.40566	ST3GAL1, ST3GAL4, ST3GAL2	Glycosphingolipid metabolism
NDP8ex	0.0450717	5.41509	CANT1, ENTPD1, ENTPD8, ENTPD3	Nucleotide interconversion
HMR_9797	0.0449691	5.42453		Purine catabolism
DKMPPD	0.0449265	5.43396		Arginine and proline metabolism
HMR_2533	0.0448393	5.44811	HSD17B12	Fatty acid synthesis
HMR_2535	0.0448393	5.44811	HACD3, HIGD2A, HACD1, HACD4, HACD2	Fatty acid synthesis
HMR_2537	0.0448393	5.46226	TECR, TECRL	Fatty acid synthesis
HMR_2530	0.0448393	5.4717	ELOVL5, ELOVL1, ELOVL4, ELOVL3, ELOVL7, ELOVL6, ELOVL2	Fatty acid synthesis
4HOXPACDOX_NADP_	0.0448283	5.48113	ALDH3B2, ALDH1A3, ALDH3B1, ALDH3A1	Tyrosine metabolism
r0221	0.0447647	5.49057	ACSS3, ACSS2, ACSS1	Miscellaneous
r0319	0.0447647	5.5	ACSS3, ACSS2, ACSS1	Miscellaneous
NTD5_a	0.044698	5.50943		Vitamin B2 metabolism
RE2888C	0.0446305	5.51887	TPO, PRDX6	Purine catabolism
EX_CE0074[e]	0.0446305	5.5283		Exchange/demand reaction
HMR_9639	0.0446305	5.53774		Transport, extracellular
DINt	0.0446247	5.54717	SLC29A2	Transport, extracellular
GTHP	0.0444986	5.5566	PRDX2, PRDX1, GPX2, GPX1, GPX4	Glutathione metabolism
MCPST	0.0444765	5.56604	MPST	Methionine and cysteine metabolism
ASPte	0.044386	5.57547		Transport, extracellular
HMR_0304	0.0443669	5.58491	SLC27A6, FABP3, SLC27A1, CD36, SLC27A3, FABP2, FABP1, FABP7, FABP5, SLC27A4, FABP6, FABP4, FABP12, FABP9	Transport, extracellular
DM_gd3_hs[g]	0.044364	5.59434		Exchange/demand reaction
EX_diholineth[e]	0.0442239	5.60377		Exchange/demand reaction
DIHOLINETH	0.0442239	5.61321	PLD1, PLD2	Glycerophospholipid metabolism
XANtr	0.0441874	5.62264		Transport, extracellular
EX_xan[e]	0.0441874	5.63208		Exchange/demand reaction
STEETH	0.0441381	5.64151	PLD1, PLD2	Glycerophospholipid metabolism
EX_steeth[e]	0.0441381	5.65094		Exchange/demand reaction
EX_docteteth[e]	0.0440909	5.66038		Exchange/demand reaction
DOCTETETH	0.0440909	5.66981	PLD1, PLD2	Glycerophospholipid metabolism
EX_oxyp[e]	0.0439139	5.67925		Exchange/demand reaction
DM_mi14p[c]	0.0438121	5.68868		Exchange/demand reaction
CYTK13	0.0437234	5.69811	CMPK1	Nucleotide interconversion
ACMPitr	0.0436291	5.70755		Drug metabolism
r0502	0.0436033	5.71698	XDH	Purine catabolism
ADNCYC	0.0435711	5.72642	ADCY6, ADCY10, ADCY3, ADCY8, ADCY2, ADCY7, ADCY1, ADCY4, ADCY9, ADCY5	Nucleotide interconversion
56DTHMtd	0.0435613	5.73585		Transport, extracellular
EX_fucgalgbside_hs[e]	0.0435592	5.74528		Exchange/demand reaction
FUCGALGBSIDEte	0.0435592	5.75472		Transport, extracellular
FUCGALGBSIDEtg	0.0435592	5.76415		Transport, golgi apparatus
FUT11g	0.0435592	5.77358	FUT1	Sphingolipid metabolism
r1445	0.0435379	5.78302	ACOX3, ACOX1	Fatty acid oxidation
3MEACMPhc	0.0434924	5.79245		Drug metabolism
ME2	0.0431704	5.80189	ME1	Pyruvate metabolism
EX_oleth[e]	0.0431602	5.81132		Exchange/demand reaction
OLEETH	0.0431602	5.82075	PLD1, PLD2	Glycerophospholipid metabolism
RETI2	0.0430976	5.83019		Vitamin A metabolism
PVD3	0.0430328	5.83962		Vitamin D metabolism
NAt	0.0429062	5.84906	SLC5A3, SLC5A1, SLC5A5	Transport, extracellular
PI34P5Kn	0.0428284	5.85849		Inositol phosphate metabolism
MALOAtm	0.0427442	5.86792		Transport, mitochondrial
GLYAMDTRc	0.0426773	5.87736	GATM	Urea cycle
NMNtn	0.0426165	5.88679		Transport, nuclear
NMNATn	0.0426165	5.89623	NMNAT1	NAD metabolism
PEPALM	0.0425934	5.90566	PLD1, PLD2	Glycerophospholipid metabolism
EX_pmeth[e]	0.0425934	5.91509		Exchange/demand reaction
CDSm	0.042591	5.92453	CDS1, CDS2	Glycerophospholipid metabolism
NDPK3m	0.042591	5.93396	NME4, NME6	Nucleotide interconversion
EX_hexdeceeth[e]	0.0424847	5.9434		Exchange/demand reaction
HEXDECEETH	0.0424847	5.95283	PLD1, PLD2	Glycerophospholipid metabolism
EX_docohxeth[e]	0.0424163	5.96226		Exchange/demand reaction
DOCOHEXETHc	0.0424163	5.9717	PLD1, PLD2	Glycerophospholipid metabolism
HMR_6511	0.0423802	5.98113	BLVRB	Vitamin B2 metabolism
GAPD	0.0423557	5.99057	GAPDH, GAPDHS	Glycolysis/gluconeogenesis
r1790	0.0423062	6	SLC7A6	Transport, extracellular
GQ1BALPHAtg	0.0421545	6.00943		Transport, golgi apparatus
HMR_4266	0.0421488	6.01887		Transport, mitochondrial
NMNATm	0.0421488	6.0283	NMNAT3	NAD metabolism
NADtm	0.0421487	6.03774		Transport, mitochondrial
G6PDA	0.0421472	6.04717	GNPDA2, GNPDA1	Aminosugar metabolism
TETDECAETH	0.0420586	6.0566	PLD1, PLD2	Glycerophospholipid metabolism
EX_tetdecaeth[e]	0.0420586	6.06604		Exchange/demand reaction
LNELDCCRNtr	0.0420411	6.07547		Transport, extracellular
r1760	0.0420024	6.08491	SLC7A6	Transport, extracellular
URIK1	0.0418707	6.09434	UCK2, UCK1, UCKL1	Pyrimidine synthesis
RE0918C	0.0418556	6.10849		Tyrosine metabolism
HMR_6850	0.0418556	6.10849	SULT1B1, SULT1C2, SULT1A3	Phenylalanine metabolism
MTHFR3	0.0417631	6.12264	MTHFR	Folate metabolism
EX_cspg_e[e]	0.0416876	6.13208		Exchange/demand reaction
HSD3B3r	0.0416838	6.14151	HSD3B2	Steroid metabolism
LCYSTCBOXL	0.0415981	6.15094	CSAD, GAD1, GAD2	Taurine and hypotaurine metabolism
EX_pendecaeth[e]	0.0415475	6.16038		Exchange/demand reaction
PENDECAETH	0.0415475	6.16981	PLD1, PLD2	Glycerophospholipid metabolism
PELINETH	0.041458	6.17925	PLD1, PLD2	Glycerophospholipid metabolism
EX_lineth[e]	0.041458	6.18868		Exchange/demand reaction
GALNACT1g	0.0414562	6.19811	CSGALNACT1, CSGALNACT2	Chondroitin synthesis
HMR_0270	0.041401	6.20755	SLC27A6, FABP3, SLC27A1, CD36, SLC27A3, FABP2, FABP1, FABP7, FABP5, SLC27A4, FABP6, FABP4, FABP12, FABP9	Transport, extracellular
r0488	0.0413381	6.21698	HMGCR	Cholesterol metabolism
UGLCNACtg	0.0413119	6.22642	SLC35D2	Transport, golgi apparatus
NDP7ex	0.0411611	6.23585	CANT1, ENTPD1, ENTPD8, ENTPD3	Nucleotide interconversion
DIDECAETH	0.0411092	6.24528	PLD1, PLD2	Glycerophospholipid metabolism
EX_didecaeth[e]	0.0411092	6.25472		Exchange/demand reaction
UPPDC1	0.0410184	6.26415	UROD	Heme synthesis
EX_HC00005[e]	0.0409596	6.27358		Exchange/demand reaction
PCREATte	0.0409184	6.28302		Transport, extracellular
EX_pcreat[e]	0.0409184	6.29245		Exchange/demand reaction
EX_prostge1[e]	0.0407126	6.30189		Exchange/demand reaction
F1Atg	0.040652	6.31132		Transport, golgi apparatus
TETPENT6COAtm	0.0406408	6.32075		Transport, mitochondrial
TETPENT6CPT2	0.0406408	6.33019	CPT2	Fatty acid oxidation
TETPENT6CRNt	0.0406408	6.33962	SLC25A20	Fatty acid oxidation
TETPENT6CPT1	0.0406408	6.34906	CPT1B, CPT1C, CPT1A	Fatty acid oxidation
HMR_0344	0.0405344	6.35849	SLC27A6, FABP3, SLC27A1, CD36, SLC27A3, FABP2, FABP1, FABP7, FABP5, SLC27A4, FABP6, FABP4, FABP12, FABP9	Transport, extracellular
HSD17B9r	0.0404902	6.36792	HSD17B7	Steroid metabolism
EX_hepdeceth[e]	0.040486	6.37736		Exchange/demand reaction
HEPDECETH	0.040486	6.38679	PLD1, PLD2	Glycerophospholipid metabolism
CHSTEROLSULT	0.040453	6.39623	SULT2B1, SULT1A3	Steroid metabolism
TETHEX3t	0.0404351	6.40566		Transport, extracellular
EX_trideceth[e]	0.0404106	6.41509		Exchange/demand reaction
TRIDECETH	0.0404106	6.42453	PLD1, PLD2	Glycerophospholipid metabolism
HMR_6558	0.0404089	6.43396	TPTE2, PTEN	Inositol phosphate metabolism
PGLYCt	0.0403121	6.4434		Transport, extracellular
r0377	0.0402837	6.45283	DCK	Pyrimidine catabolism
r0409	0.0402699	6.46226	PFKL	Miscellaneous
PMTCRNte	0.0402699	6.4717	SLC22A5	Transport, extracellular
r1910	0.0402671	6.48113	SLC7A6	Transport, extracellular
sink_lnlncgcoa[c]	0.0401807	6.49057		Exchange/demand reaction
DOCOSACTDe	0.0401254	6.5		Fatty acid oxidation
PRDX	0.0401243	6.50943	EPX, PRDX6	Miscellaneous
DUTPDP	0.0399539	6.51887		Pyrimidine catabolism
CITt4_4	0.0399362	6.5283	SLC13A5	Transport, extracellular
PGSr	0.0399033	6.53774	PTGS2, PTGS1	Eicosanoid metabolism
r1805	0.0397956	6.54717	SLC7A6	Transport, extracellular
TETPENT3COAtm	0.0395355	6.5566		Transport, mitochondrial
TETPENT3CPT2	0.0395355	6.56604	CPT2	Fatty acid oxidation
TETPENT3CRNt	0.0395355	6.57547	SLC25A20	Fatty acid oxidation
TETPENT3CPT1	0.0395355	6.58491	CPT1B, CPT1C, CPT1A	Fatty acid oxidation
GALNTg	0.0394239	6.59434	GALNT8, GALNT12, GALNT1, GALNT9, GALNT4, GALNT10, GALNT13, GALNT6, GALNT15, GALNT5, GALNT2, GALNT7, GALNT14, GALNT11, GALNT3	O-glycan metabolism
Ser_Thrtg	0.0394239	6.60377		Transport, golgi apparatus
2OXOADPt	0.0393908	6.61321		Transport, extracellular
EX_2oxoadp[e]	0.0393908	6.62264		Exchange/demand reaction
FRDPtc	0.0393887	6.63208		Transport, peroxisomal
DM_dctp_m_	0.0393652	6.64151		Exchange/demand reaction
ACMPGLUtep	0.0393272	6.65094	ABCC3	Drug metabolism
RE3095C	0.0393094	6.66038	TPO, PRDX6	Tyrosine metabolism
7KLITCHOLc	0.039276	6.66981		Bile acid synthesis
PPItx	0.0392407	6.67925		Transport, peroxisomal
HMR_0240	0.0392108	6.68868	SLC27A6, FABP3, SLC27A1, CD36, SLC27A3, FABP2, FABP1, FABP7, FABP5, SLC27A4, FABP6, FABP4, FABP12, FABP9	Transport, extracellular
RE1916C	0.0391339	6.69811		Tyrosine metabolism
GTPCI	0.0390994	6.70755	GCH1	Tetrahydrobiopterin metabolism
CHLPCTD	0.0390586	6.71698	PCYT1A, PCYT1B	Glycerophospholipid metabolism
DM_gda1_hs[n]	0.039034	6.72642		Exchange/demand reaction
GDA1tn	0.039034	6.73585		Transport, nuclear
SUCCACT	0.0389957	6.74528		Fatty acid oxidation
RE3251C	0.0389759	6.75472		Bile acid synthesis
RE3252C	0.0389759	6.76415		Bile acid synthesis
GGT_L	0.038967	6.77358		N-glycan synthesis
EX_dolichol_L[e]	0.0389378	6.78302		Exchange/demand reaction
HMR_9720	0.0389378	6.79245		Transport, extracellular
ADNK3	0.0387816	6.80189		Purine synthesis
RDH1a	0.0387582	6.81132	RDH10, RDH13, RDH12, RDH11, SDR16C5, RDH14, RDH8	Vitamin A metabolism
3AIBSYMPt	0.0387369	6.82075		Transport, extracellular
r1774	0.038711	6.83019	SLC7A6	Transport, extracellular
PAPStg	0.0386698	6.84434	SLC35B2	Transport, golgi apparatus
PAPtg	0.0386698	6.84434		Transport, golgi apparatus
3HAO	0.0386676	6.85849	HAAO	Tryptophan metabolism
RE2122C	0.0386616	6.86792		Tyrosine metabolism
DM_na1[c]	0.0386572	6.87736		Exchange/demand reaction
XOL27OHtm	0.0386363	6.88679		Transport, mitochondrial
RE2625C	0.0386033	6.89623		Bile acid synthesis
PSP_L	0.0384606	6.90566	PSPHP1, PSPH	Glycine, serine, alanine, and threonine metabolism
ILEt4	0.038405	6.91509	SLC6A14, SLC6A19, CLTRN, ACE2	Transport, extracellular
NCNt	0.0383823	6.92453	SLC24A1, SLC24A2	Transport, extracellular
ELAIDCPT1	0.0383671	6.93396	CPT1B, CPT1C, CPT1A	Fatty acid oxidation
HXPRT	0.0383382	6.9434	HPRT1	Nucleotide salvage pathway
EX_itp[e]	0.0383259	6.95283		Exchange/demand reaction
LNLCCRNNAt	0.0382208	6.96226		Transport, extracellular
CERT2gt	0.0382203	6.9717	COL4A3BP	Transport, golgi apparatus
EX_ldl_hs[e]	0.0382088	6.98113		Exchange/demand reaction
EX_k[e]	0.0381946	6.99057		Exchange/demand reaction
DNDPt47m	0.0381371	7	SLC25A19	Transport, mitochondrial
RE1517M	0.0381248	7.00943	ACADL, ACOX1	Fatty acid oxidation
RE1516M	0.0381248	7.01887	ACADL, ACOX1	Fatty acid oxidation
RE1531M	0.0381248	7.0283	ACAA2, HADHB, HADHA	Fatty acid oxidation
RE0512M	0.0381248	7.03774	HADHA, HSD17B4, EHHADH, HADH, HSD17B10, HADHB	Fatty acid oxidation
RE1523M	0.0381248	7.04717	ECHS1, HADHA, EHHADH, HADHB	Fatty acid oxidation
r1017	0.03812	7.0566		Transport, extracellular
EX_no[e]	0.038022	7.06604		Exchange/demand reaction
NOt	0.038022	7.07547		Transport, extracellular
FUCFUCGALACGLCGALGLUSIDEte	0.0379578	7.08491		Transport, extracellular
FUT34g	0.0379578	7.09434	FUT3	Blood group synthesis
FUCFUCGALACGLCGALGLUSIDEtg	0.0379578	7.10377		Transport, golgi apparatus
EX_fucfucgalacglcgalgluside_hs[e]	0.0379578	7.11321		Exchange/demand reaction
ACGAM2E	0.0379565	7.12264	RENBP	Aminosugar metabolism
r1029	0.037943	7.13208		Transport, extracellular
ARACHETH	0.0377087	7.14151	PLD1, PLD2	Glycerophospholipid metabolism
EX_aracheth[e]	0.0377087	7.15094		Exchange/demand reaction
r1291	0.0376686	7.16038		Transport, mitochondrial
r1685	0.0376525	7.16981	SLC7A6	Transport, extracellular
r0728	0.0376275	7.17925	HADHA, EHHADH, ECHS1	Fatty acid oxidation
EX_core5[e]	0.0376187	7.18868		Exchange/demand reaction
EX_lneldccrn[e]	0.0375586	7.19811		Exchange/demand reaction
HMR_0254	0.0375503	7.20755	SLC27A6, FABP3, SLC27A1, CD36, SLC27A3, FABP2, FABP1, FABP7, FABP5, SLC27A4, FABP6, FABP4, FABP12, FABP9	Transport, extracellular
34DHPLACOX_NADP_	0.0375332	7.21698	ALDH3B2, ALDH3B1, ALDH3A1	Tyrosine metabolism
FOLR2	0.0375327	7.22642	DHFR	Folate metabolism
HMR_2262	0.0375229	7.23585	TECR, TECRL	Fatty acid synthesis
HMR_2259	0.0375229	7.24528	ELOVL5, ELOVL1, ELOVL4, ELOVL3, ELOVL7, ELOVL6, ELOVL2	Fatty acid synthesis
HMR_2260	0.0375229	7.25943	HSD17B12	Fatty acid synthesis
HMR_2261	0.0375229	7.25943	HACD3, HIGD2A, HACD1, HACD4, HACD2	Fatty acid synthesis
FUT15g	0.0374454	7.27358	FUT1	Blood group synthesis
B3GNT311g	0.0374454	7.28302	B3GNT3	Blood group synthesis
EX_acgalfucgalacgalfuc12gal14acglcgalgluside_hs[e]	0.0374454	7.29245		Exchange/demand reaction
ABO5g	0.0374454	7.30189	ABO	Blood group synthesis
ACGALFUCGALACGALFUC12GAL14ACGLCGALGLUSIDEte	0.0374454	7.31132		Transport, extracellular
ABO4g	0.0374454	7.32075	ABO	Blood group synthesis
ACGALFUCGALACGALFUC12GAL14ACGLCGALGLUSIDEtg	0.0374454	7.33019		Transport, golgi apparatus
PGPP_hs	0.0374371	7.33962	PTPMT1	Glycerophospholipid metabolism
PHEt4	0.037425	7.34906	SLC38A2, SLC7A3, SLC6A14, SLC7A2, SLC38A1, SLC7A1, SLC38A4, SLC6A19, CLTRN, ACE2	Transport, extracellular
HMR_7756	0.0373403	7.35849	FAAH2	Phenylalanine metabolism
HMR_7628	0.0373403	7.36792	PRDX6, EPX, PXDN, PXDNL, LPO	Phenylalanine metabolism
CGLYt3_2_	0.0373287	7.37736	SLC15A2	Transport, extracellular
INSK	0.0373201	7.38679		Purine synthesis
LDL_HSDEG	0.0373007	7.39623		Glycerophospholipid metabolism
ETOHMO	0.0372642	7.40566	CYP2E1	Glycolysis/gluconeogenesis
HMR_9631	0.0372266	7.41509		Transport, endoplasmic reticular
HMR_9663	0.0372266	7.42453		Transport, extracellular
sink_xolest2_hs[l]	0.0372266	7.43396		Exchange/demand reaction
TMNDNCtl	0.037138	7.4434		Transport, lysosomal
XOLEST205tl	0.037138	7.45283		Transport, lysosomal
EX_xolest205_hs[e]	0.037138	7.46226		Exchange/demand reaction
XOLEST205_HSte	0.037138	7.4717		Transport, extracellular
XOLEST205CEH	0.037138	7.48113	LIPA, CEL	Cholesterol metabolism
HMR_0182	0.0371218	7.49057		Transport, mitochondrial
C160CPT1	0.0370911	7.5	CPT1C, CPT1B, CPT1A	Fatty acid oxidation
UDPRIBc	0.0370294	7.50943		Drug metabolism
ALLOP2tu	0.0369528	7.51887	SLC28A3	Drug metabolism
PHEyLATthc	0.0369217	7.5283	SLC3A2, SLC7A6, SLC7A7	Transport, extracellular
EX_pglyc_hs[e]	0.0369025	7.53774		Exchange/demand reaction
r0954	0.0368922	7.54717	SLC16A1	Transport, peroxisomal
CA2t	0.0368672	7.5566		Transport, extracellular
CYTK10	0.0368394	7.56604	CMPK1	Nucleotide interconversion
AMPDA	0.0368215	7.57547	AMPD2, AMPD1, AMPD3	Nucleotide interconversion
GBA2e	0.0368137	7.58491	GBA2	Sphingolipid metabolism
GALNACT2g	0.0367627	7.59434	CHPF, CHSY1, CHSY3, CSGALNACT2, CSGALNACT1	Chondroitin synthesis
GLCAT2g	0.0367627	7.60377	CHPF2, CHPF, CHSY1, CHSY3	Chondroitin synthesis
PPPGOc	0.0366943	7.61321		Heme synthesis
SADT	0.036626	7.62264	PAPSS2, PAPSS1	Nucleotide interconversion
BPNT	0.036626	7.63208	BPNT1	Nucleotide interconversion
GLYKm	0.0365864	7.64151	GK, GK2, GK3P	Glycerophospholipid metabolism
DSMSTEROLte	0.0365822	7.65094		Transport, extracellular
EX_dsmsterol[e]	0.0365822	7.66038		Exchange/demand reaction
THMDt2r	0.0365782	7.66981	SLC28A3	Transport, extracellular
EX_acmp[e]	0.0365663	7.67925		Exchange/demand reaction
GUAD	0.0365476	7.68868	GDA	Purine catabolism
ABUTt4_2_r	0.0364726	7.69811	SLC6A1, SLC6A11, SLC6A13, SLC6A12	Transport, extracellular
XYLK	0.0364281	7.70755	XYLB	Pentose phosphate pathway
GBAl	0.0364215	7.71698	GBA	Sphingolipid metabolism
OCCOAtx	0.0363149	7.72642		Transport, peroxisomal
EX_glyc_R[e]	0.0363075	7.73585		Exchange/demand reaction
GLYC_Rt	0.0363075	7.74528		Transport, extracellular
r2472	0.0362827	7.75472	SLC37A1	Transport, mitochondrial
CBR2	0.0362802	7.76415	CBR1	Eicosanoid metabolism
GLUCYS	0.036179	7.77358	GCLC, GCLM	Glutathione metabolism
r1051	0.0361131	7.78302		Transport, endoplasmic reticular
EX_gluala[e]	0.0360942	7.79245		Exchange/demand reaction
EX_gthox[e]	0.0360917	7.80189		Exchange/demand reaction
ADSK	0.0360735	7.81132	PAPSS2, PAPSS1	Nucleotide interconversion
r2449	0.0360098	7.82075	SLC28A2, SLC28A3	Transport, extracellular
PTHPS	0.0359837	7.83019	PTS	Tetrahydrobiopterin metabolism
PPA2	0.0359837	7.83962		Miscellaneous
XOL25OHtr	0.0359657	7.84906		Transport, endoplasmic reticular
EX_xol25oh[e]	0.0359657	7.85849		Exchange/demand reaction
XOL25OHte	0.0359657	7.86792		Transport, extracellular
DKMPPD3	0.0359049	7.87736		Methionine and cysteine metabolism
DKMPPD2	0.0359049	7.88679		Methionine and cysteine metabolism
r1820	0.0358974	7.89623	SLC7A6	Transport, extracellular
EX_tetdec2crn[e]	0.0358803	7.90566		Exchange/demand reaction
C142CPT1	0.0358803	7.91509	CPT1A, CPT1B, CPT1C	Fatty acid oxidation
TETDEC2CRNe	0.0358803	7.92453		Fatty acid oxidation
ITPtn	0.0358193	7.93396		Transport, nuclear
EX_Rtotal3[e]	0.0358139	7.9434		Exchange/demand reaction
EX_mlthf[e]	0.0358024	7.95283		Exchange/demand reaction
DM_K_c_	0.0357929	7.96226		Exchange/demand reaction
EX_hexdiac[e]	0.0357925	7.9717		Exchange/demand reaction
r1991	0.0357656	7.98113	SLC7A6	Transport, extracellular
EX_din[e]	0.0357449	7.99057		Exchange/demand reaction
EX_chsterol[e]	0.0357349	8		Exchange/demand reaction
DHAPtr	0.0357148	8.00943		Transport, extracellular
B3GNT313g	0.0356936	8.01887	B3GNT3	Blood group synthesis
ABO7g	0.0356936	8.0283	ABO	Blood group synthesis
FUT17g	0.0356936	8.03774	FUT1	Blood group synthesis
EX_acgalfucgalacgalfucgalacglcgal14acglcgalgluside_hs[e]	0.0356936	8.04717		Exchange/demand reaction
ABO6g	0.0356936	8.0566	ABO	Blood group synthesis
ACGALFUCGALACGALFUCGALACGLCGAL14ACGLCGALGLUSIDEtg	0.0356936	8.06604		Transport, golgi apparatus
ACGALFUCGALACGALFUCGALACGLCGAL14ACGLCGALGLUSIDEte	0.0356936	8.07547		Transport, extracellular
sink_decdicoa[c]	0.0356344	8.08491		Fatty acid oxidation
C102CPT1	0.0356344	8.09434	CPT1A, CPT1B, CPT1C	Fatty acid oxidation
EX_decdicrn[e]	0.0356344	8.10377		Exchange/demand reaction
DECDICRNe	0.0356344	8.11321		Fatty acid oxidation
3MOX4HOXPGALDOX	0.0356009	8.12264	ALDH3B2, ALDH1A3, ALDH3B1, ALDH3A1	Tyrosine metabolism
EX_c81crn[e]	0.0355805	8.13208		Exchange/demand reaction
sink_c81coa[c]	0.0355805	8.14151		Fatty acid oxidation
C81CPT1	0.0355805	8.15094	CPT1A, CPT1B, CPT1C	Fatty acid oxidation
C81CRNe	0.0355805	8.16038		Fatty acid oxidation
r1088	0.0355561	8.16981		Transport, extracellular
GLCt4	0.0355124	8.17925	SLC5A11, SLC5A3, SLC5A2, SLC5A10, SLC5A12, SLC5A9	Transport, extracellular
RE1836X	0.0355017	8.18868	SCP2	Bile acid synthesis
sink_ser_L[c]	0.0354679	8.19811		Exchange/demand reaction
r1789	0.0354571	8.20755	SLC7A6	Transport, extracellular
EX_dopa[e]	0.0354492	8.21698		Exchange/demand reaction
HXAt1	0.0354145	8.22642		Transport, mitochondrial
HXCOAm	0.0354145	8.23585		Fatty acid oxidation
r1946	0.0353817	8.24528	SLC7A6	Transport, extracellular
r1007	0.0353703	8.25472		Transport, peroxisomal
r0441	0.0353703	8.26415	CPT1A, CPT2	Fatty acid oxidation
HMR_2560	0.0353548	8.27358		Fatty acid synthesis
C121CPT1	0.0352454	8.28302	CPT1A, CPT1B, CPT1C	Fatty acid oxidation
DDECE1CRNe	0.0352454	8.29245		Fatty acid oxidation
EX_ddece1crn[e]	0.0352454	8.30189		Exchange/demand reaction
sink_dd2coa[c]	0.0352454	8.31132		Fatty acid oxidation
r0795	0.035231	8.32075		Miscellaneous
r0595	0.035231	8.33019	MPST, TST	Methionine and cysteine metabolism
HMR_0244	0.0351868	8.33962	SLC27A6, FABP3, SLC27A1, CD36, SLC27A3, FABP2, FABP1, FABP7, FABP5, SLC27A4, FABP6, FABP4, FABP12, FABP9	Transport, extracellular
KYN	0.035165	8.34906	KYNU	Tryptophan metabolism
sink_stcoa[c]	0.0349954	8.35849		Exchange/demand reaction
r1183	0.0349329	8.36792	LIPA, CEL	Miscellaneous
r1171	0.0349329	8.37736	SOAT1, SOAT2	Miscellaneous
sink_tetdece1coa[c]	0.0349063	8.38679		Fatty acid oxidation
C141CPT1	0.0349063	8.39623	CPT1A, CPT1B, CPT1C	Fatty acid oxidation
TETDECE1CRNe	0.0349063	8.40566		Fatty acid oxidation
EX_tetdece1crn[e]	0.0349063	8.41509		Exchange/demand reaction
CHOLtg	0.034882	8.42453		Transport, golgi apparatus
PA_HStg	0.034882	8.43396		Transport, golgi apparatus
PCHOLPg_hs	0.034882	8.4434	PLD1	Glycerophospholipid metabolism
PIt7	0.0348674	8.45283	SLC17A4, SLC17A3, SLC17A2, SLC17A1, SLC34A1, SLC34A2	Transport, extracellular
PCRNte	0.0348605	8.46226	SLC22A5	Transport, extracellular
r0191	0.03486	8.4717	PFKL	Fructose and mannose metabolism
STCRNte	0.0348282	8.48113	SLC22A5	Transport, extracellular
HMR_9627	0.0347205	8.49057		Transport, endoplasmic reticular
HMR_0765	0.0347205	8.5	GLT8D1, B4GALT7, PIGV, PIGB, POMGNT1, B4GALT1, UGGT2, GALNTL5, GALNT7, B4GALT2, A4GNT, B4GALT6, PIGZ, GLT8D2, B4GALT4, GCNT7, STT3A, UGGT1, B4GALNT3, PIGM, OGT, GBGT1, B3GNT7, B4GALT5, B4GALT3, B3GALT2, B3GALNT2, POGLUT1, STT3B, B4GALNT2, MGAT5B, B3GNT2, B3GALT1, FUT9, FUT10, B3GNTL1, B3GNT4, B3GNT5, B3GNT8, B3GNT3, FUT7, B4GALNT4, B3GALT5, B3GLCT, ALG1L, FUT4, FUT11, B3GNT6, GLT6D1, MGAT4D, GCNT…	Sphingolipid metabolism
NAGA2ly	0.0347036	8.50943	NAGA	Keratan sulfate degradation
GTHO	0.0346898	8.51887	GSR	Glutamate metabolism
GNDer	0.0345585	8.5283	PGD	Pentose phosphate pathway
C101CPT1	0.0344527	8.54245	CPT1A, CPT1B, CPT1C	Fatty acid oxidation
C101CRNe	0.0344527	8.54245		Fatty acid oxidation
sink_c101coa[c]	0.0344527	8.56132		Fatty acid oxidation
EX_c101crn[e]	0.0344527	8.56132		Exchange/demand reaction
DESAT20_2	0.0344523	8.57547	FADS1	Fatty acid synthesis
EX_hspg[e]	0.0344336	8.58491		Exchange/demand reaction
CHSTEROLt2	0.0344145	8.59434		Transport, mitochondrial
pac	0.0343718	8.60377		Transport, extracellular
EX_pac[e]	0.0343718	8.61321		Exchange/demand reaction
RE1834M	0.0343704	8.62264	ACOT2, ACOT7	Bile acid synthesis
HMR_1666	0.0343704	8.63208	SLC27A5, SLC27A2	Transport, mitochondrial
EX_core8[e]	0.0343276	8.64151		Exchange/demand reaction
CE2513td	0.0343134	8.65094		Transport, extracellular
HMR_0436	0.0342978	8.66038	SLC27A6, FABP3, SLC27A1, CD36, SLC27A3, FABP2, FABP1, FABP7, FABP5, SLC27A4, FABP6, FABP4, FABP12, FABP9	Transport, extracellular
PHETHPTOX2	0.0342657	8.66981	PAH	Phenylalanine metabolism
r0027	0.0342625	8.67925	TXNRD2, TXNRD1	Methionine and cysteine metabolism
DADNt4	0.0342552	8.68868	SLC29A2	Transport, extracellular
LNELDCCRNt	0.0342426	8.69811	SLC25A20	Fatty acid oxidation
ACSm	0.0342243	8.70755	ACSS1	Glycolysis/gluconeogenesis
HMR_0831	0.0341952	8.71698		Transport, lysosomal
TYRt4	0.0341808	8.72642	SLC6A14, SLC6A19, CLTRN, ACE2	Transport, extracellular
GTHPm	0.0341597	8.73585	PRDX3, GPX4, GPX1	Glutathione metabolism
HMR_4776	0.034099	8.74528	P4HA2, P4HA1, P4HA3	Arginine and proline metabolism
sink_lnlccoa[c]	0.0340626	8.75472		Exchange/demand reaction
EX_dad_2[e]	0.0340422	8.76415		Exchange/demand reaction
UMPKn	0.0340004	8.77358	CMPK1	Nucleotide interconversion
EX_5HPET[e]	0.0339864	8.78302		Exchange/demand reaction
GCC2bim	0.0339806	8.79245	AMT, DLD, GLDC, GCSH	Glycine, serine, alanine, and threonine metabolism
GCC2am	0.0339806	8.80189	AMT, DLD, GLDC, GCSH	Glycine, serine, alanine, and threonine metabolism
HMR_0189	0.0339752	8.81132	ACOT7, ACOT2, BAAT, ACOT4, ACOT1, ACOT6, LOC344967	Fatty acid oxidation
DHCRMter	0.0339615	8.82075		Transport, endoplasmic reticular
ACER12r	0.0339615	8.83019	ACER1, ACER3	Exchange/demand reaction
GLYt2r	0.0339184	8.83962	SLC36A2, SLC36A1	Transport, extracellular
r1942	0.0338776	8.84906	SLC7A6	Transport, extracellular
r1052	0.033778	8.85849		Transport, lysosomal
C4CRNe	0.0337081	8.86792		Fatty acid oxidation
EX_c4crn[e]	0.0337081	8.87736		Exchange/demand reaction
PI4P3Kn	0.0336935	8.88679		Inositol phosphate metabolism
RETFAt	0.0336858	8.89623		Transport, extracellular
GALt1r	0.0336159	8.90566	SLC2A8, SLC2A1, SLC2A3, SLC2A2, SLC2A10	Transport, extracellular
ADRNt	0.0335865	8.91509		Transport, extracellular
HPYRDC	0.033586	8.92453		Glyoxylate and dicarboxylate metabolism
HMR_6633	0.0335787	8.93396	HSD17B6, RDH5, ADHFE1, SDR16C5, ADH6, ADH1A, ADH7, ADH1B, ADH5, ADH4, ADH1C	Vitamin A metabolism
DMANTIPYRINEte	0.033548	8.9434		Transport, extracellular
P4502C18	0.033548	8.95283	CYP2C18	Cytochrome metabolism
ANTIPYRENEte	0.033548	8.96226		Transport, extracellular
EX_dmantipyrine[e]	0.033548	8.9717		Exchange/demand reaction
EX_antipyrene[e]	0.033548	8.98113		Exchange/demand reaction
r0527	0.0335374	8.99057		NAD metabolism
HMR_2457	0.0335108	9	CYP3A43, CYP2D6, CYP3A5, CYP2C18, CYP2E1, CYP2J2, CYP19A1, CYP1B1, CYP2C9, CYP2C8, CYP1A1, CYP1A2, CYP4B1, CYP2U1, CYP3A4, CYP3A7, CYP2C19, CYP2S1, CYP4F11, CYP4Z1, CYP4F12, CYP4X1, CYP4F8, CYP2B6, CYP2F1, CYP2A13, CYP2A7, CYP2A6	Linoleate metabolism
EX_tag_hs[e]	0.0334606	9.00943		Exchange/demand reaction
DM_na1[x]	0.0334582	9.01887		Exchange/demand reaction
H2Otg	0.0334505	9.0283		Transport, golgi apparatus
EX_CE2915[e]	0.0334394	9.04245		Exchange/demand reaction
EX_CE4722[e]	0.0334394	9.04245		Exchange/demand reaction
RE0936E	0.0334394	9.0566	ACE2	Miscellaneous
HMR_9191	0.0333723	9.06604	SLC7A10, SLC3A2	Transport, extracellular
PSDm_hsc	0.0333056	9.07547		Glycerophospholipid metabolism
RE3154C	0.0332985	9.08491		Fatty acid oxidation
HMR_2395	0.0332985	9.09434	ELOVL5, ELOVL1, ELOVL4, ELOVL3, ELOVL7, ELOVL6, ELOVL2	Fatty acid synthesis
sink_asp_L[c]	0.0332916	9.10377		Exchange/demand reaction
HMR_0350	0.0332651	9.11321	ACOT7, ACOT2, BAAT, ACOT4, ACOT1, ACOT6, LOC344967	Fatty acid oxidation
BILGLCURtr	0.0332456	9.12264		Transport, endoplasmic reticular
DM_CE5026[c]	0.0331681	9.13208		Exchange/demand reaction
ILETAm	0.0331491	9.14151	BCAT2	Valine, leucine, and isoleucine metabolism
EX_ac[e]	0.0330911	9.15094		Exchange/demand reaction
CERT1rt	0.0330682	9.16038	COL4A3BP	Transport, endoplasmic reticular
AACOAT	0.0330675	9.16981	AACS	Propanoate metabolism
NDP10ex	0.0330423	9.17925	CANT1, ENTPD1, ENTPD8, ENTPD3	Nucleotide interconversion
TKT2	0.0330291	9.18868	TKT, TKTL2, TKTL1	Pentose phosphate pathway
TKT1	0.0330291	9.19811	TKT, TKTL2, TKTL1	Pentose phosphate pathway
GLZitr	0.0330253	9.20755		Drug metabolism
ASCBt	0.0329895	9.21698		Transport, extracellular
EX_oxyp7rb[e]	0.0329191	9.22642		Exchange/demand reaction
OXYPR7tehv	0.0329191	9.23585		Drug metabolism
OXYP2CONJ	0.0329191	9.24528		Drug metabolism
r1947	0.0328991	9.25472	SLC7A6	Transport, extracellular
MELATNOX	0.0328836	9.26415	CYP2C19, CYP1A1, CYP1B1, CYP1A2	Tryptophan metabolism
5HPETtd	0.0328525	9.27358		Transport, extracellular
HMR_0232	0.0328231	9.28302	SLC27A6, FABP3, SLC27A1, CD36, SLC27A3, FABP2, FABP1, FABP7, FABP5, SLC27A4, FABP6, FABP4, FABP12, FABP9	Transport, extracellular
2PGtr	0.0328126	9.29245		Transport, extracellular
EX_2pg[e]	0.0328126	9.30189		Exchange/demand reaction
OXYPR1tehv	0.0328125	9.31132		Drug metabolism
OXYP1CONJ	0.0328125	9.32075		Drug metabolism
EX_oxyp1rb[e]	0.0328125	9.33019		Exchange/demand reaction
TRPt4	0.0327927	9.33962	SLC6A14, SLC6A19, CLTRN, ACE2	Transport, extracellular
RE2426C	0.0327617	9.34906		Tryptophan metabolism
r0561	0.0327484	9.35849	DBT	Valine, leucine, and isoleucine metabolism
r0385	0.0327484	9.36792	BCKDHA, BCKDHB, TMEM91	Miscellaneous
LEUTAm	0.0326722	9.37736	BCAT2	Valine, leucine, and isoleucine metabolism
r1090	0.0326363	9.38679	SLC25A1, SLC13A5	Transport, extracellular
EX_adpoh[e]	0.0326235	9.39623		Exchange/demand reaction
ADPOHt	0.0326235	9.40566		Transport, extracellular
ADPOHc	0.0326235	9.41509		Lysine metabolism
FKYNH	0.0325642	9.42453	AFMID	Tryptophan metabolism
r1987	0.0325268	9.43396	SLC7A6	Transport, extracellular
C8CRNe	0.0325075	9.4434		Fatty acid oxidation
EX_c8crn[e]	0.0325075	9.45283		Exchange/demand reaction
r1988	0.0325006	9.46226	SLC7A6	Transport, extracellular
RAI2	0.0324828	9.4717		Vitamin A metabolism
HMGCOAtx	0.0324754	9.48113		Transport, peroxisomal
FAOXC121C10x	0.0324198	9.49057	EHHADH, HSD17B4, ACAA1	Fatty acid oxidation
EX_glyc2p[e]	0.0324099	9.5		Exchange/demand reaction
GLYC2Pte	0.0324099	9.50943		Transport, extracellular
HMR_0844	0.0324098	9.51887	ST3GAL1, ST3GAL4, ST3GAL2	Glycosphingolipid metabolism
DOPACHRMDC	0.0323723	9.5283		Tyrosine metabolism
CYSTA	0.0322328	9.53774	GOT1	Methionine and cysteine metabolism
DESAT20_1	0.0322287	9.54717	FADS1	Fatty acid synthesis
HCO3_NAt	0.0322153	9.5566	SLC4A7	Transport, extracellular
NAGAlby	0.0321984	9.56604		Sphingolipid metabolism
ACGALtlg	0.0321984	9.57547		Transport, golgi apparatus
ACGBGBSIDEtg	0.0321984	9.58491		Transport, golgi apparatus
ACGBGBSIDEtl	0.0321984	9.59434		Transport, lysosomal
B3GNT36g	0.0321984	9.60377	B3GNT3	Sphingolipid metabolism
RE0926E	0.0321955	9.61321	AMY1A, AMY1B, AMY1C, AMY2A, AMY2B, LYZL1	Starch and sucrose metabolism
HXCOAc	0.032173	9.62264		Fatty acid oxidation
GM1tl	0.0321297	9.63208		Transport, extracellular
GALT	0.0321026	9.64151	GALT	Galactose metabolism
DM_anth	0.0320764	9.65094		Exchange/demand reaction
GK1	0.0320719	9.66038	GUK1	Nucleotide interconversion
CBPPer	0.0320632	9.66981	G6PC, G6PC2, G6PC3	Glycolysis/gluconeogenesis
CBPter	0.0320632	9.67925		Transport, endoplasmic reticular
NH4tr	0.0320632	9.68868		Transport, endoplasmic reticular
EX_lnlc[e]	0.0320408	9.69811		Exchange/demand reaction
TETPENT3COAtx	0.0320292	9.70755		Transport, peroxisomal
HDCECRNte	0.032019	9.71698	SLC22A5	Transport, extracellular
RE3432X	0.0320094	9.72642	DHRS4	Eicosanoid metabolism
RE3430X	0.0320094	9.73585		Eicosanoid metabolism
HMR_1283	0.0320094	9.74528		Transport, peroxisomal
HMR_1104	0.0320094	9.75472		Transport, peroxisomal
RE3010X	0.0320094	9.76415	DHRS4	Eicosanoid metabolism
sink_HC02220[c]	0.0319933	9.77358		Exchange/demand reaction
TAURt4_2_r	0.0319816	9.78302	SLC6A6	Transport, extracellular
XOLEST183tl	0.0319028	9.79245		Transport, lysosomal
XOLEST183CEH	0.0319028	9.80189	LIPA, CEL	Cholesterol metabolism
XOLEST183te	0.0319028	9.81132		Transport, extracellular
7OHOCTAte	0.0318983	9.82075		Transport, extracellular
EX_7ohocata[e]	0.0318983	9.83019		Exchange/demand reaction
7OHOCTAc	0.0318983	9.83962		Fatty acid oxidation
CSAitr	0.0318825	9.84906		Drug metabolism
HMR_4782	0.0318436	9.85849		Arginine and proline metabolism
HMR_4261	0.0318379	9.86792	NADSYN1	NAD metabolism
TS3	0.0318261	9.87736		Vitamin D metabolism
DM_ts3[c]	0.0318261	9.88679		Exchange/demand reaction
7DHCHOLt	0.0318172	9.89623	SLCO1B3, SLCO1B1, SLC51B, SLC51A	Transport, extracellular
r1989	0.0317646	9.90566	SLC7A6	Transport, extracellular
EX_CE2839[e]	0.0317623	9.91509		Exchange/demand reaction
HDCEAtr	0.0317467	9.92453	SLC27A2	Transport, extracellular
LEULEUTRPr	0.031728	9.93396		Peptide metabolism
EX_leuleutrp[e]	0.031728	9.9434		Exchange/demand reaction
LEULEUTRPt	0.031728	9.95283	SLC15A1, SLC15A2	Transport, extracellular
FAOXC182806m	0.0317067	9.96226	ACADM, ACADS	Fatty acid oxidation
PROSTGI2t	0.0316902	9.9717		Transport, extracellular
EX_14hmdz[e]	0.0316679	9.98113		Exchange/demand reaction
14MDZtev	0.0316679	9.99057		Drug metabolism
14HMDZitr	0.0316679	10		Drug metabolism
GALFUC12GAL14ACGLCGALGLUSIDEtg	0.0316566	10.0094		Transport, golgi apparatus
ABO3g	0.0316566	10.0189	ABO	Blood group synthesis
GALFUC12GAL14ACGLCGALGLUSIDEte	0.0316566	10.0283		Transport, extracellular
EX_galfuc12gal14acglcgalgluside_hs[e]	0.0316566	10.0377		Exchange/demand reaction
FAOXTC101TC102m	0.0316524	10.0566	ACADM	Fatty acid oxidation
FAOXTC122TC101m	0.0316524	10.0566	ECHS1, HADH, ACAA2	Fatty acid oxidation
FAOXTC122m	0.0316524	10.0566	ECI1	Fatty acid oxidation
FAOXTC102C101m	0.0316524	10.0755	DECR1	Fatty acid oxidation
FAOXTC142TC122m	0.0316524	10.0849	ACADVL, HADHA, HADHB	Fatty acid oxidation
MDHm	0.0316456	10.0943	MDH2, MDH1	Citric acid cycle
EX_sphmyln_hs[e]	0.031638	10.1038		Exchange/demand reaction
DPGase	0.0316371	10.1132	BPGM, PGAM1, PGAM2	Glycolysis/gluconeogenesis
DPGM	0.0316371	10.1226	BPGM, PGAM1, PGAM2	Glycolysis/gluconeogenesis
HYPTROX	0.0316368	10.1321		Taurine and hypotaurine metabolism
EX_sarcs[e]	0.0316229	10.1415		Exchange/demand reaction
SARCStex	0.0316229	10.1509		Transport, extracellular
HMR_3597	0.0315587	10.1604		Transport, lysosomal
HMR_0020	0.0315587	10.1698		Transport, endoplasmic reticular
HMR_0019	0.0315587	10.1792	SCARB1	Transport, extracellular
URIt2r	0.0314841	10.1887	SLC28A3	Transport, extracellular
EX_oaa[e]	0.0314699	10.1981		Exchange/demand reaction
OAAt	0.0314699	10.2075		Transport, extracellular
GLUDC	0.0314296	10.217	GAD1, GAD2	Glutamate metabolism
UCHOLt	0.0314262	10.2264	SLCO1B3, SLCO1B1, SLC51B, SLC51A	Transport, extracellular
HMR_9634	0.0314113	10.2358		Transport, endoplasmic reticular
CYSt4	0.0314093	10.2453	SLC6A14, SLC38A2, SLC6A19, CLTRN, ACE2	Transport, extracellular
GALGLUSIDEtg2	0.0314068	10.2547		Transport, extracellular
O2tn	0.0313744	10.2642		Transport, nuclear
EX_g1p[e]	0.0313295	10.2736		Exchange/demand reaction
r0093	0.0313295	10.283	ENPP3, ENPP1	Starch and sucrose metabolism
EX_udpg[e]	0.0313295	10.2925		Exchange/demand reaction
CYTK6	0.0313049	10.3019	CMPK1	Nucleotide interconversion
AM19CSitr	0.031257	10.3113		Drug metabolism
ACITL	0.031245	10.3208	ACLY	Citric acid cycle
PI45P5Pn	0.0312414	10.3302		Inositol phosphate metabolism
OBDHc	0.0312377	10.3396		Glycine, serine, alanine, and threonine metabolism
RE2640C	0.0312371	10.3491	ACY1	Methionine and cysteine metabolism
NDPK1n	0.0312339	10.3585	NME2, NME1	Nucleotide interconversion
EX_pe12_hs[e]	0.0312267	10.3679		Exchange/demand reaction
SBTR	0.0312229	10.3774	AKR7A2, AKR1A1, AKR1B1	Fructose and mannose metabolism
EX_pe15_hs[e]	0.0312212	10.3868		Exchange/demand reaction
HMR_2127	0.0312177	10.3962		Transport, mitochondrial
25VITD3Hm	0.0312177	10.4057	CYP27B1	Vitamin D metabolism
7DHCDCHOLt	0.0312162	10.4151	SLCO1B3, SLCO1B1, SLC51B, SLC51A	Transport, extracellular
r1730	0.0312123	10.4245	SLC7A6	Transport, extracellular
GLYK	0.0312121	10.434	GK, GK2, GK3P	Glycerophospholipid metabolism
r0672	0.0311971	10.4434	HSD3B7	Bile acid synthesis
COPROSTt	0.0311928	10.4528	SLCO1B3, SLCO1B1, SLC51B, SLC51A	Transport, extracellular
CTPtn	0.0311731	10.4623		Transport, nuclear
CMPACNAtn	0.0311731	10.4717		Transport, nuclear
CMPSASn	0.0311731	10.4811	CMAS	Aminosugar metabolism
r1901	0.0311674	10.4906	SLC7A6	Transport, extracellular
DCMPtr	0.0311655	10.5		Transport, extracellular
EX_dcmp[e]	0.0311655	10.5094		Exchange/demand reaction
GD1Atn	0.0311504	10.5189		Transport, nuclear
DM_gm1_hs[n]	0.0311504	10.5283		Exchange/demand reaction
NEU38n	0.0311504	10.5377	NEU3, NEU1	Sphingolipid metabolism
HEXDIACtd	0.0311465	10.5472		Transport, extracellular
METS	0.0311025	10.5566	MTR	Methionine and cysteine metabolism
ISOCHOLt	0.0311003	10.566	SLCO1B3, SLCO1B1, SLC51B, SLC51A	Transport, extracellular
ASCBt4	0.0310909	10.5755	SLC23A2, SLC23A1	Transport, extracellular
sink_met_L[c]	0.0310671	10.5849		Exchange/demand reaction
PUNP6	0.0310255	10.5943	PNP	Purine catabolism
HSD17B4x	0.0310218	10.6038	HSD17B4	Bile acid synthesis
OMPDC	0.031015	10.6132	UMPS	Pyrimidine synthesis
EX_crtsl[e]	0.0310046	10.6226		Exchange/demand reaction
CRTSLt	0.0310046	10.6321		Transport, extracellular
r1943	0.0309981	10.6415	SLC7A6	Transport, extracellular
sink_xol7aone[c]	0.0309967	10.6509		Exchange/demand reaction
G6PPer	0.030993	10.6604	G6PC2, G6PC, G6PC3	Glycolysis/gluconeogenesis
EX_leualaarg[e]	0.0309869	10.6698		Exchange/demand reaction
LEUALAARGt	0.0309869	10.6792	SLC15A1, SLC15A2	Transport, extracellular
LEUALAARGr	0.0309869	10.6887		Peptide metabolism
ECOAH12m	0.0309554	10.6981	ECHS1, HADHA, HADHB	Valine, leucine, and isoleucine metabolism
3HBCOAHLm	0.0309554	10.7075		Valine, leucine, and isoleucine metabolism
HMR_6790	0.0309374	10.717	ALDH3B1, ALDH3A1, ALDH3B2, ALDH1A3	Phenylalanine metabolism
sink_gln_L[c]	0.0309176	10.7264		Exchange/demand reaction
r0779	0.0308887	10.7358	HIBCH	Miscellaneous
r0669	0.0308887	10.7453	HADHA, EHHADH, ECHS1	Valine, leucine, and isoleucine metabolism
EX_dca[e]	0.0308877	10.7547		Fatty acid oxidation
C161CPT1	0.0308648	10.7642	CPT1B, CPT1C, CPT1A	Fatty acid oxidation
SPHGNtn	0.0308102	10.7736		Transport, nuclear
SPHK22n	0.0308102	10.783	SPHK2	Sphingolipid metabolism
DM_sph1p[n]	0.0308102	10.7925		Exchange/demand reaction
NDPK8m	0.0307645	10.8019	NME4, NME6	Nucleotide interconversion
EX_mdz[e]	0.0307472	10.8113		Exchange/demand reaction
MDZitr	0.0307458	10.8208		Drug metabolism
RE2644C	0.0307058	10.8302	ACY3	Urea cycle
CE1556td	0.0307058	10.8396		Transport, extracellular
EX_CE1557[e]	0.0307058	10.8491		Exchange/demand reaction
PTRCARGte	0.0306978	10.8585	SLC3A2, SLC7A7	Transport, extracellular
RETFA	0.0306971	10.8679		Vitamin A metabolism
P4502E1	0.0306882	10.8774	CYP2E1	Cytochrome metabolism
24NPHte	0.0306882	10.8868		Transport, extracellular
EX_24nph[e]	0.0306882	10.8962		Exchange/demand reaction
EX_core7[e]	0.0306854	10.9057		Exchange/demand reaction
RE1925C	0.030672	10.9151		Tyrosine metabolism
r1850	0.0306719	10.9245	SLC7A6	Transport, extracellular
r1391	0.0306418	10.934	AGL	Miscellaneous
r1392	0.0306418	10.9434	AGL	Miscellaneous
HPCLx	0.0306412	10.9528	HYAL6P	Fatty acid oxidation
SPHMYLNte	0.0306244	10.9623		Transport, extracellular
HMR_6583	0.0306079	10.9717	TPTE2, PTEN	Inositol phosphate metabolism
ACRNte	0.0306049	10.9811	SLC22A5	Transport, extracellular
MAOLNOR	0.0305681	10.9906	MAOA, MAOB	Tyrosine metabolism
BILIRED	0.0305624	11	BLVRB, BLVRA	Heme degradation
r1899	0.0304982	11.0094	SLC7A6	Transport, extracellular
FPGS4	0.0304975	11.0189	FPGS	Folate metabolism
ALAPAT4te	0.0304885	11.0283	SLC36A4	Transport, extracellular
12DHCHOLt	0.0304635	11.0377	SLCO1B3, SLCO1B1, SLC51B, SLC51A	Transport, extracellular
DOPAtu	0.0304374	11.0472	SLC22A3, SLC22A2, SLC22A5	Transport, extracellular
MDZtd	0.0304277	11.0566		Drug metabolism
CE2512te	0.0304271	11.066		Transport, extracellular
r2126	0.030427	11.0755	SLC16A1	Transport, extracellular
EX_tsul[e]	0.0304049	11.0849		Exchange/demand reaction
ICDCHOLt	0.0303949	11.0943	SLCO1B3, SLCO1B1, SLC51B, SLC51A	Transport, extracellular
HMR_0860	0.030385	11.1085	B3GALT2, B3GALT1, B3GALT5	Glycosphingolipid metabolism
HMR_0864	0.030385	11.1085	FUT1, FUT2	Glycosphingolipid metabolism
DM_dgtp_m_	0.0303568	11.1226		Exchange/demand reaction
C14771UPKt	0.0303389	11.1321		Transport, extracellular
r1401	0.0303004	11.1415		Fatty acid oxidation
LEUt5m	0.0302859	11.1509		Transport, mitochondrial
HMR_0197	0.0302807	11.1604	ACOT7, ACOT2, BAAT, ACOT4, ACOT1, ACOT6, LOC344967	Fatty acid oxidation
r1759	0.0302721	11.1698	SLC7A6	Transport, extracellular
QUILSYN	0.0302681	11.1792		Tryptophan metabolism
ORNtiDF	0.0302624	11.1887	SLC7A2, SLC7A1, SLC7A3	Transport, extracellular
ACYP	0.0302517	11.1981	RWDD2A, ACYP2, ACYP1	Glycolysis/gluconeogenesis
GCCam	0.0302508	11.2123	AMT, DLD, GLDC, GCSH	Glycine, serine, alanine, and threonine metabolism
GCCcm	0.0302508	11.2123	AMT, DLD, GLDC, GCSH	Glycine, serine, alanine, and threonine metabolism
GCCbim	0.0302508	11.2264	AMT, DLD, GLDC, GCSH	Glycine, serine, alanine, and threonine metabolism
H7_TAer	0.0302498	11.2358	PIGK, GPAA1, PIGU, PIGS, PIGT	Phosphatidylinositol phosphate metabolism
GPIDA2er	0.0302498	11.2453	PGAP1	Phosphatidylinositol phosphate metabolism
DM_dem2emgacpail_prot_hs_r_	0.0302498	11.2547		Exchange/demand reaction
FACOAL1822	0.0302203	11.2642	ACSL1	Fatty acid oxidation
ESTRr	0.0301955	11.2736		Steroid metabolism
RE2973N	0.030165	11.283	PIK3C2A, PIK3C2B, PIK3C2G	Phosphatidylinositol phosphate metabolism
PCFLOPm	0.0301321	11.2925	ATP10A	Transport, mitochondrial
CRMte	0.0301056	11.3019		Sphingolipid metabolism
FUC14GALACGLCGALGLUSIDEte	0.0300865	11.3113		Transport, extracellular
EX_fuc14galacglcgalgluside_hs[e]	0.0300865	11.3208		Exchange/demand reaction
FUC14GALACGLCGALGLUSIDEtg	0.0300865	11.3302		Transport, golgi apparatus
DNDPt14m	0.0300846	11.3396	SLC25A19	Transport, mitochondrial
HMR_4700	0.0300396	11.3491	PDPR, DMGDH	Glycine, serine, alanine, and threonine metabolism
CDIPTr	0.0300292	11.3585	CDIPT	Glycerophospholipid metabolism
OXYPtepv	0.0300236	11.3679		Drug metabolism
XOLEST226_HSte	0.0300128	11.3774		Transport, extracellular
XOLEST226CEH	0.0300128	11.3868	LIPA, CEL	Cholesterol metabolism
CRVNCtl	0.0300128	11.3962		Transport, lysosomal
XOLEST226tl	0.0300128	11.4057		Transport, lysosomal
EX_xolest226_hs[e]	0.0300128	11.4151		Exchange/demand reaction
HMR_0398	0.0300116	11.4245	ACOT7, ACOT2, BAAT, ACOT4, ACOT1, ACOT6, LOC344967	Fatty acid oxidation
ACGALK	0.0299904	11.434		Aminosugar metabolism
NEU36e	0.0299889	11.4434	NEU3	Sphingolipid metabolism
r0552	0.0299285	11.4528	ALDH7A1	Glycine, serine, alanine, and threonine metabolism
r1764	0.029913	11.4623	SLC7A6	Transport, extracellular
EX_f1a[e]	0.0299122	11.4717		Exchange/demand reaction
EX_am19cs[e]	0.0298586	11.4811		Exchange/demand reaction
UMPK	0.0298438	11.4906	CMPK1	Nucleotide interconversion
EX_galgluside_hs[e]	0.0298353	11.5		Miscellaneous
FACOAL40im	0.029829	11.5094	ACSM1	Fatty acid oxidation
BUTt2m	0.029829	11.5189	SLC16A1	Transport, mitochondrial
DHCR242r	0.0298228	11.5283	DHCR24, CYP7A1	Cholesterol metabolism
r2112	0.0297681	11.5377	SLC16A1	Transport, extracellular
RE1915C	0.0297535	11.5472		Tyrosine metabolism
DOPAQNISO1	0.029741	11.5566		Tyrosine metabolism
CE5304t	0.0297407	11.566		Transport, extracellular
RE3422C	0.0297407	11.5755		Eicosanoid metabolism
EX_CE5304[e]	0.0297407	11.5849		Exchange/demand reaction
EX_lca3s[e]	0.029707	11.5943		Exchange/demand reaction
EX_retfa[e]	0.0296999	11.6038		Exchange/demand reaction
r0318	0.0296945	11.6132	ACSS3, ACSS2, ACSS1	Miscellaneous
r0220	0.0296945	11.6226	ACSS3, ACSS2, ACSS1	Miscellaneous
CE4877te	0.0296928	11.6321	ABCC4, ABCC1	Transport, extracellular
EX_CE4877[e]	0.0296928	11.6415		Exchange/demand reaction
sink_34dhpac[c]	0.029671	11.6509		Exchange/demand reaction
ATPtm	0.0296584	11.6604	SLC25A4, SLC25A6, SLC25A5	Transport, mitochondrial
EX_co2[e]	0.0296488	11.6698		Exchange/demand reaction
NAt3_1	0.0296298	11.6792	SLC9A4, SLC9A1, SLC9A3, SLC9A2, SLC9A5	Transport, extracellular
TMDitr	0.0296264	11.6887		Drug metabolism
EX_xtsn[e]	0.0295771	11.6981		Exchange/demand reaction
XTSNtr	0.0295771	11.7075		Transport, extracellular
EX_fol[e]	0.0295663	11.717		Exchange/demand reaction
EX_tmd[e]	0.0295478	11.7264		Exchange/demand reaction
34DHPEt	0.0295226	11.7358		Transport, extracellular
EX_34dhpe[c]	0.0295226	11.7453		Exchange/demand reaction
34DHPEAR	0.0295226	11.7547	AKR1A1	Tyrosine metabolism
r1937	0.029469	11.7642	SLC7A6	Transport, extracellular
FATP7t	0.0294579	11.7736	SLC27A5, SLC27A2	Transport, extracellular
r1949	0.0294546	11.783	SLC7A6	Transport, extracellular
HMBS	0.0294361	11.7925	HMBS	Heme synthesis
EX_dhf[e]	0.0294342	11.8019		Exchange/demand reaction
GGH_5DHFe	0.0294342	11.8113	GGH	Folate metabolism
SUCOASm	0.029433	11.8208	SUCLG1, SUCLA2	Citric acid cycle
r2471	0.0294286	11.8302	SLC36A1	Transport, extracellular
ILEt5m	0.0293924	11.8396		Transport, mitochondrial
r1766	0.0293603	11.8491	SLC7A6	Transport, extracellular
r0817	0.0293427	11.8585	SLC7A2	Transport, extracellular
ASPTA	0.0293415	11.8679	GOT1	Alanine and aspartate metabolism
GLYt4	0.0293315	11.8774	SLC38A1, SLC6A14, SLC38A2, SLC38A4, SLC6A19, CLTRN, ACE2	Transport, extracellular
r2111	0.029322	11.8868	SLC16A1	Transport, extracellular
NDPK7n	0.0293097	11.8962	NME2, NME1	Nucleotide interconversion
PPAP	0.029261	11.9057	PLPP2, PLPP1, PLPP3	Triacylglycerol synthesis
DOPAOQNOX	0.0292331	11.9151		Tyrosine metabolism
DM_6hddopaqn[c]	0.0292331	11.9245		Exchange/demand reaction
SEBACACT	0.0292242	11.934		Fatty acid oxidation
C10DCc	0.0292242	11.9434	CPT1A, CPT1B, CPT1C	Fatty acid oxidation
r1865	0.0292224	11.9528	SLC7A6	Transport, extracellular
MI34PP	0.0292072	11.9623	INPP4A, INPP4B	Inositol phosphate metabolism
MI134PP	0.0292072	11.9717	INPP1	Inositol phosphate metabolism
TPI	0.0291981	11.9811	TPI1, TPI1P2	Glycolysis/gluconeogenesis
r1684	0.0291814	11.9906	SLC7A6	Transport, extracellular
DM_cbl2[m]	0.0291699	12		Exchange/demand reaction
CBL2OR	0.0291699	12.0094		Vitamin B12 metabolism
CBL2tm	0.0291699	12.0189	MMAA	Transport, mitochondrial
AQCOBALt	0.0291699	12.0283		Transport, extracellular
EX_aqcobal[e]	0.0291699	12.0377		Exchange/demand reaction
GLYCLTDy	0.0291656	12.0472	GRHPR	Glyoxylate and dicarboxylate metabolism
RE2296C	0.0291348	12.0566		Tyrosine metabolism
AM1C9CSitr	0.0291155	12.066		Drug metabolism
AM1C9CShr	0.0291155	12.0755		Drug metabolism
r1990	0.029112	12.0849	SLC7A6	Transport, extracellular
RE1807C	0.0291061	12.0943		Bile acid synthesis
ORPT	0.0290928	12.1038	UMPS	Pyrimidine synthesis
EX_5mthf[e]	0.0290903	12.1132		Exchange/demand reaction
r1898	0.0290877	12.1226	SLC7A6	Transport, extracellular
EX_lcts[e]	0.0290816	12.1321		Exchange/demand reaction
AM4N9CSitr	0.0290761	12.1462		Drug metabolism
AM4NCSitr	0.0290761	12.1462		Drug metabolism
AM4N9CShr	0.0290761	12.1604		Drug metabolism
COAtg	0.029069	12.1698		Transport, golgi apparatus
ACCOAgt	0.029069	12.1792	SLC33A1	Transport, extracellular
PGLer	0.0290618	12.1887	H6PD	Pentose phosphate pathway
DM_pmtcoa[r]	0.0290599	12.1981		Exchange/demand reaction
LALDO	0.0290117	12.2075	ADH5	Pyruvate metabolism
OIVD2m	0.0290003	12.217	DBT, BCKDHB, BCKDHA, DLD	Valine, leucine, and isoleucine metabolism
H2OGLYAQPt	0.0289968	12.2264	AQP3, AQP7, AQP9, AQP10	Transport, extracellular
CAATPS	0.0289919	12.2358	ATP2B3, ATP2B2, ATP2B1, ATP2B4	Transport, extracellular
EX_10fthf[e]	0.0289825	12.2453		Exchange/demand reaction
GGH_10FTHF5GLUe	0.0289825	12.2547	GGH	Folate metabolism
EX_CE1617[e]	0.0289604	12.2642		Exchange/demand reaction
CE1617te	0.0289604	12.2736		Transport, extracellular
RE2658C	0.0289604	12.283		Vitamin A metabolism
r0399	0.0289364	12.2925	PAH	Tetrahydrobiopterin metabolism
HMR_9629	0.0289349	12.3019		Transport, endoplasmic reticular
HMR_9635	0.0289349	12.3113		Transport, extracellular
EX_gpi_sig[e]	0.0289349	12.3208		Exchange/demand reaction
HC02194c	0.0289323	12.3302		Bile acid synthesis
NAHCO3_HCLt	0.0289175	12.3396	SLC4A8, SLC4A10	Transport, extracellular
EX_for[e]	0.0289068	12.3491		Exchange/demand reaction
ARGtD	0.0288803	12.3585	SLC7A1, SLC7A2, SLC7A3	Transport, extracellular
GLUASNLEUt	0.0288527	12.3679	SLC15A1, SLC15A2	Transport, extracellular
GLUASNLEUr	0.0288527	12.3774		Peptide metabolism
EX_gluasnleu[e]	0.0288527	12.3868		Exchange/demand reaction
LYStiDF	0.0288425	12.3962	SLC7A1, SLC7A2, SLC38A4, SLC7A3	Transport, extracellular
NFDOHitr	0.0288354	12.4057		Drug metabolism
NFDACOXDhc	0.0288354	12.4151	CYP3A4, CYP3A5	Drug metabolism
HSD17B7r	0.0288279	12.4245	HSD17B7	Steroid metabolism
ORNTArm	0.0288258	12.434	OAT	Urea cycle
EX_ebastineoh[e]	0.0288172	12.4434		Exchange/demand reaction
EX_ebastine[e]	0.0288172	12.4528		Exchange/demand reaction
EBASTINEOHte	0.0288172	12.4623		Transport, extracellular
P4504F123r	0.0288172	12.4717	CYP4F12	Cytochrome metabolism
EBASTINEtr	0.0288172	12.4811		Transport, endoplasmic reticular
EBASTINEOHtr	0.0288172	12.4906		Transport, endoplasmic reticular
EBASTINEte	0.0288172	12.5		Transport, extracellular
HMR_3953	0.0287902	12.5094		Transport, endoplasmic reticular
EX_thmtp[e]	0.0287811	12.5189		Exchange/demand reaction
THMTPt	0.0287811	12.5283	SLC19A1	Transport, extracellular
CYSTGLUex	0.0287693	12.5377	SLC7A11, SLC3A2	Transport, extracellular
ACACT5p	0.0287492	12.5472	ACAA1	Fatty acid oxidation
r0723	0.0287492	12.5566	HADHA, EHHADH, HADH	Fatty acid oxidation
r0661	0.0287492	12.566	HADHA, EHHADH, ECHS1	Fatty acid oxidation
LNLNCGCPT1	0.0287148	12.5755	CPT1B, CPT1C, CPT1A	Fatty acid oxidation
r0812	0.0287007	12.5849	SLC25A17	Purine catabolism
r1907	0.0286431	12.5943	SLC7A6	Transport, extracellular
FAOXC12C10m	0.0286368	12.6038	ACADM, ECHS1, HADH, ACAA2	Fatty acid oxidation
EX_sph1p[e]	0.0286351	12.6132		Exchange/demand reaction
SPH1Pte	0.0286351	12.6226		Transport, extracellular
EX_dhap[e]	0.0286285	12.6321		Exchange/demand reaction
RE2636C	0.0286255	12.6415		Bile acid synthesis
BCDO	0.0286139	12.6509	BCO1	Vitamin A metabolism
CAROtr	0.0286139	12.6604		Transport, extracellular
EX_caro[e]	0.0286139	12.6698		Exchange/demand reaction
IBUP_Rtdhep	0.0285644	12.6792		Drug metabolism
GGH_5THFe	0.0285596	12.6887	GGH	Folate metabolism
r1155	0.0285515	12.6981	SLC16A7, SLC16A1	Transport, mitochondrial
C226COAtx	0.0285391	12.7075		Transport, peroxisomal
ACMPdt	0.0285378	12.717		Drug metabolism
EX_C13856[e]	0.0285375	12.7264		Exchange/demand reaction
RE2563C	0.0285375	12.7358		Arachidonic acid metabolism
C13856te	0.0285375	12.7453		Transport, extracellular
HMR_4777	0.0285112	12.7547	P4HA2, P4HA1, P4HA3	Arginine and proline metabolism
sink_tmndnccoa[c]	0.0285015	12.7642		Exchange/demand reaction
CYSLEUTHRr	0.0284545	12.7736		Peptide metabolism
CYSLEUTHRt	0.0284545	12.783	SLC15A1, SLC15A2	Transport, extracellular
EX_cysleuthr[e]	0.0284545	12.7925		Exchange/demand reaction
HMR_0823	0.0284496	12.8019	ST6GALNAC5, ST6GALNAC4, ST6GALNAC6, ST6GALNAC3	Glycosphingolipid metabolism
HMR_9661	0.0284398	12.8113		Transport, extracellular
HMR_9670	0.0284398	12.8208		Transport, golgi apparatus
TRDR2	0.028432	12.8302	TXNRD1	Miscellaneous
GLNS	0.0284278	12.8396	GLUL, LGSN	Glutamate metabolism
r0504	0.0284137	12.8491	XDH	Purine catabolism
HESTRATRIOLte	0.0284071	12.8585		Transport, extracellular
EX_hestratriol[e]	0.0284071	12.8679		Exchange/demand reaction
LEUyLAThtc	0.028386	12.8774	SLC3A2, SLC7A6, SLC7A7	Transport, extracellular
r2083	0.0283803	12.8868	SLC16A1	Transport, extracellular
r1944	0.0283774	12.8962	SLC7A6	Transport, extracellular
ALLOP1tu	0.0283644	12.9057	SLC28A1, SLC28A2, SLC28A3	Drug metabolism
r1763	0.0283481	12.9151	SLC7A6	Transport, extracellular
PA_HStm	0.0283333	12.9245		Transport, mitochondrial
r0788	0.028316	12.934		Sphingolipid metabolism
r0789	0.028316	12.9434		Sphingolipid metabolism
r0480	0.028316	12.9528		Glycerophospholipid metabolism
EX_hcys_L[e]	0.0283117	12.9623		Exchange/demand reaction
HCYSte	0.0283117	12.9717		Transport, extracellular
ACOAD9m	0.0282955	12.9811	ACADM, ACAD8	Valine, leucine, and isoleucine metabolism
sink_gly[c]	0.0282949	12.9906		Exchange/demand reaction
SBTD_D2	0.0282903	13	SORD	Fructose and mannose metabolism
F1Ate	0.0282798	13.0094		Transport, extracellular
EX_dxtrn[e]	0.0282754	13.0189		Exchange/demand reaction
DXTRNt	0.0282754	13.0283		Transport, extracellular
HMR_9660	0.0282679	13.0377		Transport, extracellular
HMR_9669	0.0282679	13.0472		Transport, golgi apparatus
LVSTitr	0.028264	13.0566		Drug metabolism
GTHPe	0.0282478	13.066	GPX3, GPX6, GPX7, GPX2, GPX1	Glutathione metabolism
GLYLEUHYDROc	0.0282374	13.0755	DPEP1, CNDP2	Transport, extracellular
GGH_10FTHF5GLUl	0.028224	13.0849	GGH	Folate metabolism
10FTHFtl	0.028224	13.0943		Transport, lysosomal
3HIVActm	0.0282188	13.1085		Transport, mitochondrial
3HIVActe	0.0282188	13.1085		Transport, extracellular
3HIVAcm	0.0282188	13.1226		Valine, leucine, and isoleucine metabolism
EX_3hivac[e]	0.0282188	13.1321		Exchange/demand reaction
r1945	0.0281992	13.1415	SLC7A6	Transport, extracellular
C204CPT1	0.028198	13.1509	CPT1A, CPT1B, CPT1C	Fatty acid oxidation
DM_n5m2masn_g_	0.028179	13.1604		Exchange/demand reaction
PPDOy	0.0281413	13.1698	AKR7A2, AKR1B1, AKR1A1	Pyruvate metabolism
EX_15HPET[e]	0.0281396	13.1792		Exchange/demand reaction
sink_his_L[c]	0.0281313	13.1887		Exchange/demand reaction
HIBDm	0.0281262	13.1981	HIBADH	Valine, leucine, and isoleucine metabolism
10FTHF5GLUtm	0.0281199	13.2075		Transport, mitochondrial
EX_uri[e]	0.0280955	13.217		Exchange/demand reaction
HMR_0829	0.0280907	13.2264	B3GALT4	Glycosphingolipid metabolism
r2082	0.0280895	13.2358	SLC16A1	Transport, extracellular
SFCYSe	0.0280885	13.2453		Transport, extracellular
SFCYSc	0.0280885	13.2547		Methionine and cysteine metabolism
EX_sfcys[e]	0.0280885	13.2642		Exchange/demand reaction
ALCD22_D	0.0280668	13.2736	ADH1C, ADHFE1, ADH1A, ADH4, ADH6, ZADH2, ADH1B, ADH5, ADH7	Pyruvate metabolism
r1950	0.0280455	13.283	SLC7A6	Transport, extracellular
ETHAMPtr	0.0280334	13.2972		Transport, extracellular
EX_ethamp[e]	0.0280334	13.2972		Exchange/demand reaction
EX_tyrleuarg[e]	0.0280311	13.3113		Exchange/demand reaction
TYRLEUARGt	0.0280311	13.3208	SLC15A1, SLC15A2	Transport, extracellular
TYRLEUARGr	0.0280311	13.3302		Peptide metabolism
H2Ot	0.028023	13.3396	AQP1, AQP4, MIP, AQP2, AQP5, AQP8	Transport, extracellular
EX_pedh203_hs[e]	0.0280096	13.3491		Exchange/demand reaction
HMR_2041	0.028001	13.3585	HSD17B6, HSD17B2, HSD17B7P2, HSD17B1, HSD17B8, HSD17B7, HSD17B12, HSD17B11	Steroid metabolism
H2O2tp	0.0279985	13.3679		Transport, peroxisomal
EX_gm3_hs[e]	0.0279894	13.3774		Exchange/demand reaction
ARACHDt2	0.0279777	13.3868	SLC27A5	Transport, extracellular
HMR_0406	0.0279773	13.3962	ACOT7, ACOT2, BAAT, ACOT4, ACOT1, ACOT6, LOC344967	Fatty acid oxidation
EX_h2o[e]	0.0279757	13.4057		Exchange/demand reaction
CHSTEROLtrc	0.0279724	13.4151		Transport, endoplasmic reticular
HMR_9671	0.0279366	13.4245		Transport, golgi apparatus
HMR_9662	0.0279366	13.434		Transport, extracellular
PIter	0.0279133	13.4434	SLC37A4	Transport, endoplasmic reticular
4OHMDZhr	0.0279045	13.4528	CYP3A4, CYP3A5	Drug metabolism
URATEt	0.0278941	13.4623		Transport, extracellular
r1116	0.0278904	13.4717		Transport, extracellular
RE2814R	0.0278722	13.4811		Bile acid synthesis
HMR_2666	0.0278709	13.4906	CPT1A, CPT1C, CPT1B	Fatty acid oxidation
EX_pear_hs[e]	0.0278683	13.5		Exchange/demand reaction
EX_atp[e]	0.0278676	13.5094		Exchange/demand reaction
r1044	0.027864	13.5189	SLC28A1, SLC28A3	Transport, extracellular
HMR_4343	0.0278474	13.5283	UPRT	Pyrimidine synthesis
HMR_4702	0.0278174	13.5377		Tyrosine metabolism
r0558	0.0278174	13.5472		Miscellaneous
EX_HC00460[e]	0.0278174	13.5566		Exchange/demand reaction
HC00460te	0.0278174	13.566		Transport, extracellular
EX_Lcystin[e]	0.027815	13.5755		Exchange/demand reaction
HMR_1976	0.0277953	13.5849	SRD5A2, SRD5A3, SRD5A1	Androgen and estrogen synthesis and metabolism
DACGST	0.027794	13.5943	GSTM2	Tyrosine metabolism
HMR_0482	0.0277874	13.6038	GPD2	Glycerophospholipid metabolism
HMR_9638	0.0277674	13.6132		Transport, extracellular
EX_phyt[e]	0.0277664	13.6226		Exchange/demand reaction
PHYTt	0.0277664	13.6321		Transport, extracellular
FCOAH	0.0277661	13.6415		Fatty acid oxidation
FORMCOAtx	0.0277661	13.6509		Transport, peroxisomal
PHYHx	0.0277661	13.6604	PHYH	Fatty acid oxidation
ACACT1rm	0.0277637	13.6698	HADHA, HADHB, ACAT1	Tryptophan metabolism
r2097	0.027759	13.6792	SLC16A1	Transport, extracellular
MEOHt2	0.0277582	13.6887		Transport, extracellular
EX_meoh[e]	0.0277582	13.6981		Exchange/demand reaction
ALAARGCYSt	0.0277483	13.7075	SLC15A1, SLC15A2	Transport, extracellular
EX_alaargcys[e]	0.0277483	13.717		Exchange/demand reaction
ALAARGCYSr	0.0277483	13.7264		Peptide metabolism
r1952	0.0277196	13.7358	SLC7A6	Transport, extracellular
HMR_2686	0.0277083	13.7453	CRAT, CPT2	Transport, mitochondrial
HMR_2685	0.0277083	13.7547	SLC22A9, SLC22A1, SLC25A20, SLC25A29, SLC22A4	Transport, mitochondrial
HMR_2684	0.0277083	13.7642	CPT1A, CPT1C, CPT1B	Fatty acid oxidation
r2521	0.0276992	13.7736		Transport, endoplasmic reticular
EX_dha[e]	0.027699	13.783		Exchange/demand reaction
sink_cys_L[c]	0.0276875	13.7925		Exchange/demand reaction
sink_pydx[c]	0.0276527	13.8019		Exchange/demand reaction
ABUTt2r	0.0276478	13.8113	SLC36A1	Transport, extracellular
MLTHFte2	0.0276437	13.8208	SLC19A1	Transport, extracellular
HMR_8271	0.0276266	13.8302	FUT5, FUT6, FUT3	Blood group synthesis
ACONT	0.0276155	13.8396	IREB2, ACO1	Citric acid cycle
ORNDC	0.0275903	13.8491	ODC1	Urea cycle
GULNter	0.0275785	13.8585		Transport, endoplasmic reticular
5MTHFt2	0.0275522	13.8679	SLC19A1	Transport, extracellular
UGALNACtg	0.0275374	13.8774	SLC35A2	Transport, golgi apparatus
PHEATB0tc	0.0274872	13.8868	SLC6A14	Transport, extracellular
EX_retinol[e]	0.0274858	13.8962		Exchange/demand reaction
NADPQNOXR	0.0274747	13.9057	NQO1	Tyrosine metabolism
RE1342C	0.0274597	13.9151		Fructose and mannose metabolism
LRAT	0.0274591	13.9245	LRAT	Vitamin A metabolism
r1951	0.0274469	13.934	SLC7A6	Transport, extracellular
LGNCt	0.027441	13.9434	SLC27A2	Transport, extracellular
EX_tudca3s[e]	0.027439	13.9528		Exchange/demand reaction
HMR_0876	0.0274301	13.9623	ST3GAL6	Glycosphingolipid metabolism
G6PDH2c	0.0274279	13.9717	G6PD	Pentose phosphate pathway
r0908	0.027407	13.9811		Transport, endoplasmic reticular
r0909	0.027407	13.9906		Transport, endoplasmic reticular
LCA3St	0.0273878	14	SLCO1B3, SLCO1B1	Transport, extracellular
CALAtr	0.0273818	14.0094		Transport, extracellular
NACASPt	0.0273791	14.0189		Transport, extracellular
EX_Nacasp[e]	0.0273791	14.0283		Exchange/demand reaction
EX_asntyrthr[e]	0.0273766	14.0377		Exchange/demand reaction
ASNTYRTHRt	0.0273766	14.0472	SLC15A1, SLC15A2	Transport, extracellular
ASNTYRTHRr	0.0273766	14.0566		Peptide metabolism
NOS2	0.027364	14.066	NOS3, NOS2P2, NOS1, NOS2, NOS2P1	Arginine and proline metabolism
OAGD3tg	0.0273368	14.0755		Transport, golgi apparatus
GAO1g	0.0273368	14.0849	SLC33A1	Sphingolipid metabolism
EX_asntyrgly[e]	0.0273296	14.0991		Exchange/demand reaction
ASNTYRGLYt	0.0273296	14.0991	SLC15A1, SLC15A2	Transport, extracellular
ASNTYRGLYr	0.0273296	14.1132		Peptide metabolism
LEUTYRTYRt	0.0273153	14.1226	SLC15A1, SLC15A2	Transport, extracellular
LEUTYRTYRr	0.0273153	14.1321		Peptide metabolism
EX_leutyrtyr[e]	0.0273153	14.1415		Exchange/demand reaction
O2St	0.0273112	14.1509		Transport, extracellular
RPEc	0.0273072	14.1604	RPE	Pentose phosphate pathway
r0660	0.0272983	14.1698	HADHA, EHHADH, ECHS1	Fatty acid oxidation
r2128	0.027242	14.1792	SLC16A1	Transport, extracellular
GGH_6THFe	0.02723	14.1887	GGH	Folate metabolism
GGH_6DHFe	0.0272033	14.1981	GGH	Folate metabolism
EX_spmd[e]	0.0271601	14.2075		Exchange/demand reaction
LEUt4	0.0271405	14.217	SLC38A1, SLC7A3, SLC3A2, SLC7A2, SLC7A1, SLC6A14, SLC38A4, SLC6A19, CLTRN, ACE2	Transport, extracellular
3AIBt1	0.027127	14.2264		Transport, extracellular
PRGNLONEtr	0.0271076	14.2358		Transport, endoplasmic reticular
HMR_0478	0.0271011	14.2453	GPD1	Glycerophospholipid metabolism
r2473	0.027097	14.2547	SLC37A4	Transport, endoplasmic reticular
EX_prgstrn[e]	0.0270878	14.2642		Exchange/demand reaction
PRGSTRNt	0.0270878	14.2736		Transport, extracellular
HMR_3115	0.0270859	14.283	ACADVL, ACADL, ACADM, ACAD9	Fatty acid oxidation
FAOXC12DCc	0.0270695	14.2925	CPT1A, CPT1B, CPT1C	Fatty acid oxidation
C12DCACT	0.0270695	14.3019		Fatty acid oxidation
ACLYSt	0.0270631	14.3113		Transport, extracellular
EX_aclys[e]	0.0270631	14.3208		Exchange/demand reaction
GGH_10FTHF6GLUe	0.027063	14.3302	GGH	Folate metabolism
DNDPt61m	0.0270169	14.3396	SLC25A19	Transport, mitochondrial
FK	0.0270166	14.3491	FUK	Fructose and mannose metabolism
F1PGT	0.0270166	14.3585	FPGT, TNNI3K	Fructose and mannose metabolism
FUCtly	0.0270166	14.3679		Transport, lysosomal
DM_akg[c]	0.0270108	14.3774		Exchange/demand reaction
EX_argcysgly[e]	0.0269974	14.3868		Exchange/demand reaction
ARGCYSGLYt	0.0269974	14.3962	SLC15A1, SLC15A2	Transport, extracellular
ARGCYSGLYr	0.0269974	14.4057		Peptide metabolism
NAt5	0.026918	14.4151	SLC9A1, SLC9A3, SLC9A2	Transport, extracellular
PTPATe	0.0269162	14.4245		Transport, extracellular
DASCBR	0.0268867	14.434	GLRX, GLRX2	Vitamin C metabolism
EX_man[e]	0.0268856	14.4434		Exchange/demand reaction
TRPGLYLEUr	0.0268845	14.4528		Peptide metabolism
TRPGLYLEUt	0.0268845	14.4623	SLC15A1, SLC15A2	Transport, extracellular
EX_trpglyleu[e]	0.0268845	14.4717		Exchange/demand reaction
sink_lys_L[c]	0.0268829	14.4811		Exchange/demand reaction
CSNAT3x	0.0268792	14.4906	CRAT	Fatty acid oxidation
GTHOm	0.0268737	14.5	GSR	Glutamate metabolism
HMR_0428	0.026847	14.5094	SLC27A6, FABP3, SLC27A1, CD36, SLC27A3, FABP2, FABP1, FABP7, FABP5, SLC27A4, FABP6, FABP4, FABP12, FABP9	Transport, extracellular
r0841	0.0268292	14.5189		Transport, endoplasmic reticular
GUR1PP	0.0268144	14.5283		Pentose phosphate pathway
UDPG1P	0.0268144	14.5377		Pentose phosphate pathway
4HBZFm	0.026806	14.5472		Ubiquinone synthesis
4HBZCOAFm	0.026806	14.5566		Ubiquinone synthesis
COUCOAFm	0.026806	14.566		Ubiquinone synthesis
EX_dodecanac[e]	0.0267917	14.5755		Exchange/demand reaction
ASNASNARGr	0.0267806	14.5849		Peptide metabolism
ASNASNARGt	0.0267806	14.5943	SLC15A1, SLC15A2	Transport, extracellular
EX_asnasnarg[e]	0.0267806	14.6038		Exchange/demand reaction
EX_7thf[e]	0.0267791	14.6132		Exchange/demand reaction
GGH_7THFe	0.0267791	14.6226	GGH	Folate metabolism
C204CRNt	0.0267778	14.6321	SLC25A20	Fatty acid oxidation
TETTET6t	0.0267705	14.6415		Transport, extracellular
r1819	0.0267491	14.6509	SLC7A6	Transport, extracellular
r0074	0.0267491	14.6604	ALDH4A1	Urea cycle
EX_10fthf7glu[e]	0.0267317	14.6698		Exchange/demand reaction
GGH_10FTHF7GLUe	0.0267317	14.6792	GGH	Folate metabolism
r1938	0.0267316	14.6887	SLC7A6	Transport, extracellular
EX_acald[e]	0.0267303	14.7028		Exchange/demand reaction
ACALDt	0.0267303	14.7028		Transport, extracellular
r0142	0.0267288	14.717	SUOX	Methionine and cysteine metabolism
SQLtr	0.0267243	14.7264		Transport, endoplasmic reticular
BALAPAT1tc	0.0267228	14.7358	SLC36A1	Transport, extracellular
RE3014R	0.0267166	14.7453	CYP4F2, CYP4F3, CYP4F22	Eicosanoid metabolism
EX_ddca[e]	0.0267133	14.7547		Exchange/demand reaction
ARGALAALAt	0.0267111	14.7642	SLC15A1, SLC15A2	Transport, extracellular
EX_argalaala[e]	0.0267111	14.7736		Exchange/demand reaction
ARGALAALAr	0.0267111	14.783		Peptide metabolism
DM_adrnl[c]	0.026691	14.7925		Exchange/demand reaction
r0560	0.0266753	14.8019	ACADS	Valine, leucine, and isoleucine metabolism
FPGS7m	0.026671	14.8113	FPGS	Folate metabolism
RE0944E	0.0266669	14.8208	AMY1A, AMY1B, AMY1C, AMY2A, AMY2B, LYZL1	Starch and sucrose metabolism
EX_malthp[e]	0.0266669	14.8302		Exchange/demand reaction
56DURAt	0.026662	14.8396		Transport, extracellular
EX_hisasp[e]	0.0266616	14.8491		Exchange/demand reaction
HISASPr	0.0266616	14.8585		Peptide metabolism
HISASPt	0.0266616	14.8679	SLC15A1, SLC15A2	Transport, extracellular
NDP7er	0.0266553	14.8774	CANT1, ENTPD5, ENTPD4	Nucleotide interconversion
HMR_0815	0.0266519	14.8868	B4GALNT1	Glycosphingolipid metabolism
GLYLYSCYSt	0.0266517	14.8962	SLC15A1, SLC15A2	Transport, extracellular
EX_glylyscys[e]	0.0266517	14.9057		Exchange/demand reaction
GLYLYSCYSr	0.0266517	14.9151		Peptide metabolism
r1781	0.0266511	14.9245	SLC7A6	Transport, extracellular
EX_tdca3s[e]	0.0266419	14.934		Exchange/demand reaction
APOC_LYS_BTNPm	0.0266283	14.9434		Biotin metabolism
BTNDm	0.0266283	14.9528	BTD	Biotin metabolism
BTNPLm	0.0266283	14.9623	HLCS	Biotin metabolism
APOCFm	0.0266283	14.9717		Biotin metabolism
BACCLm	0.0266283	14.9811	HLCS	Biotin metabolism
OCT11EFATP	0.0266174	14.9906	SLC27A1, SLC27A2, SLC27A3, SLC27A4, SLC27A5, SLC27A6	Fatty acid oxidation
r1912	0.0265881	15	SLC7A6	Transport, extracellular
3DSPHR	0.026579	15.0094	KDSR	Sphingolipid metabolism
SERPT	0.026579	15.0189	SPTLC1, SPTLC2, SPTLC3	Sphingolipid metabolism
PCHOL_HStg	0.0265744	15.0283		Transport, golgi apparatus
PYK	0.0265706	15.0377	PKM, PKLR	Glycolysis/gluconeogenesis
EX_pan4p[e]	0.0265693	15.0472		Exchange/demand reaction
EX_glc_D[e]	0.0265597	15.0566		Exchange/demand reaction
PGLc	0.026552	15.066	PGLS	Pentose phosphate pathway
DM_pail35p_hs[n]	0.0265484	15.0755		Exchange/demand reaction
HMR_0816	0.0265475	15.0849	B3GALT4	Glycosphingolipid metabolism
ACNMLr	0.0265141	15.0943		Aminosugar metabolism
ALAARGGLYr	0.0265097	15.1038		Peptide metabolism
ALAARGGLYt	0.0265097	15.1132	SLC15A1, SLC15A2	Transport, extracellular
EX_alaarggly[e]	0.0265097	15.1226		Exchange/demand reaction
PIt8	0.0265057	15.1321	SLC20A1, SLC20A2	Transport, extracellular
XOL7AONEtr	0.0265009	15.1415		Transport, endoplasmic reticular
SUCOAS1m	0.0264994	15.1509	SUCLG1, SUCLG2	Citric acid cycle
EX_oh1[e]	0.0264835	15.1604		Exchange/demand reaction
HMR_0392	0.0264792	15.1698	SLC27A6, FABP3, SLC27A1, CD36, SLC27A3, FABP2, FABP1, FABP7, FABP5, SLC27A4, FABP6, FABP4, FABP12, FABP9	Transport, extracellular
r0545	0.0264578	15.1792	ALDH3B1, ALDH3A1, ALDH3B2, ALDH1A3	Phenylalanine metabolism
HMR_1786	0.0264548	15.1887	CH25H	Bile acid synthesis
LAPCOAl	0.0264371	15.1981	ACP2, ACPP, ACP6, ACP5	CoA catabolism
COAtl	0.0264371	15.2075		Transport, lysosomal
DPCOAtl	0.0264371	15.217		Transport, lysosomal
NRVNCCOAtx	0.0264319	15.2264		Transport, peroxisomal
EX_7dhf[e]	0.0264312	15.2358		Exchange/demand reaction
GGH_7DHFe	0.0264312	15.2453	GGH	Folate metabolism
PSDm_hs	0.0264055	15.2547	PISD	Glycerophospholipid metabolism
PSFLIPm	0.0264055	15.2642	ATP8A1, ATP10A	Transport, mitochondrial
ALAALACNc	0.0263877	15.2736	CNDP1, CNDP2	Transport, extracellular
NADHtpu	0.0263747	15.283		Transport, peroxisomal
NADtx	0.0263744	15.2925		Transport, peroxisomal
HMR_0842	0.0263556	15.3019	B4GALNT1	Glycosphingolipid metabolism
r2116	0.026354	15.3113	SLC16A1	Transport, extracellular
3OHACMPhr	0.0263288	15.3208	CYP2A6, CYP2E1	Drug metabolism
3OHACMPitr	0.0263288	15.3302		Drug metabolism
DNDPt5m	0.026328	15.3396	SLC25A19	Transport, mitochondrial
HMR_0873	0.0263268	15.3491	FUT5, FUT6, FUT3	Glycosphingolipid metabolism
HMR_0868	0.0263268	15.3585	ABO	Glycosphingolipid metabolism
sink_thr_L[c]	0.0263209	15.3679		Exchange/demand reaction
EX_c10dc[e]	0.0262929	15.3774		Exchange/demand reaction
C10DCe	0.0262929	15.3868		Fatty acid oxidation
EX_nfdlac[e]	0.0262906	15.3962		Exchange/demand reaction
NFDLAChc	0.0262906	15.4057		Drug metabolism
NFDLACtep	0.0262906	15.4151		Drug metabolism
EX_galfucgalacglcgal14acglcgalgluside_hs[e]	0.0262874	15.4245		Exchange/demand reaction
ABO8g	0.0262874	15.434	ABO	Blood group synthesis
GALFUCGALACGLCGAL14ACGLCGALGLUSIDEte	0.0262874	15.4434		Transport, extracellular
GALFUCGALACGLCGAL14ACGLCGALGLUSIDEtg	0.0262874	15.4528		Transport, golgi apparatus
TRPGLUGLYr	0.0262798	15.4623		Peptide metabolism
EX_trpglugly[e]	0.0262798	15.4717		Exchange/demand reaction
TRPGLUGLYt	0.0262798	15.4811	SLC15A1, SLC15A2	Transport, extracellular
sink_HC02194[c]	0.0262794	15.4906		Exchange/demand reaction
r2127	0.0262555	15.5	SLC16A1	Transport, extracellular
URSCHOLCOAc	0.0262439	15.5094		Bile acid synthesis
15HPETUPKt	0.0262372	15.5189		Transport, extracellular
ALAHISALAt	0.0262191	15.5283	SLC15A1, SLC15A2	Transport, extracellular
EX_alahisala[e]	0.0262191	15.5377		Exchange/demand reaction
ALAHISALAr	0.0262191	15.5472		Peptide metabolism
NDPK5m	0.0262097	15.5566	NME4, NME6	Nucleotide interconversion
SPR	0.0261787	15.566	SPR	Tetrahydrobiopterin metabolism
DSMSTEROLtr	0.0261613	15.5755		Transport, endoplasmic reticular
LNLNCGCPT2	0.0261436	15.5849	CPT2	Fatty acid oxidation
AMETt2m	0.0261381	15.5943	SLC25A26	Transport, mitochondrial
GALASE19ly	0.0261326	15.6038	CTSA, GLB1, GALNS, NEU1	Keratan sulfate degradation
NAGLCAly	0.0261326	15.6132		Keratan sulfate degradation
EX_fucgalfucgalacglcgalgluside_hs[e]	0.0261179	15.6226		Exchange/demand reaction
FUCGALFUCGALACGLCGALGLUSIDEte	0.0261179	15.6321		Transport, extracellular
HMR_2711	0.0261153	15.6415	CPT1A, CPT1C, CPT1B	Fatty acid oxidation
EBP1r	0.0261095	15.6509	EBP	Cholesterol metabolism
HMR_4672	0.0260383	15.6604		Pyrimidine synthesis
EX_trpproleu[e]	0.0260339	15.6698		Exchange/demand reaction
TRPPROLEUr	0.0260339	15.6792		Peptide metabolism
TRPPROLEUt	0.0260339	15.6887	SLC15A1, SLC15A2	Transport, extracellular
ACOAO7p	0.0260258	15.6981	ACOX1	Fatty acid oxidation
DM_4glu56dihdind[c]	0.0260252	15.7075		Exchange/demand reaction
PROLEUARGr	0.0260181	15.717		Peptide metabolism
PROLEUARGt	0.0260181	15.7264	SLC15A1, SLC15A2	Transport, extracellular
EX_proleuarg[e]	0.0260181	15.7358		Exchange/demand reaction
HMR_8501	0.0260142	15.7453	GRHPR	Pyruvate metabolism
HMR_7727	0.0260105	15.7547		Transport, lysosomal
NTD9l	0.0260105	15.7642	ACP2, ACPP, ACP6, ACP5	Purine catabolism
GSNtl	0.0260105	15.7736	SLC29A3	Transport, lysosomal
sink_arg_L[c]	0.0260099	15.783		Exchange/demand reaction
FE3R2e	0.0260088	15.7925	CYBRD1	Heme synthesis
DODECANACtd	0.0260004	15.8019		Transport, extracellular
NDPK1m	0.0259885	15.8113	NME4, NME6	Nucleotide interconversion
CYSGLUTRPt	0.0259821	15.8208	SLC15A1, SLC15A2	Transport, extracellular
CYSGLUTRPr	0.0259821	15.8302		Peptide metabolism
EX_cysglutrp[e]	0.0259821	15.8396		Exchange/demand reaction
XOLEST182tl	0.0259594	15.8491		Transport, lysosomal
XOLEST182CEH	0.0259594	15.8585	LIPA, CEL	Cholesterol metabolism
XOLEST182_HSte	0.0259594	15.8679		Transport, extracellular
EX_xolest182_hs[e]	0.0259594	15.8774		Exchange/demand reaction
EX_leutrparg[e]	0.0259533	15.8868		Exchange/demand reaction
LEUTRPARGr	0.0259533	15.8962		Peptide metabolism
LEUTRPARGt	0.0259533	15.9057	SLC15A1, SLC15A2	Transport, extracellular
HDCECRNtr	0.0259464	15.9151		Transport, extracellular
MMSAD1m	0.0259231	15.9245	ALDH6A1	Valine, leucine, and isoleucine metabolism
DDPGAm	0.0258949	15.934		Arginine and proline metabolism
LRAT2	0.0258947	15.9434		Vitamin A metabolism
EX_thm[e]	0.0258789	15.9528		Exchange/demand reaction
EX_urea[e]	0.0258578	15.9623		Exchange/demand reaction
CLHCO3tex2	0.0258518	15.9717	SLC26A6	Transport, extracellular
EX_glytyrlys[e]	0.0258346	15.9811		Exchange/demand reaction
GLYTYRLYSr	0.0258346	15.9906		Peptide metabolism
GLYTYRLYSt	0.0258346	16	SLC15A1, SLC15A2	Transport, extracellular
UREAt	0.0258289	16.0094	SLC5A1, SLC14A1, SLC5A5, SLC14A2	Transport, extracellular
L2AADPtr	0.0258223	16.0189		Transport, extracellular
EX_L2aadp[e]	0.0258223	16.0283		Exchange/demand reaction
NRPPHRtu	0.025813	16.0377	SLC22A3, SLC22A2, SLC22A1	Transport, extracellular
AM1ACSitr	0.0257762	16.0472		Drug metabolism
AM1ALCSitr	0.0257762	16.0566		Drug metabolism
AM1ACShr	0.0257762	16.066		Drug metabolism
DM_hista[c]	0.0257694	16.0755		Exchange/demand reaction
SLCBK1	0.0257642	16.0849	SPHK2, SPHK1	Sphingolipid metabolism
TMNDNCt	0.0257569	16.0943		Transport, extracellular
DM_ethamp_r_	0.025755	16.1038		Exchange/demand reaction
PEPCK	0.0257339	16.1132	PCK1	Glycolysis/gluconeogenesis
BILIRUBt2	0.0257307	16.1226	SLCO1B1	Transport, extracellular
RE3218C	0.0257153	16.1321	STS	Androgen and estrogen synthesis and metabolism
HMR_3321	0.0257096	16.1415	ACOX3, ACOX1	Fatty acid oxidation
HMR_5409	0.0257047	16.1557		Miscellaneous
EX_h2co3[e]	0.0257047	16.1557		Exchange/demand reaction
HMR_9603	0.0257015	16.1698	SLC6A12	Transport, extracellular
1OHMDZhr	0.0256989	16.1792	CYP3A4, CYP3A5	Drug metabolism
r2132	0.0256902	16.1887	SLC16A1	Transport, extracellular
FAOXC18480x	0.0256884	16.1981	ACOX1, HSD17B4, ACAA1, EHHADH	Fatty acid oxidation
PHCDm	0.025685	16.2075	ALDH4A1	Arginine and proline metabolism
EX_ser_L[e]	0.0256608	16.217		Exchange/demand reaction
DADA	0.0256463	16.2264	ADA	Nucleotide interconversion
TUDCA3St	0.0256318	16.2358	SLCO1B3, SLCO1B1	Transport, extracellular
METARGLEUr	0.0256264	16.2453		Peptide metabolism
METARGLEUt	0.0256264	16.2547	SLC15A1, SLC15A2	Transport, extracellular
EX_metargleu[e]	0.0256264	16.2642		Exchange/demand reaction
MMCDm	0.0255929	16.2736	MLYCD	Valine, leucine, and isoleucine metabolism
EX_CE7172[e]	0.02559	16.283		Exchange/demand reaction
PPBNGS	0.0255463	16.2925	ALAD	Heme synthesis
PUNP5	0.0255422	16.3019	PNP	Purine catabolism
CYTK5n	0.0255323	16.3113	CMPK1	Nucleotide interconversion
r1771	0.0255217	16.3208	SLC7A6	Transport, extracellular
EX_gcdca3s[e]	0.0254925	16.3302		Exchange/demand reaction
HMR_1332	0.0254831	16.3396		Eicosanoid metabolism
NEU33e	0.0254805	16.3491	NEU3	Sphingolipid metabolism
NACHEX25ly	0.0254777	16.3585	HEXA, HEXB	Keratan sulfate degradation
GALASE18ly	0.0254777	16.3679	CTSA, GLB1, GALNS, NEU1	Keratan sulfate degradation
GALASE17ly	0.0254775	16.3774	CTSA, GLB1, GALNS, NEU1	Keratan sulfate degradation
r0433	0.0254353	16.3868	CPT1A, CPT2	Fatty acid oxidation
MCDp	0.0254353	16.3962	MLYCD	Fatty acid oxidation
r1006	0.0254353	16.4057		Transport, peroxisomal
HPPPNte	0.0254326	16.4151		Transport, extracellular
3HPPPNOHc	0.0254326	16.4245		Phenylalanine metabolism
EX_3hpppn[e]	0.0254326	16.434		Exchange/demand reaction
3HPPPNOHGLUCc	0.0254326	16.4434		Phenylalanine metabolism
EX_3hpppnohgluc[e]	0.0254326	16.4528		Exchange/demand reaction
3HPPNOHGLUCte	0.0254326	16.4623		Transport, extracellular
r1318	0.0254251	16.4717		Transport, endoplasmic reticular
C204CPT2	0.0254212	16.4811	CPT2	Fatty acid oxidation
NEU34e	0.0254171	16.4906	NEU3	Sphingolipid metabolism
PSERtr	0.0254129	16.5		Transport, extracellular
EX_pser_L[e]	0.0254129	16.5094		Exchange/demand reaction
HEXA3e	0.0253995	16.5189	HEXA, HEXB, GM2A	Sphingolipid metabolism
EX_csa[e]	0.0253989	16.5283		Exchange/demand reaction
BALAPAT1tc2	0.0253889	16.5377		Transport, extracellular
UDPGLCter	0.0253883	16.5472		Transport, endoplasmic reticular
TYRCYSTHRt	0.0253876	16.5566	SLC15A1, SLC15A2	Transport, extracellular
TYRCYSTHRr	0.0253876	16.566		Peptide metabolism
EX_tyrcysthr[e]	0.0253876	16.5755		Exchange/demand reaction
PHPYRtm	0.0253707	16.5849	MPC1, MPC2	Transport, mitochondrial
PHETA1m	0.0253707	16.5943	TAT, GOT2	Phenylalanine metabolism
PHCHGSm	0.025365	16.6038		Arginine and proline metabolism
4HGLSDm	0.025365	16.6132	ALDH4A1	Arginine and proline metabolism
RE0935E	0.0253514	16.6226	AMY1A, AMY1B, AMY1C, AMY2A, AMY2B, LYZL1	Starch and sucrose metabolism
CYTK14	0.0253508	16.6321	CMPK1	Nucleotide interconversion
HMR_2219	0.0253292	16.6415	TECR, TECRL	Fatty acid synthesis
HMR_2217	0.0253292	16.6557	HSD17B12	Fatty acid synthesis
HMR_2218	0.0253292	16.6557	HACD3, HIGD2A, HACD1, HACD4, HACD2	Fatty acid synthesis
HMR_2215	0.0253292	16.6698	ELOVL5, ELOVL1, ELOVL4, ELOVL3, ELOVL7, ELOVL6, ELOVL2	Fatty acid synthesis
4TMEABUTNt2	0.0253201	16.6792		Transport, extracellular
ILETRPTYRr	0.0253187	16.6887		Peptide metabolism
ILETRPTYRt	0.0253187	16.6981	SLC15A1, SLC15A2	Transport, extracellular
EX_iletrptyr[e]	0.0253187	16.7075		Exchange/demand reaction
SUBERICACT	0.0253007	16.717		Fatty acid oxidation
sink_5hpet[c]	0.025289	16.7264		Exchange/demand reaction
DNDPt49m	0.025267	16.7358	SLC25A19	Transport, mitochondrial
NCAMUP	0.0252502	16.7453		Transport, extracellular
GLULEUt	0.0252382	16.7547	SLC15A1, SLC15A2	Transport, extracellular
GLULEUr	0.0252382	16.7642		Peptide metabolism
EX_gluleu[e]	0.0252382	16.7736		Exchange/demand reaction
r0539	0.0252299	16.783	ADO	Taurine and hypotaurine metabolism
PNTEH	0.0252299	16.7925	VNN1, VNN2, VNN3	CoA catabolism
CYSCYSr	0.0252289	16.8019		Peptide metabolism
CYSCYSt	0.0252289	16.8113	SLC15A1, SLC15A2	Transport, extracellular
EX_cyscys[e]	0.0252289	16.8208		Exchange/demand reaction
ALOX52	0.0252111	16.8302	ALOX5	Eicosanoid metabolism
EX_4abutn[e]	0.0251788	16.8396		Exchange/demand reaction
EX_C05957[e]	0.0251745	16.8491		Exchange/demand reaction
CYSGLUHISt	0.0251544	16.8585	SLC15A1, SLC15A2	Transport, extracellular
CYSGLUHISr	0.0251544	16.8679		Peptide metabolism
EX_cysgluhis[e]	0.0251544	16.8774		Exchange/demand reaction
TMNDNCCPT1	0.0251467	16.8868	CPT1B, CPT1C, CPT1A	Fatty acid oxidation
PGLYCtm	0.0251445	16.8962		Transport, mitochondrial
r1941	0.0251411	16.9057	SLC7A6	Transport, extracellular
HKYNH	0.0251326	16.9151	KYNU	Tryptophan metabolism
NP1	0.025131	16.9245	PNP	NAD metabolism
ACRNtm	0.0251266	16.934	SLC25A20	Transport, mitochondrial
EX_CE5867[e]	0.0251233	16.9528		Exchange/demand reaction
EX_CE5868[e]	0.0251233	16.9528		Exchange/demand reaction
EX_CE5869[e]	0.0251233	16.9528		Exchange/demand reaction
RE2445E	0.0251233	16.9717	ACE, ACE2	Miscellaneous
r0139	0.0251213	16.9811	ENTPD1, ENTPD3, ENTPD8	Pyrimidine catabolism
UMPK3n	0.0251184	16.9906	CMPK1	Nucleotide interconversion
TMDM3hr	0.0251029	17		Drug metabolism
EX_tmdm3[e]	0.0251029	17.0094		Exchange/demand reaction
TMDM3itr	0.0251029	17.0189		Drug metabolism
TMDM3OATt	0.0251029	17.0283		Drug metabolism
r2131	0.0250846	17.0377	SLC16A1	Transport, extracellular
EX_CE4890[e]	0.0250734	17.0472		Exchange/demand reaction
GLUILELYSt	0.0250626	17.0566	SLC15A1, SLC15A2	Transport, extracellular
GLUILELYSr	0.0250626	17.066		Peptide metabolism
EX_gluilelys[e]	0.0250626	17.0755		Exchange/demand reaction
GPIDAer	0.0250533	17.0849	PGAP1	Phosphatidylinositol phosphate metabolism
DM_dgpi_prot_hs_r_	0.0250533	17.0943		Exchange/demand reaction
H8TAer	0.0250533	17.1038	PIGK, GPAA1, PIGU, PIGS, PIGT	Phosphatidylinositol phosphate metabolism
CSAtd	0.0250465	17.1132		Drug metabolism
EX_thf[e]	0.0250333	17.1226		Exchange/demand reaction
r2096	0.0250305	17.1321	SLC16A1	Transport, extracellular
r0639	0.0250295	17.1415	ACAA2, HADHB, ACAA1	Fatty acid oxidation
r0718	0.0250295	17.1509	HADHA, EHHADH, HADH	Fatty acid oxidation
DLNLCGCRNt	0.0250051	17.1604	SLC25A20	Fatty acid oxidation
EX_gdca3s[e]	0.0249818	17.1698		Exchange/demand reaction
PUNP2	0.0249686	17.1792	PNP	Purine catabolism
5ADTSTSTERONESte	0.0249595	17.1887		Transport, extracellular
EX_5adtststerones[e]	0.0249595	17.1981		Exchange/demand reaction
AKGtp	0.0249521	17.2075		Transport, peroxisomal
RE3038C	0.0249506	17.217	EPHX2	Arachidonic acid metabolism
EX_tcdca3s[e]	0.0249443	17.2264		Exchange/demand reaction
EX_xylu_L[e]	0.0249399	17.2358		Exchange/demand reaction
XYLULte	0.0249399	17.2453		Transport, extracellular
r1939	0.0249351	17.2547	SLC7A6	Transport, extracellular
HMR_7977	0.0249344	17.2642		Transport, extracellular
RE2677N	0.0249305	17.2736		Glycosphingolipid metabolism
GALSIDEtn	0.0249305	17.283		Transport, nuclear
UDPGALt2n	0.0249305	17.2925		Transport, nuclear
CERT1tn	0.0249304	17.3019		Transport, nuclear
EX_proasncys[e]	0.0249284	17.3113		Exchange/demand reaction
PROASNCYSt	0.0249284	17.3208	SLC15A1, SLC15A2	Transport, extracellular
PROASNCYSr	0.0249284	17.3302		Peptide metabolism
EX_phe_L[e]	0.0249239	17.3396		Exchange/demand reaction
r0426	0.0249183	17.3491	ACO2, ACO1	Miscellaneous
DM_dctp_n_	0.024909	17.3585		Exchange/demand reaction
EX_M03134[e]	0.0249044	17.3679		Exchange/demand reaction
DM_Ser_Thr_ly_	0.024904	17.3774		Exchange/demand reaction
HYOCHOLt	0.0248944	17.3868	SLCO1B3, SLCO1B1, SLC51B, SLC51A	Transport, extracellular
EX_dgsn[e]	0.0248853	17.3962		Exchange/demand reaction
EX_gm1_hs[e]	0.0248838	17.4057		Miscellaneous
EX_cytd[e]	0.024878	17.4151		Exchange/demand reaction
CRVNCtr	0.0248743	17.4245		Transport, extracellular
r1456	0.0248724	17.434		Transport, mitochondrial
EX_ibup_R[e]	0.0248605	17.4434		Exchange/demand reaction
RE0915E	0.024842	17.4528	AMY2B, LYZL1, AMY1A, AMY1B, AMY1C, AMY2A	Starch and sucrose metabolism
EX_gln_L[e]	0.024831	17.4623		Exchange/demand reaction
EX_met_L[e]	0.0248309	17.4717		Exchange/demand reaction
EX_triodthysuf[e]	0.0248296	17.4811		Exchange/demand reaction
TRIODTHYSUFt	0.0248296	17.4906		Transport, extracellular
FAOXC102C101x	0.0248241	17.5	DECR2	Fatty acid oxidation
HMR_8476	0.024824	17.5094	SLC29A1, SLC29A2	Transport, nuclear
r0892	0.0248238	17.5189		Transport, extracellular
r2105	0.0248189	17.5283	SLC16A1	Transport, extracellular
UDPG4E	0.024813	17.5377	GALE	Galactose metabolism
AM1CCShr	0.024813	17.5472		Drug metabolism
C6DCc	0.0248108	17.5566	CPT1A, CPT1B, CPT1C	Fatty acid oxidation
ADPACDAc	0.0248108	17.566		Fatty acid oxidation
r0641	0.0247891	17.5755	GGT5, GGT1, GGTLC1, GGT2, LOC102724197, GGT7, GGT6, GGTLC2	Fatty acid oxidation
3HMPtd	0.02478	17.5849		Transport, extracellular
3HMPtm	0.02478	17.5943		Transport, mitochondrial
EX_3hmp[e]	0.02478	17.6038		Exchange/demand reaction
RETHe	0.0247753	17.6132		Vitamin A metabolism
2OBUTt	0.0247538	17.6226	SLC16A7	Transport, extracellular
EX_2obut[e]	0.0247538	17.6321		Exchange/demand reaction
RE3567C	0.0247519	17.6415		Eicosanoid metabolism
r1751	0.0247433	17.6509	SLC7A6	Transport, extracellular
EX_pe226_hs[e]	0.0247367	17.6604		Exchange/demand reaction
HMR_2266	0.0247318	17.6698	TECR, TECRL	Fatty acid synthesis
HMR_2264	0.0247318	17.684	HSD17B12	Fatty acid synthesis
HMR_2265	0.0247318	17.684	HACD3, HIGD2A, HACD1, HACD4, HACD2	Fatty acid synthesis
HMR_2263	0.0247318	17.6981	ELOVL5, ELOVL1, ELOVL4, ELOVL3, ELOVL7, ELOVL6, ELOVL2	Fatty acid synthesis
EX_tca3s[e]	0.024723	17.7075		Exchange/demand reaction
EX_o2s[e]	0.0247112	17.717		Exchange/demand reaction
TDCA3St	0.0247015	17.7264	SLCO1B3, SLCO1B1	Transport, extracellular
EX_CE6031[e]	0.0247007	17.7358		Exchange/demand reaction
RE3220C	0.0247007	17.7453	STS	Androgen and estrogen synthesis and metabolism
CE6031t	0.0247007	17.7547		Transport, extracellular
DNDPt32m	0.0247002	17.7642	SLC25A19	Transport, mitochondrial
sink_trp_L[c]	0.0246965	17.7736		Exchange/demand reaction
EX_peole_hs[e]	0.0246799	17.783		Exchange/demand reaction
RE0958E	0.0246786	17.7925	AMY1A, AMY1B, AMY1C, AMY2A, AMY2B, LYZL1	Starch and sucrose metabolism
GALOR	0.0246775	17.8019	AKR1B1, AKR1A1	Galactose metabolism
GALTt	0.0246775	17.8113		Transport, extracellular
EX_galt[e]	0.0246775	17.8208		Exchange/demand reaction
LRAT1	0.0246637	17.8302		Vitamin A metabolism
GLUtr	0.024636	17.8396		Transport, endoplasmic reticular
sink_tyr_L[c]	0.0246359	17.8491		Exchange/demand reaction
EX_dgchol[e]	0.0246199	17.8585		Exchange/demand reaction
EX_malttr[e]	0.0246053	17.8679		Exchange/demand reaction
UGLT	0.0245935	17.8774	GALT	Galactose metabolism
AM1C4N9CSteb	0.0245883	17.8868		Drug metabolism
AM1C4N9CShc	0.0245883	17.8962		Drug metabolism
EX_am1c4n9cs[e]	0.0245883	17.9057		Exchange/demand reaction
FPGS5	0.0245817	17.9151	FPGS	Folate metabolism
EX_CE2510[e]	0.0245769	17.9245		Exchange/demand reaction
EX_tyralaphe[e]	0.0245601	17.934		Exchange/demand reaction
TYRALAPHEr	0.0245601	17.9434		Peptide metabolism
TYRALAPHEt	0.0245601	17.9528	SLC15A1, SLC15A2	Transport, extracellular
EX_trpleuval[e]	0.0245598	17.9623		Exchange/demand reaction
TRPLEUVALt	0.0245598	17.9717	SLC15A1, SLC15A2	Transport, extracellular
TRPLEUVALr	0.0245598	17.9811		Peptide metabolism
RE1100C	0.0245552	17.9906	STS	Steroid metabolism
HMCRNt	0.0245528	18		Transport, extracellular
EX_hmcr[e]	0.0245528	18.0094		Exchange/demand reaction
HMCRNc	0.0245528	18.0189		Lysine metabolism
FAOXC183803m	0.0245446	18.0283	ACADM, ACADS	Fatty acid oxidation
CYSTS	0.0245376	18.0377	CBS	Methionine and cysteine metabolism
GD3tl	0.0245327	18.0472		Transport, extracellular
H2Otn	0.0245305	18.0566		Transport, nuclear
r1956	0.0245248	18.066	SLC7A6	Transport, extracellular
sink_25hvitd2[c]	0.0245193	18.0755		Exchange/demand reaction
ACNAMt2	0.0245183	18.0849		Transport, extracellular
r1948	0.0245177	18.0943	SLC7A6	Transport, extracellular
TTDCPT2	0.0245145	18.1038	CPT2	Fatty acid oxidation
ATP2ter	0.0245099	18.1132		Transport, endoplasmic reticular
NICRNS	0.0245055	18.1226		NAD metabolism
DM_C02712[c]	0.0244954	18.1321		Exchange/demand reaction
TYRATB0tc	0.0244941	18.1415	SLC6A14	Transport, extracellular
6MSMVhep	0.0244901	18.1509	CYP3A4, CYP3A5, CYP2C8, CYP2D6	Drug metabolism
HMR_2211	0.0244891	18.1604	ELOVL5, ELOVL1, ELOVL4, ELOVL3, ELOVL7, ELOVL6, ELOVL2	Fatty acid synthesis
RE0575C	0.0244891	18.1698		Fatty acid synthesis
RE0576C	0.0244891	18.1792		Fatty acid synthesis
RE0574C	0.0244891	18.1887		Fatty acid synthesis
r1778	0.024485	18.1981	SLC7A6	Transport, extracellular
10FTHF5GLUtl	0.0244763	18.2075		Transport, lysosomal
EX_ttdca[e]	0.0244668	18.217		Exchange/demand reaction
HMR_2541	0.0244609	18.2311	HSD17B12	Fatty acid synthesis
HMR_2542	0.0244609	18.2311	HACD3, HIGD2A, HACD1, HACD4, HACD2	Fatty acid synthesis
HMR_2543	0.0244609	18.2453	TECR, TECRL	Fatty acid synthesis
HMR_2540	0.0244609	18.2547	ELOVL5, ELOVL1, ELOVL4, ELOVL3, ELOVL7, ELOVL6, ELOVL2	Fatty acid synthesis
EX_ppi[e]	0.0244558	18.2642		Exchange/demand reaction
DM_CE5025[c]	0.0244314	18.2736		Exchange/demand reaction
EX_thr_L[e]	0.0244138	18.283		Exchange/demand reaction
DADAe	0.0244084	18.2925	ADA	Nucleotide interconversion
GLUSIDEte	0.0244029	18.3019		Transport, extracellular
UDPDOLPT_L	0.0244014	18.3113	ALG5	N-glycan synthesis
DOLGLCP_Lter	0.0244014	18.3208		N-glycan synthesis
HMR_0296	0.0243969	18.3302	SLC27A6, FABP3, SLC27A1, CD36, SLC27A3, FABP2, FABP1, FABP7, FABP5, SLC27A4, FABP6, FABP4, FABP12, FABP9	Transport, extracellular
FAOXC10C8m	0.0243875	18.3396	ACADM, ECHS1, HADH, ACAA2	Fatty acid oxidation
EX_gca3s[e]	0.0243744	18.3491		Exchange/demand reaction
r0358	0.0243623	18.3585	HK1, HK2, HK3	Fructose and mannose metabolism
INSt4	0.0243604	18.3679	SLC28A2, SLC28A3	Transport, extracellular
S4TASE2ly	0.0243603	18.3774	ARSB	Chondroitin sulfate degradation
NACHEX2ly	0.0243603	18.3868	HEXA, HEXB	Chondroitin sulfate degradation
LINKDEG2ly	0.0243603	18.3962		Chondroitin sulfate degradation
r0688	0.0243595	18.4057	ALDH3A2, ALDH2, ALDH1B1, ALDH9A1, ALDH7A1	Bile acid synthesis
GULLACter	0.0243569	18.4151		Transport, endoplasmic reticular
GLNLASEer	0.0243569	18.4245		Vitamin C metabolism
GLRASE	0.0243569	18.434		Vitamin C metabolism
r1749	0.0243512	18.4434	SLC7A6	Transport, extracellular
r2085	0.024347	18.4528	SLC16A1	Transport, extracellular
UDPGNP	0.0243289	18.4623		Pentose phosphate pathway
CYOR_u10mi	0.0243201	18.4717	UQCRC1, UQCRH, CYTB, UQCR10, UQCR11, UQCRC2, UQCRFS1, CYC1, UQCRQ, UQCRB	Oxidative phosphorylation
EX_glyhisasn[e]	0.0243163	18.4811		Exchange/demand reaction
GLYHISASNt	0.0243163	18.4906	SLC15A1, SLC15A2	Transport, extracellular
GLYHISASNr	0.0243163	18.5		Peptide metabolism
r0853	0.0243081	18.5094		Purine catabolism
LEUKTRA4tr	0.0243058	18.5189		Transport, endoplasmic reticular
LEUKTRD4tr	0.0243058	18.5283		Transport, endoplasmic reticular
GGT5r	0.0243058	18.5377	GGT5	Eicosanoid metabolism
LTC4Sr	0.0243058	18.5472	LTC4S, MGST3, MGST2	Eicosanoid metabolism
FUCACGALFUCGALACGLCGALGLUSIDEte	0.0243003	18.5566		Transport, extracellular
EX_fucacgalfucgalacglcgalgluside_hs[e]	0.0243003	18.566		Exchange/demand reaction
EX_glyc[e]	0.0242956	18.5755		Exchange/demand reaction
DM_gd3_hs[l]	0.0242774	18.5849		Exchange/demand reaction
DCTPtn	0.0242634	18.5943		Transport, nuclear
ORNt4m	0.0242509	18.6038	SLC25A15, SLC25A2	Transport, mitochondrial
r2390	0.0242505	18.6132	SLC25A1	Transport, mitochondrial
CYSGLTH	0.0242366	18.6226		Methionine and cysteine metabolism
r1025	0.024228	18.6321		Bile acid synthesis
GSNt2r	0.0242088	18.6415	SLC28A3	Transport, extracellular
r0963	0.0242062	18.6509	FOLR1, FOLR2, FOLR3	Transport, extracellular
EX_estriol[e]	0.0241963	18.6604		Exchange/demand reaction
ESTRIOLtr	0.0241963	18.6698		Transport, endoplasmic reticular
EHGLATm	0.0241832	18.6792	GOT2	Arginine and proline metabolism
DM_mi134p[c]	0.0241622	18.6887		Exchange/demand reaction
r0950	0.0241553	18.6981		Transport, mitochondrial
PHELYSALAt	0.0241544	18.7075	SLC15A1, SLC15A2	Transport, extracellular
PHELYSALAr	0.0241544	18.717		Peptide metabolism
EX_phelysala[e]	0.0241544	18.7264		Exchange/demand reaction
NEU32e	0.024148	18.7358	NEU3	Sphingolipid metabolism
EX_gd1a_hs[e]	0.024148	18.7453		Exchange/demand reaction
2M3HBUtm	0.0241443	18.7594		Transport, mitochondrial
2M3HBUte	0.0241443	18.7594		Transport, extracellular
2M3HBUc	0.0241443	18.7736		Valine, leucine, and isoleucine metabolism
EX_2m3hbu[e]	0.0241443	18.783		Exchange/demand reaction
BALABETAtc2	0.0241342	18.7925		Transport, extracellular
r1786	0.0241278	18.8019	SLC7A6	Transport, extracellular
VANILPYRc	0.0240955	18.8113	GPT, GPT2	Tyrosine metabolism
EX_vanillac[e]	0.0240955	18.8208		Exchange/demand reaction
VANILLACc	0.0240955	18.8349		Tyrosine metabolism
VANILLACte	0.0240955	18.8349		Transport, extracellular
FPGS	0.0240888	18.8491	FPGS	Folate metabolism
AGPAT4	0.0240866	18.8585		Glycerophospholipid metabolism
[truncated: 8,601 more rows]

## Sheet: A549
reaction	score	top.percent	genes	pathway
HMR_3330	0.425407	0.00943396	ACOX3, ACOX1	Fatty acid oxidation
HMR_3341	0.425407	0.0188679	ACAA1, MYO5B	Fatty acid oxidation
HMR_3331	0.425407	0.0707547	EHHADH	Fatty acid oxidation
HMR_3332	0.425407	0.0707547	EHHADH, HSD17B4	Fatty acid oxidation
HMR_3333	0.425407	0.0707547	ACAA1, MYO5B	Fatty acid oxidation
HMR_3334	0.425407	0.0707547	ACOX3, ACOX1	Fatty acid oxidation
HMR_3335	0.425407	0.0707547	EHHADH	Fatty acid oxidation
HMR_3336	0.425407	0.0707547	EHHADH, HSD17B4	Fatty acid oxidation
HMR_3337	0.425407	0.0707547	ACAA1, MYO5B	Fatty acid oxidation
HMR_3338	0.425407	0.0707547	ACOX3, ACOX1	Fatty acid oxidation
HMR_3339	0.425407	0.0707547	EHHADH	Fatty acid oxidation
HMR_3340	0.425407	0.0707547	EHHADH, HSD17B4	Fatty acid oxidation
HMR_3067	0.300255	0.127358	EHHADH	Fatty acid oxidation
HMR_3068	0.300255	0.127358	EHHADH, HSD17B4	Fatty acid oxidation
HMR_3066	0.300255	0.141509	ACOX3, ACOX1	Fatty acid oxidation
HMR_3069	0.300255	0.150943	ACAA1, MYO5B	Fatty acid oxidation
HMR_3062	0.298246	0.160377	ACOX3, ACOX1	Fatty acid oxidation
HMR_3065	0.298246	0.169811	ACAA1, MYO5B	Fatty acid oxidation
HMR_3063	0.298246	0.183962	EHHADH	Fatty acid oxidation
HMR_3064	0.298246	0.183962	EHHADH, HSD17B4	Fatty acid oxidation
RE1534M	0.293585	0.198113	ACAA2, HADHB, HADHA	Fatty acid oxidation
RE1522M	0.293585	0.212264	ECHS1, HADHA, EHHADH, HADHB	Fatty acid oxidation
RE1532M	0.293585	0.212264	ACAA2, HADHB, HADHA	Fatty acid oxidation
RE1520M	0.293585	0.226415	ECHS1, HADHA, EHHADH, HADHB	Fatty acid oxidation
RE1527M	0.293585	0.235849	HSD17B4, EHHADH, HADH, HSD17B10	Fatty acid oxidation
RE1525M	0.293585	0.245283	HSD17B4, EHHADH, HADH, HSD17B10	Fatty acid oxidation
HMR_3101	0.283491	0.254717	ACAA1, MYO5B	Fatty acid oxidation
HMR_3099	0.283491	0.264151	EHHADH	Fatty acid oxidation
HMR_3100	0.283491	0.273585	EHHADH, HSD17B4	Fatty acid oxidation
RE1521M	0.244812	0.283019	ECHS1, HADHA, EHHADH, HADHB	Fatty acid oxidation
RE1526M	0.244812	0.29717	HSD17B4, EHHADH, HADH, HSD17B10	Fatty acid oxidation
RE1533M	0.244812	0.29717	ACAA2, HADHB, HADHA	Fatty acid oxidation
RE1573M	0.244812	0.311321	ECI1, ECI2, EHHADH	Fatty acid oxidation
r1090	0.232886	0.320755	SLC25A1, SLC13A5	Transport, extracellular
RE1522X	0.228735	0.330189	EHHADH	Fatty acid oxidation
RE1518X	0.228735	0.339623	ACOX1, ACOX3	Fatty acid oxidation
RE1520X	0.228735	0.377358	EHHADH	Fatty acid oxidation
RE1521X	0.228735	0.377358	EHHADH	Fatty acid oxidation
RE1525X	0.228735	0.377358	HSD17B4, EHHADH	Fatty acid oxidation
RE1526X	0.228735	0.377358	HSD17B4, EHHADH	Fatty acid oxidation
RE1527X	0.228735	0.377358	HSD17B4, EHHADH	Fatty acid oxidation
RE1533X	0.228735	0.377358	ACAA1	Fatty acid oxidation
RE1573X	0.228735	0.377358	ECI2, EHHADH	Fatty acid oxidation
RE1532X	0.228735	0.415094	ACAA1	Fatty acid oxidation
RE1534X	0.228735	0.424528	ACAA1	Fatty acid oxidation
RE2992X	0.221663	0.433962	ECI2, EHHADH	Fatty acid oxidation
RE2994X	0.221663	0.443396	ACOX3, ACOX2, ACOX1	Fatty acid oxidation
RE2997X	0.221663	0.45283	ACOX3, ACOX2, ACOX1	Fatty acid oxidation
RE2993X	0.221663	0.462264	DECR2	Fatty acid oxidation
RE2989X	0.221663	0.481132	ACAA1	Fatty acid oxidation
RE2990X	0.221663	0.481132	EHHADH	Fatty acid oxidation
RE2991X	0.221663	0.481132	HSD17B4, EHHADH	Fatty acid oxidation
r1538	0.219474	0.5	SLC4A5	Transport, extracellular
2HCO3_NAt	0.202415	0.509434	SLC4A5, SLC4A4	Transport, extracellular
RE1516M	0.197881	0.518868	ACADL, ACOX1	Fatty acid oxidation
RE1523M	0.197881	0.528302	ECHS1, HADHA, EHHADH, HADHB	Fatty acid oxidation
RE1517M	0.197881	0.537736	ACADL, ACOX1	Fatty acid oxidation
RE1531M	0.197881	0.54717	ACAA2, HADHB, HADHA	Fatty acid oxidation
RE0512M	0.197881	0.556604	HADHA, HSD17B4, EHHADH, HADH, HSD17B10, HADHB	Fatty acid oxidation
HMR_3342	0.196859	0.566038	ACOX3, ACOX1	Fatty acid oxidation
HMR_3343	0.196859	0.617925	EHHADH	Fatty acid oxidation
HMR_3344	0.196859	0.617925	EHHADH, HSD17B4	Fatty acid oxidation
HMR_3345	0.196859	0.617925	ACAA1, MYO5B	Fatty acid oxidation
HMR_3346	0.196859	0.617925	ACOX3, ACOX1	Fatty acid oxidation
HMR_3347	0.196859	0.617925	EHHADH	Fatty acid oxidation
HMR_3348	0.196859	0.617925	EHHADH, HSD17B4	Fatty acid oxidation
HMR_3349	0.196859	0.617925	ACAA1, MYO5B	Fatty acid oxidation
HMR_3350	0.196859	0.617925	ACOX3, ACOX1	Fatty acid oxidation
HMR_3351	0.196859	0.617925	EHHADH	Fatty acid oxidation
HMR_3352	0.196859	0.617925	EHHADH, HSD17B4	Fatty acid oxidation
HMR_3353	0.196859	0.669811	ACAA1, MYO5B	Fatty acid oxidation
FAOXC121x	0.186124	0.679245	EHHADH, ECI2	Fatty acid oxidation
RE3628M	0.185053	0.688679	ECI1, ECI2, EHHADH	Fatty acid oxidation
FAOXC101x	0.182579	0.698113	EHHADH, ECI2	Fatty acid oxidation
PI345P5P	0.181275	0.707547	INPP5B, INPP5J, INPP5D, INPPL1, SYNJ2, INPP5E, SYNJ1, INPP5A	Inositol phosphate metabolism
HMR_3095	0.180823	0.721698	EHHADH	Fatty acid oxidation
HMR_3096	0.180823	0.721698	EHHADH, HSD17B4	Fatty acid oxidation
HMR_3097	0.180823	0.735849	ACAA1, MYO5B	Fatty acid oxidation
HMR_3094	0.180823	0.745283	ACOX3, ACOX1	Fatty acid oxidation
ACACT8p	0.169852	0.754717	ACAA1	Fatty acid oxidation
HMR_3075	0.169852	0.764151	EHHADH	Fatty acid oxidation
HMR_3076	0.169852	0.773585	EHHADH, HSD17B4	Fatty acid oxidation
HMR_3074	0.169852	0.783019	ACOX3, ACOX1	Fatty acid oxidation
HMR_3070	0.167753	0.792453	ACOX3, ACOX1	Fatty acid oxidation
HMR_3071	0.167753	0.806604	EHHADH	Fatty acid oxidation
HMR_3072	0.167753	0.806604	EHHADH, HSD17B4	Fatty acid oxidation
HMR_3073	0.167753	0.820755	ACAA1, MYO5B	Fatty acid oxidation
RE2999M	0.166991	0.830189	ECI1, ECI2, EHHADH	Fatty acid oxidation
RE3006M	0.166991	0.839623	ACAA2, HADHB, HADHA	Fatty acid oxidation
RE3000M	0.166991	0.867925	ECH1	Fatty acid oxidation
RE3001M	0.166991	0.867925	DECR1	Fatty acid oxidation
RE3003M	0.166991	0.867925	ECI1, ECI2, EHHADH	Fatty acid oxidation
RE3004M	0.166991	0.867925	ECHS1, HADHA, EHHADH, HADHB	Fatty acid oxidation
RE3005M	0.166991	0.867925	HSD17B4, EHHADH, HADH, HSD17B10	Fatty acid oxidation
RE3624M	0.166991	0.896226	ACOX1	Fatty acid oxidation
KCC2t	0.163029	0.90566	SLC12A4, SLC12A7, SLC12A6	Transport, extracellular
CITt4_4	0.145325	0.915094	SLC13A5	Transport, extracellular
HMR_3059	0.13681	0.924528	EHHADH, HSD17B4	Fatty acid oxidation
HMR_3058	0.13681	0.933962	EHHADH	Fatty acid oxidation
HMR_3057	0.13681	0.943396	ACOX3, ACOX1	Fatty acid oxidation
ACACT9p	0.13681	0.95283	ACAA1	Fatty acid oxidation
RE2986X	0.134241	0.966981	EHHADH	Fatty acid oxidation
RE2987X	0.134241	0.966981	HSD17B4, EHHADH	Fatty acid oxidation
RE2996X	0.134241	0.985849	DECR2	Fatty acid oxidation
RE3002X	0.134241	0.985849	ECI2, EHHADH	Fatty acid oxidation
RE2988X	0.134241	1	ACAA1	Fatty acid oxidation
RE2985X	0.134241	1.00943	ACOX3, ACOX2, ACOX1	Fatty acid oxidation
THMt3	0.131258	1.01887	SLC19A3, SLC19A2	Transport, extracellular
BTNt4i	0.127064	1.0283	SLC19A3	Transport, extracellular
HMR_3326	0.125239	1.03774	ACOX3, ACOX1	Fatty acid oxidation
HMR_3329	0.125239	1.04717	ACAA1, MYO5B	Fatty acid oxidation
HMR_3327	0.125239	1.06132	EHHADH	Fatty acid oxidation
HMR_3328	0.125239	1.06132	EHHADH, HSD17B4	Fatty acid oxidation
HMR_3023	0.125239	1.07547	ABCD1	Transport, peroxisomal
RE3157X	0.119263	1.08491	ACOX3, ACOX2, ACOX1	Fatty acid oxidation
RE3156X	0.119263	1.09906	HSD17B4, EHHADH	Fatty acid oxidation
RE3159X	0.119263	1.09906	EHHADH	Fatty acid oxidation
RE3158X	0.119263	1.11321	ACAA1	Fatty acid oxidation
EX_aqcobal[e]	0.11338	1.12264		Exchange/demand reaction
DM_cbl2[m]	0.11338	1.13208		Exchange/demand reaction
CBL2tm	0.11338	1.14151	MMAA	Transport, mitochondrial
CBL2OR	0.11338	1.15094		Vitamin B12 metabolism
AQCOBALt	0.11338	1.16038		Transport, extracellular
CLHCO3tex2	0.111805	1.16981	SLC26A6	Transport, extracellular
MI1345PP	0.110216	1.17925	INPP5D, SYNJ1, INPPL1, INPP5J, INPP5B, INPP5E, INPP5A	Inositol phosphate metabolism
HACD1x	0.109495	1.18868	EHHADH, HSD17B4	Tryptophan metabolism
HMR_3102	0.109495	1.19811	ACOX3, ACOX1	Fatty acid oxidation
ECOAH1x	0.109495	1.20755	ECH1, EHHADH	Tryptophan metabolism
3HCO3_NAt	0.105062	1.21698	SLC4A5, SLC4A4	Transport, extracellular
HMR_8670	0.101726	1.22642	SLC26A6	Transport, extracellular
SO4CLtex2	0.0938123	1.23585	SLC26A6	Transport, extracellular
TETPENT6COAtx	0.0915903	1.24528		Transport, peroxisomal
RE3192M	0.0843111	1.25472	ECHS1, HADHA, EHHADH, HADHB	Fatty acid oxidation
RE3185M	0.0843111	1.27358	ACADM, ACADL, ACADSB	Fatty acid oxidation
RE3186M	0.0843111	1.27358	ACADM, ACADL, ACADSB	Fatty acid oxidation
RE3195M	0.0843111	1.27358	AMACR	Fatty acid oxidation
HMR_3522	0.0843111	1.29245	ACADL, ACADM	Fatty acid oxidation
RE3177M	0.0843111	1.3066	HADHA, HSD17B4, EHHADH, HADH, HSD17B10, HADHB	Fatty acid oxidation
RE3178M	0.0843111	1.3066	HADHA, HSD17B4, EHHADH, HADH, HSD17B10, HADHB	Fatty acid oxidation
RE3189M	0.0843111	1.33019	ACAA2, HADHB, HADHA	Fatty acid oxidation
RE3190M	0.0843111	1.33019	ACAA2, HADHB, HADHA	Fatty acid oxidation
RE3193M	0.0843111	1.33019	ECHS1, HADHA, EHHADH, HADHB	Fatty acid oxidation
RE3194M	0.0843111	1.34906	ECHS1, HADHA, EHHADH, HADHB	Fatty acid oxidation
RE3191M	0.0843111	1.35849	ACAA2, HADHB, HADHA	Fatty acid oxidation
RE3179M	0.0843111	1.36792	HADHA, HSD17B4, EHHADH, HADH, HSD17B10, HADHB	Fatty acid oxidation
FAOXC102C81x	0.0831947	1.37736	EHHADH, HSD17B4, ACAA1	Fatty acid oxidation
FAOXC164C143x	0.0831947	1.38679	EHHADH, HSD17B4, ACAA1	Fatty acid oxidation
FAOXC123x	0.0831947	1.39623	EHHADH, ECI2	Fatty acid oxidation
FAOXC102x	0.0831947	1.40566	EHHADH, ECI2	Fatty acid oxidation
FAOXC143C123x	0.0831947	1.41509	ACOX1, EHHADH, HSD17B4, ACAA1	Fatty acid oxidation
FAOXC102C103x	0.0831947	1.42453	ACOX1	Fatty acid oxidation
FAOXC164C165x	0.0831947	1.4434	ACOX1	Fatty acid oxidation
FAOXC164x	0.0831947	1.4434	EHHADH, ECI2	Fatty acid oxidation
FAOXC165C164x	0.0831947	1.4434	DECR2	Fatty acid oxidation
FAOXC123C102x	0.0831947	1.46226	EHHADH, HSD17B4, ACAA1	Fatty acid oxidation
FAOXC103C102x	0.0831947	1.4717	DECR2	Fatty acid oxidation
FAOXC61x	0.0831947	1.48113	EHHADH, ECI2	Fatty acid oxidation
FAOXC81C61x	0.0831947	1.49057	ACOX1, EHHADH, HSD17B4, ACAA1	Fatty acid oxidation
FAOXC184C164x	0.0831947	1.5	ACOX1, EHHADH, HSD17B4, ACAA1	Fatty acid oxidation
THMtrbc	0.0782036	1.50943		Transport, extracellular
MI145PP	0.0751222	1.51887	INPP5D, SYNJ1, INPPL1, INPP5J, INPP5B, INPP5E, INPP5A	Inositol phosphate metabolism
RE2992M	0.0732211	1.5283	ECI1, ECI2, EHHADH	Fatty acid oxidation
HMR_3453	0.0732211	1.55189	HADHA, ECHS1	Fatty acid synthesis
HMR_3454	0.0732211	1.55189	HSD17B10, HADHA, HADH	Fatty acid synthesis
HMR_3455	0.0732211	1.55189	HADHA, HADHB, ACAA2	Fatty acid synthesis
HMR_3456	0.0732211	1.55189	ACADVL, ACADL, ACADM, ACAD9	Fatty acid synthesis
HMR_3452	0.0732211	1.57547	ACADVL, ACADL, ACADM, ACAD9	Fatty acid synthesis
HMR_3457	0.0732211	1.58491	DECR1, DECR2	Fatty acid synthesis
HMR_6533	0.0729263	1.59434	SLC26A6	Transport, extracellular
CLOHtex2	0.0707036	1.60377	SLC26A6	Transport, extracellular
FAOXC101C8x	0.0673978	1.61321	EHHADH, HSD17B4, ACAA1	Fatty acid oxidation
25VITD2Hm	0.0670195	1.62264	CYP27B1	Vitamin D metabolism
CGLYt3_2_	0.0662179	1.63208	SLC15A2	Transport, extracellular
NNMT	0.065223	1.64151	NNMT	NAD metabolism
EX_1mncam[e]	0.065223	1.65094		Exchange/demand reaction
BTNTe	0.0645752	1.66038		Transport, extracellular
ASP1DC	0.063071	1.66981	GAD1	Beta-Alanine metabolism
RE3086X	0.0626248	1.67925	ACOX3, ACOX2, ACOX1	Fatty acid oxidation
RE3081X	0.0626248	1.68868	EHHADH	Fatty acid oxidation
RE3082X	0.0626248	1.69811	HSD17B4, EHHADH	Fatty acid oxidation
HMR_3505	0.0626248	1.70755	ACAA1, MYO5B	Fatty acid oxidation
r0129	0.0597965	1.71698	GGT5, GGT1, GGTLC1, GGT2, LOC102724197, GGT7, GGT6, GGTLC2	Glutathione metabolism
EX_CE7090[e]	0.0585375	1.72642		Exchange/demand reaction
HMR_2585	0.0585375	1.73585	PTGS2, PTGS1	Transport, nuclear
CE7090te	0.0585375	1.74528	ABCC4, ABCC1	Transport, extracellular
HMR_7756	0.0572088	1.75472	FAAH2	Phenylalanine metabolism
HMR_7628	0.0572088	1.76415	PRDX6, EPX, PXDN, PXDNL, LPO	Phenylalanine metabolism
HMR_0641	0.0569939	1.77358	ACHE, BCHE	Glycerophospholipid metabolism
FAOXC205C184x	0.0562762	1.78302	EHHADH, HSD17B4, ACAA1	Fatty acid oxidation
FAOXC184x	0.0562762	1.79245	EHHADH, ECI2	Fatty acid oxidation
FAOXC204C205x	0.0562762	1.8066	ACOX1	Fatty acid oxidation
FAOXC225C204x	0.0562762	1.8066	EHHADH, HSD17B4, ACAA1	Fatty acid oxidation
FAOXC184C163x	0.0562762	1.82075	EHHADH, HSD17B4, ACAA1	Fatty acid oxidation
FAOXC142C122x	0.0562762	1.83019	ACOX1, EHHADH, HSD17B4, ACAA1	Fatty acid oxidation
FAOXC225x	0.0562762	1.84434	EHHADH, ECI2	Fatty acid oxidation
FAOXC226C225x	0.0562762	1.84434	DECR2	Fatty acid oxidation
FAOXC225C226x	0.0562762	1.85849	ACOX1	Fatty acid oxidation
FAOXC163C164x	0.0562762	1.87736	ACOX1	Fatty acid oxidation
FAOXC163x	0.0562762	1.87736	EHHADH, ECI2	Fatty acid oxidation
FAOXC164C163x	0.0562762	1.87736	DECR2	Fatty acid oxidation
FAOXC163C142x	0.0562762	1.89623	EHHADH, HSD17B4, ACAA1	Fatty acid oxidation
FOAXC122C101x	0.0562762	1.90566	EHHADH, HSD17B4, ACAA1	Fatty acid oxidation
FAOXC122x	0.0562762	1.91509	EHHADH, ECI2	Fatty acid oxidation
GMPtn	0.0554302	1.92453		Transport, nuclear
PDE4n	0.0554302	1.93396	PDE9A	Nucleotide interconversion
35CGMPtn	0.0554302	1.9434		Transport, nuclear
HMR_3098	0.0538395	1.95283	ACOX3, ACOX1	Fatty acid oxidation
FAOXC11BRC9BRx	0.0536947	1.96226	ACOX3, EHHADH, HSD17B4, ACAA1	Fatty acid oxidation
FAOXC13BRC11BRx	0.0536947	1.9717	ACOX3, EHHADH, HSD17B4, ACAA1	Fatty acid oxidation
PTRCOX1	0.0523268	1.98113	AOC2, AOC3	Arginine and proline metabolism
RE3587C	0.0514932	1.99057		Eicosanoid metabolism
HMR_1392	0.0514932	2	PTGS2, PTGS1	Transport, endoplasmic reticular
HMR_1390	0.0514932	2.00943	PTGS2, PTGS1	Eicosanoid metabolism
CLOXAtex2	0.0511097	2.01887	SLC26A6	Transport, extracellular
ACHEe	0.0495293	2.0283	ACHE	Glycerophospholipid metabolism
1a_25VITD2Hm	0.048459	2.03774		Vitamin D metabolism
DEOXFVShc	0.0483121	2.05189	ACOX1, EHHADH, HSD17B4, ACAA1	Drug metabolism
DEOXFVSitx	0.0483121	2.05189		Drug metabolism
DEOXFVStev	0.0483121	2.06604		Drug metabolism
EX_deoxfvs[e]	0.0483121	2.07547		Exchange/demand reaction
FVSitx	0.0483121	2.08491		Drug metabolism
PI34P5K	0.0479914	2.09434	PIP5K1A, PIP5K1C, PIP5K1B	Inositol phosphate metabolism
FAOXC10C8x	0.045396	2.10377	ACOX1, EHHADH, HSD17B4, ACAA1	Fatty acid oxidation
RE0512X	0.0452114	2.11321	HSD17B4, EHHADH	Fatty acid oxidation
RE1523X	0.0452114	2.12736	EHHADH	Fatty acid oxidation
RE1531X	0.0452114	2.12736	ACAA1	Fatty acid oxidation
RE1516X	0.0452114	2.14151	ACOX1, ACOX3	Fatty acid oxidation
RE1517X	0.0452114	2.15094	ACOX1, ACOX3	Fatty acid oxidation
RE2998M	0.044241	2.16038	ACOX1	Fatty acid oxidation
HMR_1305	0.0439664	2.16981	PTGS2, PTGS1	Eicosanoid metabolism
HMR_3321	0.0437952	2.17925	ACOX3, ACOX1	Fatty acid oxidation
HMR_1307	0.042959	2.18868	PTGS2, PTGS1	Eicosanoid metabolism
HEXCCOAtx	0.0421214	2.19811		Transport, peroxisomal
CYTK1m	0.0419059	2.20755	CMPK2	Nucleotide interconversion
DMNONCRNCPT2	0.0418606	2.21698		Fatty acid oxidation
MHISOR	0.0414284	2.22642	AOC2, AOC3	Histidine metabolism
3MLDAt	0.0414284	2.23585		Transport, extracellular
MACOXO	0.0414284	2.24528	ALDH3A1, ALDH3B1, MAOB, ALDH3B2, ALDH1A3	Histidine metabolism
EX_3mlda[e]	0.0414284	2.25472		Exchange/demand reaction
AACTOOR	0.0413996	2.26415	AOC3	Glycine, serine, alanine, and threonine metabolism
HMR_3322	0.0411285	2.27358	DECR1, DECR2	Fatty acid oxidation
OXAHCOtex	0.0408633	2.28302	SLC26A2, SLC26A1, SLC26A3	Transport, extracellular
PGS	0.0407877	2.29245	PTGS2, PTGS1	Eicosanoid metabolism
LNLCCPT2	0.040562	2.30189	CPT2	Fatty acid oxidation
C14825td	0.0405166	2.31132		Transport, extracellular
EX_C14825[e]	0.0400625	2.32075		Exchange/demand reaction
HMR_3296	0.040046	2.33019	DECR1, DECR2	Fatty acid oxidation
RE1803C	0.0389363	2.33962		Bile acid synthesis
NAt5	0.0382344	2.34906	SLC9A1, SLC9A3, SLC9A2	Transport, extracellular
RE2675C	0.0379001	2.35849		Sphingolipid metabolism
r1003	0.0374229	2.36792		Transport, peroxisomal
r0440	0.0374229	2.37736	CPT1A, CPT2	Fatty acid oxidation
EX_M03153[e]	0.0370425	2.38679		Exchange/demand reaction
FOLOAT2tc	0.0369556	2.39623	SLC22A7, SLC22A8, SLC22A11	Transport, extracellular
HMR_0344	0.0366958	2.40566	SLC27A6, FABP3, SLC27A1, CD36, SLC27A3, FABP2, FABP1, FABP7, FABP5, SLC27A4, FABP6, FABP4, FABP12, FABP9	Transport, extracellular
1MNCAMt	0.0364364	2.41509		Transport, extracellular
HACD9m	0.0362338	2.42453	HSD17B10, EHHADH, HADH	Valine, leucine, and isoleucine metabolism
ACACT10m	0.0362338	2.43396	ACAT1, HADHB, ACAA2	Valine, leucine, and isoleucine metabolism
HMR_2581	0.0362073	2.4434	PTGS2, PTGS1, TBCB	Fatty acid synthesis
RE3496C	0.0362073	2.45283		Eicosanoid metabolism
RE3626M	0.0361769	2.46226	ACOX1	Fatty acid oxidation
EX_HC02213[e]	0.0361524	2.4717		Exchange/demand reaction
HMR_6566	0.0348892	2.48113	ITPK1	Inositol phosphate metabolism
FAOXC101C8m	0.0346582	2.49057	ECHS1, HADH, ACAA2	Fatty acid oxidation
EX_tym[e]	0.0337428	2.5		Exchange/demand reaction
FAOXC102C101m	0.0334871	2.50943	DECR1	Fatty acid oxidation
HCO3_CLt	0.0331666	2.51887	SLC4A2, SLC4A9, SLC4A1, SLC4A3	Transport, extracellular
OCCOAtx	0.0330564	2.5283		Transport, peroxisomal
FAOXC101C102x	0.0323775	2.53774	ACOX1	Fatty acid oxidation
HMR_0907	0.0319901	2.55189		Glycosphingolipid metabolism
HMR_0908	0.0319901	2.55189	FUT1, FUT2	Glycosphingolipid metabolism
HMR_9644	0.0319901	2.56604		Transport, extracellular
EX_M01881[e]	0.0319901	2.57547		Exchange/demand reaction
HMR_0909	0.0319901	2.58491	FUT1, FUT2	Glycosphingolipid metabolism
HMR_0906	0.0319901	2.59434	GCNT2	Glycosphingolipid metabolism
ACACT4p	0.0304109	2.60377	ACAA1	Fatty acid oxidation
r0729	0.0304109	2.61321	HADHA, EHHADH, ECHS1	Fatty acid oxidation
r0727	0.0304109	2.62264	HADHA, EHHADH, HADH	Fatty acid oxidation
EX_hLkynr[e]	0.0303656	2.63208		Exchange/demand reaction
HKYNRtr	0.0303656	2.64151	SLC7A5	Transport, extracellular
RETNGLCt2r	0.029532	2.65094		Transport, endoplasmic reticular
UGT1A5r2	0.029532	2.66038	UGT1A8, UGT1A10, UGT1A9, UGT2B11, UGT2B17, UGT2B4, UGT1A6, UGT1A4, UGT1A3, UGT1A5, UGT2B10, UGT2B15, UGT2B28, UGT1A7, UGT1A1	Vitamin A metabolism
PMTCOAtx	0.0292669	2.66981		Transport, peroxisomal
HC00319t1	0.0291702	2.67925		Transport, extracellular
HMR_0345	0.029161	2.68868	ACSL4, ACSBG1, ACSL3, ACSBG2, SLC27A2, ACSL1, ACSL6, ACSL5	Fatty acid synthesis
ASPt6	0.0285054	2.69811	SLC1A6, SLC1A1, SLC1A3, SLC1A2, SLC1A7	Transport, extracellular
CATp	0.0280616	2.70755	CAT	Miscellaneous
FAOXC101C102m	0.027879	2.71698	ACOX1, ACADM	Fatty acid oxidation
BTNt2	0.027861	2.72642	SLC16A1	Transport, extracellular
NH4tb	0.0276136	2.73585		Transport, extracellular
FAOXC121C10x	0.0271836	2.74528	EHHADH, HSD17B4, ACAA1	Fatty acid oxidation
PHYHx	0.0270725	2.75472	PHYH	Fatty acid oxidation
FORMCOAtx	0.0270725	2.76415		Transport, peroxisomal
FCOAH	0.0270725	2.77358		Fatty acid oxidation
EX_phyt[e]	0.0270722	2.78302		Exchange/demand reaction
PHYTt	0.0270722	2.79245		Transport, extracellular
HMR_1284	0.0269715	2.80189		Transport, mitochondrial
RE3430M	0.0269715	2.81132		Eicosanoid metabolism
RE3432M	0.0269715	2.82075	DHRS4	Eicosanoid metabolism
3HPVSTETCOAitx	0.0268875	2.83019		Drug metabolism
3HPVSTETCOAhcx	0.0268875	2.83962	ACOX1, EHHADH, HSD17B4, ACAA1	Drug metabolism
3HPVSCOAitx	0.0268875	2.84906		Drug metabolism
THYOXt	0.0266474	2.85849	SLCO1C1, SLCO1A2, SLCO4A1, SLCO1B1	Transport, extracellular
SO4OXAtex2	0.0263798	2.86792	SLC26A6	Transport, extracellular
RETNtr2	0.0260225	2.87736		Transport, endoplasmic reticular
HMR_2127	0.0256991	2.88679		Transport, mitochondrial
25VITD3Hm	0.0256991	2.89623	CYP27B1	Vitamin D metabolism
HMR_6595	0.0254444	2.90566	PIP5K1B, PIP5K1A, PIP5KL1, PIP5K1C	Inositol phosphate metabolism
ARACHDCOAtx	0.0253464	2.91509		Transport, peroxisomal
GLCRt1	0.0252185	2.92453	SLC2A5	Transport, extracellular
GLACO	0.0252185	2.93396	ALDH9A1, ALDH1A3, ALDH3A2, ALDH1A2, ALDH3A1, ALDH1A1, ALDH3B1, ALDH3B2	Vitamin C metabolism
EX_glcr[e]	0.0252185	2.9434		Exchange/demand reaction
RE3074X	0.0248057	2.95283	SLC27A2, ACSL4, ACSL3, ACSL1, ACSL5, ACSL6	Fatty acid oxidation
LSTNM7TDhc	0.0237352	2.96226		Drug metabolism
1MNCAMti	0.0235352	2.9717		Transport, extracellular
DM_n5m2masn_g_	0.0235029	2.98113		Exchange/demand reaction
2H3MVc	0.0233625	2.99057	LDHB, LDHA, LDHAL6A, LDHC, UEVLD, LDHAL6B	Valine, leucine, and isoleucine metabolism
2H3MVte	0.0233625	3		Transport, extracellular
EX_2h3mv[e]	0.0233625	3.00943		Exchange/demand reaction
HMR_2334	0.0227877	3.02358	HSD17B12	Fatty acid synthesis
HMR_2336	0.0227877	3.02358	HACD3, HIGD2A, HACD1, HACD4, HACD2	Fatty acid synthesis
HMR_2338	0.0227877	3.03774	TECR, TECRL	Fatty acid synthesis
HMR_2332	0.0227877	3.04717	ELOVL5, ELOVL1, ELOVL4, ELOVL3, ELOVL7, ELOVL6, ELOVL2	Fatty acid synthesis
DM_thm[m]	0.0226996	3.0566		Exchange/demand reaction
THMt2m	0.0226996	3.06604		Transport, mitochondrial
MDRPD	0.0219773	3.07547		Arginine and proline metabolism
MTAP	0.0219773	3.08491	MTAP	Arginine and proline metabolism
MTRI	0.0219773	3.09434		Arginine and proline metabolism
EX_prostge1[e]	0.0218076	3.10377		Exchange/demand reaction
EX_xol25oh[e]	0.0213152	3.11321		Exchange/demand reaction
XOL25OHtr	0.0213152	3.12264		Transport, endoplasmic reticular
XOL25OHte	0.0213152	3.13208		Transport, extracellular
GUACYC	0.0210502	3.14151	GUCY1A2, GUCY1B1, NPR2, GUCY1A1, GUCY1B2, GUCY2F, GUCY2C, NPR1, GUCY2D	Nucleotide interconversion
CYTDtm	0.0209898	3.15094	SLC29A1	Transport, mitochondrial
CYTDK2m	0.0209898	3.16038		Nucleotide interconversion
EX_srtn[e]	0.0206041	3.16981		Exchange/demand reaction
HMR_6550	0.0204476	3.17925	TPTE2, PTEN	Inositol phosphate metabolism
NKCCt	0.020361	3.18868	SLC12A1, SLC12A2	Transport, extracellular
DM_1a2425thvitd2[m]	0.0201555	3.19811		Exchange/demand reaction
EX_4hpro[e]	0.0198701	3.20755		Exchange/demand reaction
CE7081tr	0.019868	3.21698		Transport, endoplasmic reticular
HMR_2571	0.019868	3.22642		Fatty acid synthesis
RE3488R	0.019868	3.23585	PTGS1, PTGS2	Eicosanoid metabolism
TMDOATtev	0.0197885	3.24528		Drug metabolism
KAS8	0.0194751	3.25472	FASN, ELOVL6, ELOVL5, ELOVL2	Fatty acid synthesis
PI4P5K	0.0188268	3.26415	PIKFYVE, PIP4K2B, PIP4K2C, PIP5K1A, PIP5K1C, PIP5K1B, PIP4K2A	Glycerophospholipid metabolism
HMGCOAtx	0.0188122	3.27358		Transport, peroxisomal
TYMte	0.0187931	3.28302	SLC22A1, SLC22A2, SLC22A3	Transport, extracellular
SUCCtp	0.0187285	3.29245		Transport, peroxisomal
EX_fvs[e]	0.0187114	3.30189		Exchange/demand reaction
UNK3r	0.0187055	3.31132		Methionine and cysteine metabolism
EX_xoltri27[e]	0.0185042	3.32075		Exchange/demand reaction
XOLTRI27te	0.0185042	3.33019		Transport, extracellular
HMR_0582	0.0184651	3.33962	PGS1	Glycerophospholipid metabolism
NAHCO3_HCLt	0.0181239	3.34906	SLC4A8, SLC4A10	Transport, extracellular
r1017	0.0179985	3.35849		Transport, extracellular
4MOPt2im	0.017722	3.36792		Transport, mitochondrial
ECOAH9m	0.0175026	3.37736	ECHS1, HADHA, HADHB	Valine, leucine, and isoleucine metabolism
sink_retinol[c]	0.0172593	3.38679		Exchange/demand reaction
EX_cgly[e]	0.0172284	3.39623		Exchange/demand reaction
r0698	0.0164922	3.40566	ACAA2, HADHB, ACAA1	Bile acid synthesis
ILETAm	0.0157741	3.41509	BCAT2	Valine, leucine, and isoleucine metabolism
EX_nh4[e]	0.0157588	3.42453		Exchange/demand reaction
STRDNCCOAtxc	0.0156445	3.43396	ABCD1	Transport, peroxisomal
RE2675C2	0.0155667	3.4434		Glycosphingolipid metabolism
RE2349C	0.0155258	3.45283	KYAT1	Tryptophan metabolism
r0547	0.0155018	3.46226	ALDH3B1, ALDH3A1, ALDH3B2, ALDH1A3	Phenylalanine metabolism
EX_C04805[e]	0.0152346	3.4717		Exchange/demand reaction
PI3P5K	0.0150923	3.48113	PIP5K1A, PIP5K1C, PIP5K1B	Inositol phosphate metabolism
TMNDNCCOAtx	0.0150158	3.49057		Transport, peroxisomal
EX_chol[e]	0.0148311	3.5		Exchange/demand reaction
VALTAm	0.0147886	3.50943	BCAT2	Valine, leucine, and isoleucine metabolism
VALt5m	0.0147886	3.51887		Transport, mitochondrial
GLYt7_211_r	0.0147187	3.5283	SLC6A9	Transport, extracellular
CE2028t	0.014561	3.53774		Transport, extracellular
RE1266C	0.014561	3.54717		Valine, leucine, and isoleucine metabolism
EX_CE2028[e]	0.014561	3.5566		Exchange/demand reaction
APRGSTRNt1e	0.014492	3.56604	SLC19A1	Transport, extracellular
LSTNM7thc	0.014383	3.57547		Drug metabolism
FAOXC102C101x	0.0140592	3.58491	DECR2	Fatty acid oxidation
LNLNCGCPT1	0.0140588	3.59434	CPT1B, CPT1C, CPT1A	Fatty acid oxidation
HMR_2403	0.0140555	3.60377		Fatty acid synthesis
XOL27OHtm	0.0139135	3.61321		Transport, mitochondrial
r0723	0.0138035	3.62264	HADHA, EHHADH, HADH	Fatty acid oxidation
ACACT5p	0.0138035	3.63208	ACAA1	Fatty acid oxidation
r0661	0.0138035	3.64151	HADHA, EHHADH, ECHS1	Fatty acid oxidation
r1029	0.0134992	3.65094		Transport, extracellular
2M3HBUc	0.0133399	3.66038		Valine, leucine, and isoleucine metabolism
2M3HBUtm	0.0133399	3.67453		Transport, mitochondrial
2M3HBUte	0.0133399	3.67453		Transport, extracellular
EX_2m3hbu[e]	0.0133399	3.68868		Exchange/demand reaction
UDPGNP	0.013302	3.69811		Pentose phosphate pathway
H2O2tp	0.0132658	3.70755		Transport, peroxisomal
RE1916C	0.0132521	3.71698		Tyrosine metabolism
FRDPtcr	0.013198	3.72642		Transport, endoplasmic reticular
3MOBt2im	0.0130754	3.73585		Transport, mitochondrial
LNLCCRNt	0.0130251	3.74528	SLC25A20	Fatty acid oxidation
EX_crn[e]	0.012934	3.75472		Exchange/demand reaction
HC00900t2	0.0129312	3.76415		Transport, extracellular
ACACtx	0.0126122	3.77358		Transport, peroxisomal
HMGLx	0.0126122	3.78302	HMGCL	Cholesterol metabolism
DM_Lkynr[c]	0.0125788	3.79245		Exchange/demand reaction
HMR_2217	0.0125647	3.8066	HSD17B12	Fatty acid synthesis
HMR_2218	0.0125647	3.8066	HACD3, HIGD2A, HACD1, HACD4, HACD2	Fatty acid synthesis
HMR_2215	0.0125647	3.82075	ELOVL5, ELOVL1, ELOVL4, ELOVL3, ELOVL7, ELOVL6, ELOVL2	Fatty acid synthesis
HMR_2219	0.0125647	3.83019	TECR, TECRL	Fatty acid synthesis
r1162	0.0125277	3.83962		Transport, extracellular
FRDPtc	0.0123551	3.84906		Transport, peroxisomal
RAtn3	0.0122896	3.85849		Transport, nuclear
DM_13_cis_retn_n_	0.0122896	3.86792		Exchange/demand reaction
NDPK3m	0.0122366	3.87736	NME4, NME6	Nucleotide interconversion
CDSm	0.0122366	3.88679	CDS1, CDS2	Glycerophospholipid metabolism
EX_tmlys[e]	0.0122015	3.89623		Exchange/demand reaction
TMLYStd	0.0122015	3.90566		Transport, extracellular
DESAT22_1p	0.0120868	3.91509		Fatty acid synthesis
ICDHyp	0.0119242	3.92453	IDH1	Citric acid cycle
GLACter	0.0119052	3.93396		Transport, endoplasmic reticular
UROLACer	0.0119052	3.9434		Vitamin C metabolism
O2tp	0.0118691	3.95283		Transport, peroxisomal
sink_lnlc[c]	0.011851	3.96226		Exchange/demand reaction
HMR_0889	0.0118409	3.9717	B3GNT2, B4GAT1, B3GNT4, B3GNT3	Glycosphingolipid metabolism
HMR_0890	0.0118409	3.98113	B4GALT1, B4GALT2, B4GALT4, B4GALT3	Glycosphingolipid metabolism
HMR_0329	0.0117079	3.99057	ABCA1	Transport, extracellular
EX_M03045[e]	0.011548	4		Exchange/demand reaction
DM_btn[n]	0.0114202	4.00943		Exchange/demand reaction
EX_cit[e]	0.011226	4.01887		Exchange/demand reaction
PI45P3K	0.0111075	4.0283	PIK3CB, PIK3R1, PIK3CD, PIK3R3, PIK3R2, PIK3CA, HCST, PIK3CG, PIK3R5	Inositol phosphate metabolism
HC00319t2	0.0107008	4.03774		Transport, extracellular
HMR_0436	0.010659	4.04717	SLC27A6, FABP3, SLC27A1, CD36, SLC27A3, FABP2, FABP1, FABP7, FABP5, SLC27A4, FABP6, FABP4, FABP12, FABP9	Transport, extracellular
ADRNt	0.01063	4.0566		Transport, extracellular
DKMPPD	0.0105677	4.06604		Arginine and proline metabolism
DM_mi134p[c]	0.0105653	4.07547		Exchange/demand reaction
25HVITD2tin_m	0.0105064	4.08491		Transport, mitochondrial
RADH4	0.0104724	4.09434		Vitamin A metabolism
RAI2	0.0103569	4.10377		Vitamin A metabolism
sink_thmpp[c]	0.0103521	4.11321		Exchange/demand reaction
RAI1	0.0102325	4.12264		Vitamin A metabolism
EX_CE7096[e]	0.0102051	4.13208		Exchange/demand reaction
CE7096te	0.0102051	4.14151	ABCC4, ABCC1	Transport, extracellular
RE3475C	0.0102051	4.15094		Arachidonic acid metabolism
RE1303C	0.0101868	4.16038		Vitamin D metabolism
HMR_9612	0.0101431	4.16981		Transport, extracellular
ACMPGLUthc	0.0101006	4.17925	ABCC3	Drug metabolism
EX_dcsptn1[e]	0.00997336	4.18868		Exchange/demand reaction
EX_lgnc[e]	0.00997213	4.19811		Exchange/demand reaction
PRISTANALtx	0.00996331	4.20755		Transport, peroxisomal
ALDD21	0.00996331	4.21698	ALDH3A2	Fatty acid oxidation
FATP9t	0.00992548	4.22642	SLC27A5, SLC27A2	Transport, extracellular
3MOPt2im	0.00990014	4.23585		Transport, mitochondrial
GTMLTe	0.00987975	4.24528	GGT3P, GGT1	Glutathione metabolism
DCSPTN1t	0.00987208	4.25472		Transport, extracellular
r1696	0.00981853	4.26415	SLC7A6	Transport, extracellular
S3MEACMPhc	0.00969261	4.27358		Drug metabolism
S3MEACMPtev	0.00969261	4.28302		Drug metabolism
EX_s3meacmp[e]	0.00969261	4.29245		Exchange/demand reaction
EX_ach[e]	0.00961036	4.30189		Exchange/demand reaction
EX_oxa[e]	0.00959034	4.31132		Exchange/demand reaction
MLTHFte	0.00957075	4.32075	SLC46A1	Transport, extracellular
PGSr	0.00955989	4.33019	PTGS2, PTGS1	Eicosanoid metabolism
FldAct	0.00954694	4.33962		Miscellaneous
CATm	0.00954022	4.34906	CAT	ROS detoxification
EX_so4[e]	0.00949086	4.35849		Exchange/demand reaction
ORETNF2	0.00947526	4.36792		Vitamin A metabolism
3OHACMPtev	0.00936322	4.37736		Drug metabolism
EX_3ohacmp[e]	0.00936322	4.38679		Exchange/demand reaction
r2117	0.00931517	4.39623	SLC16A1	Transport, extracellular
SCP22x	0.00925724	4.40566	SCP2	Transport, peroxisomal
DMNONCOACRNCPT1	0.00925724	4.41509		Fatty acid oxidation
BALAPAT1tc2	0.0092386	4.42453		Transport, extracellular
EX_c51crn[e]	0.00922988	4.43396		Exchange/demand reaction
C51CPT1	0.00922988	4.4434	CPT1A, CPT1B, CPT1C	Fatty acid oxidation
TIGCRNe	0.00922988	4.45283		Fatty acid oxidation
2MB2COAc	0.00922988	4.46226	DBI	Fatty acid oxidation
NKCC2t	0.00916041	4.4717	SLC12A1, SLC12A2	Transport, extracellular
RADH3	0.00915413	4.48113		Vitamin A metabolism
r2081	0.00902588	4.49057	SLC16A1	Transport, extracellular
RE3073X	0.00896509	4.5		Fatty acid oxidation
4TMEABUTNt2	0.00894083	4.50943		Transport, extracellular
HMR_6549	0.00883977	4.51887	INPP4A, INPP4B	Inositol phosphate metabolism
SPRMS	0.00870654	4.5283	SMS, SRM	Urea cycle
XOL27OHtmc	0.00868618	4.53774		Transport, mitochondrial
FACOAL2251	0.00867678	4.54717	ACSL1	Fatty acid oxidation
DOCOSACTDe	0.00866548	4.5566		Fatty acid oxidation
25HVITD3c	0.00864447	4.56604	CYP27B1	Vitamin D metabolism
EX_docosac[e]	0.00864244	4.57547		Exchange/demand reaction
r2095	0.0085602	4.58491	SLC16A1	Transport, extracellular
DKMPPD3	0.008509	4.59434		Methionine and cysteine metabolism
DKMPPD2	0.008509	4.60377		Methionine and cysteine metabolism
CAt7r	0.0084954	4.61321	SLC8A3, SLC8A1, SLC8A2	Transport, extracellular
5MTHFt2le	0.00849234	4.62264		Transport, extracellular
r2120	0.00848371	4.63208	SLC16A1	Transport, extracellular
MLTHFte2	0.00842605	4.64151	SLC19A1	Transport, extracellular
HMR_0328	0.00837412	4.65094	ACOT7, ACOT2, BAAT, ACOT4, ACOT1, ACOT6, LOC344967	Fatty acid oxidation
NCNt	0.00827741	4.66038	SLC24A1, SLC24A2	Transport, extracellular
MI14P4P	0.00821714	4.66981		Inositol phosphate metabolism
NRVNCCOAtx	0.0081785	4.67925		Transport, peroxisomal
r2116	0.00805994	4.68868	SLC16A1	Transport, extracellular
CO2tp	0.00797807	4.69811		Transport, peroxisomal
FAOXC2442246x	0.00796314	4.70755	ACOX1, HSD17B4, ACAA1, EHHADH	Fatty acid oxidation
SPHGNtg	0.00787573	4.71698		Transport, golgi apparatus
DHCRMtg	0.00787573	4.72642		Transport, golgi apparatus
ACER22g	0.00787573	4.73585	ACER2, ACER3	Sphingolipid metabolism
FAS180	0.00768489	4.74528		Fatty acid synthesis
r1148	0.00750759	4.75472		Transport, peroxisomal
FAOXC15NADPx	0.00747819	4.76415	HACL1, ALDH3A2	Fatty acid oxidation
r0084	0.00745674	4.77358	IDH1, IDH2	Miscellaneous
r0424	0.00745674	4.78302	IDH1, IDH2	Miscellaneous
TXA2tr	0.00743428	4.79245		Transport, endoplasmic reticular
EX_lnlc[e]	0.00722767	4.80189		Exchange/demand reaction
RETNtr	0.0071885	4.81132		Transport, endoplasmic reticular
HMR_5387	0.00716521	4.82075	ENOPH1	Methionine and cysteine metabolism
HMR_5389	0.00716521	4.83019	ADI1	Methionine and cysteine metabolism
EX_dopa[e]	0.00703163	4.83962		Exchange/demand reaction
EX_asp_L[e]	0.00698731	4.84906		Exchange/demand reaction
C04805td	0.00696499	4.85849		Transport, extracellular
FAS120COA	0.00693752	4.86792	FASN, ELOVL6, ELOVL5, ELOVL2	Fatty acid synthesis
3HBCOAHLm	0.00692117	4.87736		Valine, leucine, and isoleucine metabolism
ECOAH12m	0.00692117	4.88679	ECHS1, HADHA, HADHB	Valine, leucine, and isoleucine metabolism
r0779	0.0069205	4.89623	HIBCH	Miscellaneous
r0669	0.0069205	4.90566	HADHA, EHHADH, ECHS1	Valine, leucine, and isoleucine metabolism
C226COAtx	0.00690051	4.91509		Transport, peroxisomal
EX_din[e]	0.00689496	4.92453		Exchange/demand reaction
UDPG1P	0.00674068	4.93396		Pentose phosphate pathway
GUR1PP	0.00674068	4.9434		Pentose phosphate pathway
APRGSTRNABCt	0.00665567	4.95283		Transport, extracellular
EX_tetpent6[e]	0.00663609	4.96226		Exchange/demand reaction
r1756	0.00658123	4.9717	SLC7A6	Transport, extracellular
LEUTAm	0.00652208	4.98113	BCAT2	Valine, leucine, and isoleucine metabolism
r1907	0.00643819	4.99057	SLC7A6	Transport, extracellular
r0812	0.00640747	5	SLC25A17	Purine catabolism
r1681	0.00640429	5.00943	SLC7A6	Transport, extracellular
r1801	0.00639957	5.01887	SLC7A6	Transport, extracellular
DHCRMter	0.00638902	5.0283		Transport, endoplasmic reticular
ACER12r	0.00638902	5.03774	ACER1, ACER3	Exchange/demand reaction
r1862	0.00634128	5.04717	SLC7A6	Transport, extracellular
TETPENT6t	0.00626545	5.0566		Transport, extracellular
r1726	0.00626054	5.06604	SLC7A6	Transport, extracellular
r1877	0.00623451	5.07547	SLC7A6	Transport, extracellular
r1711	0.00621103	5.08491	SLC7A6	Transport, extracellular
r1741	0.00616609	5.09434	SLC7A6	Transport, extracellular
SRTNt6_2_r	0.00609528	5.10377	SLC6A4	Transport, extracellular
FACOAL224	0.00608879	5.11321	ACSL1	Fatty acid oxidation
sink_c226coa[c]	0.00608258	5.12264		Exchange/demand reaction
r1771	0.00607275	5.13208	SLC7A6	Transport, extracellular
FAOXC10C8m	0.0060633	5.14151	ACADM, ECHS1, HADH, ACAA2	Fatty acid oxidation
RAI3	0.00604414	5.15094	GSTM1	Vitamin A metabolism
r1847	0.00601069	5.16038	SLC7A6	Transport, extracellular
r0758	0.00600827	5.16981	ALDH3A2, ALDH2, ALDH1B1, ALDH9A1, ALDH7A1	Tryptophan metabolism
KYN	0.00598456	5.17925	KYNU	Tryptophan metabolism
EX_gly[e]	0.00597607	5.18868		Exchange/demand reaction
r1816	0.00586039	5.19811	SLC7A6	Transport, extracellular
HMR_9678	0.00573445	5.20755		Transport, peroxisomal
PTE2x	0.00571035	5.21698	ACOT2, ACOT8, ACOT4	Fatty acid oxidation
Htx	0.00567515	5.22642		Transport, peroxisomal
DM_CE5026[c]	0.00566938	5.23585		Exchange/demand reaction
FAS80COA_L	0.00560819	5.24528	FASN	Fatty acid synthesis
ABUTt2r	0.00559313	5.25472	SLC36A1	Transport, extracellular
BTNtn	0.00557385	5.26415		Transport, nuclear
TMDOATPtsc	0.00557062	5.27358		Drug metabolism
HMR_4938	0.00552767	5.28302	SLC13A3	Transport, extracellular
r1786	0.00551619	5.29245	SLC7A6	Transport, extracellular
r1892	0.00551232	5.30189	SLC7A6	Transport, extracellular
RE2122C	0.00545899	5.31132		Tyrosine metabolism
HMR_2395	0.00545861	5.32075	ELOVL5, ELOVL1, ELOVL4, ELOVL3, ELOVL7, ELOVL6, ELOVL2	Fatty acid synthesis
RE3154C	0.00545861	5.33019		Fatty acid oxidation
GTHPm	0.00545186	5.33962	PRDX3, GPX4, GPX1	Glutathione metabolism
HMR_0362	0.00542203	5.34906	ACOT7, ACOT2, BAAT, ACOT4, ACOT1, ACOT6, LOC344967	Fatty acid oxidation
r2102	0.00541354	5.35849	SLC16A1	Transport, extracellular
CRNtx	0.00540323	5.36792		Transport, peroxisomal
r0560	0.00534932	5.37736	ACADS	Valine, leucine, and isoleucine metabolism
ACALDtx	0.00534453	5.38679		Transport, peroxisomal
CAT2p	0.00534453	5.39623	CAT	Glycolysis/gluconeogenesis
ETOHtx	0.00534453	5.40566		Transport, peroxisomal
EX_succ[e]	0.00534183	5.41509		Exchange/demand reaction
MI14PP	0.00532277	5.42453	INPP1	Inositol phosphate metabolism
MI4PP	0.00532277	5.43396	IMPA1, IMPA2	Inositol phosphate metabolism
FAOXC2251836x	0.00528677	5.4434	HSD17B4, ACAA1, ACOX1, EHHADH	Fatty acid oxidation
FAOXC141C121m	0.00527661	5.45283	ACADVL, HADHA, HADHB	Fatty acid oxidation
FAOXC121C101m	0.00527661	5.46226	ACADM, ECHS1, HADH, ACAA2	Fatty acid oxidation
r1566	0.00525399	5.4717	SLC7A5	Transport, extracellular
EX_gthox[e]	0.00519379	5.48113		Exchange/demand reaction
SPH1Pte	0.00519039	5.49057		Transport, extracellular
EX_sph1p[e]	0.00519039	5.5		Exchange/demand reaction
ALAt4	0.00513905	5.50943	SLC38A2, SLC7A2, SLC6A14, SLC7A1, SLC38A1, SLC38A4, SLC7A3, SLC6A19, CLTRN, ACE2	Transport, extracellular
sink_tmndnccoa[c]	0.00510701	5.51887		Exchange/demand reaction
HMR_2457	0.00503566	5.5283	CYP3A43, CYP2D6, CYP3A5, CYP2C18, CYP2E1, CYP2J2, CYP19A1, CYP1B1, CYP2C9, CYP2C8, CYP1A1, CYP1A2, CYP4B1, CYP2U1, CYP3A4, CYP3A7, CYP2C19, CYP2S1, CYP4F11, CYP4Z1, CYP4F12, CYP4X1, CYP4F8, CYP2B6, CYP2F1, CYP2A13, CYP2A7, CYP2A6	Linoleate metabolism
r1687	0.00500367	5.53774	SLC7A6	Transport, extracellular
EX_CE2172[e]	0.00499126	5.54717		Exchange/demand reaction
RE2130C	0.00499126	5.5566		Tyrosine metabolism
CE2172t	0.00499126	5.56604		Transport, extracellular
r0636	0.00498888	5.57547	CROT	Fatty acid oxidation
r2434	0.00498888	5.58491	SLC25A20	Transport, mitochondrial
DM_sprm_c_	0.00490303	5.59434		Exchange/demand reaction
C04805ATP	0.00487824	5.60377		Transport, extracellular
FAOXC226205x	0.00483891	5.61321	HSD17B4, ACAA1, ACOX1, EHHADH	Fatty acid oxidation
CHSTEROLt3	0.00482005	5.62264		Transport, mitochondrial
GLXO1	0.00480802	5.63208	LDHA, UEVLD, LDHB, LDHD, LDHAL6B, LDHAL6A, LDHC	Glyoxylate and dicarboxylate metabolism
SPHK22n	0.00474666	5.64151	SPHK2	Sphingolipid metabolism
SPHGNtn	0.00474666	5.65094		Transport, nuclear
DM_sph1p[n]	0.00474666	5.66038		Exchange/demand reaction
FUCASEly	0.0047461	5.66981	FUCA1	N-glycan degradation
S2L2FN2M2MASNtly	0.0047461	5.67925		Transport, lysosomal
r0308	0.00468379	5.68868	ACOT7, ACOT2, PPT1, ACOT4, ACOT1, PPT2	Fatty acid oxidation
DMNONCRNt	0.00465792	5.69811		Fatty acid oxidation
UDPGLCAtg	0.00461963	5.70755		Transport, golgi apparatus
GALTg	0.00461956	5.71698	B4GALT7	Chondroitin synthesis
XYLTer	0.00461956	5.72642	XYLT1, XYLT2	Chondroitin synthesis
XSERtg	0.00461956	5.73585		Transport, golgi apparatus
GALT2g	0.00461956	5.74528	B3GALT6	Chondroitin synthesis
GLCATg	0.00461956	5.75472	B3GAT1, B3GAT2, B3GAT3	Chondroitin synthesis
r0463	0.0045926	5.76415	HMGCS1	Cholesterol metabolism
FACOAL2252	0.00454952	5.77358	ACSL1	Fatty acid oxidation
AMACRp	0.00454177	5.78302	AMACR	Bile acid synthesis
ACOX2x	0.00454177	5.79245	ACOX2	Bile acid synthesis
EX_mvlac[e]	0.00450405	5.80189		Exchange/demand reaction
MVLACte	0.00450405	5.81132		Transport, extracellular
MVLACc	0.00450405	5.82075		Cholesterol metabolism
RE3568C	0.00446309	5.83019		Eicosanoid metabolism
FAS180COA	0.00442894	5.83962	FASN, ELOVL6, ELOVL5, ELOVL2	Fatty acid synthesis
EX_sulpacmp[e]	0.00435338	5.84906		Exchange/demand reaction
ACMPShc	0.00435338	5.85849	SULT1A1	Drug metabolism
SULPACMPtev	0.00435338	5.86792	ABCC3, ABCC4	Drug metabolism
CE2537ABCt	0.00432405	5.87736	SLC27A1, SLC27A2, SLC27A3, SLC27A4, SLC27A5, SLC27A6	Transport, extracellular
FAOXC2452253x	0.00432091	5.88679	HSD17B4, ACAA1, ACOX1, EHHADH	Fatty acid oxidation
HDD2COAtx	0.00431975	5.89623		Transport, peroxisomal
FAS140COA	0.00425813	5.90566	FASN, ELOVL6, ELOVL5, ELOVL2	Fatty acid synthesis
FAOXC2242046x	0.00422204	5.91509	HSD17B4, ACAA1, ACOX1, EHHADH	Fatty acid oxidation
EX_C14826[e]	0.00421493	5.92453		Exchange/demand reaction
r2018	0.00421172	5.93396	SLC7A9	Transport, extracellular
RE0578C	0.00420579	5.9434	ACOT6, ACOT1, BAAT	Fatty acid synthesis
LNLCt	0.00420557	5.95283	SLC27A5	Transport, extracellular
INOSTO	0.00407941	5.96226	MIOX	Inositol phosphate metabolism
UDPGALtg	0.00407409	5.9717	SLC35A2	Transport, golgi apparatus
GNCORE2te	0.00406875	5.98113		Transport, extracellular
EX_gncore2[e]	0.00406875	5.99057		Exchange/demand reaction
GNCORE2t	0.00406875	6		Transport, golgi apparatus
EX_biocyt[e]	0.00399979	6.00943		Exchange/demand reaction
BTNDe	0.00399979	6.01887	BTD	Biotin metabolism
RE1898C	0.0039809	6.0283		Urea cycle
RE0691C	0.0039809	6.03774		Urea cycle
RE1897C	0.0039809	6.04717		Urea cycle
r1691	0.00396728	6.0566	SLC7A6	Transport, extracellular
r1690	0.0039596	6.06604	SLC7A6	Transport, extracellular
RE3525R	0.00394454	6.07547		Arachidonic acid metabolism
HMR_0966	0.00394454	6.08491		Transport, endoplasmic reticular
HMR_0859	0.00392332	6.09434	B3GNT5	Glycosphingolipid metabolism
r1700	0.00389146	6.10377	SLC7A6	Transport, extracellular
FVStep	0.00388591	6.11321		Drug metabolism
r1693	0.00385882	6.12264	SLC7A6	Transport, extracellular
C161CPT12	0.00385554	6.13208	CPT1C, CPT1B, CPT1A	Fatty acid oxidation
NCAMUP	0.00385322	6.14151		Transport, extracellular
ALAASNNaEx	0.00385247	6.15094	SLC1A5	Transport, extracellular
ALAGLNNaEx	0.00385233	6.16038	SLC1A5	Transport, extracellular
EX_ptrc[e]	0.00380262	6.16981		Exchange/demand reaction
ORNDC	0.00378975	6.17925	ODC1	Urea cycle
DLNLCGCPT1	0.00377423	6.18868	CPT1B, CPT1C, CPT1A	Fatty acid oxidation
r1698	0.00375804	6.19811	SLC7A6	Transport, extracellular
ATPtg	0.00374414	6.20755		Transport, golgi apparatus
PIK5	0.00371201	6.21698	PIP5K1A, PIP5K1C, PIP5K1B	Inositol phosphate metabolism
3HPVSCOAhc	0.00368613	6.22642		Drug metabolism
3HPVSTEThc	0.0036861	6.23585		Drug metabolism
EX_3hpvstet[e]	0.00368608	6.24528		Exchange/demand reaction
C06439t	0.00365858	6.25472		Transport, extracellular
r1695	0.00365122	6.26415	SLC7A6	Transport, extracellular
r1692	0.00364373	6.27358	SLC7A6	Transport, extracellular
HMR_5996	0.00364197	6.28302	SLC7A6, SLC13A3	Transport, extracellular
HMR_2537	0.00364147	6.29245	TECR, TECRL	Fatty acid synthesis
HMR_2533	0.00364147	6.3066	HSD17B12	Fatty acid synthesis
HMR_2535	0.00364147	6.3066	HACD3, HIGD2A, HACD1, HACD4, HACD2	Fatty acid synthesis
HMR_2530	0.00364147	6.32075	ELOVL5, ELOVL1, ELOVL4, ELOVL3, ELOVL7, ELOVL6, ELOVL2	Fatty acid synthesis
sink_gly[c]	0.00363736	6.33019		Exchange/demand reaction
r1523	0.00361032	6.33962	ABCA1	Transport, extracellular
EX_3hpvs[e]	0.00360464	6.34906		Exchange/demand reaction
GLYGLYCNc	0.00359351	6.35849	CNDP1, CNDP2	Transport, extracellular
LYSt4	0.00357699	6.36792	SLC6A14, SLC22A5	Transport, extracellular
r2002	0.00353904	6.37736	SLC7A9	Transport, extracellular
HMR_0437	0.00353376	6.38679	ACSL4, ACSBG1, ACSL3, ACSBG2, SLC27A2, ACSL1, ACSL6, ACSL5	Fatty acid synthesis
r1754	0.00352163	6.39623	SLC7A6	Transport, extracellular
O2tn	0.00349427	6.40566		Transport, nuclear
UGALNACtg	0.00347742	6.41509	SLC35A2	Transport, golgi apparatus
HISt4	0.00347369	6.42453	SLC6A14, SLC38A2	Transport, extracellular
ORETNtn2	0.00346823	6.43396		Transport, nuclear
DM_13_cis_oretn_n_	0.00346823	6.4434		Exchange/demand reaction
r1905	0.0034441	6.45283	SLC7A6	Transport, extracellular
r1701	0.00342737	6.46226	SLC7A6	Transport, extracellular
ACNACNGAL14ACGLCGALGLUSIDEte	0.00337543	6.4717		Transport, extracellular
EX_acnacngal14acglcgalgluside_hs[e]	0.00337543	6.48113		Exchange/demand reaction
sink_retfa[c]	0.0033563	6.49057		Exchange/demand reaction
FACOAL245_1	0.00335084	6.5	ACSL1	Fatty acid oxidation
r0881	0.00333835	6.50943		Transport, extracellular
25HVITD3tin_m	0.00333083	6.51887		Transport, mitochondrial
r2034	0.00332755	6.5283	SLC7A9	Transport, extracellular
r2066	0.00331586	6.53774	SLC7A9	Transport, extracellular
HAS1	0.00331509	6.54717	HAS3, HAS1, HAS2	Hyaluronan metabolism
ADRNCRNt	0.00331037	6.5566	SLC25A20	Fatty acid oxidation
RAI4	0.00329674	6.56604		Vitamin A metabolism
r1860	0.00329503	6.57547	SLC7A6	Transport, extracellular
EX_strdnc[e]	0.00325303	6.58491		Exchange/demand reaction
GLNCYSNaEx	0.00323401	6.59434	SLC1A5	Transport, extracellular
HAS2	0.00322335	6.60377	HAS3, HAS1, HAS2	Hyaluronan metabolism
HMR_0410	0.00318742	6.61321	ACOT7, ACOT2, BAAT, ACOT4, ACOT1, ACOT6, LOC344967	Fatty acid oxidation
HMR_0875	0.00318648	6.62264	B4GALT1, B4GALT2, B4GALT4, B4GALT3	Glycosphingolipid metabolism
r1739	0.00316962	6.63208	SLC7A6	Transport, extracellular
ASNCYSNaEx	0.00313969	6.64151	SLC1A5	Transport, extracellular
EX_lnlncg[e]	0.00312782	6.65094		Exchange/demand reaction
3HPVSTETtev	0.00309786	6.66038		Drug metabolism
HMR_0877	0.00308691	6.66981	ST8SIA1	Glycosphingolipid metabolism
LKYNRtr	0.00308685	6.67925	SLC43A1, SLC43A2	Transport, extracellular
RE2655R	0.00308211	6.68868		Vitamin A metabolism
HMR_2041	0.00308006	6.69811	HSD17B6, HSD17B2, HSD17B7P2, HSD17B1, HSD17B8, HSD17B7, HSD17B12, HSD17B11	Steroid metabolism
HIBDm	0.00307878	6.70755	HIBADH	Valine, leucine, and isoleucine metabolism
EX_cala[e]	0.00307729	6.71698		Exchange/demand reaction
r1769	0.00307445	6.72642	SLC7A6	Transport, extracellular
sink_tmndnc[c]	0.00305876	6.73585		Exchange/demand reaction
r1784	0.00304368	6.74528	SLC7A6	Transport, extracellular
r0672	0.00299585	6.75472	HSD3B7	Bile acid synthesis
RADH2	0.00299056	6.76415		Vitamin A metabolism
FAS100COA	0.0029329	6.77358	FASN, ELOVL6, ELOVL5, ELOVL2	Fatty acid synthesis
r1815	0.00291668	6.78302	SLC7A6	Transport, extracellular
r2050	0.00290981	6.79245	SLC7A9	Transport, extracellular
4HOXPACDOX_NADP_	0.00289333	6.80189	ALDH3B2, ALDH1A3, ALDH3B1, ALDH3A1	Tyrosine metabolism
ADK1	0.00288614	6.81132	AK7, AK1, AK5, AK2	Nucleotide interconversion
CE1243ATP	0.00282564	6.82075		Transport, extracellular
T4HCINNMte	0.00281861	6.83019	SLC22A11	Transport, extracellular
EX_T4hcinnm[e]	0.00281861	6.83962		Exchange/demand reaction
r1890	0.00281191	6.84906	SLC7A6	Transport, extracellular
THMATPe	0.00279793	6.85849		Transport, extracellular
HMR_0402	0.0027951	6.86792	ACOT7, ACOT2, BAAT, ACOT4, ACOT1, ACOT6, LOC344967	Fatty acid oxidation
CE5026t	0.00272451	6.87736	RALBP1, ABCC1	Transport, extracellular
r2497	0.00269203	6.88679	ABCD1	Transport, peroxisomal
r0068	0.00258982	6.90094	ACSS2, ACSS1	Miscellaneous
r0097	0.00258982	6.90094	ACSS2, ACSS1	Miscellaneous
NaKt	0.0025891	6.91509	ATP1B1, ATP1A3, ATP1A2, ATP1B4, ATP1B3, ATP1A1, ATP1A4, ATP1B2	Transport, extracellular
PROSTGE1t3	0.00258231	6.92453	ABCC4	Transport, extracellular
PA_HStm	0.00247322	6.93396		Transport, mitochondrial
sink_thmtp[c]	0.00245662	6.9434		Exchange/demand reaction
A4GALTg	0.00241739	6.95283	A4GALT	Sphingolipid metabolism
SRTNtu	0.00236434	6.96226	SLC22A1, SLC22A2	Transport, extracellular
DACGST	0.00233209	6.9717	GSTM2	Tyrosine metabolism
EX_M00008[e]	0.00232905	6.98113		Exchange/demand reaction
r0997	0.00230488	6.99057	CROT	Transport, peroxisomal
r0637	0.00230488	7	CROT	Fatty acid oxidation
EX_ac[e]	0.00230376	7.00943		Exchange/demand reaction
ACS	0.00228528	7.01887	AACS, ACSS2	Glycolysis/gluconeogenesis
C14771UPKt	0.00227815	7.0283		Transport, extracellular
EX_thmmp[e]	0.00220991	7.03774		Exchange/demand reaction
GMPtg	0.00212459	7.04717		Transport, golgi apparatus
THBPTt	0.00212205	7.0566		Transport, extracellular
EX_thbpt[e]	0.00212205	7.06604		Exchange/demand reaction
HMR_6511	0.00211238	7.07547	BLVRB	Vitamin B2 metabolism
r1747	0.00211109	7.08491	SLC7A6	Transport, extracellular
r1517	0.0021099	7.09434	ABCA1	Transport, extracellular
PNTOt5le	0.00207062	7.10377	SLC5A6	Transport, extracellular
SELMETHte	0.00206318	7.11792	SLC38A1, SLC6A14, SLC38A2, SLC22A5, SLC6A19, CLTRN, ACE2	Transport, extracellular
SELMETHt2e	0.00206318	7.11792		Transport, extracellular
SLCBK1	0.00204773	7.13208	SPHK2, SPHK1	Sphingolipid metabolism
MTHFD2	0.00195244	7.14151	MTHFD2P1, MTHFD2L, MTHFD2	Folate metabolism
ANDRSTNDNte	0.00193421	7.15094	ABCB1	Transport, extracellular
EX_andrstndn[e]	0.00193421	7.16038		Exchange/demand reaction
r1897	0.00192867	7.16981	SLC7A6	Transport, extracellular
FACOAL260	0.00191648	7.17925	ACSL1	Fatty acid oxidation
TMNDNCCPT1	0.00191175	7.18868	CPT1B, CPT1C, CPT1A	Fatty acid oxidation
r1852	0.00189314	7.19811	SLC7A6	Transport, extracellular
CLPNDCRNt	0.00187993	7.20755	SLC25A20	Fatty acid oxidation
HMGCOAtm	0.00187797	7.21698		Transport, mitochondrial
ALOX52	0.00187779	7.22642	ALOX5	Eicosanoid metabolism
r1702	0.00187467	7.23585	SLC7A6	Transport, extracellular
r1717	0.00187371	7.24528	SLC7A6	Transport, extracellular
LNLNCGCRNt	0.00185555	7.25472	SLC25A20	Fatty acid oxidation
LEUKTRB4tr	0.0018435	7.26415		Transport, endoplasmic reticular
r1867	0.00183285	7.27358	SLC7A6	Transport, extracellular
r1837	0.00182729	7.28302	SLC7A6	Transport, extracellular
PRISTtx	0.0018261	7.29245		Transport, peroxisomal
EX_trptyrtyr[e]	0.00179411	7.30189		Exchange/demand reaction
TRPTYRTYRr	0.00179411	7.31132		Peptide metabolism
TRPTYRTYRt	0.00179411	7.32075	SLC15A1, SLC15A2	Transport, extracellular
CYSt4	0.00178847	7.33019	SLC6A14, SLC38A2, SLC6A19, CLTRN, ACE2	Transport, extracellular
PEROXx	0.00177795	7.33962	HSD17B4, ACOX3, ACAA1, EHHADH	Fatty acid oxidation
sink_9_cis_retfa[c]	0.00176548	7.34906		Exchange/demand reaction
12HPETUPKt	0.00176243	7.35849		Transport, extracellular
GLYt4	0.00172392	7.36792	SLC38A1, SLC6A14, SLC38A2, SLC38A4, SLC6A19, CLTRN, ACE2	Transport, extracellular
r2503	0.00171647	7.37736	ABCD1	Transport, peroxisomal
r1777	0.00170367	7.38679	SLC7A6	Transport, extracellular
GLUt6	0.00170112	7.39623	SLC1A6, SLC1A1, SLC1A3, SLC1A2, SLC1A7	Transport, extracellular
T4HCINNMtm	0.00169107	7.40566		Transport, mitochondrial
GLNt4	0.00167595	7.41509	SLC38A1, SLC6A14, SLC38A2, SLC38A4, SLC6A19, CLTRN, ACE2	Transport, extracellular
r1292	0.00167471	7.42453		Transport, peroxisomal
r1807	0.00166704	7.43396	SLC7A6	Transport, extracellular
r1732	0.00164843	7.4434	SLC7A6	Transport, extracellular
THRt4	0.00164493	7.45283	SLC6A14, SLC38A1, SLC38A2, SLC6A19, CLTRN, ACE2	Transport, extracellular
3HPVSTETteb	0.00163736	7.46226	ABCC2, ABCG2, ABCB11	Drug metabolism
r1920	0.00163488	7.4717	SLC7A6	Transport, extracellular
C14770UPKt	0.00162624	7.48113		Transport, extracellular
STRDNCt	0.00162007	7.49057		Transport, extracellular
r1762	0.00158556	7.5	SLC7A6	Transport, extracellular
sink_11_cis_retfa[c]	0.00155621	7.50943		Exchange/demand reaction
r1520	0.00155576	7.51887	ABCA1	Transport, extracellular
ASNt4	0.00153976	7.5283	SLC38A1, SLC6A14, SLC38A2, SLC38A4, SLC6A19, CLTRN, ACE2	Transport, extracellular
SERt4	0.00153003	7.53774	SLC38A1, SLC6A14, SLC38A2, SLC38A4, SLC6A19, CLTRN, ACE2	Transport, extracellular
FAOXC6C4x	0.00152348	7.54717	ACOX1, EHHADH, HSD17B4, ACAA1	Fatty acid oxidation
HMR_0428	0.00152122	7.5566	SLC27A6, FABP3, SLC27A1, CD36, SLC27A3, FABP2, FABP1, FABP7, FABP5, SLC27A4, FABP6, FABP4, FABP12, FABP9	Transport, extracellular
METt4	0.00151796	7.56604	SLC38A1, SLC6A14, SLC38A2, SLC22A5, SLC6A19, CLTRN, ACE2	Transport, extracellular
r1007	0.00150332	7.57547		Transport, peroxisomal
r0441	0.00150332	7.58491	CPT1A, CPT2	Fatty acid oxidation
sink_lnlccoa[c]	0.00148159	7.59434		Exchange/demand reaction
DM_btn[m]	0.0014729	7.60377		Exchange/demand reaction
BTNt2m	0.00147229	7.61321	SLC16A1	Transport, mitochondrial
LEUGLYPEPT1tc	0.00146247	7.62264	SLC15A1	Transport, extracellular
LEUGLYHYc	0.00146247	7.63208		Transport, extracellular
EX_leugly[e]	0.00146247	7.64151		Exchange/demand reaction
r1750	0.00142544	7.65094	SLC7A6	Transport, extracellular
HMR_9607	0.00142199	7.66038	SLC5A6	Transport, extracellular
r1679	0.00141889	7.66981	SLC7A6	Transport, extracellular
r1855	0.00141737	7.67925	SLC7A6	Transport, extracellular
HMR_0253	0.00140773	7.68868	ABCA1	Transport, extracellular
EX_txb2[e]	0.00137205	7.69811		Exchange/demand reaction
TXB2t	0.00137205	7.70755		Transport, extracellular
H2Otp	0.00136218	7.71698		Transport, peroxisomal
r1882	0.00131855	7.72642	SLC7A6	Transport, extracellular
MTHFCm	0.00131687	7.73585	MTHFD1L, MTHFD2	Folate metabolism
EX_retn[e]	0.00130924	7.74528		Exchange/demand reaction
r0028	0.001308	7.75472	ENTPD1, ENTPD3, ENTPD8	Purine catabolism
r0743	0.00130211	7.76415	HSD17B4	Bile acid synthesis
r1753	0.0012816	7.77358	SLC7A6	Transport, extracellular
GALNACT1g	0.00127229	7.78302	CSGALNACT1, CSGALNACT2	Chondroitin synthesis
r1760	0.00125881	7.79245	SLC7A6	Transport, extracellular
CE2705t	0.0012298	7.80189	SLC29A2, SLC29A1	Transport, extracellular
EX_CE2705[e]	0.0012298	7.81132		Exchange/demand reaction
GLNSERNaEx	0.00122757	7.82075	SLC1A5	Transport, extracellular
C14826ATP	0.00122551	7.83019		Transport, extracellular
HMR_0182	0.00122237	7.83962		Transport, mitochondrial
PHEt4	0.00121472	7.84906	SLC38A2, SLC7A3, SLC6A14, SLC7A2, SLC38A1, SLC7A1, SLC38A4, SLC6A19, CLTRN, ACE2	Transport, extracellular
GALGALGALTHCRMte	0.00121342	7.85849		Transport, extracellular
B3GNT32g	0.00121342	7.86792	B3GNT3	Sphingolipid metabolism
EX_galgalgalthcrm_hs[e]	0.00121342	7.87736		Exchange/demand reaction
B3GNT31g	0.00121342	7.88679	B3GNT3	Sphingolipid metabolism
B3GNT33g	0.00121342	7.89623	B3GNT3	Sphingolipid metabolism
GALGALGALTHCRMtg	0.00121342	7.90566		Transport, golgi apparatus
r1859	0.00120973	7.91509	SLC7A6	Transport, extracellular
RE3079X	0.00120608	7.92453	SLC27A2	Fatty acid oxidation
HOMt4	0.00120155	7.93396	SLC7A1, SLC7A3, SLC7A2	Transport, extracellular
LEUt4	0.00120077	7.9434	SLC38A1, SLC7A3, SLC3A2, SLC7A2, SLC7A1, SLC6A14, SLC38A4, SLC6A19, CLTRN, ACE2	Transport, extracellular
HMR_0586	0.00118751	7.95283	CRLS1	Glycerophospholipid metabolism
HMR_0587	0.00118751	7.96226		Transport, mitochondrial
r1757	0.00115374	7.9717	SLC7A6	Transport, extracellular
r1652	0.00114185	7.98113	SLC7A5	Transport, extracellular
CYSGLYPTASEe_1	0.00112725	7.99057		Tyrosine metabolism
AGPAT4	0.00112251	8		Glycerophospholipid metabolism
r1900	0.00111932	8.00943	SLC7A6	Transport, extracellular
ADMDC	0.00111519	8.01887	AMD1	Arginine and proline metabolism
r1908	0.00111438	8.0283	SLC7A6	Transport, extracellular
RE3556C	0.00111392	8.03774		Eicosanoid metabolism
TAUPAT1c	0.0011099	8.04717	SLC36A1	Transport, extracellular
PAIL45P_HStn	0.00110089	8.0566		Transport, nuclear
r1902	0.00109363	8.06604	SLC7A6	Transport, extracellular
DM_T_antigen_g_	0.00109264	8.07547		Exchange/demand reaction
r1759	0.00108782	8.08491	SLC7A6	Transport, extracellular
r1910	0.00108645	8.09434	SLC7A6	Transport, extracellular
EX_glyleu[e]	0.00108323	8.10377		Exchange/demand reaction
GLYLEUPEPT1tc	0.00108323	8.11321	SLC15A1	Transport, extracellular
r2370	0.00107889	8.12264	SLC23A1	Transport, extracellular
LSTNtu	0.00107495	8.13208	ABCB1	Drug metabolism
r1921	0.00105021	8.14151	SLC7A6	Transport, extracellular
r1749	0.00103519	8.15094	SLC7A6	Transport, extracellular
GLNTHRNaEx	0.00103394	8.16038	SLC1A5	Transport, extracellular
5AOPt	0.00102999	8.16981		Transport, extracellular
r1899	0.00101302	8.17925	SLC7A6	Transport, extracellular
EX_5aop[e]	0.00101239	8.18868		Exchange/demand reaction
r1745	0.0010093	8.19811	SLC7A6	Transport, extracellular
r1917	0.00100779	8.20755	SLC7A6	Transport, extracellular
r2016	0.0009958	8.21698	SLC7A9	Transport, extracellular
r1864	0.000993041	8.22642	SLC7A6	Transport, extracellular
r1911	0.000975899	8.23585	SLC7A6	Transport, extracellular
DADA	0.000974631	8.24528	ADA	Nucleotide interconversion
sink_34dhpac[c]	0.000968852	8.25472		Exchange/demand reaction
r1904	0.000968493	8.26415	SLC7A6	Transport, extracellular
r1674	0.000964226	8.27358	SLC7A6	Transport, extracellular
XOL7AONEATP	0.000957773	8.28302	ABCB11, ABCC3, ABCC11	Transport, extracellular
r1751	0.000950691	8.29245	SLC7A6	Transport, extracellular
r1723	0.000942526	8.30189	SLC7A6	Transport, extracellular
RETH2	0.000941988	8.31132		Vitamin A metabolism
r1865	0.000938296	8.32075	SLC7A6	Transport, extracellular
HMR_6834	0.000936257	8.33019	DIO2, DIO1	Phenylalanine metabolism
HMR_6826	0.000936257	8.33962	DIO3, DIO2, DIO1	Phenylalanine metabolism
5CYSDOPAt	0.000934191	8.34906		Transport, extracellular
EX_5cysdopa[e]	0.000934191	8.35849		Exchange/demand reaction
r1738	0.000924711	8.36792	SLC7A6	Transport, extracellular
r1708	0.000923484	8.37736	SLC7A6	Transport, extracellular
MMSAD3m	0.000922217	8.38679	ALDH6A1	Propanoate metabolism
r1735	0.000892074	8.39623	SLC7A6	Transport, extracellular
r1744	0.000891883	8.40566	SLC7A6	Transport, extracellular
HISDC	0.000890683	8.41509	DDC, HDC	Histidine metabolism
r1780	0.000886162	8.42453	SLC7A6	Transport, extracellular
EX_M01197[e]	0.000879251	8.43396		Exchange/demand reaction
EX_spmd[e]	0.000874525	8.4434		Exchange/demand reaction
r1684	0.000855655	8.45283	SLC7A6	Transport, extracellular
r1790	0.000845681	8.46226	SLC7A6	Transport, extracellular
r1901	0.000838041	8.4717	SLC7A6	Transport, extracellular
ASNSERNaEx	0.000830367	8.48113	SLC1A5	Transport, extracellular
HMR_3106	0.000819196	8.49057		Transport, peroxisomal
r1880	0.000816475	8.5	SLC7A6	Transport, extracellular
EX_CE7081[e]	0.000813507	8.50943		Exchange/demand reaction
CE7081tm	0.000813507	8.51887		Transport, extracellular
r1675	0.000812874	8.5283	SLC7A6	Transport, extracellular
r1682	0.00080412	8.53774	SLC7A6	Transport, extracellular
r1765	0.000801864	8.54717	SLC7A6	Transport, extracellular
r1758	0.000801501	8.5566	SLC7A6	Transport, extracellular
EX_glygly[e]	0.000798842	8.56604		Exchange/demand reaction
GLYGLYPEPT1tc	0.000798842	8.57547	SLC15A1	Transport, extracellular
EX_thrnt[e]	0.000797694	8.58491		Exchange/demand reaction
DASCBH	0.000797694	8.59434		Vitamin C metabolism
DOGULNO1	0.000797694	8.60377		Vitamin C metabolism
THRNTt	0.000797694	8.61321		Transport, extracellular
ACMPtu	0.000788717	8.62264	ABCB1	Drug metabolism
r1755	0.000786489	8.63208	SLC7A6	Transport, extracellular
r1857	0.000785762	8.64151	SLC7A6	Transport, extracellular
r1785	0.000785675	8.65094	SLC7A6	Transport, extracellular
r1810	0.000778515	8.66038	SLC7A6	Transport, extracellular
ASNTHRNaEx	0.000777107	8.66981	SLC1A5	Transport, extracellular
r1736	0.000776611	8.67925	SLC7A6	Transport, extracellular
RETH1	0.000775395	8.68868		Vitamin A metabolism
ACOAD9m	0.000771135	8.69811	ACADM, ACAD8	Valine, leucine, and isoleucine metabolism
DM_retn[n]	0.000770043	8.70755		Exchange/demand reaction
RAtn	0.000770043	8.71698		Transport, nuclear
HMR_8090	0.000764892	8.72642		Transport, extracellular
EX_3hmp[e]	0.000763128	8.73585		Exchange/demand reaction
3HMPtd	0.000763128	8.74528		Transport, extracellular
3HMPtm	0.000763128	8.75472		Transport, mitochondrial
r1715	0.000761399	8.76415	SLC7A6	Transport, extracellular
r1752	0.000760527	8.77358	SLC7A6	Transport, extracellular
r1515	0.000756015	8.78302	ABCA1	Transport, extracellular
GPAM_hs	0.000754651	8.79245	GPAM, MBOAT2	Triacylglycerol synthesis
HMR_4124	0.00075334	8.80189	UXS1	Aminosugar metabolism
r1734	0.000749849	8.81132	SLC7A6	Transport, extracellular
r1909	0.000738114	8.82075	SLC7A6	Transport, extracellular
ATVACIDhr	0.000735776	8.83019		Drug metabolism
ATVETHGLUChc	0.000735776	8.83962	UGT1A3, UGT1A4, UGT1A9	Drug metabolism
r1819	0.000725122	8.84906	SLC7A6	Transport, extracellular
CO2tm	0.000719908	8.85849		Transport, mitochondrial
r1906	0.000708096	8.86792	SLC7A6	Transport, extracellular
r1830	0.000703346	8.87736	SLC7A6	Transport, extracellular
r1788	0.00070315	8.88679	SLC7A6	Transport, extracellular
r1621	0.000701633	8.89623	SLC7A5	Transport, extracellular
r1743	0.000700348	8.90566	SLC7A6	Transport, extracellular
r1710	0.000697178	8.91509	SLC7A6	Transport, extracellular
r1706	0.000692349	8.92453	SLC7A6	Transport, extracellular
r1842	0.00069017	8.93396	SLC7A6	Transport, extracellular
r1863	0.000689561	8.9434	SLC7A6	Transport, extracellular
r1730	0.000689233	8.95283	SLC7A6	Transport, extracellular
r1789	0.000686905	8.96226	SLC7A6	Transport, extracellular
r1721	0.000684667	8.9717	SLC7A6	Transport, extracellular
r1850	0.000683544	8.98113	SLC7A6	Transport, extracellular
RE1903R	0.000675511	8.99057		Vitamin A metabolism
RE0581C	0.000672614	9		Fatty acid synthesis
HMR_2193	0.000672614	9.00943	HACD3, HIGD2A, HACD1, HACD4, HACD2	Fatty acid synthesis
HMR_2190	0.000672614	9.01887	ELOVL5, ELOVL1, ELOVL4, ELOVL3, ELOVL7, ELOVL6, ELOVL2	Fatty acid synthesis
r1856	0.000669189	9.0283	SLC7A6	Transport, extracellular
r1024	0.000668949	9.03774		Transport, endoplasmic reticular
r1814	0.000664465	9.04717	SLC7A6	Transport, extracellular
HMR_2543	0.000657965	9.0566	TECR, TECRL	Fatty acid synthesis
HMR_2540	0.000657965	9.06604	ELOVL5, ELOVL1, ELOVL4, ELOVL3, ELOVL7, ELOVL6, ELOVL2	Fatty acid synthesis
HMR_2541	0.000657965	9.08019	HSD17B12	Fatty acid synthesis
HMR_2542	0.000657965	9.08019	HACD3, HIGD2A, HACD1, HACD4, HACD2	Fatty acid synthesis
r1564	0.000654352	9.09434	SLC7A5	Transport, extracellular
r1518	0.000649248	9.10377	ABCA1	Transport, extracellular
r1871	0.000648953	9.11321	SLC7A6	Transport, extracellular
EX_CE4877[e]	0.000642673	9.12264		Exchange/demand reaction
CE4877te	0.000642673	9.13208	ABCC4, ABCC1	Transport, extracellular
r1722	0.000641022	9.14151	SLC7A6	Transport, extracellular
CORE8GTg	0.000637405	9.15094		O-glycan metabolism
r1872	0.000636227	9.16038	SLC7A6	Transport, extracellular
r1642	0.000635403	9.16981	SLC7A5	Transport, extracellular
ASCBSVCTtc	0.000622315	9.17925	SLC23A1, SLC23A2	Transport, extracellular
SERGLNNaEx	0.000621616	9.18868	SLC1A5	Transport, extracellular
r1781	0.000615054	9.19811	SLC7A6	Transport, extracellular
r1874	0.000612098	9.20755	SLC7A6	Transport, extracellular
r1844	0.000611967	9.21698	SLC7A6	Transport, extracellular
r1678	0.000610616	9.22642	SLC7A6	Transport, extracellular
r1885	0.000609079	9.23585	SLC7A6	Transport, extracellular
r1774	0.000606982	9.24528	SLC7A6	Transport, extracellular
r1766	0.000604958	9.25472	SLC7A6	Transport, extracellular
GLNASNNaEx	0.000604762	9.26415	SLC1A5	Transport, extracellular
GLUSIDEtg	0.000599825	9.27358		Transport, extracellular
CE2512te	0.000598307	9.28302		Transport, extracellular
CYSGLTH	0.000594621	9.29245		Methionine and cysteine metabolism
EX_h2o2[e]	0.000590381	9.30189		Exchange/demand reaction
SERASNNaEx	0.000590289	9.31132	SLC1A5	Transport, extracellular
THMMPt4	0.000588359	9.32075	SLC19A1	Transport, extracellular
THRASNNaEx	0.000587991	9.33019	SLC1A5	Transport, extracellular
r1796	0.000585547	9.33962	SLC7A6	Transport, extracellular
r1648	0.000584532	9.34906	SLC7A5	Transport, extracellular
r1673	0.000583593	9.35849	SLC7A6	Transport, extracellular
PI5P4K	0.000579873	9.36792	PI4KA, PI4K2A, PI4KB	Inositol phosphate metabolism
r1742	0.000576769	9.37736	SLC7A6	Transport, extracellular
r1705	0.000571626	9.38679	SLC7A6	Transport, extracellular
SARDHm	0.000568076	9.39623	SARDH	Urea cycle
RE3520E	0.000560324	9.40566	GPX5, GPX6, GPX7, GPX3	Arachidonic acid metabolism
EX_C04849[e]	0.000560324	9.41509		Exchange/demand reaction
r1602	0.000560158	9.42453	SLC7A5	Transport, extracellular
CYSASNNaEx	0.000559998	9.43396	SLC1A5	Transport, extracellular
CRNrtx	0.000549653	9.4434		Transport, peroxisomal
r1820	0.000546651	9.45283	SLC7A6	Transport, extracellular
r1768	0.000541742	9.46226	SLC7A6	Transport, extracellular
EX_HC02202[e]	0.000540955	9.4717		Exchange/demand reaction
PGISr	0.000537493	9.48113	PTGIS	Eicosanoid metabolism
r1799	0.000536251	9.49057	SLC7A6	Transport, extracellular
r1861	0.000531559	9.5	SLC7A6	Transport, extracellular
r1798	0.000530496	9.50943	SLC7A6	Transport, extracellular
r1903	0.000530262	9.51887	SLC7A6	Transport, extracellular
r1740	0.000529418	9.5283	SLC7A6	Transport, extracellular
r1591	0.00052544	9.53774	SLC7A5	Transport, extracellular
r1854	0.000521942	9.54717	SLC7A6	Transport, extracellular
r1876	0.000520602	9.5566	SLC7A6	Transport, extracellular
RADH	0.000516199	9.56604		Vitamin A metabolism
r1685	0.000513841	9.57547	SLC7A6	Transport, extracellular
FVSitr	0.000512019	9.58491		Drug metabolism
r1676	0.00051062	9.59434	SLC7A6	Transport, extracellular
r1728	0.000508856	9.60377	SLC7A6	Transport, extracellular
MI134PP	0.000508005	9.61321	INPP1	Inositol phosphate metabolism
MI34PP	0.000508005	9.62264	INPP4A, INPP4B	Inositol phosphate metabolism
r1841	0.00050202	9.63208	SLC7A6	Transport, extracellular
r1848	0.000498414	9.64151	SLC7A6	Transport, extracellular
r1737	0.000492005	9.65094	SLC7A6	Transport, extracellular
r1707	0.000491917	9.66038	SLC7A6	Transport, extracellular
r1919	0.000491758	9.66981	SLC7A6	Transport, extracellular
r1767	0.000490676	9.67925	SLC7A6	Transport, extracellular
FTHFCL	0.000487412	9.68868	MTHFS	Folate metabolism
r1772	0.000486172	9.69811	SLC7A6	Transport, extracellular
r1886	0.000474634	9.70755	SLC7A6	Transport, extracellular
r1797	0.000469219	9.71698	SLC7A6	Transport, extracellular
r1775	0.000465481	9.72642	SLC7A6	Transport, extracellular
CHAT	0.000461751	9.73585	CHAT	Glycerophospholipid metabolism
r1782	0.000460676	9.74528	SLC7A6	Transport, extracellular
EX_5hoxindoa[e]	0.000460582	9.75472		Exchange/demand reaction
5HOXINDOAtr	0.000460582	9.76415	SLC4A1	Transport, extracellular
THRGLNNaEx	0.000460025	9.77358	SLC1A5	Transport, extracellular
r1800	0.000454315	9.78302	SLC7A6	Transport, extracellular
EX_5thf[e]	0.000452631	9.79245		Exchange/demand reaction
r1858	0.000449403	9.80189	SLC7A6	Transport, extracellular
r1773	0.000444124	9.81132	SLC7A6	Transport, extracellular
r1680	0.000443119	9.82075	SLC7A6	Transport, extracellular
r1846	0.000439818	9.83019	SLC7A6	Transport, extracellular
r1787	0.000438875	9.83962	SLC7A6	Transport, extracellular
r1677	0.000434675	9.84906	SLC7A6	Transport, extracellular
r1764	0.000433746	9.85849	SLC7A6	Transport, extracellular
r1895	0.000429097	9.86792	SLC7A6	Transport, extracellular
r1725	0.00042772	9.87736	SLC7A6	Transport, extracellular
RSVhc	0.000424152	9.88679		Drug metabolism
r1761	0.00042315	9.89623	SLC7A6	Transport, extracellular
r1720	0.000415658	9.90566	SLC7A6	Transport, extracellular
HMR_2350	0.00041168	9.91509	TECR, TECRL	Fatty acid synthesis
HMR_2347	0.00041168	9.92453	ELOVL5, ELOVL1, ELOVL4, ELOVL3, ELOVL7, ELOVL6, ELOVL2	Fatty acid synthesis
HMR_2348	0.00041168	9.93868	HSD17B12	Fatty acid synthesis
HMR_2349	0.00041168	9.93868	HACD3, HIGD2A, HACD1, HACD4, HACD2	Fatty acid synthesis
r1650	0.000411048	9.95283	SLC7A5	Transport, extracellular
r1812	0.000407446	9.96226	SLC7A6	Transport, extracellular
CYSGLNNaEx	0.000403128	9.9717	SLC1A5	Transport, extracellular
r1770	0.000396235	9.98113	SLC7A6	Transport, extracellular
r1811	0.000386525	9.99057	SLC7A6	Transport, extracellular
LNLNCGt	0.000374738	10	SLC27A5	Transport, extracellular
r1805	0.000373628	10.0094	SLC7A6	Transport, extracellular
r1817	0.000369938	10.0189	SLC7A6	Transport, extracellular
r1818	0.000366725	10.0283	SLC7A6	Transport, extracellular
r1776	0.000364284	10.0377	SLC7A6	Transport, extracellular
G6PDH1rer	0.00036215	10.0472	H6PD	Pentose phosphate pathway
r1779	0.000350538	10.0566	SLC7A6	Transport, extracellular
PTVSTLAChc	0.000349228	10.066		Drug metabolism
PTVSTGLUChc	0.000349228	10.0755	UGT1A1, UGT1A3, UGT2B7, UGT1A4, UGT1A6	Drug metabolism
Htr	0.000339699	10.0849		Transport, endoplasmic reticular
FACOAL226	0.000337757	10.0943	ACSL1	Fatty acid oxidation
r1783	0.000333452	10.1038	SLC7A6	Transport, extracellular
r1713	0.000327318	10.1132	SLC7A6	Transport, extracellular
SO4t4_2	0.000324859	10.1226	SLC13A4	Transport, extracellular
r1746	0.000323821	10.1321	SLC7A6	Transport, extracellular
r1866	0.000320933	10.1415	SLC7A6	Transport, extracellular
ASNGLNNaEx	0.000316932	10.1509	SLC1A5	Transport, extracellular
HMR_7977	0.000311489	10.1604		Transport, extracellular
EX_HC02187[e]	0.000311296	10.1698		Exchange/demand reaction
GTHOXti2	0.00031032	10.1792		Transport, extracellular
C4STMO1r	0.000308286	10.1887	MSMO1	Cholesterol metabolism
TYRDOPO3	0.000306372	10.1981	TYR	Tyrosine metabolism
r1683	0.000301267	10.2075	SLC7A6	Transport, extracellular
r0744	0.000298519	10.217	HSD17B4	Bile acid synthesis
T4HCINNMFM	0.000294519	10.2264		Ubiquinone synthesis
r1879	0.000286441	10.2358	SLC7A6	Transport, extracellular
RE1711C	0.000285305	10.2453		Tryptophan metabolism
SARCStm	0.000278615	10.2547		Transport, mitochondrial
r1873	0.000273493	10.2642	SLC7A6	Transport, extracellular
r1809	0.000271108	10.2736	SLC7A6	Transport, extracellular
EX_HC02206[e]	0.000255853	10.283		Exchange/demand reaction
RE3525C	0.000236384	10.2925	ALOX12	Arachidonic acid metabolism
ACCOAtn	0.000230292	10.3019		Transport, nuclear
CHOLtn	0.000230292	10.316		Transport, nuclear
COAtn	0.000230292	10.316		Transport, nuclear
CHATn	0.000230292	10.3302	CHAT	Glycerophospholipid metabolism
ACHtn	0.000230292	10.3396		Transport, nuclear
EX_CE4969[e]	0.000228261	10.3491		Exchange/demand reaction
ISOBUTtm	0.000228261	10.3585		Transport, mitochondrial
RE2429M	0.000228261	10.3679	GLYAT	Glycine, serine, alanine, and threonine metabolism
ISOBUTte	0.000228261	10.3774		Transport, extracellular
r1143	0.000210225	10.3868	SLC38A3	Transport, extracellular
B3GALT3g	0.000206991	10.3962	B3GALNT1	Sphingolipid metabolism
C3STDH1r	0.000203713	10.4057	NSDHL	Cholesterol metabolism
r1843	0.000203519	10.4151	SLC7A6	Transport, extracellular
r1893	0.000201572	10.4245	SLC7A6	Transport, extracellular
r1889	0.000201203	10.434	SLC7A6	Transport, extracellular
r1813	0.000199616	10.4434	SLC7A6	Transport, extracellular
EX_lnlnca[e]	0.000199584	10.4528		Exchange/demand reaction
r1803	0.000198795	10.4623	SLC7A6	Transport, extracellular
RAHY	0.00018819	10.4717		Vitamin A metabolism
EX_HC02204[e]	0.000181326	10.4811		Exchange/demand reaction
RE3565C	0.000181326	10.4906		Eicosanoid metabolism
NNDPR	0.000178155	10.5	QPRT	NAD metabolism
r1716	0.000177935	10.5094	SLC7A6	Transport, extracellular
RE1836X	0.00017268	10.5189	SCP2	Bile acid synthesis
r1884	0.000172564	10.5283	SLC7A6	Transport, extracellular
RETt	0.000168707	10.5377	RBP4, STRA6, RBP1, RBP2	Transport, extracellular
LGNCFATPtc	0.000163405	10.5472	SLC27A1, SLC27A2	Transport, extracellular
CLCFTRte	0.000161163	10.5566	CFTR	Transport, extracellular
EX_5htrp[e]	0.000156501	10.566		Exchange/demand reaction
5HTRPVESSEC	0.000156501	10.5755	SLC18A1, SLC18A2	Transport, extracellular
B3GALT5g	0.000156221	10.5849	B3GALT5	Sphingolipid metabolism
HSD3B3r	0.000146997	10.5943	HSD3B2	Steroid metabolism
PROSTGE1t	0.000143812	10.6038	SLCO2A1	Transport, extracellular
FACOAL241	0.000143106	10.6132	ACSL1	Fatty acid oxidation
r1144	0.000142273	10.6226	SLC38A3	Transport, extracellular
HMR_1740	0.000136467	10.6698	AKR1D1	Bile acid synthesis
HMR_1742	0.000136467	10.6698	AKR1C4	Bile acid synthesis
HMR_1744	0.000136467	10.6698		Transport, mitochondrial
HMR_1746	0.000136467	10.6698	CYP27A1	Bile acid synthesis
HMR_1748	0.000136467	10.6698	CYP27A1	Bile acid synthesis
HMR_1750	0.000136467	10.6698	CYP27A1	Bile acid synthesis
HMR_1752	0.000136467	10.6698		Transport, mitochondrial
HMR_1754	0.000136467	10.6698	SLC27A5, SLC27A2	Bile acid synthesis
HMR_1758	0.000136467	10.6698		Transport, peroxisomal
HMR_1760	0.000136467	10.717	AMACR	Bile acid synthesis
HMR_1739	0.000136467	10.7264	CYP8B1	Bile acid synthesis
r1887	0.000135889	10.7358	SLC7A6	Transport, extracellular
r2363	0.000134793	10.7453	SLC22A10	Transport, extracellular
ASPDt6	0.000132223	10.7547	SLC1A6, SLC1A1, SLC1A3, SLC1A2, SLC1A7	Transport, extracellular
r2328	0.000127582	10.7642	SLCO2A1	Transport, extracellular
r1888	0.000123915	10.7736	SLC7A6	Transport, extracellular
r0160	0.000120592	10.783	AGXT	Glycine, serine, alanine, and threonine metabolism
PROSTGE2t3	0.000118578	10.7925	ABCC4	Transport, extracellular
r0907	0.000118042	10.8019		Transport, mitochondrial
AGMTm	0.000118042	10.8113	AGMAT	Arginine and proline metabolism
HMR_3859	0.00011225	10.8208	LDHD, CYB5D1	Pyruvate metabolism
ST8SIA51g	0.000112041	10.8302	ST8SIA5	Sphingolipid metabolism
GALGT3	0.000110322	10.8396	B4GALNT1	Sphingolipid metabolism
ST3GAL23g	0.000110322	10.8491	ST3GAL2	Sphingolipid metabolism
B3GALT43g	0.000110322	10.8585	B3GALT4	Sphingolipid metabolism
DOPACHRMISO	0.000108329	10.8679	TYR	Tyrosine metabolism
B3GALT44g	0.000107881	10.8774	B3GALT4	Sphingolipid metabolism
GALGT4	0.000107881	10.8868	B4GALNT1	Sphingolipid metabolism
ST6GALNAC27	0.000107881	10.8962	ST6GALNAC2	Sphingolipid metabolism
EX_tiggly[e]	0.000107062	10.9057		Exchange/demand reaction
TIGGLYc	0.000107062	10.9151	GLYAT	Glycine, serine, alanine, and threonine metabolism
TIGGLYtm	0.000107062	10.9292		Transport, mitochondrial
TIGGLYte	0.000107062	10.9292		Transport, extracellular
UREAtm	0.000105661	10.9434	AQP9	Urea cycle
RE2428M	0.000105464	10.9528	GLYAT	Glycine, serine, alanine, and threonine metabolism
EX_CE4970[e]	0.000105464	10.9623		Exchange/demand reaction
CE4970tm	0.000105464	10.9717		Transport, mitochondrial
CE4970te	0.000105464	10.9811	SLC6A5	Transport, extracellular
SIAT4Bg	0.00010488	10.9906	ST3GAL2	Sphingolipid metabolism
EX_andrstandn[e]	0.000103517	11		Exchange/demand reaction
ANDRSTANDRte	0.000103517	11.0094	ABCB1	Transport, extracellular
CVM1GLUChc	0.00010295	11.0189	UGT1A1, UGT1A3	Drug metabolism
HSD3B12r	0.000101758	11.0283	HSD3B2	Steroid metabolism
r1497	9.98797e-05	11.0377	SLC10A1	Transport, extracellular
r2354	9.87178e-05	11.0472	SLC22A10	Transport, extracellular
HMR_8884	9.81476e-05	11.0566	SLC5A1	Transport, extracellular
ST3GAL21g	9.72999e-05	11.066	ST3GAL2	Sphingolipid metabolism
B3GALT41g	9.72999e-05	11.0755	B3GALT4	Sphingolipid metabolism
GLCSGLT1le	9.64405e-05	11.0849	SLC5A1	Transport, extracellular
r2319	9.53611e-05	11.0943	SLCO2A1	Transport, extracellular
HMR_3426	9.50727e-05	11.1038	ACAA1, HSD17B10, ACADVL, HADHA, ACADL, ACADM, ECHS1, HADHB, HADH, ACAA2, ACAD9	Fatty acid oxidation
2AMACSULT	9.45046e-05	11.1132	SULT1A3	Methionine and cysteine metabolism
FUT98g	9.06432e-05	11.1226	FUT9	Blood group synthesis
FUC13GALACGLCGAL14ACGLCGALGLUSIDEtg	9.06432e-05	11.1321		Transport, golgi apparatus
DOCO13ECOAtxc	9.01286e-05	11.1415	ABCD1, ABCD2	Transport, peroxisomal
HMR_1081	8.97028e-05	11.1509	LTC4S	Leukotriene metabolism
r2207	8.96513e-05	11.1604	SLCO1A2	Transport, extracellular
r2206	8.94613e-05	11.1698	SLCO1A2	Transport, extracellular
B3GALT42g	8.94421e-05	11.1792	B3GALT4	Sphingolipid metabolism
r2208	8.7803e-05	11.1887	SLCO1A2	Transport, extracellular
AGTim	8.70173e-05	11.1981	AGXT2, ETNPPL	Alanine and aspartate metabolism
r2491	8.5049e-05	11.2075	SLCO1A2	Transport, extracellular
HMR_0311	8.49664e-05	11.217	ABCA1	Transport, extracellular
r1495	8.39037e-05	11.2264	SLC10A1	Transport, extracellular
r2492	8.31154e-05	11.2358	SLCO1A2	Transport, extracellular
r2493	8.26576e-05	11.2453	SLCO1A2	Transport, extracellular
CRNCARtp	8.15305e-05	11.2547	CRAT	Transport, peroxisomal
DMGDHm	8.09355e-05	11.2642	DMGDH	Glycine, serine, alanine, and threonine metabolism
DMGtm	8.09355e-05	11.2736		Transport, mitochondrial
FALDtm	8.09355e-05	11.283		Transport, mitochondrial
COPROSTt2	8.02872e-05	11.2925	SLC10A1, SLC10A2	Transport, extracellular
MLTHFte3	8.00299e-05	11.3019	FOLR1, FOLR2, FOLR3	Transport, extracellular
HYOCHOLt2	7.98321e-05	11.3113	SLC10A1, SLC10A2	Transport, extracellular
ISOCHOLt2	7.92974e-05	11.3208	SLC10A1, SLC10A2	Transport, extracellular
EX_HC02207[e]	7.90828e-05	11.3302		Exchange/demand reaction
r2210	7.90325e-05	11.3396	SLCO1A2	Transport, extracellular
HMR_7703	7.88284e-05	11.3491	HAO1, HAO2	Glycine, serine, alanine, and threonine metabolism
HMR_1037	7.86674e-05	11.3585	ALOX12	Arachidonic acid metabolism
RE3513C	7.86674e-05	11.3679		Arachidonic acid metabolism
r1498	7.83241e-05	11.3774	SLC10A1	Transport, extracellular
r2209	7.81554e-05	11.3868	SLCO1A2	Transport, extracellular
FE2DMT1	7.75803e-05	11.3962	SLC11A2	Transport, extracellular
r2211	7.75434e-05	11.4057	SLCO1A2	Transport, extracellular
DOCOSACT	7.69906e-05	11.4151	ACSBG1, ACSBG2	Fatty acid oxidation
HMR_9614	7.66875e-05	11.4245	SLC6A3	Transport, extracellular
UCHOLt2	7.62532e-05	11.434	SLC10A1, SLC10A2	Transport, extracellular
TCHOLAt2	7.58785e-05	11.4434	SLC10A1, SLC10A2	Transport, extracellular
HKt	7.51928e-05	11.4528	ATP4A, ATP4B	Transport, extracellular
PHETHPTOX2	7.37337e-05	11.4623	PAH	Phenylalanine metabolism
HMR_6365	7.18938e-05	11.4717	SLC28A3	Transport, extracellular
ICDCHOLt2	7.17922e-05	11.4811	SLC10A1, SLC10A2	Transport, extracellular
HMR_1085	7.1379e-05	11.4906	DPEP1, DPEP3, DPEP2	Leukotriene metabolism
7DHCDCHOLt2	7.0979e-05	11.5	SLC10A1, SLC10A2	Transport, extracellular
CVM23GLUChc	7.09596e-05	11.5094	UGT1A1, UGT1A3	Drug metabolism
3DHCHOLt2	7.07532e-05	11.5189	SLC10A1, SLC10A2	Transport, extracellular
GCHOLAt2	7.00505e-05	11.5283	SLC10A1, SLC10A2	Transport, extracellular
THYOCHOLt2	6.96879e-05	11.5377	SLC10A1, SLC10A2	Transport, extracellular
CHOLATEt2	6.96406e-05	11.5472	SLC10A1, SLC10A2	Transport, extracellular
r0283	6.83307e-05	11.5566	CARNS1	Beta-Alanine metabolism
12DHCHOLt2	6.73664e-05	11.566	SLC10A1, SLC10A2	Transport, extracellular
UDCHOLt2	6.68306e-05	11.5755	SLC10A1, SLC10A2	Transport, extracellular
7DHCHOLt2	6.68143e-05	11.5849	SLC10A1, SLC10A2	Transport, extracellular
EX_CE1918[e]	6.66534e-05	11.5943		Exchange/demand reaction
CE1918te	6.66534e-05	11.6038	SLC22A6, SLC22A8	Transport, extracellular
r1499	6.61346e-05	11.6132	SLC10A1	Transport, extracellular
3DHDCAt2	6.57957e-05	11.6226	SLC10A1, SLC10A2	Transport, extracellular
3DHCDCHOLt2	6.57112e-05	11.6321	SLC10A1, SLC10A2	Transport, extracellular
r1731	6.53078e-05	11.6415	SLC7A6	Transport, extracellular
3DHLCAt2	6.45564e-05	11.6509	SLC10A1, SLC10A2	Transport, extracellular
r1500	6.45397e-05	11.6604	SLC10A1	Transport, extracellular
ADNt5le	6.31304e-05	11.6698	SLC28A3	Transport, extracellular
CYTDt5le	6.27805e-05	11.6792	SLC28A3	Transport, extracellular
ESTRONESt2	6.19622e-05	11.6887	SLC10A1	Transport, extracellular
GALSGLT1le	6.18831e-05	11.6981	SLC5A1	Transport, extracellular
CRVSM1SPhc	6.1231e-05	11.7075		Drug metabolism
CRVSM22itr	6.1231e-05	11.717		Drug metabolism
CRVSM22hc	6.1231e-05	11.7264		Drug metabolism
EX_crvsm1[e]	6.11075e-05	11.7358		Exchange/demand reaction
r2487	6.00807e-05	11.7453	SLCO1A2	Transport, extracellular
FAH3	5.99964e-05	11.7547	CYP4A11	Cytochrome metabolism
ACGALFUCGALACGALFUCGALACGLCGAL14ACGLCGALGLUSIDEtg	5.92476e-05	11.7642		Transport, golgi apparatus
ABO6g	5.92476e-05	11.7736	ABO	Blood group synthesis
B3GNT313g	5.92476e-05	11.783	B3GNT3	Blood group synthesis
FUT17g	5.92476e-05	11.7925	FUT1	Blood group synthesis
ACGALFUCGALACGALFUCGALACGLCGAL14ACGLCGALGLUSIDEte	5.92476e-05	11.8019		Transport, extracellular
ABO7g	5.92476e-05	11.8113	ABO	Blood group synthesis
EX_acgalfucgalacgalfucgalacglcgal14acglcgalgluside_hs[e]	5.92476e-05	11.8208		Exchange/demand reaction
HPDECEm	5.9212e-05	11.8396	ACOT2, ACOT7, ACOT8, ACOT13	Fatty acid oxidation
HPDECEtm	5.9212e-05	11.8396	UCP1	Transport, mitochondrial
HPDECEte	5.9212e-05	11.8396		Transport, extracellular
HPDECECOAm	5.9212e-05	11.8585	ACADL	Fatty acid oxidation
EX_hpdece[e]	5.9212e-05	11.8679		Exchange/demand reaction
r1015	5.91227e-05	11.8774	SLC10A1	Transport, extracellular
r1502	5.88861e-05	11.8868	SLC10A1	Transport, extracellular
r1503	5.88557e-05	11.8962	SLC10A1	Transport, extracellular
SERHL	5.85714e-05	11.9057	SDS	Glycine, serine, alanine, and threonine metabolism
HMR_6363	5.84617e-05	11.9151	SLC28A3	Transport, extracellular
HMR_8877	5.82723e-05	11.9245	SLC5A1	Transport, extracellular
r2485	5.70782e-05	11.934	SLCO1A2	Transport, extracellular
FUT92g	5.67826e-05	11.9434	FUT9	Blood group synthesis
FUCACNGAL14ACGLCGALGLUSIDEtg	5.67826e-05	11.9528		Transport, golgi apparatus
URIt5le	5.64688e-05	11.9623	SLC28A3	Transport, extracellular
HMR_9615	5.58704e-05	11.9717	SLC6A2, SLC6A3	Transport, extracellular
OCOAT1m	5.57492e-05	11.9811	OXCT1, OXCT2	Valine, leucine, and isoleucine metabolism
r1501	5.5581e-05	11.9906	SLC10A1	Transport, extracellular
HMR_2440	5.49727e-05	12	ALOX15, ALOX15B	Linoleate metabolism
NDP7er	5.49208e-05	12.0094	CANT1, ENTPD5, ENTPD4	Nucleotide interconversion
THMDt5le	5.35814e-05	12.0189	SLC28A3	Transport, extracellular
r0060	5.30134e-05	12.0283	SDS	Methionine and cysteine metabolism
r2486	5.28631e-05	12.0377	SLCO1A2	Transport, extracellular
EX_2hatvlacgluc[e]	5.21526e-05	12.0472		Exchange/demand reaction
2HATVLACGLUChr	5.21526e-05	12.0566	UGT1A3, UGT1A4	Drug metabolism
2HATVLACOXDhc	5.21526e-05	12.066	CYP3A4, CYP3A5	Drug metabolism
2HATVLACGLUCteb	5.21526e-05	12.0755	ABCC2, ABCB1	Drug metabolism
2HATVLACGLUCitr	5.21526e-05	12.0849		Drug metabolism
GSNt5le	5.13525e-05	12.0943	SLC28A3	Transport, extracellular
HMR_6362	5.1112e-05	12.1038	SLC28A3	Transport, extracellular
QULNtr	5.08536e-05	12.1132	SLC22A6	Transport, extracellular
EX_quln[e]	5.08536e-05	12.1226		Exchange/demand reaction
HMR_6359	5.0753e-05	12.1321	SLC28A3	Transport, extracellular
CYOOm2i	5.05436e-05	12.1415	UQCRC1, UQCRH, CYTB, UQCR11, UQCR10, UQCRC2, CYC1, UQCRFS1, UQCRQ, UQCRB, COX6A1, COX7A2, COX6B1, COX7C, COX4I1, COX7B, COX5B, COX6A2, COX6C, COX7B2, COX8A, COX5A, COX8C	Oxidative phosphorylation
IDHPOXOXb	4.98383e-05	12.1509	TPO	Tyrosine metabolism
r1163	4.85398e-05	12.1604	SLC10A1	Transport, extracellular
r2331	4.8079e-05	12.1698	SLCO2A1	Transport, extracellular
ARGt4	4.79242e-05	12.1792	SLC6A14	Transport, extracellular
GALACGLCGALGBSIDEtg	4.78357e-05	12.1887		Transport, golgi apparatus
EX_galacglcgalgbside_hs[e]	4.78357e-05	12.1981		Exchange/demand reaction
B3GNT34g	4.78357e-05	12.2075	B3GNT3	Sphingolipid metabolism
GALACGLCGALGBSIDEte	4.78357e-05	12.217		Transport, extracellular
B3GNT35g	4.78357e-05	12.2264	B3GNT3	Sphingolipid metabolism
BALAVECSEC	4.7031e-05	12.2358	SLC32A1	Transport, extracellular
DEDOLP1_L	4.63451e-05	12.2453		N-glycan synthesis
DEDOLP2_L	4.63451e-05	12.2547		N-glycan synthesis
DEDOLR_L	4.63451e-05	12.2642		N-glycan synthesis
CYOOm3i	4.60495e-05	12.2736	COX8A, COX7A2, COX5B, COX4I1, COX8C, COX7A2L, COX7C, COX1, COX7B, COX6A2, COX6C, COX2, COX5A, COX6B2, COX3, COX7B2, COX7A1, COX6B1, COX4I2, COX6A1	Oxidative phosphorylation
L_LACDcm	4.58638e-05	12.283	CYB5D1	Pyruvate metabolism
INSt5le	4.56197e-05	12.2925	SLC28A3	Transport, extracellular
MOGAT	4.56008e-05	12.3019	MOGAT1, MOGAT2	Triacylglycerol synthesis
GALFUCGALACGLCGAL14ACGLCGALGLUSIDEtg	4.51064e-05	12.3113		Transport, golgi apparatus
ABO8g	4.51064e-05	12.3208	ABO	Blood group synthesis
EX_galfucgalacglcgal14acglcgalgluside_hs[e]	4.51064e-05	12.3302		Exchange/demand reaction
GALFUCGALACGLCGAL14ACGLCGALGLUSIDEte	4.51064e-05	12.3396		Transport, extracellular
THEXDDm	4.3292e-05	12.3491	ACOT2, ACOT7, ACOT8, ACOT13	Fatty acid oxidation
THEXDDtm	4.3292e-05	12.3632	UCP1	Transport, mitochondrial
THEXDDte	4.3292e-05	12.3632		Transport, extracellular
EX_thexdd[e]	4.3292e-05	12.3774		Exchange/demand reaction
HMR_1786	4.30269e-05	12.3868	CH25H	Bile acid synthesis
GBGT1	4.27277e-05	12.3962	GBGT1	Sphingolipid metabolism
NAGAly	4.27277e-05	12.4057	NAGA	Sphingolipid metabolism
ACGAGBSIDEtg	4.27277e-05	12.4151		Transport, golgi apparatus
ACGAGBSIDEtl	4.27277e-05	12.4245		Transport, lysosomal
LGNCCOAtcx	4.22726e-05	12.434	ABCD1, ABCD2	Transport, peroxisomal
r0399	4.08816e-05	12.4434	PAH	Tetrahydrobiopterin metabolism
URCN	4.02346e-05	12.4528	UROC1	Histidine metabolism
IZPN	4.02346e-05	12.4623	AMDHD1	Histidine metabolism
ATVLAChr	4.00525e-05	12.4717		Drug metabolism
ATVLACGLCURhc	4.00525e-05	12.4811	UGT1A3, UGT1A4, UGT1A1, UGT1A8, UGT2B7	Drug metabolism
LCA24GSc	3.99599e-05	12.4906	UGT1A3, UGT2B7, UGT2A1, UGT2A3	Bile acid synthesis
r0924	3.9044e-05	12.5	ABCG5, ABCG8	Transport, extracellular
HMR_9621	3.89329e-05	12.5094	SLC10A6	Transport, extracellular
MI134P4P	3.81831e-05	12.5189		Inositol phosphate metabolism
MI13PP	3.81831e-05	12.5283		Inositol phosphate metabolism
HMR_6364	3.81068e-05	12.5377	SLC28A3	Transport, extracellular
PROD2	3.80746e-05	12.5472	PRODH2	Arginine and proline metabolism
LCA3GSc	3.78403e-05	12.5566	UGT2B7, UGT2A1, UGT2A3	Bile acid synthesis
HCA24GSc	3.77984e-05	12.566	UGT2B7, UGT2A1, UGT2A3	Bile acid synthesis
HSD17B3r	3.72517e-05	12.5755	HSD17B3	Steroid metabolism
HCA6GSc	3.67718e-05	12.5849	UGT2B4, UGT2B7	Bile acid synthesis
DCA3GSc	3.59514e-05	12.5943	UGT2B7, UGT2A1	Bile acid synthesis
r1043	3.58241e-05	12.6038	SLC28A1, SLC28A3	Transport, extracellular
r2358	3.44547e-05	12.6132	SLC22A10	Transport, extracellular
GLYVESSEC	3.36426e-05	12.6226	SLC32A1	Transport, extracellular
TCHOLABCtc	3.32829e-05	12.6321	ABCA8	Transport, extracellular
WHDDCAte	3.30778e-05	12.6415		Transport, extracellular
EX_whddca[e]	3.30778e-05	12.6509		Exchange/demand reaction
FAH1	3.30778e-05	12.6604	CYP4A11	Cytochrome metabolism
DCA24GSc	3.2289e-05	12.6698	UGT2B7, UGT2A1	Bile acid synthesis
EX_HC02205[e]	3.22827e-05	12.6792		Exchange/demand reaction
HMR_1838	3.19492e-05	12.6887	CYP3A4	Bile acid synthesis
ILEt4	3.18736e-05	12.6981	SLC6A14, SLC6A19, CLTRN, ACE2	Transport, extracellular
TRPt4	3.16113e-05	12.7075	SLC6A14, SLC6A19, CLTRN, ACE2	Transport, extracellular
VALt4	3.14806e-05	12.717	SLC6A14, SLC6A19, CLTRN, ACE2	Transport, extracellular
XOL24OHte	3.11038e-05	12.7264		Transport, extracellular
EX_xol24oh[e]	3.11038e-05	12.7358		Exchange/demand reaction
TYRt4	3.066e-05	12.7453	SLC6A14, SLC6A19, CLTRN, ACE2	Transport, extracellular
EX_HC02193[e]	3.05615e-05	12.7547		Exchange/demand reaction
EX_crvsm23[e]	3.03064e-05	12.7642		Exchange/demand reaction
CRVSM31hc	3.02558e-05	12.7736		Drug metabolism
CRVSM31itr	3.02558e-05	12.783		Drug metabolism
DELACCRVSM23hc	3.02558e-05	12.7925		Drug metabolism
GM2tg	2.94846e-05	12.8019		Transport, extracellular
r2323	2.93802e-05	12.8113	SLCO2A1	Transport, extracellular
TYR3MO2	2.93207e-05	12.8208	TH	Tyrosine metabolism
GLYt7_311_r	2.92871e-05	12.8302	SLC6A5	Transport, extracellular
11DOCRTSLte	2.90061e-05	12.8396	ABCB1	Transport, extracellular
EX_11docrtsl[e]	2.90061e-05	12.8491		Exchange/demand reaction
THMDt4	2.89982e-05	12.8585	SLC28A1, SLC28A3	Transport, extracellular
EX_35diotyr[e]	2.89361e-05	12.8679		Exchange/demand reaction
35DIODTYRte	2.89361e-05	12.8774		Transport, extracellular
RIBFLVt3	2.89287e-05	12.8868	SLC52A3	Transport, extracellular
ANDRSTRNGLCte	2.87006e-05	12.8962	ABCC1	Transport, extracellular
EX_andrstrnglc[e]	2.87006e-05	12.9057		Exchange/demand reaction
UGT1A3r	2.87006e-05	12.9151	UGT2B7, UGT1A10, UGT2B28, UGT1A8, UGT2B17	Steroid metabolism
ANDRSTRNGLCtr	2.87006e-05	12.9245		Transport, endoplasmic reticular
r2310	2.86452e-05	12.934	SLCO1A2	Transport, extracellular
HMR_9622	2.85812e-05	12.9434	SLC22A12	Transport, extracellular
IDHPOXOX4	2.84845e-05	12.9528	TPO	Tyrosine metabolism
SMVACIDhep	2.80114e-05	12.9623	GUSB	Drug metabolism
5ADTSTSTERONEGLCte	2.79356e-05	12.9717	ABCC1	Transport, extracellular
5ADTSTSTERONEGLCtr	2.79356e-05	12.9811		Transport, endoplasmic reticular
UGT1A9r	2.79356e-05	12.9906	UGT2B28	Steroid metabolism
EX_5adtststeroneglc[e]	2.79356e-05	13		Exchange/demand reaction
G3PD1	2.7581e-05	13.0094	GPD1	Glycerophospholipid metabolism
THYPX	2.73036e-05	13.0189	TPO	Tyrosine metabolism
RE2562C	2.70645e-05	13.0283		Tryptophan metabolism
CE6205te	2.70645e-05	13.0377	SLC22A8, SLC22A6	Transport, extracellular
EX_CE6205[e]	2.70645e-05	13.0472		Exchange/demand reaction
UDCASULT	2.70053e-05	13.0566	SULT2A1	Bile acid synthesis
CA24GSc	2.67499e-05	13.066	UGT2A1	Bile acid synthesis
WHTTDCAte	2.67003e-05	13.0755		Transport, extracellular
FAH2	2.67003e-05	13.0849	CYP4A11	Cytochrome metabolism
EX_whttdca[e]	2.67003e-05	13.0943		Exchange/demand reaction
HMR_1988	2.66716e-05	13.1038	CYP21A2	Steroid metabolism
4HMDZGLUChr	2.63078e-05	13.1132	UGT1A4, UGT2B4, UGT2B7	Drug metabolism
4HMDGLUCtev	2.63078e-05	13.1226		Drug metabolism
4HMDGLUCitr	2.63078e-05	13.1321		Drug metabolism
EX_4hmdgluc[e]	2.63078e-05	13.1415		Exchange/demand reaction
EX_HC02192[e]	2.62605e-05	13.1509		Exchange/demand reaction
TUDCASULT	2.60475e-05	13.1604	SULT2A1	Bile acid synthesis
ST6GALNAC62	2.55475e-05	13.1698	ST6GALNAC6	Sphingolipid metabolism
M02155tr	2.54967e-05	13.1792		Transport, extracellular
GALGT2	2.54101e-05	13.1887	B4GALNT1	Sphingolipid metabolism
r2196	2.51254e-05	13.1981	SLCO1A2	Transport, extracellular
r2447	2.49514e-05	13.2075	SLC28A1, SLC28A3	Transport, extracellular
r2352	2.48954e-05	13.217	SLC22A10	Transport, extracellular
HMR_9716	2.46061e-05	13.2264		Transport, endoplasmic reticular
RE2635R	2.46061e-05	13.2358	SLC27A5	Bile acid synthesis
1HMDZGLUChc	2.45909e-05	13.2453		Drug metabolism
1HMDGLUCitr	2.45909e-05	13.2547		Drug metabolism
1HMDGLUChr	2.45909e-05	13.2642	UGT1A4, UGT2B4, UGT2B7	Drug metabolism
EX_1hmdgluc[e]	2.45909e-05	13.2736		Exchange/demand reaction
HEXDTRm	2.45613e-05	13.283	ACOT2, ACOT7, ACOT8, ACOT13	Fatty acid oxidation
HEXDTRtm	2.45613e-05	13.2972	UCP1	Transport, mitochondrial
HEXDTRte	2.45613e-05	13.2972		Transport, extracellular
EX_hexdtr[e]	2.45613e-05	13.3113		Exchange/demand reaction
FACOAL240	2.39557e-05	13.3208	ACSL1	Fatty acid oxidation
LCA3Gte	2.3655e-05	13.3302	ABCC3, ABCB11, ABCC2, ABCG2	Transport, extracellular
EX_lca3g[e]	2.3655e-05	13.3396		Exchange/demand reaction
ESTRAABCtc	2.36008e-05	13.3491	ABCA8	Transport, extracellular
HDCA24GSc	2.35609e-05	13.3585	UGT1A3, UGT2A1, UGT2A3	Bile acid synthesis
DCA24Gte	2.30906e-05	13.3679	ABCC3, ABCB11, ABCC2, ABCG2	Transport, extracellular
EX_dca24g[e]	2.30906e-05	13.3774		Exchange/demand reaction
ACN13ACNGALGBSIDEtg	2.30902e-05	13.3868		Transport, golgi apparatus
ACN13ACNGALGBSIDEte	2.30902e-05	13.3962		Transport, extracellular
ST6GALNAC21	2.30902e-05	13.4057	ST6GALNAC2	Sphingolipid metabolism
EX_acn13acngalgbside_hs[e]	2.30902e-05	13.4151		Exchange/demand reaction
ST6GALNAC31	2.30638e-05	13.4245	ST6GALNAC3, ST6GALNAC6, ST6GALNAC5	Sphingolipid metabolism
LCA24Gte	2.30602e-05	13.434	ABCC3, ABCB11, ABCC2, ABCG2	Transport, extracellular
EX_lca24g[e]	2.30602e-05	13.4434		Exchange/demand reaction
EX_acnacngalgbside_hs[e]	2.29297e-05	13.4528		Exchange/demand reaction
ST8SIA11	2.29297e-05	13.4623	ST8SIA1	Sphingolipid metabolism
ACNACNGALGBSIDEtg	2.29297e-05	13.4717		Transport, golgi apparatus
ACNACNGALGBSIDEte	2.29297e-05	13.4811		Transport, extracellular
ST8SIA54g	2.29037e-05	13.4906	ST8SIA5	Sphingolipid metabolism
GD1Ctg	2.29037e-05	13.5		Transport, golgi apparatus
r0127	2.28252e-05	13.5094	ASPG	Alanine and aspartate metabolism
EX_acn23acngalgbside_hs[e]	2.26078e-05	13.5189		Exchange/demand reaction
ST6GALNAC22	2.26078e-05	13.5283	ST6GALNAC2	Sphingolipid metabolism
ACN23ACNGALGBSIDEte	2.26078e-05	13.5377		Transport, extracellular
ACN23ACNGALGBSIDEtg	2.26078e-05	13.5472		Transport, golgi apparatus
GP1CALPHAtg	2.25968e-05	13.5566		Transport, golgi apparatus
ST8SIA55g	2.25968e-05	13.566	ST8SIA5	Sphingolipid metabolism
EX_gp1calpha_hs[e]	2.25968e-05	13.5755		Exchange/demand reaction
GP1CALPHAte	2.25968e-05	13.5849		Transport, extracellular
11DOCRTSTRNte	2.25806e-05	13.5943	ABCB1	Transport, extracellular
EX_11docrtstrn[e]	2.25806e-05	13.6038		Exchange/demand reaction
HMR_0478	2.24801e-05	13.6132	GPD1	Glycerophospholipid metabolism
OROTGLUt	2.22988e-05	13.6226	SLC22A7	Transport, extracellular
EX_hdca24g[e]	2.22923e-05	13.6321		Exchange/demand reaction
HDCA24Gte	2.22923e-05	13.6415	ABCC3, ABCB11, ABCC2, ABCG2	Transport, extracellular
CDCA24GSc	2.22764e-05	13.6509	UGT1A3, UGT2A1, UGT2A3	Bile acid synthesis
5HPETATP	2.22391e-05	13.6604		Transport, extracellular
ACHVESSEC	2.20364e-05	13.6698	SLC18A3	Transport, extracellular
EX_gp1c_hs[e]	2.20335e-05	13.6792		Exchange/demand reaction
GP1Cte	2.20335e-05	13.6887		Transport, extracellular
GP1Ctg	2.20335e-05	13.6981		Transport, golgi apparatus
ST6GALNAC28	2.20335e-05	13.7075	ST6GALNAC2	Sphingolipid metabolism
CDCA3GSc	2.17716e-05	13.717	UGT2B7, UGT2A1, UGT2A3	Bile acid synthesis
HCA6Gte	2.15921e-05	13.7264	ABCC3, ABCB11, ABCC2, ABCG2	Transport, extracellular
EX_hca6g[e]	2.15921e-05	13.7358		Exchange/demand reaction
EX_hdca6g[e]	2.15761e-05	13.7453		Exchange/demand reaction
HDCA6Gte	2.15761e-05	13.7547	ABCC3, ABCB11, ABCC2, ABCG2	Transport, extracellular
ATVLACh2r	2.15436e-05	13.7642		Drug metabolism
ATVACYLGLUChc	2.15436e-05	13.7736	UGT1A3, UGT1A4, UGT1A1, UGT1A8, UGT2B7	Drug metabolism
EX_estradiolglc[e]	2.14538e-05	13.783		Exchange/demand reaction
TDCASULT	2.14305e-05	13.7925	SULT2A1	Bile acid synthesis
UGT1A6r	2.13003e-05	13.8019	UGT1A10, UGT1A8	Steroid metabolism
ESTRADIOLGLCtr	2.13003e-05	13.8113		Transport, endoplasmic reticular
EX_hca24g[e]	2.12098e-05	13.8208		Exchange/demand reaction
HCA24Gte	2.12098e-05	13.8302	ABCC3, ABCB11, ABCC2, ABCG2	Transport, extracellular
LSTN1GLUCtev	2.11902e-05	13.8396		Drug metabolism
LSTN1GLUChr	2.11902e-05	13.8491	UGT1A10	Drug metabolism
EX_lstn1gluc[e]	2.11902e-05	13.8585		Exchange/demand reaction
LSTN1GLUCitr	2.11902e-05	13.8679		Drug metabolism
3DHLCAS	2.11711e-05	13.8774	CYP3A4	Bile acid synthesis
DCA3Gte	2.07587e-05	13.8868	ABCC3, ABCB11, ABCC2, ABCG2	Transport, extracellular
EX_dca3g[e]	2.07587e-05	13.8962		Exchange/demand reaction
FBP	2.07575e-05	13.9057	FBP1, FBP2	Glycolysis/gluconeogenesis
FORTHFC	2.06983e-05	13.9151	FTCD	Transport, mitochondrial
GluForTx	2.06983e-05	13.9245	FTCD	Histidine metabolism
NRPPHRVESSEC	2.05772e-05	13.934	SLC18A1, SLC18A2	Transport, extracellular
TCASULT	2.05284e-05	13.9434	SULT2A1	Bile acid synthesis
PPASMCT1	2.04465e-05	13.9528	SLC5A8	Transport, extracellular
CRVSM23hr	2.04043e-05	13.9623	GUSB	Drug metabolism
P4508B11r	2.03545e-05	13.9717	CYP8B1	Bile acid synthesis
GCNTg	2.00105e-05	13.9811	GCNT2	Blood group synthesis
B3GNT314g	2.00105e-05	13.9906	B3GNT3	Blood group synthesis
FUT18g	2.00105e-05	14	FUT1	Blood group synthesis
GALGALFUCFUCGALACGLCGALACGLCGAL14ACGLCGALGLUSIDEte	2.00105e-05	14.0094		Transport, extracellular
GALGALFUCFUCGALACGLCGALACGLCGAL14ACGLCGALGLUSIDEtg	2.00105e-05	14.0189		Transport, golgi apparatus
ABO9g	2.00105e-05	14.0283	ABO	Blood group synthesis
EX_galgalfucfucgalacglcgalacglcgal14acglcgalgluside_hs[e]	2.00105e-05	14.0377		Exchange/demand reaction
EX_17ahprgstrn[e]	1.99225e-05	14.0472		Exchange/demand reaction
17AHPRGSTRNte	1.99225e-05	14.0566	ABCB1	Transport, extracellular
EX_cdca24g[e]	1.98448e-05	14.066		Exchange/demand reaction
CDCA24Gte	1.98448e-05	14.0755	ABCC3, ABCB11, ABCC2, ABCG2	Transport, extracellular
EX_ahandrostan[e]	1.95524e-05	14.0849		Exchange/demand reaction
ESTRSABCtc	1.95241e-05	14.0943	ABCA8	Transport, extracellular
HMR_1735	1.93957e-05	14.1038	CYP46A1	Bile acid synthesis
AHANDROSTANGLCte	1.92974e-05	14.1132	ABCC1	Transport, extracellular
EX_ahandrostanglc[e]	1.92974e-05	14.1226		Exchange/demand reaction
UGT1A7r	1.92974e-05	14.1321	UGT1A10, UGT1A8	Steroid metabolism
AHANDROSTANGLCtr	1.92974e-05	14.1415		Transport, endoplasmic reticular
EX_dspvs[e]	1.9086e-05	14.1509		Exchange/demand reaction
DSPVSitr	1.90668e-05	14.1604		Drug metabolism
DSPVShc	1.90668e-05	14.1698	CYP3A4	Drug metabolism
ARGDCm	1.88676e-05	14.1792	AZIN2	Arginine and proline metabolism
EX_cdca3g[e]	1.87842e-05	14.1887		Exchange/demand reaction
CDCA3Gte	1.87842e-05	14.1981	ABCC3, ABCB11, ABCC2, ABCG2	Transport, extracellular
ADRNLPVESSEC	1.83504e-05	14.2075	SLC18A1, SLC18A2	Transport, extracellular
CA24Gte	1.82424e-05	14.217	ABCC3, ABCC2, ABCG2	Transport, extracellular
EX_ca24g[e]	1.82424e-05	14.2264		Exchange/demand reaction
LCASULT	1.82284e-05	14.2358	SULT2A1	Bile acid synthesis
LEUKABCtc	1.81593e-05	14.2453	ABCA8	Transport, extracellular
ST8SIA52g	1.79386e-05	14.2547	ST8SIA5	Sphingolipid metabolism
GQ1Btg	1.79386e-05	14.2642		Transport, golgi apparatus
r2496	1.78858e-05	14.2736	SLCO1A2	Transport, extracellular
3DHDCAS	1.78504e-05	14.283	CYP3A4	Bile acid synthesis
Am1CSAteb	1.77483e-05	14.2925		Drug metabolism
r0465	1.76521e-05	14.3066	CARNS1	Miscellaneous
r0466	1.76521e-05	14.3066		Miscellaneous
CYTDt4	1.71446e-05	14.3208	SLC28A1, SLC28A3	Transport, extracellular
2HATVACIDGLUCitr	1.67539e-05	14.3302		Drug metabolism
2HATVACIDGLUCteb	1.67539e-05	14.3396	ABCC2, ABCB1	Drug metabolism
EX_2hatvacidgluc[e]	1.67539e-05	14.3491		Exchange/demand reaction
2HATVACIDGLUChr	1.67539e-05	14.3585	UGT1A3, UGT1A4	Drug metabolism
r0879	1.65164e-05	14.3679	SLC25A19, SLC25A21	Transport, extracellular
r2494	1.6428e-05	14.3774	SLCO1A2	Transport, extracellular
ESTRIOLGLCtr	1.62777e-05	14.3868		Transport, endoplasmic reticular
UGT1A8r	1.62777e-05	14.3962	UGT2B4, UGT1A10, UGT2B28, UGT1A8	Steroid metabolism
ESTRIOLGLCte	1.62777e-05	14.4057	ABCC1	Transport, extracellular
EX_estriolglc[e]	1.62777e-05	14.4151		Exchange/demand reaction
DCASULT	1.59759e-05	14.4245	SULT2A1	Bile acid synthesis
HMR_1989	1.59683e-05	14.434	CYP11B1, CYP11B2	Steroid metabolism
XOL24OHtr	1.58542e-05	14.4434		Transport, endoplasmic reticular
DOPAVESSEC	1.57262e-05	14.4528	SLC18A1, SLC18A2	Transport, extracellular
r2322	1.5712e-05	14.4623	SLCO2A1	Transport, extracellular
GABAVESSEC	1.55756e-05	14.4717	SLC32A1	Transport, extracellular
EX_HC02217[e]	1.50749e-05	14.4811		Exchange/demand reaction
HMR_1306	1.50723e-05	14.4906		Transport, endoplasmic reticular
HDCA6GSc	1.47762e-05	14.5	UGT2B4, UGT2B7, UGT2A1, UGT2A3	Bile acid synthesis
TCDCASULT	1.4552e-05	14.5094	SULT2A1	Bile acid synthesis
P4503A4	1.44833e-05	14.5189	CYP3A4	Cytochrome metabolism
EX_nifedipine[e]	1.44833e-05	14.5283		Exchange/demand reaction
EX_hnifedipine[e]	1.44833e-05	14.5377		Exchange/demand reaction
NIFEDIPINEte	1.44833e-05	14.5472		Transport, extracellular
HMR_8056	1.44833e-05	14.5566		Transport, extracellular
CRVSM1hr	1.42975e-05	14.566	GUSB	Drug metabolism
RETH	1.42897e-05	14.5755	PNPLA4	Vitamin A metabolism
HC02198c	1.41954e-05	14.5849	SULT2A1	Bile acid synthesis
PHPYRtm	1.36757e-05	14.5943	MPC1, MPC2	Transport, mitochondrial
PHETA1m	1.36757e-05	14.6038	TAT, GOT2	Phenylalanine metabolism
HMR_0822	1.36238e-05	14.6132	ST8SIA5	Glycosphingolipid metabolism
EX_coumarin[e]	1.35235e-05	14.6226		Exchange/demand reaction
HCOUMARINte	1.35235e-05	14.6321		Transport, extracellular
COUMARINte	1.35235e-05	14.6415		Transport, extracellular
P4502A6	1.35235e-05	14.6509	CYP2A13, CYP2A6	Cytochrome metabolism
EX_hcoumarin[e]	1.35235e-05	14.6604		Exchange/demand reaction
TCDCA6AH	1.35054e-05	14.6698	CYP3A4	Bile acid synthesis
r2164	1.34152e-05	14.6792	SLCO1A2	Transport, extracellular
r2237	1.34049e-05	14.6887	SLCO1B1	Transport, extracellular
DM_hdca24g[c]	1.33221e-05	14.6981		Exchange/demand reaction
ALLOPtepvb	1.33167e-05	14.7075	SLC22A7	Drug metabolism
SMVGLUChep	1.31125e-05	14.717	UGT1A1, UGT1A3	Drug metabolism
HDCA24GSr	1.26758e-05	14.7264	UGT1A3, UGT2A1, UGT2A3	Bile acid synthesis
HDCA24Gtr	1.26758e-05	14.7358	0	Transport, extracellular
r2359	1.26222e-05	14.7453	SLC22A10	Transport, extracellular
GUDCASULT	1.25512e-05	14.7547	SULT2A1	Bile acid synthesis
r2165	1.24023e-05	14.7642	SLCO1A2	Transport, extracellular
HSD11B2r	1.21449e-05	14.7736	HSD11B2	Steroid metabolism
r2324	1.19947e-05	14.783	SLCO2A1	Transport, extracellular
ST8SIA53g	1.19932e-05	14.7925	ST8SIA5	Sphingolipid metabolism
GT1Atg	1.19932e-05	14.8019		Transport, golgi apparatus
r2236	1.17652e-05	14.8113	SLCO1B1	Transport, extracellular
HDCA6GSr	1.15795e-05	14.8208	UGT2B4, UGT2B7, UGT2A1, UGT2A3	Bile acid synthesis
HDCA6Gtr	1.15795e-05	14.8302		Transport, extracellular
r2163	1.14752e-05	14.8396	SLCO1A2	Transport, extracellular
HISTAVESSEC	1.11274e-05	14.8491	SLC18A1, SLC18A2	Transport, extracellular
HMR_2007	1.11202e-05	14.8585	CYP21A2	Steroid metabolism
3DHCAS	1.11055e-05	14.8679	CYP3A4	Bile acid synthesis
DM_lca3g[c]	1.09247e-05	14.8774		Exchange/demand reaction
3DHCDCAS	1.092e-05	14.8868	CYP3A4	Bile acid synthesis
r2238	1.09182e-05	14.8962	SLCO1B1	Transport, extracellular
r2144	1.08595e-05	14.9057	SLCO1A2	Transport, extracellular
CASULT	1.08128e-05	14.9151	SULT2A1	Bile acid synthesis
CDCA6AH	1.06661e-05	14.9245	CYP3A4	Bile acid synthesis
DM_lca24g[c]	1.05931e-05	14.934		Exchange/demand reaction
r2213	1.0486e-05	14.9434	SLCO1A2	Transport, extracellular
PCt	1.02372e-05	14.9528	ABCB4, ABCA1	Transport, extracellular
DM_hca24g[c]	1.00172e-05	14.9623		Exchange/demand reaction
r2214	9.81521e-06	14.9717	SLCO1A2	Transport, extracellular
GCASULT	9.76849e-06	14.9811	SULT2A1	Bile acid synthesis
HMR_8579	9.69e-06	14.9906	LYZL1, AMY1B, AMY1C, AMY1A, AMY2B, AMY2A	Starch and sucrose metabolism
RE3041C	9.67545e-06	15	ALOX12	Arachidonic acid metabolism
r2161	9.6706e-06	15.0094	SLCO1A2	Transport, extracellular
r2495	9.65195e-06	15.0189	SLCO1A2	Transport, extracellular
r2346	9.59111e-06	15.0283	SLC22A10	Transport, extracellular
RE3201C	9.46764e-06	15.0377		Tyrosine metabolism
DM_CE1562[c]	9.46764e-06	15.0472		Exchange/demand reaction
EX_npthl[e]	9.44516e-06	15.0566		Exchange/demand reaction
ONPTHLte	9.44516e-06	15.066		Transport, extracellular
EX_onpthl[e]	9.44516e-06	15.0755		Exchange/demand reaction
P4502F1	9.44516e-06	15.0849	CYP2F1	Cytochrome metabolism
NPTHLte	9.44516e-06	15.0943		Transport, extracellular
NEU21	9.4048e-06	15.1038	NEU2	Sphingolipid metabolism
P45046A1r	9.33158e-06	15.1132	CYP46A1	Bile acid synthesis
r2212	9.29405e-06	15.1226	SLCO1A2	Transport, extracellular
HMR_0839	9.00204e-06	15.1321	ST8SIA5	Glycosphingolipid metabolism
r2357	8.98979e-06	15.1415	SLC22A10	Transport, extracellular
17AHPRGNLONEte	8.77673e-06	15.1509	ABCB1	Transport, extracellular
EX_17ahprgnlone[e]	8.77673e-06	15.1604		Exchange/demand reaction
r1532	8.77655e-06	15.1698	ABCC5	Transport, extracellular
r2246	8.66971e-06	15.1792	SLCO1B1	Transport, extracellular
HMR_0846	8.65601e-06	15.1887	ST8SIA5	Glycosphingolipid metabolism
ST3GAL61g	8.51457e-06	15.1981	ST3GAL6	Blood group synthesis
r2334	8.42774e-06	15.2075	SLCO2A1	Transport, extracellular
r2405	8.40512e-06	15.217	SLC25A2	Transport, mitochondrial
DM_dca24g[c]	8.24514e-06	15.2264		Exchange/demand reaction
r2160	8.23454e-06	15.2358	SLCO1A2	Transport, extracellular
r1533	7.94593e-06	15.2453	ABCC5	Transport, extracellular
r2162	7.89385e-06	15.2547	SLCO1A2	Transport, extracellular
CE1352te	7.81559e-06	15.2642	ABCB1	Transport, extracellular
EX_CE1352[e]	7.81559e-06	15.2736		Exchange/demand reaction
EX_glyb[e]	7.80569e-06	15.283		Exchange/demand reaction
BIDGLCURr	7.78829e-06	15.2925	UGT1A8	Heme degradation
HC02197c	7.68675e-06	15.3019	SULT2A1	Bile acid synthesis
IDHPOXOX3	7.60792e-06	15.3113	TPO	Tyrosine metabolism
DALAxt	7.43756e-06	15.3208		D-alanine metabolism
DALAOXx	7.43756e-06	15.3302	DAO	D-alanine metabolism
DM_hca6g[c]	7.43746e-06	15.3396		Exchange/demand reaction
r2247	7.30944e-06	15.3491	SLCO1B1	Transport, extracellular
r2197	7.22286e-06	15.3585	SLCO1A2	Transport, extracellular
r2404	7.17437e-06	15.3679	SLC25A2	Transport, mitochondrial
r1531	7.11455e-06	15.3774	ABCC5	Transport, extracellular
r2356	7.09675e-06	15.3868	SLC22A10	Transport, extracellular
r2245	7.05947e-06	15.3962	SLCO1B1	Transport, extracellular
ALLOP2tu	6.89027e-06	15.4057	SLC28A3	Drug metabolism
HC02220c	6.67872e-06	15.4151	SULT2A1	Transport, extracellular
NADHtpu	6.58869e-06	15.4245		Transport, peroxisomal
PRGNLONESte	6.58432e-06	15.434	ABCB1	Transport, extracellular
EX_prgnlones[e]	6.58432e-06	15.4434		Exchange/demand reaction
HMR_1948	6.52438e-06	15.4528	CYP21A2	Steroid metabolism
HMR_1949	6.52438e-06	15.4623	HSD3B1, HSD3B2	Steroid metabolism
NADtx	6.46184e-06	15.4717		Transport, peroxisomal
DM_hdca6g[c]	6.27026e-06	15.4811		Exchange/demand reaction
PRGNLONEte	5.64947e-06	15.4953	ABCB1	Transport, extracellular
EX_prgnlone[e]	5.64947e-06	15.4953		Exchange/demand reaction
r2321	5.39695e-06	15.5094	SLCO2A1	Transport, extracellular
r1044	5.17862e-06	15.5189	SLC28A1, SLC28A3	Transport, extracellular
r2156	4.9791e-06	15.5283	SLCO1A2	Transport, extracellular
EX_21hprgnlone[e]	4.95914e-06	15.5377		Exchange/demand reaction
21HPRGNLONE	4.92697e-06	15.5472	CYP21A2	Steroid metabolism
O16G1e	4.82439e-06	15.5566	SI	Starch and sucrose metabolism
P45017A3r	4.77696e-06	15.566	CYP17A1	Steroid metabolism
LPS4e	4.73826e-06	15.5755	PLA2G3	Triacylglycerol synthesis
EX_1glyc_hs[e]	4.73826e-06	15.5849		Exchange/demand reaction
HMR_1941	4.61541e-06	15.5943	HSD3B1, HSD3B2	Steroid metabolism
HMR_1940	4.61541e-06	15.6038	CYP21A2	Steroid metabolism
r2155	4.57466e-06	15.6132	SLCO1A2	Transport, extracellular
EX_C09642[e]	4.55715e-06	15.6226		Exchange/demand reaction
C09642te	4.55715e-06	15.6321	SLC22A2	Transport, extracellular
r2219	4.35669e-06	15.6415	SLCO1B1	Transport, extracellular
UGT1A4r	4.35346e-06	15.6509	UGT1A10, UGT2B28, UGT1A8	Steroid metabolism
EX_tststeroneglc[e]	4.35346e-06	15.6604		Exchange/demand reaction
TSTSTERONEGLCte	4.35346e-06	15.6698	ABCC1	Transport, extracellular
TSTSTERONEGLCtr	4.35346e-06	15.6792		Transport, endoplasmic reticular
r2291	4.25448e-06	15.6887	SLCO1B1	Transport, extracellular
r2154	4.23993e-06	15.6981	SLCO1A2	Transport, extracellular
r2276	4.23917e-06	15.7075	SLCO1B1	Transport, extracellular
HMR_8580	4.20622e-06	15.717	LYZL1, AMY1B, AMY1C, AMY1A, AMY2B, AMY2A	Starch and sucrose metabolism
r2368	4.10437e-06	15.7264	SLC22A10	Transport, extracellular
r2318	4.06614e-06	15.7358	SLCO2A1	Transport, extracellular
KHK3	3.94395e-06	15.7453	KHK	Galactose metabolism
FBA5	3.94395e-06	15.7547	ALDOB	Galactose metabolism
r2292	3.91164e-06	15.7642	SLCO1B1	Transport, extracellular
r2282	3.89073e-06	15.7736	SLCO1B1	Transport, extracellular
r2220	3.84801e-06	15.783	SLCO1B1	Transport, extracellular
HSD3B11r	3.80071e-06	15.7925	HSD3B2	Steroid metabolism
HSD3B13r	3.67908e-06	15.8019	HSD3B2	Steroid metabolism
r2186	3.61951e-06	15.8113	SLCO1A2	Transport, extracellular
r2243	3.60683e-06	15.8208	SLCO1B1	Transport, extracellular
r2297	3.58695e-06	15.8302	SLCO1B1	Transport, extracellular
r2333	3.51495e-06	15.8396	SLCO2A1	Transport, extracellular
r2242	3.42726e-06	15.8491	SLCO1B1	Transport, extracellular
TREHe	3.41072e-06	15.8585	TREH	Starch and sucrose metabolism
r2298	3.36286e-06	15.8679	SLCO1B1	Transport, extracellular
r2283	3.22723e-06	15.8774	SLCO1B1	Transport, extracellular
HMR_9605	2.90017e-06	15.8868	SLC38A5	Transport, extracellular
r2218	2.85459e-06	15.8962	SLCO1B1	Transport, extracellular
HMR_6728	2.84481e-06	15.9057	TH	Phenylalanine metabolism
r2277	2.82938e-06	15.9151	SLCO1B1	Transport, extracellular
DCSPTN1COAtxc	2.7907e-06	15.9245	ABCD1, ABCD2	Transport, peroxisomal
r2145	2.66005e-06	15.934	SLCO1A2	Transport, extracellular
r2409	2.41669e-06	15.9434	SLC25A2	Transport, mitochondrial
r2185	2.38077e-06	15.9528	SLCO1A2	Transport, extracellular
r2193	2.36994e-06	15.9623	SLCO1A2	Transport, extracellular
HMR_1982	2.30374e-06	15.9717	HSD3B1, HSD3B2	Androgen and estrogen synthesis and metabolism
HMR_1983	2.30374e-06	15.9811	HSD3B1, HSD3B2	Androgen and estrogen synthesis and metabolism
HMR_8582	2.24306e-06	15.9906	LYZL1, AMY1B, AMY1C, AMY1A, AMY2B, AMY2A	Starch and sucrose metabolism
r2183	2.13611e-06	16	SLCO1A2	Transport, extracellular
r2153	2.09316e-06	16.0094	SLCO1A2	Transport, extracellular
r2191	2.08773e-06	16.0189	SLCO1A2	Transport, extracellular
r2275	2.06291e-06	16.0283	SLCO1B1	Transport, extracellular
r2182	1.98752e-06	16.0377	SLCO1A2	Transport, extracellular
r2484	1.97907e-06	16.0472	SLCO1A2	Transport, extracellular
r2249	1.96342e-06	16.0566	SLCO1B1	Transport, extracellular
HMR_1980	1.95908e-06	16.066	HSD3B1, HSD3B2	Steroid metabolism
HMR_1979	1.95908e-06	16.0755	HSD3B1, HSD3B2	Steroid metabolism
r2403	1.9137e-06	16.0849	SLC25A2	Transport, mitochondrial
CRTSTRNtm	1.9072e-06	16.0943		Transport, mitochondrial
r2314	1.90514e-06	16.1038	SLCO2A1	Transport, extracellular
OXAtp	1.88944e-06	16.1132		Transport, peroxisomal
GLXO2p	1.88944e-06	16.1226	HAO1, HAO2	Glyoxylate and dicarboxylate metabolism
r2290	1.85416e-06	16.1321	SLCO1B1	Transport, extracellular
r2281	1.81652e-06	16.1415	SLCO1B1	Transport, extracellular
r2204	1.807e-06	16.1509	SLCO1A2	Transport, extracellular
HSD3B11	1.79599e-06	16.1604	HSD3B1	Steroid metabolism
r2226	1.77346e-06	16.1698	SLCO1B1	Transport, extracellular
r2244	1.70853e-06	16.1792	SLCO1B1	Transport, extracellular
HMR_0806	1.6534e-06	16.1887	B3GALNT1	Glycosphingolipid metabolism
r2152	1.5409e-06	16.1981	SLCO1A2	Transport, extracellular
r2221	1.49253e-06	16.2075	SLCO1B1	Transport, extracellular
r2407	1.47482e-06	16.217	SLC25A2	Transport, mitochondrial
r2151	1.47262e-06	16.2264	SLCO1A2	Transport, extracellular
r2190	1.44482e-06	16.2358	SLCO1A2	Transport, extracellular
r2296	1.35552e-06	16.2453	SLCO1B1	Transport, extracellular
r2235	1.29762e-06	16.2547	SLCO1B1	Transport, extracellular
r2224	1.21921e-06	16.2642	SLCO1B1	Transport, extracellular
GSNt2r	1.09978e-06	16.2736	SLC28A3	Transport, extracellular
EX_CE1935[e]	1.06516e-06	16.283		Exchange/demand reaction
r2367	9.91794e-07	16.2925	SLC22A10	Transport, extracellular
r2265	9.0879e-07	16.3019	SLCO1B1	Transport, extracellular
r2223	8.11081e-07	16.3113	SLCO1B1	Transport, extracellular
EX_tripvs[e]	7.59521e-07	16.3208		Exchange/demand reaction
r2301	7.55031e-07	16.3302	SLCO1B1	Transport, extracellular
r2263	7.53894e-07	16.3396	SLCO1B1	Transport, extracellular
TRIPVSitr	7.46795e-07	16.3491		Drug metabolism
r2205	7.06879e-07	16.3585	SLCO1A2	Transport, extracellular
r2264	7.01272e-07	16.3679	SLCO1B1	Transport, extracellular
r2174	6.51206e-07	16.3774	SLCO1A2	Transport, extracellular
EX_M02451[e]	5.94664e-07	16.3868		Exchange/demand reaction
r2335	5.86283e-07	16.3962	SLCO2A1	Transport, extracellular
r2299	5.85536e-07	16.4057	SLCO1B1	Transport, extracellular
r2184	5.45702e-07	16.4151	SLCO1A2	Transport, extracellular
r2158	5.20186e-07	16.4245	SLCO1A2	Transport, extracellular
r2231	4.90899e-07	16.434	SLCO1B1	Transport, extracellular
r2365	4.80649e-07	16.4434	SLC22A10	Transport, extracellular
r2181	4.12613e-07	16.4528	SLCO1A2	Transport, extracellular
r2325	3.84131e-07	16.4623	SLCO2A1	Transport, extracellular
PCLAD	3.65241e-07	16.4717	ACMSD	Tryptophan metabolism
r2192	2.88667e-07	16.4811	SLCO1A2	Transport, extracellular
EX_CE1940[e]	2.56381e-07	16.4906		Exchange/demand reaction
r2189	2.11471e-07	16.5	SLCO1A2	Transport, extracellular
r2232	2.08544e-07	16.5094	SLCO1B1	Transport, extracellular
EX_M02447[e]	1.69088e-07	16.5189		Exchange/demand reaction
EX_M02449[e]	1.42156e-07	16.5283		Exchange/demand reaction
r2341	-2.53648e-08	16.5472	SLC22A10	Transport, extracellular
LCA24Gtr	-3.11113e-08	16.5566		Transport, extracellular
LCA24GSr	-3.11114e-08	16.566	UGT1A3, UGT2B7, UGT2A1, UGT2A3	Bile acid synthesis
r2203	-7.27553e-08	16.5755	SLCO1A2	Transport, extracellular
r2140	-7.39517e-08	16.5849	SLCO1A2	Transport, extracellular
SUBGLYc	-8.83628e-08	16.5943	GLYAT	Glycine, serine, alanine, and threonine metabolism
SUBGLYte	-8.83628e-08	16.6038		Transport, extracellular
EX_subgly[e]	-8.83628e-08	16.6132		Exchange/demand reaction
EX_M02446[e]	-2.0051e-07	16.6226		Exchange/demand reaction
UREAt5	-2.82532e-07	16.6321	SLC5A1	Transport, extracellular
EX_CE1939[e]	-3.35551e-07	16.6415		Exchange/demand reaction
r2187	-3.98875e-07	16.6509	SLCO1A2	Transport, extracellular
r2355	-4.10714e-07	16.6604	SLC22A10	Transport, extracellular
CYSSNAT5tc	-4.24811e-07	16.6698	SLC38A5	Transport, extracellular
r1686	-4.56138e-07	16.6792	SLC7A6	Transport, extracellular
r2482	-5.44956e-07	16.6887	SLCO1A2	Transport, extracellular
L_LACtcm	-5.55185e-07	16.6981	AQP9	Transport, mitochondrial
r2170	-5.69986e-07	16.7075	SLCO1A2	Transport, extracellular
r2176	-6.3562e-07	16.717	SLCO1A2	Transport, extracellular
GDCASULT	-6.54394e-07	16.7264	SULT2A1	Bile acid synthesis
HMR_1737	-7.01954e-07	16.7358	CYP39A1	Bile acid synthesis
r2225	-7.23468e-07	16.7453	SLCO1B1	Transport, extracellular
r2168	-7.26884e-07	16.7547	SLCO1A2	Transport, extracellular
FORGLUt	-7.60527e-07	16.7642		Transport, extracellular
EX_forglu[e]	-7.60527e-07	16.7736		Exchange/demand reaction
r2234	-8.12084e-07	16.783	SLCO1B1	Transport, extracellular
HISSNAT5tc	-8.17052e-07	16.7925	SLC38A5	Transport, extracellular
11DOCRTSTRNtr	-8.31188e-07	16.8019		Transport, endoplasmic reticular
P45021A1r	-8.31188e-07	16.8113	CYP21A2	Steroid metabolism
r2180	-8.67253e-07	16.8208	SLCO1A2	Transport, extracellular
GCDCASULT	-9.02707e-07	16.8302	SULT2A1	Bile acid synthesis
HSD3B13	-9.03739e-07	16.8396	HSD3B1	Steroid metabolism
r2173	-9.20183e-07	16.8491	SLCO1A2	Transport, extracellular
r2300	-9.74991e-07	16.8585	SLCO1B1	Transport, extracellular
r2344	-1.24664e-06	16.8679	SLC22A10	Transport, extracellular
GLCNACDASg	-1.27849e-06	16.8774	NDST4, NDST1, NDST3, NDST2	Chondroitin synthesis
S2T4g	-1.27849e-06	16.8868	HS2ST1	Chondroitin synthesis
S3T3g	-1.27849e-06	16.8962	HS3ST4, HS3ST3A1, HS3ST3B1, HS3ST6	Chondroitin synthesis
GLCNACT5g	-1.27849e-06	16.9057	EXT1, EXT2, EXTL3, EXTL1	Chondroitin synthesis
HSPGt	-1.27849e-06	16.9151		Transport, extracellular
GLCAE2g	-1.27849e-06	16.9245	GLCE	Chondroitin synthesis
S3T1g	-1.27849e-06	16.9434	HS3ST1, HS3ST4, HS3ST5	Chondroitin synthesis
S3T2g	-1.27849e-06	16.9434	HS3ST2, HS3ST4, HS3ST5	Chondroitin synthesis
S6T25g	-1.27849e-06	16.9434	HS6ST3, HS6ST1, HS6ST2	Chondroitin synthesis
GLCAT9g	-1.27849e-06	16.9623	EXT1, EXT2	Chondroitin synthesis
ACtg	-1.27849e-06	16.9717		Transport, golgi apparatus
GLCAT6g	-1.27849e-06	17	EXT1, EXT2	Chondroitin synthesis
GLCAT7g	-1.27849e-06	17	EXT1, EXT2	Chondroitin synthesis
GLCAT8g	-1.27849e-06	17	EXT1, EXT2	Chondroitin synthesis
GLCNACT2g	-1.27849e-06	17	EXT1, EXT2, EXTL3, EXTL1	Chondroitin synthesis
GLCNACT3g	-1.27849e-06	17	EXT1, EXT2, EXTL3, EXTL1	Chondroitin synthesis
GLCNACT1g	-1.27849e-06	17.0283	EXTL3, EXTL2	Chondroitin synthesis
GLCNACT4g	-1.27849e-06	17.0377	EXT1, EXT2, EXTL3, EXTL1	Chondroitin synthesis
r2233	-1.28065e-06	17.0472	SLCO1B1	Transport, extracellular
r2312	-1.29291e-06	17.0566	SLCO1A2	Transport, extracellular
r2308	-1.31494e-06	17.066	SLCO1A2	Transport, extracellular
r2169	-1.34219e-06	17.0755	SLCO1A2	Transport, extracellular
r2316	-1.37326e-06	17.0849	SLCO2A1	Transport, extracellular
EX_56dhpvs[e]	-1.43969e-06	17.0943		Exchange/demand reaction
56DHPVShc	-1.50177e-06	17.1038	CYP3A4	Drug metabolism
56DHPVSitr	-1.50177e-06	17.1132		Drug metabolism
DM_dca3g[c]	-1.5364e-06	17.1226		Exchange/demand reaction
r2171	-1.56797e-06	17.1321	SLCO1A2	Transport, extracellular
r2250	-1.58904e-06	17.1415	SLCO1B1	Transport, extracellular
r2222	-1.60702e-06	17.1509	SLCO1B1	Transport, extracellular
r2188	-1.65857e-06	17.1604	SLCO1A2	Transport, extracellular
BUTt2m	-1.67599e-06	17.1698	SLC16A1	Transport, mitochondrial
FACOAL40im	-1.67599e-06	17.1792	ACSM1	Fatty acid oxidation
2HYDOGOAT3t	-1.7848e-06	17.1934	SLC22A8	Transport, extracellular
2HYDOGte	-1.7848e-06	17.1934		Transport, extracellular
LCA3GSr	-1.92438e-06	17.2075	UGT2B7, UGT2A1, UGT2A3	Bile acid synthesis
LCA3Gtr	-1.92438e-06	17.217		Transport, extracellular
r2230	-1.9629e-06	17.2264	SLCO1B1	Transport, extracellular
3OHGLUTACOAT3t	-1.96406e-06	17.2358	SLC22A8	Transport, extracellular
r2411	-2.06163e-06	17.2453	SLC25A2	Transport, mitochondrial
THRGLNexR	-2.06879e-06	17.2547	SLC7A10, SLC3A2	Transport, extracellular
r2172	-2.19317e-06	17.2642	SLCO1A2	Transport, extracellular
r2330	-2.26042e-06	17.2736	SLCO2A1	Transport, extracellular
r2272	-2.28013e-06	17.283	SLCO1B1	Transport, extracellular
r2395	-2.31071e-06	17.2925	SLC25A2	Transport, mitochondrial
NEU22	-2.44511e-06	17.3019	NEU2	Sphingolipid metabolism
r2150	-2.55001e-06	17.3113	SLCO1A2	Transport, extracellular
r2167	-2.59488e-06	17.3208	SLCO1A2	Transport, extracellular
r2248	-2.66761e-06	17.3302	SLCO1B1	Transport, extracellular
r2159	-2.74506e-06	17.3396	SLCO1A2	Transport, extracellular
34DHOXMANDte	-2.81521e-06	17.3491	SLC22A8, SLC22A6	Transport, extracellular
EX_34dhoxmand[e]	-2.81521e-06	17.3585		Exchange/demand reaction
r2270	-2.88111e-06	17.3679	SLCO1B1	Transport, extracellular
HCA24GSr	-2.92695e-06	17.3774	UGT2B7, UGT2A1, UGT2A3	Bile acid synthesis
HCA24Gtr	-2.92695e-06	17.3868		Transport, extracellular
r2255	-2.97686e-06	17.3962	SLCO1B1	Transport, extracellular
56EPPVSitr	-2.97875e-06	17.4057		Drug metabolism
56EPPVShc	-2.97875e-06	17.4151	CYP3A4	Drug metabolism
PGDI	-3.03032e-06	17.4245	PTGDS, HPGDS	Eicosanoid metabolism
EX_56eppvs[e]	-3.03621e-06	17.434		Exchange/demand reaction
r2401	-3.11267e-06	17.4434	SLC25A2	Transport, mitochondrial
DM_ca24g[c]	-3.15438e-06	17.4528		Exchange/demand reaction
r2274	-3.24575e-06	17.4623	SLCO1B1	Transport, extracellular
r2177	-3.34014e-06	17.4717	SLCO1A2	Transport, extracellular
r2178	-3.36712e-06	17.4811	SLCO1A2	Transport, extracellular
r2179	-3.42938e-06	17.4906	SLCO1A2	Transport, extracellular
HMR_9188	-3.68448e-06	17.5		Transport, extracellular
EX_M02155[e]	-3.68448e-06	17.5094		Exchange/demand reaction
r2175	-3.78143e-06	17.5189	SLCO1A2	Transport, extracellular
r2254	-3.9648e-06	17.5283	SLCO1B1	Transport, extracellular
HCA6Gtr	-4.03967e-06	17.5377		Transport, extracellular
HCA6GSr	-4.03967e-06	17.5472	UGT2B4, UGT2B7	Bile acid synthesis
TMDOATthc	-4.06411e-06	17.5566	SLC22A6	Drug metabolism
r2261	-4.17468e-06	17.566	SLCO1B1	Transport, extracellular
r2398	-4.19527e-06	17.5755	SLC25A2	Transport, mitochondrial
GLYSNAT5tc	-4.25308e-06	17.5849	SLC38A5	Transport, extracellular
r2157	-4.36358e-06	17.5943	SLCO1A2	Transport, extracellular
NEU23	-4.4229e-06	17.6038	NEU2	Sphingolipid metabolism
ALAGLNexR	-4.61274e-06	17.6132	SLC3A2, SLC7A10	Transport, extracellular
HMR_8577	-4.68101e-06	17.6226	LYZL1, AMY1B, AMY1C, AMY1A, AMY2B, AMY2A	Starch and sucrose metabolism
r2406	-4.7902e-06	17.6321	SLC25A2	Transport, mitochondrial
UGT1A1r	-4.96948e-06	17.6415	UGT1A10, UGT1A8	Steroid metabolism
ESTRONEGLCt	-4.96948e-06	17.6509	ABCC3	Transport, extracellular
EX_estroneglc[e]	-4.96948e-06	17.6604		Exchange/demand reaction
ESTRONEGLCtr	-4.96948e-06	17.6698		Transport, endoplasmic reticular
r2253	-5.10315e-06	17.6792	SLCO1B1	Transport, extracellular
HMR_8571	-5.13027e-06	17.6887	LYZL1, AMY1B, AMY1C, AMY1A, AMY2B, AMY2A	Starch and sucrose metabolism
r2416	-5.16337e-06	17.6981	SLC25A2	Transport, mitochondrial
r2216	-5.2891e-06	17.7075	SLCO1A2	Transport, extracellular
r2215	-5.53918e-06	17.717	SLCO1A2	Transport, extracellular
DM_ind56qn[c]	-5.54028e-06	17.7264		Exchange/demand reaction
TYRDHINDOX	-5.54028e-06	17.7358	TYR	Tyrosine metabolism
r2251	-5.59223e-06	17.7453	SLCO1B1	Transport, extracellular
r2142	-5.7782e-06	17.7547	SLCO1A2	Transport, extracellular
r2273	-5.89059e-06	17.7642	SLCO1B1	Transport, extracellular
r2269	-5.97379e-06	17.7736	SLCO1B1	Transport, extracellular
P45011B12m	-5.99823e-06	17.783	CYP11B1	Steroid metabolism
CRTSLtm	-5.99823e-06	17.7925		Transport, mitochondrial
11DOCRTSLtm	-5.99823e-06	17.8019		Transport, mitochondrial
7HPVSitr	-6.05484e-06	17.8113		Drug metabolism
7HPVShc	-6.05484e-06	17.8208	CYP3A4	Drug metabolism
r2148	-6.09412e-06	17.8302	SLCO1A2	Transport, extracellular
EX_7hpvs[e]	-6.11482e-06	17.8396		Exchange/demand reaction
FUT35g	-6.2348e-06	17.8491	FUT3	Blood group synthesis
ABO2g	-6.2348e-06	17.8585	ABO	Blood group synthesis
FUCGALFUCGALACGLCGALGLUSIDEtg	-6.2348e-06	17.8679		Transport, golgi apparatus
r2166	-6.24765e-06	17.8774	SLCO1A2	Transport, extracellular
HMR_8575	-6.28489e-06	17.8868	LYZL1, AMY1B, AMY1C, AMY1A, AMY2B, AMY2A	Starch and sucrose metabolism
RE1796M	-6.38061e-06	17.8962	HSD3B1, HSD3B2	Bile acid synthesis
P450SCC1m	-6.38061e-06	17.9057		Cholesterol metabolism
ALAGLYexR	-6.44609e-06	17.9151	SLC7A10, SLC3A2	Transport, extracellular
XOLTRI24tc	-6.52981e-06	17.9245		Transport, endoplasmic reticular
P45039A1r	-6.52981e-06	17.934	CYP39A1	Bile acid synthesis
r2260	-6.57501e-06	17.9434	SLCO1B1	Transport, extracellular
A4GNT1g	-6.69025e-06	17.9528	A4GNT	O-glycan metabolism
GNCORE1t	-6.69025e-06	17.9623		Transport, golgi apparatus
GNCORE1te	-6.69025e-06	17.9717		Transport, extracellular
EX_gncore1[e]	-6.69025e-06	17.9811		Exchange/demand reaction
r2483	-6.79418e-06	17.9906	SLCO1A2	Transport, extracellular
r2252	-6.83557e-06	18	SLCO1B1	Transport, extracellular
r2256	-6.85982e-06	18.0094	SLCO1B1	Transport, extracellular
FPGS9	-6.89348e-06	18.0189	FPGS	Folate metabolism
r2217	-7.0093e-06	18.0283	SLCO1A2	Transport, extracellular
r2271	-7.02903e-06	18.0377	SLCO1B1	Transport, extracellular
EX_ha_pre1[e]	-7.08089e-06	18.0472		Exchange/demand reaction
NORANMT	-7.3841e-06	18.0566	PNMT	Tyrosine metabolism
r2366	-7.39712e-06	18.066	SLC22A10	Transport, extracellular
DM_cdca3g[c]	-7.49523e-06	18.0755		Exchange/demand reaction
AGTix	-7.6203e-06	18.0849	AGXT	Alanine and aspartate metabolism
HMR_8573	-7.62469e-06	18.0943	LYZL1, AMY1B, AMY1C, AMY1A, AMY2B, AMY2A	Starch and sucrose metabolism
UGT1A10r	-7.71261e-06	18.1038	UGT1A8	Steroid metabolism
ARGATB0tc	-7.86838e-06	18.1132	SLC6A14	Transport, extracellular
EX_ptvstm3[e]	-7.87101e-06	18.1226		Exchange/demand reaction
PTVSTM3itr	-7.87101e-06	18.1321		Drug metabolism
PTVSTM3hc	-7.87101e-06	18.1415	CYP3A4	Drug metabolism
PTVSTM3eb	-7.87101e-06	18.1509	ABCG2	Drug metabolism
r2360	-7.91047e-06	18.1604	SLC22A10	Transport, extracellular
HMR_0008	-7.95557e-06	18.1698	LPL	Transport, extracellular
EX_M00241[e]	-7.95557e-06	18.1887		Exchange/demand reaction
EX_M01820[e]	-7.95557e-06	18.1887		Exchange/demand reaction
EX_M00510[e]	-7.95557e-06	18.1887		Exchange/demand reaction
DCA24GSr	-8.11065e-06	18.2075	UGT2B7, UGT2A1	Bile acid synthesis
DCA24Gtr	-8.11065e-06	18.217		Transport, extracellular
r2397	-8.35566e-06	18.2264	SLC25A2	Transport, mitochondrial
CA24GSr	-8.36043e-06	18.2358	UGT2A1	Bile acid synthesis
CA24Gtr	-8.36043e-06	18.2453		Transport, extracellular
r2320	-8.42104e-06	18.2547	SLCO2A1	Transport, extracellular
r2342	-8.52542e-06	18.2642	SLC22A10	Transport, extracellular
r2268	-8.54605e-06	18.2736	SLCO1B1	Transport, extracellular
GAO2g	-8.61854e-06	18.283	SLC33A1	Sphingolipid metabolism
OAGT3tg	-8.61854e-06	18.2925		Transport, golgi apparatus
r2262	-8.62163e-06	18.3019	SLCO1B1	Transport, extracellular
RE3513R	-8.63766e-06	18.3113		Arachidonic acid metabolism
34DHPHAte	-8.71149e-06	18.3208	SLC22A8, SLC22A6	Transport, extracellular
EX_34dhpha[e]	-8.71149e-06	18.3302		Exchange/demand reaction
FUCGALGBSIDEte	-8.74834e-06	18.3396		Transport, extracellular
FUCGALGBSIDEtg	-8.74834e-06	18.3491		Transport, golgi apparatus
FUT11g	-8.74834e-06	18.3585	FUT1	Sphingolipid metabolism
EX_fucgalgbside_hs[e]	-8.74834e-06	18.3679		Exchange/demand reaction
RE0688E	-8.94106e-06	18.3774	AOC1	Urea cycle
r2149	-9.23577e-06	18.3868	SLCO1A2	Transport, extracellular
HMR_0811	-9.27708e-06	18.3962	NAGA	Glycosphingolipid metabolism
HMR_0810	-9.27708e-06	18.4057	GBGT1	Glycosphingolipid metabolism
SULFOX	-9.30259e-06	18.4151	SUOX	Methionine and cysteine metabolism
MELATN23DOX	-9.37688e-06	18.4245	IDO1	Tryptophan metabolism
5A2OPNTNte	-9.87055e-06	18.434		Transport, extracellular
DORNOp	-9.87055e-06	18.4434	DAO	Arginine and proline metabolism
EX_5a2opntn[e]	-9.87055e-06	18.4528		Exchange/demand reaction
5A2OPNTNtx	-9.87055e-06	18.4623		Transport, peroxisomal
P4508B13r	-9.95485e-06	18.4717	CYP8B1	Bile acid synthesis
EX_orn_D[e]	-9.97492e-06	18.4811		Exchange/demand reaction
r2259	-9.99042e-06	18.4906	SLCO1B1	Transport, extracellular
r2257	-1.00127e-05	18.5	SLCO1B1	Transport, extracellular
r2239	-1.01192e-05	18.5094	SLCO1B1	Transport, extracellular
THRGLYexR	-1.01391e-05	18.5189	SLC7A10, SLC3A2	Transport, extracellular
HYOCHOLtr	-1.01687e-05	18.5283		Transport, extracellular
r2258	-1.01784e-05	18.5377	SLCO1B1	Transport, extracellular
EX_maltpt[e]	-1.02358e-05	18.5472		Exchange/demand reaction
HMR_1629	-1.03109e-05	18.5566	CYP8B1	Transport, peroxisomal
CDCA3GSr	-1.03208e-05	18.566	UGT2B7, UGT2A1, UGT2A3	Bile acid synthesis
CDCA3Gtr	-1.03208e-05	18.5755		Transport, extracellular
EX_dmantipyrine[e]	-1.03922e-05	18.5849		Exchange/demand reaction
EX_antipyrene[e]	-1.03922e-05	18.5943		Exchange/demand reaction
DMANTIPYRINEte	-1.03922e-05	18.6038		Transport, extracellular
P4502C18	-1.03922e-05	18.6132	CYP2C18	Cytochrome metabolism
ANTIPYRENEte	-1.03922e-05	18.6226		Transport, extracellular
r2410	-1.04759e-05	18.6321	SLC25A2	Transport, mitochondrial
D3AIBTm	-1.04951e-05	18.6415	AGXT2	Pyrimidine catabolism
HMR_9610	-1.05131e-05	18.6509	SLC13A2	Transport, extracellular
B3GNT36g	-1.07208e-05	18.6604	B3GNT3	Sphingolipid metabolism
NAGAlby	-1.07208e-05	18.6698		Sphingolipid metabolism
ACGBGBSIDEtg	-1.07208e-05	18.6792		Transport, golgi apparatus
ACGBGBSIDEtl	-1.07208e-05	18.6887		Transport, lysosomal
ACGALtlg	-1.07208e-05	18.6981		Transport, golgi apparatus
r2285	-1.08012e-05	18.7075	SLCO1B1	Transport, extracellular
r2362	-1.08103e-05	18.717	SLC22A10	Transport, extracellular
OXYPthc	-1.08171e-05	18.7264	SLC22A7	Drug metabolism
HMR_9620	-1.09511e-05	18.7358	SLC5A7	Transport, extracellular
r2307	-1.09815e-05	18.7453	SLCO1B1	Transport, extracellular
r2286	-1.10336e-05	18.7547	SLCO1B1	Transport, extracellular
LYSATB0tc	-1.11908e-05	18.7642	SLC6A14	Transport, extracellular
r2305	-1.13034e-05	18.7736	SLCO1B1	Transport, extracellular
r2284	-1.13894e-05	18.783	SLCO1B1	Transport, extracellular
GLUTAROAT3t	-1.16802e-05	18.7972	SLC22A8	Transport, extracellular
GLUTARte	-1.16802e-05	18.7972		Transport, extracellular
DM_cdca24g[c]	-1.18517e-05	18.8113		Exchange/demand reaction
r2278	-1.20234e-05	18.8208	SLCO1B1	Transport, extracellular
BUTSMCT1	-1.20748e-05	18.8302	SLC5A8	Transport, extracellular
r2240	-1.21304e-05	18.8396	SLCO1B1	Transport, extracellular
r2267	-1.22276e-05	18.8491	SLCO1B1	Transport, extracellular
EX_malthx[e]	-1.22889e-05	18.8585		Exchange/demand reaction
r2266	-1.23838e-05	18.8679	SLCO1B1	Transport, extracellular
[truncated: 8,601 more rows]

## Sheet: Vero
reaction	score	top.percent	genes	pathway
GABABGTtc	238.773	0.00943396	SLC6A12	Transport, extracellular
ESTRONESt2	178.902	0.0188679	SLC10A1	Transport, extracellular
r1015	65.9351	0.0283019	SLC10A1	Transport, extracellular
BETBGTtc	32.6572	0.0377358	SLC6A12	Transport, extracellular
DHCHOLESTANATEt	29.5641	0.0471698	SLC10A1	Transport, extracellular
7KILTCHOLt	29.278	0.0566038	SLC10A1	Transport, extracellular
TDCHOLAte	29.0012	0.0660377		Transport, extracellular
ASCBt4	26.791	0.0754717	SLC23A2, SLC23A1	Transport, extracellular
C03990t	23.2688	0.0849057	SLC10A1	Transport, extracellular
XOL7AONEt	21.7427	0.0943396	SLC10A1	Transport, extracellular
THCHOLSTOICt	19.9669	0.103774	SLC10A1	Transport, extracellular
XOL7AH3t	19.54	0.113208	SLC10A1	Transport, extracellular
r1495	19.106	0.122642	SLC10A1	Transport, extracellular
r1502	18.4094	0.132075	SLC10A1	Transport, extracellular
r1501	18.1982	0.141509	SLC10A1	Transport, extracellular
r1497	17.0798	0.150943	SLC10A1	Transport, extracellular
GLYBt4_2_r	16.6074	0.160377	SLC6A12	Transport, extracellular
r1503	16.3865	0.169811	SLC10A1	Transport, extracellular
r1499	15.1619	0.179245	SLC10A1	Transport, extracellular
r1163	14.6637	0.188679	SLC10A1	Transport, extracellular
r1500	14.1028	0.198113	SLC10A1	Transport, extracellular
GCHOLAte	12.6491	0.207547		Transport, extracellular
INSTt4	12.2743	0.216981	SLC5A3	Transport, extracellular
EX_HC02195[e]	10.1165	0.226415		Exchange/demand reaction
EX_HC02196[e]	9.39018	0.235849		Exchange/demand reaction
r2342	7.42815	0.245283	SLC22A10	Transport, extracellular
INSTt4_2	6.5087	0.254717	SLC5A11	Transport, extracellular
EX_7klitchol[e]	6.43262	0.264151		Exchange/demand reaction
DM_3dhdchol[c]	4.98922	0.273585		Exchange/demand reaction
DM_3dhlchol[c]	4.83366	0.283019		Exchange/demand reaction
DM_uchol[c]	4.60027	0.292453		Exchange/demand reaction
EX_uchol[e]	4.60009	0.301887		Exchange/demand reaction
NCNt	4.47204	0.311321	SLC24A1, SLC24A2	Transport, extracellular
EX_12dhchol[e]	4.40713	0.320755		Exchange/demand reaction
DM_12dhchol[c]	4.40713	0.330189		Exchange/demand reaction
DM_thyochol[c]	4.40331	0.339623		Exchange/demand reaction
DM_icdchol[c]	4.35786	0.349057		Exchange/demand reaction
EX_icdchol[e]	4.35785	0.358491		Exchange/demand reaction
EX_7dhchol[e]	4.24829	0.367925		Exchange/demand reaction
DM_7dhchol[c]	4.24829	0.377358		Exchange/demand reaction
EX_C02528[e]	4.08149	0.386792		Exchange/demand reaction
DM_3dhcdchol[c]	4.04943	0.396226		Exchange/demand reaction
DM_3dhchol[c]	3.85879	0.40566		Exchange/demand reaction
EX_coprost[e]	3.72592	0.415094		Exchange/demand reaction
DM_coprost[c]	3.72592	0.424528		Exchange/demand reaction
EX_HC02192[e]	3.45601	0.433962		Exchange/demand reaction
DM_7dhcdchol[c]	3.45302	0.443396		Exchange/demand reaction
EX_7dhcdchol[e]	3.45299	0.45283		Exchange/demand reaction
EX_isochol[e]	3.37628	0.462264		Exchange/demand reaction
DM_isochol[c]	3.37628	0.471698		Exchange/demand reaction
GCHOLAt	3.28377	0.481132	SLCO1A2, SLCO1B3, SLCO1B1	Transport, extracellular
GPDDACHOL	3.13677	0.490566	GPCPD1	Glycerophospholipid metabolism
EX_xol7aone[e]	3.0002	0.5		Exchange/demand reaction
sink_HC02191[c]	2.86027	0.509434		Exchange/demand reaction
ADSK	2.85123	0.518868	PAPSS2, PAPSS1	Nucleotide interconversion
EX_HC02193[e]	2.62191	0.528302		Exchange/demand reaction
EX_xol7ah3[e]	2.40342	0.537736		Exchange/demand reaction
sink_HC02196[c]	2.31403	0.54717		Exchange/demand reaction
EX_HC02194[e]	2.26126	0.556604		Exchange/demand reaction
sink_HC02195[c]	2.25217	0.566038		Exchange/demand reaction
EX_dhcholestanate[e]	2.18662	0.575472		Exchange/demand reaction
EX_thcholstoic[e]	2.13586	0.584906		Exchange/demand reaction
LSTNM7TDhc	2.08443	0.59434		Drug metabolism
BPNT	2.02682	0.603774	BPNT1	Nucleotide interconversion
SADT	2.02682	0.613208	PAPSS2, PAPSS1	Nucleotide interconversion
INSTt2r	1.95141	0.622642	SLC2A13	Transport, extracellular
SO4OXAtex2	1.88974	0.632075	SLC26A6	Transport, extracellular
CAt7r	1.78056	0.641509	SLC8A3, SLC8A1, SLC8A2	Transport, extracellular
sink_dhcholestanate[c]	1.69787	0.650943		Exchange/demand reaction
sink_HC02192[c]	1.57414	0.660377		Exchange/demand reaction
PGISr	1.49699	0.669811	PTGIS	Eicosanoid metabolism
KCC2t	1.48101	0.679245	SLC12A4, SLC12A7, SLC12A6	Transport, extracellular
NKCC2t	1.43604	0.688679	SLC12A1, SLC12A2	Transport, extracellular
LST4EXPTDhc	1.18226	0.698113		Drug metabolism
SO4HCOtex	1.14164	0.707547	SLC26A7, SLC26A9, SLC26A2, SLC26A8, SLC26A11, SLC26A1, SLC26A3	Transport, extracellular
sink_7klitchol[c]	1.08267	0.716981		Exchange/demand reaction
r2370	0.993912	0.726415	SLC23A1	Transport, extracellular
LST4EXPthc	0.978324	0.735849		Drug metabolism
sink_HC02220[c]	0.955759	0.745283		Exchange/demand reaction
r2341	0.954374	0.754717	SLC22A10	Transport, extracellular
TCHOLAt	0.929854	0.764151	SLCO4A1, SLCO1A2, SLCO1B3, SLCO1B1	Transport, extracellular
3HCO3_NAt	0.909011	0.773585	SLC4A5, SLC4A4	Transport, extracellular
SO4CLtex2	0.902083	0.783019	SLC26A6	Transport, extracellular
LSTNM7thc	0.882598	0.792453		Drug metabolism
TMDOATtev	0.869005	0.801887		Drug metabolism
sink_thcholstoic[c]	0.835361	0.811321		Exchange/demand reaction
EX_tdechola[e]	0.790961	0.820755		Exchange/demand reaction
NKCCt	0.726996	0.830189	SLC12A1, SLC12A2	Transport, extracellular
sink_HC02193[c]	0.717283	0.839623		Exchange/demand reaction
EX_tsul[e]	0.704523	0.849057		Exchange/demand reaction
3ISPVSitr	0.691737	0.858491		Drug metabolism
r2366	0.651295	0.867925	SLC22A10	Transport, extracellular
EX_5cysgly34dhphe[e]	0.639065	0.877358		Miscellaneous
sink_xol7aone[c]	0.63596	0.886792		Exchange/demand reaction
CA2t	0.615525	0.896226		Transport, extracellular
r2360	0.605558	0.90566	SLC22A10	Transport, extracellular
r2365	0.586536	0.915094	SLC22A10	Transport, extracellular
EX_s2l2n2m2masn[e]	0.573499	0.924528		Exchange/demand reaction
sink_xol7ah3[c]	0.510257	0.933962		Exchange/demand reaction
EX_mdz[e]	0.500897	0.943396		Exchange/demand reaction
MDZitr	0.499872	0.95283		Drug metabolism
GLYt7_211_r	0.480864	0.962264	SLC6A9	Transport, extracellular
CSAitr	0.459076	0.971698		Drug metabolism
MDZtd	0.458229	0.981132		Drug metabolism
EX_tchola[e]	0.446871	0.990566		Exchange/demand reaction
SELMETHte	0.446389	1.00472	SLC38A1, SLC6A14, SLC38A2, SLC22A5, SLC6A19, CLTRN, ACE2	Transport, extracellular
SELMETHt2e	0.446389	1.00472		Transport, extracellular
BALAPAT1tc2	0.428869	1.01887		Transport, extracellular
HESTRATRIOLte	0.415841	1.0283		Transport, extracellular
EX_hestratriol[e]	0.415841	1.03774		Exchange/demand reaction
EX_estrones[e]	0.41056	1.04717		Exchange/demand reaction
HCO3_NAt	0.403848	1.0566	SLC4A7	Transport, extracellular
r1765	0.399175	1.06604	SLC7A6	Transport, extracellular
PHEtec	0.396147	1.07547	SLC16A10, SLC43A2, SLC43A1	Transport, extracellular
r1769	0.391637	1.08491	SLC7A6	Transport, extracellular
r1774	0.390117	1.09434	SLC7A6	Transport, extracellular
EX_prostgi2[e]	0.366699	1.10377		Exchange/demand reaction
r1771	0.365544	1.11321	SLC7A6	Transport, extracellular
r1773	0.35624	1.12264	SLC7A6	Transport, extracellular
EX_Lkynr[e]	0.346262	1.13208		Exchange/demand reaction
HISt4	0.342258	1.14151	SLC6A14, SLC38A2	Transport, extracellular
LYSt4	0.341021	1.15094	SLC6A14, SLC22A5	Transport, extracellular
r1764	0.330084	1.16038	SLC7A6	Transport, extracellular
r1762	0.32659	1.16981	SLC7A6	Transport, extracellular
r1775	0.325897	1.17925	SLC7A6	Transport, extracellular
HMR_9609	0.322717	1.18868	SLC5A6	Transport, extracellular
r2332	0.319897	1.19811	SLCO2A1	Transport, extracellular
r2364	0.317506	1.20755	SLC22A10	Transport, extracellular
sink_HC02194[c]	0.317347	1.21698		Exchange/demand reaction
r2335	0.304261	1.22642	SLCO2A1	Transport, extracellular
O2Stm	0.303804	1.23585		Transport, mitochondrial
SPODMm	0.303804	1.24528	SOD2	ROS detoxification
r2325	0.294092	1.25472	SLCO2A1	Transport, extracellular
GLNt4	0.287057	1.26415	SLC38A1, SLC6A14, SLC38A2, SLC38A4, SLC6A19, CLTRN, ACE2	Transport, extracellular
sink_C02528[c]	0.285081	1.27358		Exchange/demand reaction
r1768	0.284611	1.28302	SLC7A6	Transport, extracellular
COPROSTt	0.279934	1.29245	SLCO1B3, SLCO1B1, SLC51B, SLC51A	Transport, extracellular
r2330	0.279888	1.30189	SLCO2A1	Transport, extracellular
PHEt4	0.279722	1.31132	SLC38A2, SLC7A3, SLC6A14, SLC7A2, SLC38A1, SLC7A1, SLC38A4, SLC6A19, CLTRN, ACE2	Transport, extracellular
EX_amet[e]	0.2794	1.32075		Exchange/demand reaction
DM_hyochol[c]	0.272986	1.33019		Exchange/demand reaction
EX_g3pc[e]	0.267014	1.33962		Exchange/demand reaction
G3PCtr	0.267014	1.34906		Transport, extracellular
r1726	0.264648	1.35849	SLC7A6	Transport, extracellular
r1800	0.262929	1.36792	SLC7A6	Transport, extracellular
r1725	0.262864	1.37736	SLC7A6	Transport, extracellular
ICDCHOLt	0.256787	1.38679	SLCO1B3, SLCO1B1, SLC51B, SLC51A	Transport, extracellular
SERt4	0.25645	1.39623	SLC38A1, SLC6A14, SLC38A2, SLC38A4, SLC6A19, CLTRN, ACE2	Transport, extracellular
GALGLUSIDEtg2	0.256205	1.40566		Transport, extracellular
r2367	0.255232	1.41509	SLC22A10	Transport, extracellular
r1846	0.252112	1.42453	SLC7A6	Transport, extracellular
EX_dopa[e]	0.251038	1.43396		Exchange/demand reaction
r1790	0.247993	1.4434	SLC7A6	Transport, extracellular
CHOLtu	0.247117	1.45283	SLC22A2, SLC22A5	Transport, extracellular
r1781	0.243515	1.46226	SLC7A6	Transport, extracellular
BALABETAtc2	0.243329	1.4717		Transport, extracellular
r1906	0.241259	1.48113	SLC7A6	Transport, extracellular
r1861	0.240789	1.49057	SLC7A6	Transport, extracellular
DM_hista[c]	0.238448	1.5		Exchange/demand reaction
r1785	0.237984	1.50943	SLC7A6	Transport, extracellular
r1856	0.237229	1.51887	SLC7A6	Transport, extracellular
7DHCDCHOLt	0.236931	1.5283	SLCO1B3, SLCO1B1, SLC51B, SLC51A	Transport, extracellular
r1854	0.235681	1.53774	SLC7A6	Transport, extracellular
r1780	0.23374	1.54717	SLC7A6	Transport, extracellular
r1863	0.233617	1.5566	SLC7A6	Transport, extracellular
r2346	0.233348	1.56604	SLC22A10	Transport, extracellular
CYSTHRNaEx	0.233326	1.57547	SLC1A4, SLC1A5	Transport, extracellular
r1864	0.232612	1.58491	SLC7A6	Transport, extracellular
r1787	0.232511	1.59434	SLC7A6	Transport, extracellular
r1905	0.231574	1.60377	SLC7A6	Transport, extracellular
TRPt	0.230888	1.61321	SLC36A4, SLC16A10	Transport, extracellular
r1779	0.230585	1.62264	SLC7A6	Transport, extracellular
r1866	0.229697	1.63208	SLC7A6	Transport, extracellular
r1784	0.229514	1.64151	SLC7A6	Transport, extracellular
SERCYSNaEx	0.229138	1.65094	SLC1A4, SLC1A5	Transport, extracellular
r1796	0.229043	1.66038	SLC7A6	Transport, extracellular
r1788	0.228937	1.66981	SLC7A6	Transport, extracellular
r1786	0.227854	1.67925	SLC7A6	Transport, extracellular
r1710	0.227815	1.68868	SLC7A6	Transport, extracellular
r1908	0.227686	1.69811	SLC7A6	Transport, extracellular
r1859	0.227465	1.70755	SLC7A6	Transport, extracellular
r1892	0.22678	1.71698	SLC7A6	Transport, extracellular
r1841	0.226627	1.72642	SLC7A6	Transport, extracellular
r1865	0.226443	1.73585	SLC7A6	Transport, extracellular
CYSSERNaEx	0.226382	1.74528	SLC1A4, SLC1A5	Transport, extracellular
CYSALANaEx	0.226307	1.75472	SLC1A4, SLC1A5	Transport, extracellular
r1741	0.22533	1.76415	SLC7A6	Transport, extracellular
r1857	0.225134	1.77358	SLC7A6	Transport, extracellular
r1801	0.224189	1.78302	SLC7A6	Transport, extracellular
r1844	0.222507	1.79245	SLC7A6	Transport, extracellular
EX_CE1261[e]	0.221639	1.80189		Miscellaneous
r1720	0.220475	1.81132	SLC7A6	Transport, extracellular
r1758	0.220355	1.82075	SLC7A6	Transport, extracellular
r1899	0.219926	1.83019	SLC7A6	Transport, extracellular
ALAGLNNaEx	0.219831	1.83962	SLC1A5	Transport, extracellular
SERGLNNaEx	0.21957	1.84906	SLC1A5	Transport, extracellular
GLUSIDEte	0.219107	1.85849		Transport, extracellular
THRGLNNaEx	0.218883	1.86792	SLC1A5	Transport, extracellular
r1730	0.218712	1.87736	SLC7A6	Transport, extracellular
r2352	0.218189	1.88679	SLC22A10	Transport, extracellular
TAUPAT1c	0.217567	1.89623	SLC36A1	Transport, extracellular
r1696	0.217278	1.90566	SLC7A6	Transport, extracellular
ASNALANaEx	0.216992	1.91509	SLC1A5	Transport, extracellular
r1797	0.216805	1.92453	SLC7A6	Transport, extracellular
r1753	0.216739	1.93396	SLC7A6	Transport, extracellular
r1755	0.216576	1.9434	SLC7A6	Transport, extracellular
STS2	0.216548	1.95283	STS	Steroid metabolism
r1734	0.215971	1.96226	SLC7A6	Transport, extracellular
r1791	0.215316	1.9717	SLC7A6	Transport, extracellular
GLNTHRNaEx	0.215142	1.98113	SLC1A5	Transport, extracellular
METtec	0.214516	1.99057	SLC43A1, SLC43A2	Transport, extracellular
ASNTHRNaEx	0.214164	2	SLC1A5	Transport, extracellular
r1897	0.214028	2.00943	SLC7A6	Transport, extracellular
r2315	0.213367	2.01887	SLCO2A1	Transport, extracellular
r1749	0.213334	2.0283	SLC7A6	Transport, extracellular
CYSGLNNaEx	0.21312	2.03774	SLC1A5	Transport, extracellular
r1872	0.212248	2.04717	SLC7A6	Transport, extracellular
r1891	0.2119	2.0566	SLC7A6	Transport, extracellular
r1867	0.211347	2.06604	SLC7A6	Transport, extracellular
r1738	0.211292	2.07547	SLC7A6	Transport, extracellular
r1695	0.211086	2.08491	SLC7A6	Transport, extracellular
r1822	0.210608	2.09434	SLC7A6	Transport, extracellular
r1681	0.210589	2.10377	SLC7A6	Transport, extracellular
ALASERNaEx	0.210264	2.11321	SLC1A4, SLC1A5	Transport, extracellular
r1757	0.209627	2.12264	SLC7A6	Transport, extracellular
ASNSERNaEx	0.209588	2.13208	SLC1A5	Transport, extracellular
r1728	0.208643	2.14151	SLC7A6	Transport, extracellular
r1760	0.208424	2.15094	SLC7A6	Transport, extracellular
r1824	0.20832	2.16038	SLC7A6	Transport, extracellular
r1831	0.208004	2.16981	SLC7A6	Transport, extracellular
r1754	0.207841	2.17925	SLC7A6	Transport, extracellular
EX_HC02191[e]	0.207771	2.18868		Exchange/demand reaction
r1823	0.207097	2.19811	SLC7A6	Transport, extracellular
r1901	0.206835	2.20755	SLC7A6	Transport, extracellular
r1886	0.206746	2.21698	SLC7A6	Transport, extracellular
THRASNNaEx	0.206676	2.22642	SLC1A5	Transport, extracellular
DM_CE5026[c]	0.20649	2.23585		Exchange/demand reaction
r1837	0.206264	2.24528	SLC7A6	Transport, extracellular
r1680	0.206117	2.25472	SLC7A6	Transport, extracellular
r1761	0.205929	2.26415	SLC7A6	Transport, extracellular
r1721	0.205543	2.27358	SLC7A6	Transport, extracellular
r1693	0.203761	2.28302	SLC7A6	Transport, extracellular
r0792	0.203559	2.29245	MTHFR	Folate metabolism
ALAASNNaEx	0.202114	2.30189	SLC1A5	Transport, extracellular
NH4tb	0.201654	2.31132		Transport, extracellular
C05769te3	0.200493	2.32075	SLCO1B1, SLCO1B3	Transport, extracellular
r1746	0.200337	2.33019	SLC7A6	Transport, extracellular
ISOCHOLt	0.199822	2.33962	SLCO1B3, SLCO1B1, SLC51B, SLC51A	Transport, extracellular
r1889	0.199259	2.34906	SLC7A6	Transport, extracellular
r1705	0.198208	2.35849	SLC7A6	Transport, extracellular
r1708	0.19749	2.36792	SLC7A6	Transport, extracellular
r1792	0.197466	2.37736	SLC7A6	Transport, extracellular
GLNALANaEx	0.196954	2.38679	SLC1A5	Transport, extracellular
r1895	0.196892	2.39623	SLC7A6	Transport, extracellular
THRALANaEx	0.196832	2.40566	SLC1A4, SLC1A5	Transport, extracellular
r1879	0.196401	2.41509	SLC7A6	Transport, extracellular
r1756	0.195915	2.42453	SLC7A6	Transport, extracellular
r1803	0.195414	2.43396	SLC7A6	Transport, extracellular
r1691	0.195259	2.4434	SLC7A6	Transport, extracellular
r1902	0.194985	2.45283	SLC7A6	Transport, extracellular
r1907	0.194098	2.46226	SLC7A6	Transport, extracellular
r1835	0.193248	2.4717	SLC7A6	Transport, extracellular
r1833	0.192783	2.48113	SLC7A6	Transport, extracellular
EX_thbpt[e]	0.19257	2.49057		Exchange/demand reaction
THBPTt	0.19257	2.5		Transport, extracellular
EX_estradiolglc[e]	0.192141	2.50943		Exchange/demand reaction
ESTRADIOLGLCtr	0.192021	2.51887		Transport, endoplasmic reticular
UGT1A6r	0.192021	2.5283	UGT1A10, UGT1A8	Steroid metabolism
r1690	0.192006	2.53774	SLC7A6	Transport, extracellular
r1904	0.191719	2.54717	SLC7A6	Transport, extracellular
r1847	0.190387	2.5566	SLC7A6	Transport, extracellular
r1685	0.19023	2.56604	SLC7A6	Transport, extracellular
r1748	0.189332	2.57547	SLC7A6	Transport, extracellular
r1759	0.189012	2.58491	SLC7A6	Transport, extracellular
r1805	0.188758	2.59434	SLC7A6	Transport, extracellular
r1742	0.18855	2.60377	SLC7A6	Transport, extracellular
r1900	0.187251	2.61321	SLC7A6	Transport, extracellular
HC00900t1	0.186701	2.62264		Transport, extracellular
r1751	0.186231	2.63208	SLC7A6	Transport, extracellular
r1700	0.185845	2.64151	SLC7A6	Transport, extracellular
UDCHOLt	0.185429	2.65094	SLCO1B3, SLCO1B1, SLC51B, SLC51A	Transport, extracellular
r1735	0.185383	2.66038	SLC7A6	Transport, extracellular
r1733	0.185369	2.66981	SLC7A6	Transport, extracellular
r1806	0.184981	2.67925	SLC7A6	Transport, extracellular
r1894	0.184792	2.68868	SLC7A6	Transport, extracellular
GLNtN1	0.18424	2.69811	SLC38A5, SLC38A3	Transport, extracellular
r1716	0.183755	2.70755	SLC7A6	Transport, extracellular
SERALANaEx	0.183642	2.71698	SLC1A4, SLC1A5	Transport, extracellular
r2331	0.183335	2.72642	SLCO2A1	Transport, extracellular
r1706	0.183101	2.73585	SLC7A6	Transport, extracellular
ASNCYSNaEx	0.182681	2.74528	SLC1A5	Transport, extracellular
GLNSERNaEx	0.18226	2.75472	SLC1A5	Transport, extracellular
LYStiDF	0.180049	2.76415	SLC7A1, SLC7A2, SLC38A4, SLC7A3	Transport, extracellular
r1898	0.17913	2.77358	SLC7A6	Transport, extracellular
GLNCYSNaEx	0.178819	2.78302	SLC1A5	Transport, extracellular
r1789	0.178597	2.79245	SLC7A6	Transport, extracellular
EX_CE0955[e]	0.178455	2.80189		Exchange/demand reaction
CE0955te	0.178455	2.81132		Transport, extracellular
HMR_7652	0.177425	2.82075	IP6K2, PPIP5K2, IP6K3, PPIP5K1, IP6K1	Inositol phosphate metabolism
r1745	0.177146	2.83019	SLC7A6	Transport, extracellular
r1827	0.177042	2.83962	SLC7A6	Transport, extracellular
r1701	0.177016	2.84906	SLC7A6	Transport, extracellular
r1777	0.176804	2.85849	SLC7A6	Transport, extracellular
r1832	0.176372	2.86792	SLC7A6	Transport, extracellular
EX_o2s[e]	0.176265	2.87736		Exchange/demand reaction
r1743	0.176102	2.88679	SLC7A6	Transport, extracellular
ALACYSNaEx	0.175944	2.89623	SLC1A4, SLC1A5	Transport, extracellular
r1808	0.175693	2.90566	SLC7A6	Transport, extracellular
r1782	0.175237	2.91509	SLC7A6	Transport, extracellular
r1910	0.174137	2.92453	SLC7A6	Transport, extracellular
O2St	0.17386	2.93396		Transport, extracellular
EX_crtn[e]	0.172925	2.9434		Exchange/demand reaction
CRTNsyn	0.172922	2.95283		Urea cycle
r1909	0.172435	2.96226	SLC7A6	Transport, extracellular
ORNtiDF	0.171833	2.9717	SLC7A2, SLC7A1, SLC7A3	Transport, extracellular
r1674	0.17126	2.98113	SLC7A6	Transport, extracellular
C05770te3	0.171016	2.99057		Transport, extracellular
GLYitr	0.169622	3		Drug metabolism
CYSACMPitr	0.169622	3.00943		Drug metabolism
ACMPGLUTitr	0.169622	3.01887		Drug metabolism
ACMPGLUTTRsc	0.169622	3.0283		Drug metabolism
r1731	0.169604	3.03774	SLC7A6	Transport, extracellular
r1884	0.169591	3.04717	SLC7A6	Transport, extracellular
PGESr	0.16928	3.0566	PTGES2, PTGES	Eicosanoid metabolism
PROSTGE2t2r	0.16928	3.06604		Transport, endoplasmic reticular
EX_acmpglut[e]	0.168801	3.07547		Exchange/demand reaction
r1702	0.168487	3.08491	SLC7A6	Transport, extracellular
r1678	0.168122	3.09434	SLC7A6	Transport, extracellular
TCYNTtm	0.167198	3.10377		Transport, mitochondrial
RE1691M	0.167198	3.11321	TST	Miscellaneous
CYANtm	0.167198	3.12264		Transport, mitochondrial
r1880	0.16678	3.13208	SLC7A6	Transport, extracellular
TXASr	0.166557	3.14151	TBXAS1	Eicosanoid metabolism
r1881	0.163079	3.15094	SLC7A6	Transport, extracellular
r1852	0.162948	3.16038	SLC7A6	Transport, extracellular
r1829	0.162359	3.16981	SLC7A6	Transport, extracellular
r1885	0.162205	3.17925	SLC7A6	Transport, extracellular
GLUTAROAT3t	0.161702	3.1934	SLC22A8	Transport, extracellular
GLUTARte	0.161702	3.1934		Transport, extracellular
r1830	0.161288	3.20755	SLC7A6	Transport, extracellular
2HYDOGOAT3t	0.161041	3.2217	SLC22A8	Transport, extracellular
2HYDOGte	0.161041	3.2217		Transport, extracellular
r1715	0.16019	3.23585	SLC7A6	Transport, extracellular
r1871	0.159373	3.24528	SLC7A6	Transport, extracellular
r1698	0.158709	3.25472	SLC7A6	Transport, extracellular
TYRt	0.156402	3.26415	SLC16A10	Transport, extracellular
r1874	0.155044	3.27358	SLC7A6	Transport, extracellular
r2333	0.154001	3.28302	SLCO2A1	Transport, extracellular
EX_glyc2p[e]	0.153694	3.29245		Exchange/demand reaction
GLYC2Pte	0.153694	3.30189		Transport, extracellular
r2313	0.153668	3.31132	SLCO2A1	Transport, extracellular
NAIt	0.152233	3.32075	SLC5A5	Transport, extracellular
ALAt4	0.150751	3.33019	SLC38A2, SLC7A2, SLC6A14, SLC7A1, SLC38A1, SLC38A4, SLC7A3, SLC6A19, CLTRN, ACE2	Transport, extracellular
r1860	0.150745	3.33962	SLC7A6	Transport, extracellular
r1684	0.150406	3.34906	SLC7A6	Transport, extracellular
r1887	0.149781	3.35849	SLC7A6	Transport, extracellular
PROt4	0.14842	3.36792	SLC38A4, SLC38A1, SLC38A2, SLC6A19, CLTRN, ACE2	Transport, extracellular
r1686	0.145077	3.37736	SLC7A6	Transport, extracellular
CE1447te	0.144374	3.38679	ABCC4, ABCC1	Transport, extracellular
EX_CE1447[e]	0.144374	3.39623		Exchange/demand reaction
CALAtr	0.143383	3.40566		Transport, extracellular
r1836	0.142175	3.41509	SLC7A6	Transport, extracellular
r2334	0.141371	3.42453	SLCO2A1	Transport, extracellular
r1811	0.139544	3.43396	SLC7A6	Transport, extracellular
r2471	0.139489	3.4434	SLC36A1	Transport, extracellular
r1675	0.139252	3.45283	SLC7A6	Transport, extracellular
r1817	0.139103	3.46226	SLC7A6	Transport, extracellular
r1672	0.139046	3.4717	SLC7A6	Transport, extracellular
r1747	0.138342	3.48113	SLC7A6	Transport, extracellular
THRCYSNaEx	0.138203	3.49057	SLC1A4, SLC1A5	Transport, extracellular
DM_tcdca3s[c]	0.137709	3.5		Exchange/demand reaction
r1683	0.137645	3.50943	SLC7A6	Transport, extracellular
r1818	0.133907	3.51887	SLC7A6	Transport, extracellular
r1815	0.129955	3.5283	SLC7A6	Transport, extracellular
C05770te4	0.129285	3.53774	SLCO1B1, SLCO1B3, SLCO2B1	Transport, extracellular
r1819	0.12893	3.54717	SLC7A6	Transport, extracellular
r2320	0.128666	3.5566	SLCO2A1	Transport, extracellular
GLYt4	0.127955	3.56604	SLC38A1, SLC6A14, SLC38A2, SLC38A4, SLC6A19, CLTRN, ACE2	Transport, extracellular
EX_urate[e]	0.126595	3.57547		Exchange/demand reaction
r1498	0.121212	3.58491	SLC10A1	Transport, extracellular
LEUt4	0.118059	3.59434	SLC38A1, SLC7A3, SLC3A2, SLC7A2, SLC7A1, SLC6A14, SLC38A4, SLC6A19, CLTRN, ACE2	Transport, extracellular
C05769te2	0.117639	3.60377		Transport, extracellular
HMR_1084	0.115919	3.61321	GGT5, GGT1, GGT7, GGT6, GGT3P	Leukotriene metabolism
EX_M01111[e]	0.115919	3.62264		Exchange/demand reaction
EX_tcynt[e]	0.113582	3.63208		Exchange/demand reaction
TCYNTt	0.113582	3.64151		Transport, extracellular
r1816	0.11326	3.65094	SLC7A6	Transport, extracellular
EX_crn[e]	0.11287	3.66038		Exchange/demand reaction
CYANt	0.112851	3.66981		Transport, extracellular
EX_cyan[e]	0.112851	3.67925		Exchange/demand reaction
r2534	0.112812	3.68868	SLC43A1	Transport, extracellular
r1783	0.111784	3.69811	SLC7A6	Transport, extracellular
HMR_9612	0.111468	3.70755		Transport, extracellular
r1676	0.110108	3.71698	SLC7A6	Transport, extracellular
r2120	0.108223	3.72642	SLC16A1	Transport, extracellular
ACCOAC	0.107984	3.73585	ACACA, ACACB	Fatty acid oxidation
MTHFR3	0.107905	3.74528	MTHFR	Folate metabolism
sink_thf[c]	0.107783	3.75472		Exchange/demand reaction
r1812	0.107426	3.76415	SLC7A6	Transport, extracellular
ASCBSVCTtc	0.10715	3.77358	SLC23A1, SLC23A2	Transport, extracellular
GLYC3tr	0.106254	3.78774		Transport, extracellular
EX_glyc3p[e]	0.106254	3.78774		Exchange/demand reaction
r1903	0.103342	3.80189	SLC7A6	Transport, extracellular
r0795	0.101848	3.81132		Miscellaneous
r0595	0.101848	3.82075	MPST, TST	Methionine and cysteine metabolism
CE2705t	0.10125	3.83019	SLC29A2, SLC29A1	Transport, extracellular
EX_CE2705[e]	0.10125	3.83962		Exchange/demand reaction
r2112	0.100844	3.84906	SLC16A1	Transport, extracellular
DM_tdca3s[c]	0.10047	3.85849		Exchange/demand reaction
EX_hista[e]	0.100163	3.86792		Exchange/demand reaction
EX_srtn[e]	0.0984392	3.87736		Exchange/demand reaction
GLNS	0.098182	3.88679	GLUL, LGSN	Glutamate metabolism
EX_for[e]	0.0956078	3.89623		Exchange/demand reaction
HSD17B8r	0.0955274	3.90566	HSD17B2	Steroid metabolism
HMR_9603	0.0942518	3.91509	SLC6A12	Transport, extracellular
r2119	0.0940404	3.92453	SLC16A1	Transport, extracellular
CE0955tr	0.0935038	3.93396		Transport, extracellular
RE2958C	0.0935038	3.9434		Eicosanoid metabolism
FBP26	0.0933774	3.95755	FBP1, PFKFB4, PFKFB1, PFKFB3, PFKFB2, FBP2	Fructose and mannose metabolism
PFK26	0.0933774	3.95755	PFKFB4, PFKFB1, PFKFB3, PFKFB2	Fructose and mannose metabolism
HMR_8090	0.0930074	3.9717		Transport, extracellular
CE1273t2	0.0927755	3.98113		Transport, extracellular
EX_HC01446[e]	0.0926479	3.99057		Exchange/demand reaction
ALAt2r	0.0922853	4	SLC36A2, SLC36A1	Transport, extracellular
OMPDC	0.0922324	4.00943	UMPS	Pyrimidine synthesis
HMR_9604	0.0920743	4.01887	SLC6A12	Transport, extracellular
DM_gdca3s[c]	0.0911192	4.0283		Exchange/demand reaction
AM19CSALThr	0.0892931	4.03774	CYP3A4, CYP3A5	Drug metabolism
HMR_9680	0.0889713	4.04717		Transport, peroxisomal
FldAct	0.0876617	4.0566		Miscellaneous
r2081	0.0876605	4.06604	SLC16A1	Transport, extracellular
HMR_9726	0.0863974	4.07547	FTCD	Folate metabolism
TCDCA3St	0.0857492	4.08491	SLCO1B3, SLCO1B1	Transport, extracellular
r1798	0.0845763	4.09434	SLC7A6	Transport, extracellular
DM_tca3s[c]	0.0841594	4.10377		Exchange/demand reaction
KHte	0.0837763	4.11321		Transport, extracellular
TXA2tr	0.0837423	4.12264		Transport, endoplasmic reticular
AM1CSAhr	0.0831707	4.13208	CYP3A4, CYP3A5	Drug metabolism
r1752	0.0824803	4.14151	SLC7A6	Transport, extracellular
FOLOAT2tc	0.0816036	4.15094	SLC22A7, SLC22A8, SLC22A11	Transport, extracellular
PGMT	0.0812454	4.16038	PGM1, PGM2	Glycolysis/gluconeogenesis
BTNTe	0.0807044	4.16981		Transport, extracellular
[truncated: 10,158 more rows]

## Sheet: 293T
reaction	score	top.percent	genes	pathway
[truncated: 10,600 more rows]

[truncated: 10 more sheets: Caco-2, Swab.Butler, Swab.Lieberman, BALF, SC.Liao, SC.Chua.Basal, SC.Chua.Ciliated, EV6B, EV6C, EV6D]
