# Supplementary material for: Genome‐scale metabolic modeling reveals SARS‐CoV‐2‐induced metabolic changes and antiviral targets
Source: Mol Syst Biol. 2021 Oct 28;17(11):e10260. doi: 10.15252/msb.202110260 (PMC8552660; doi:10.15252/msb.202110260)
Supplement: Supplementary file 9 — Table EV8 [file MSB-17-e10260-s010.xlsx]

## Sheet: legend
Table EV8_Differential expression and GSEA results between pairs of conditions for remdesivir-treated Vero E6 cell samples
EV8A: Differential expression results
EV8B: GSEA results
There are four experimental conditions: control, virus (SARS-CoV-2 infection), virus+remdesivir, remdesivir.only
All possible pairs of comparisons were made, the results were combined into a single table in each worksheet.
In a comparison labeled "A.vs.B", positive log.fc (log fold-change) or NES (normalized enrichment score) means that the expression is higher in A than in B, vice versa

## Sheet: S8A
comparison	gid	ave	log.fc	lfc.se	pval	padj
virus.vs.control	ENSCSAG00000000149_JUN	4311.41	3.27019	0.0702959	0	0
virus.vs.control	ENSCSAG00000000848_EPHA2	10906.8	1.97885	0.0393859	0	0
virus.vs.control	ENSCSAG00000001740_IL11	1778.27	3.56473	0.0682972	0	0
virus.vs.control	ENSCSAG00000002367	5753.76	1.55561	0.0369996	0	0
virus.vs.control	ENSCSAG00000002795_PPP1R15A	5262.25	1.42535	0.0346758	0	0
virus.vs.control	ENSCSAG00000005103_PIM3	2170.38	2.43945	0.0569576	0	0
virus.vs.control	ENSCSAG00000006330_ATF4	9105.49	1.10693	0.0292273	0	0
virus.vs.control	ENSCSAG00000007367_CDC42EP1	4229.01	1.58599	0.041294	0	0
virus.vs.control	ENSCSAG00000009591_DUSP1	3826.16	4.34185	0.070262	0	0
virus.vs.control	ENSCSAG00000010109_MYC	7274.28	1.61489	0.0414073	0	0
virus.vs.control	ENSCSAG00000010737_PER1	1248.31	2.81723	0.0623646	0	0
virus.vs.control	ENSCSAG00000010810_AMOTL2	14899.7	1.65683	0.0282338	0	0
virus.vs.control	ENSCSAG00000014785_CSRNP1	2755	2.15938	0.0458876	0	0
virus.vs.control	ENSCSAG00000015526_NFKBIA	1154.46	2.93324	0.06763	0	0
virus.vs.control	ENSCSAG00000016944_TNFAIP3	2116.26	3.31959	0.055459	0	0
virus.vs.control	gene-GU280_gp01_ORF1ab	3.96898e+07	11.7806	0.110983	0	0
virus.vs.control	gene-GU280_gp02_S	6.76977e+06	11.8105	0.112532	0	0
virus.vs.control	gene-GU280_gp03_ORF3a	1.76333e+06	11.784	0.111933	0	0
virus.vs.control	gene-GU280_gp04_E	99935.4	11.7467	0.120055	0	0
virus.vs.control	gene-GU280_gp05	2.52707e+06	11.8357	0.108488	0	0
virus.vs.control	gene-GU280_gp06_ORF6	88614.2	11.7637	0.128794	0	0
virus.vs.control	gene-GU280_gp07_ORF7a	1.02173e+06	11.5881	0.117671	0	0
virus.vs.control	gene-GU280_gp08_ORF7b	16017.5	11.3993	0.26078	0	0
virus.vs.control	gene-GU280_gp09_ORF8	934414	11.6177	0.110727	0	0
virus.vs.control	gene-GU280_gp10_N	1.20636e+07	11.6957	0.107201	0	0
virus.vs.control	ENSCSAG00000016289_TNFRSF10B	2538.02	1.80235	0.0487979	1.27178e-298	6.64258e-296
virus.vs.control	ENSCSAG00000009273_CCND1	10010.1	1.23746	0.0338432	1.04334e-292	5.24762e-290
virus.vs.control	ENSCSAG00000016152_PLK2	17326.1	1.48913	0.0410216	1.55568e-288	7.54505e-286
virus.vs.control	ENSCSAG00000017011_NHSL1	10385.2	0.970121	0.0267973	5.60967e-287	2.62688e-284
virus.vs.control	ENSCSAG00000013532_PFKFB3	9574.57	1.33329	0.0373392	3.02664e-279	1.37006e-276
virus.vs.control	ENSCSAG00000001429_CCN1	12200.2	1.98179	0.0568818	5.91464e-266	2.59099e-263
virus.vs.control	ENSCSAG00000005822_NR4A1	397.209	3.62736	0.105411	1.69674e-259	7.20055e-257
virus.vs.control	ENSCSAG00000011760_PALM2AKAP2	3641.17	1.26628	0.0369119	6.52445e-258	2.68491e-255
virus.vs.control	ENSCSAG00000016079_SLCO4A1	3566.23	2.08446	0.0611848	2.17571e-254	8.69004e-252
virus.vs.control	ENSCSAG00000009672_IP6K3	1055.43	2.49837	0.0742941	6.51398e-248	2.52742e-245
virus.vs.control	ENSCSAG00000013111_EGR1	407.097	5.51802	0.164153	1.00779e-247	3.80161e-245
virus.vs.control	ENSCSAG00000011121_IFRD1	1645.36	2.09302	0.0624909	6.05885e-246	2.22376e-243
virus.vs.control	ENSCSAG00000009926_DUSP8	1169.52	3.32667	0.0999211	4.87905e-243	1.74362e-240
virus.vs.control	ENSCSAG00000017196_AEN	2367.44	1.66839	0.0504719	1.28174e-239	4.46308e-237
virus.vs.control	ENSCSAG00000004357_MTSS2	2202.22	2.22643	0.0674814	1.01817e-238	3.45669e-236
virus.vs.control	ENSCSAG00000004795_PDZD8	8749.48	1.02028	0.0309692	4.96674e-238	1.64508e-235
virus.vs.control	ENSCSAG00000008055_FOSL1	441.622	2.87581	0.0873238	7.47761e-238	2.41776e-235
virus.vs.control	ENSCSAG00000015294_INHBA	4541.63	1.9099	0.0588385	3.91634e-231	1.23684e-228
virus.vs.control	ENSCSAG00000005471_PPRC1	3360.22	1.55569	0.0483586	4.67264e-227	1.44215e-224
virus.vs.control	ENSCSAG00000013965_GPNMB	28991.5	-1.10365	0.0355791	2.92536e-211	8.8281e-209
virus.vs.control	ENSCSAG00000015492_ARHGEF28	8735.36	0.811911	0.0262356	2.79965e-210	8.26504e-208
virus.vs.control	ENSCSAG00000007762	6112	1.29896	0.0420947	4.37925e-209	1.26532e-206
virus.vs.control	ENSCSAG00000012511_TP53INP1	2816.68	-1.99355	0.064947	6.6428e-207	1.87936e-204
virus.vs.control	ENSCSAG00000019457_CDC42EP3	3727.47	2.06955	0.0674414	8.57167e-207	2.37558e-204
virus.vs.control	ENSCSAG00000009643_FBXW11	7458.06	0.869689	0.0287013	1.10085e-201	2.98992e-199
virus.vs.control	ENSCSAG00000014618_NUAK2	7332.75	1.10441	0.0366546	1.9477e-199	5.18622e-197
virus.vs.control	ENSCSAG00000001782_TXNIP	7614.5	-1.52998	0.050787	2.25348e-199	5.88505e-197
virus.vs.control	ENSCSAG00000017899_STARD13	2417.47	1.57666	0.0524802	2.69992e-198	6.91792e-196
virus.vs.control	ENSCSAG00000011516_GADD45B	3140.82	1.69734	0.0565022	2.93307e-198	7.37612e-196
virus.vs.control	ENSCSAG00000014215_SEMA7A	2822.02	2.75716	0.0918421	5.27061e-198	1.30136e-195
virus.vs.control	ENSCSAG00000008293_IER3	9961.21	1.0613	0.0354279	3.61314e-197	8.76187e-195
virus.vs.control	ENSCSAG00000009574_AGO2	4481.43	1.72017	0.0577406	5.06552e-195	1.20684e-192
virus.vs.control	ENSCSAG00000017781_TSC22D1	13427.7	-1.67252	0.056197	1.22634e-194	2.87133e-192
virus.vs.control	ENSCSAG00000018839_IER2	1117.91	1.66518	0.0568556	1.47546e-188	3.39606e-186
virus.vs.control	ENSCSAG00000005813_KRT80	2651.97	1.43176	0.0490649	3.39376e-187	7.68122e-185
virus.vs.control	ENSCSAG00000001154_CTPS1	3394.78	1.13178	0.039346	5.89412e-182	1.31217e-179
virus.vs.control	ENSCSAG00000003120_SLC7A5	7739.42	1.80167	0.0637154	6.66494e-176	1.45984e-173
virus.vs.control	ENSCSAG00000000757_ERRFI1	1280.5	1.97673	0.0700265	2.62867e-175	5.66623e-173
virus.vs.control	ENSCSAG00000004867_ADGRG1	34032.8	-0.666731	0.0238028	1.20726e-172	2.56166e-170
virus.vs.control	ENSCSAG00000002632_ARHGAP23	12842.7	0.991553	0.0356514	3.06762e-170	6.40896e-168
virus.vs.control	ENSCSAG00000011550_TSC22D2	1921.93	1.40149	0.0511498	2.76291e-165	5.6849e-163
virus.vs.control	ENSCSAG00000014813_SAMD4A	3021.51	1.26774	0.0465011	1.17852e-163	2.38871e-161
virus.vs.control	ENSCSAG00000007924_FAM83G	2520.21	1.40493	0.0515448	1.39389e-163	2.78368e-161
virus.vs.control	ENSCSAG00000009042	4769.98	-1.4265	0.0523659	2.12666e-163	4.18552e-161
virus.vs.control	ENSCSAG00000012136_FOS	195.453	4.46583	0.164872	1.41402e-161	2.74319e-159
virus.vs.control	ENSCSAG00000011801_SPTLC3	5481.77	-1.24136	0.0460172	2.82291e-160	5.39932e-158
virus.vs.control	ENSCSAG00000016665_CCN2	639.521	2.06404	0.0767445	2.51817e-159	4.74956e-157
virus.vs.control	ENSCSAG00000014952_NREP	5391.43	-1.92795	0.0717514	4.94692e-159	9.20263e-157
virus.vs.control	ENSCSAG00000009990_NOL6	2945.83	1.09635	0.040858	1.32564e-158	2.43273e-156
virus.vs.control	ENSCSAG00000013992_SLC25A25	561.904	2.24165	0.0844229	2.39212e-155	4.33133e-153
virus.vs.control	ENSCSAG00000015251_PAIP2B	4856.91	-1.37614	0.0518713	4.37464e-155	7.81678e-153
virus.vs.control	ENSCSAG00000006029_PER2	765.323	2.29983	0.0867104	5.25017e-155	9.2594e-153
virus.vs.control	ENSCSAG00000006757_MAFF	1665.98	1.37713	0.0521007	5.85244e-154	1.01893e-151
virus.vs.control	ENSCSAG00000017614_PIBF1	2861.02	1.36342	0.051756	6.13915e-153	1.05531e-150
virus.vs.control	ENSCSAG00000002364_TIMP2	75552.6	-0.869279	0.0331257	8.86864e-152	1.50545e-149
virus.vs.control	ENSCSAG00000017065_HIVEP2	2006.7	1.99395	0.0767825	1.11638e-148	1.87165e-146
virus.vs.control	ENSCSAG00000012195_VEGFA	1321.04	1.40697	0.0541995	1.43793e-148	2.38135e-146
virus.vs.control	ENSCSAG00000005406_ABTB2	2575.28	1.27623	0.0494005	3.63963e-147	5.95496e-145
virus.vs.control	ENSCSAG00000011796_EFNB1	6693.91	-1.30946	0.0507404	7.39122e-147	1.19491e-144
virus.vs.control	ENSCSAG00000017268_EPHA7	36005.3	-0.832706	0.0323137	1.95318e-146	3.1205e-144
virus.vs.control	ENSCSAG00000005165_DUSP5	1348.68	2.1344	0.0829716	6.22379e-146	9.82779e-144
virus.vs.control	ENSCSAG00000010599_URB2	1574.3	1.44842	0.0563424	9.66062e-146	1.50795e-143
virus.vs.control	ENSCSAG00000006059_LHX1	33967.8	-0.58781	0.0229184	4.45677e-145	6.8776e-143
virus.vs.control	ENSCSAG00000004843_KIFC3	6928.76	0.839049	0.0329472	4.6389e-143	7.07824e-141
virus.vs.control	ENSCSAG00000012908_HBEGF	497.011	2.73656	0.108667	6.16768e-140	9.30634e-138
virus.vs.control	ENSCSAG00000013587_RDH10	6015.16	-1.5356	0.0610649	1.5264e-139	2.27786e-137
virus.vs.control	ENSCSAG00000010772_UCK2	6721.29	1.13059	0.0450589	6.19016e-139	9.13722e-137
virus.vs.control	ENSCSAG00000016955_UGDH	19192.6	-1.04409	0.0417374	4.12941e-138	6.02982e-136
virus.vs.control	ENSCSAG00000010484	2071.19	1.46119	0.0590102	2.31799e-135	3.34876e-133
virus.vs.control	ENSCSAG00000005877_RRP12	3028.44	1.02012	0.0412945	9.80964e-135	1.40226e-132
virus.vs.control	ENSCSAG00000002143_MEF2D	3473.32	1.09429	0.0444078	4.50688e-134	6.37536e-132
virus.vs.control	ENSCSAG00000003690_BCAR1	7985.18	0.671055	0.0274379	4.2212e-132	5.90969e-130
virus.vs.control	ENSCSAG00000010955_NOP56	5724.89	0.793718	0.0325146	1.3035e-131	1.80628e-129
virus.vs.control	ENSCSAG00000006769_SLC3A2	3049.97	0.967484	0.039708	4.02438e-131	5.52031e-129
virus.vs.control	ENSCSAG00000011595_MITF	2173.75	1.46299	0.0602143	2.14254e-130	2.90956e-128
virus.vs.control	ENSCSAG00000022424	1619.15	1.44603	0.0595953	4.68333e-130	6.29699e-128
virus.vs.control	ENSCSAG00000012490_GLUL	11788.6	-1.36661	0.0563637	7.22976e-130	9.6255e-128
virus.vs.control	ENSCSAG00000007979	9718.51	0.972185	0.0407375	7.1392e-126	9.41266e-124
virus.vs.control	ENSCSAG00000001806_TUFT1	2415.23	1.28672	0.0540396	2.58586e-125	3.37654e-123
virus.vs.control	ENSCSAG00000018623_SPRY2	1128.91	1.46681	0.0617092	6.86061e-125	8.87305e-123
virus.vs.control	ENSCSAG00000013954_KLF6	2601.77	1.34071	0.0565289	2.39455e-124	3.06774e-122
virus.vs.control	ENSCSAG00000010812_LMCD1	1465.6	1.33315	0.0565581	7.58717e-123	9.62933e-121
virus.vs.control	ENSCSAG00000016263_TNFRSF10A	1726.98	1.1153	0.0474262	2.76576e-122	3.47769e-120
virus.vs.control	ENSCSAG00000012060_TIPARP	3750.05	1.0544	0.0449599	1.25967e-121	1.56938e-119
virus.vs.control	ENSCSAG00000005209_LGR4	2061.45	-1.55796	0.0665281	2.80156e-121	3.45865e-119
virus.vs.control	ENSCSAG00000005577_CD82	2428.42	-1.79359	0.076961	3.92757e-120	4.80509e-118
virus.vs.control	ENSCSAG00000007116_TRAF4	2752.5	0.996689	0.0428649	1.36146e-119	1.65077e-117
virus.vs.control	ENSCSAG00000013732_TGM2	11925.9	-0.83422	0.0360648	2.25075e-118	2.70488e-116
virus.vs.control	ENSCSAG00000001977_DHX37	1849.02	1.17501	0.0508278	3.09413e-118	3.68581e-116
virus.vs.control	ENSCSAG00000003691_DLG2	2557.17	1.3118	0.0567861	4.55469e-118	5.3785e-116
virus.vs.control	ENSCSAG00000012782_FSTL3	4181.78	1.29216	0.0561098	2.38072e-117	2.78708e-115
virus.vs.control	ENSCSAG00000015049_YOD1	516.535	1.86793	0.0811328	2.73314e-117	3.17231e-115
virus.vs.control	ENSCSAG00000015405_ATF3	781.11	2.16426	0.0943797	2.26026e-116	2.60122e-114
virus.vs.control	ENSCSAG00000005442_NFKB2	2972.94	0.912139	0.0397925	2.77732e-116	3.16942e-114
virus.vs.control	ENSCSAG00000025150_7SK	1.73865e+06	1.26339	0.0551872	5.48185e-116	6.20362e-114
virus.vs.control	ENSCSAG00000001355_PDE4B	194.327	3.02736	0.132312	7.27142e-116	8.16081e-114
virus.vs.control	ENSCSAG00000003562_JADE1	4726.68	0.859787	0.0375956	9.37427e-116	1.04346e-113
virus.vs.control	ENSCSAG00000004022_DDX5	20108.1	0.552372	0.0242404	6.13083e-115	6.76883e-113
virus.vs.control	ENSCSAG00000004723_AREG	172.626	3.60122	0.15817	9.50914e-115	1.0414e-112
virus.vs.control	ENSCSAG00000013751_CLUH	10661.3	0.87551	0.0386246	9.45466e-114	1.02715e-111
virus.vs.control	ENSCSAG00000006688	4071.67	0.866876	0.0384093	8.65442e-113	9.32754e-111
virus.vs.control	ENSCSAG00000018156_ATP8B1	289.027	2.4513	0.108635	9.69381e-113	1.03655e-110
virus.vs.control	ENSCSAG00000026639_Telomerase-vert	11084.1	1.14718	0.0509975	4.66803e-112	4.95249e-110
virus.vs.control	ENSCSAG00000007624_NUP153	8357.85	0.628127	0.0279807	1.32169e-111	1.39136e-109
virus.vs.control	ENSCSAG00000022767_Metazoa_SRP	2.25198e+06	1.47524	0.065752	1.73641e-111	1.81388e-109
virus.vs.control	ENSCSAG00000009839_PPARG	3826.1	1.38439	0.0623121	2.35285e-109	2.43906e-107
virus.vs.control	ENSCSAG00000011090_NR4A3	156.122	6.14532	0.277766	1.85428e-108	1.90767e-106
virus.vs.control	ENSCSAG00000013500_JPH1	637.188	1.75943	0.0795324	1.93447e-108	1.9752e-106
virus.vs.control	ENSCSAG00000006395_XPO6	6937.76	0.841083	0.0382224	2.58156e-107	2.61624e-105
virus.vs.control	ENSCSAG00000007623_CHAC1	196.279	3.21387	0.146113	3.15489e-107	3.17358e-105
virus.vs.control	ENSCSAG00000012077_CCNL1	1462.56	1.63189	0.0741968	3.27838e-107	3.27356e-105
virus.vs.control	ENSCSAG00000008601_DUSP16	1371.58	1.15057	0.0523414	4.28032e-107	4.24283e-105
virus.vs.control	ENSCSAG00000004597_SHROOM3	3176.78	0.939292	0.0427827	7.76841e-107	7.64456e-105
virus.vs.control	ENSCSAG00000009572_CASC4	12352.5	-0.700964	0.0319905	2.0124e-106	1.96607e-104
virus.vs.control	ENSCSAG00000004554_GPRC5C	4311.39	-1.15363	0.0529158	2.25509e-105	2.18744e-103
virus.vs.control	ENSCSAG00000005466_CALCOCO1	3018.03	-1.05746	0.0485787	4.6691e-105	4.49691e-103
virus.vs.control	ENSCSAG00000008688_KIF3C	14505.7	0.889166	0.0410211	3.47088e-104	3.31933e-102
virus.vs.control	ENSCSAG00000009509_LIF	1908.27	1.34911	0.0624242	1.38351e-103	1.31386e-101
virus.vs.control	ENSCSAG00000009438_SCAF4	6143.19	0.986025	0.0456742	2.31785e-103	2.18586e-101
virus.vs.control	ENSCSAG00000015019_SLC20A2	1447.67	1.26652	0.058676	2.49041e-103	2.33239e-101
virus.vs.control	ENSCSAG00000000171_NGF	396.19	2.81569	0.131164	3.16596e-102	2.94478e-100
virus.vs.control	ENSCSAG00000010278_FOSL2	24639.3	0.993812	0.0464097	9.9211e-102	9.1652e-100
virus.vs.control	ENSCSAG00000003124_SH3RF1	1679.68	1.11311	0.0522175	7.92309e-101	7.26997e-99
virus.vs.control	ENSCSAG00000013382_SLC23A2	2867.84	0.985331	0.0462659	1.20736e-100	1.1004e-98
virus.vs.control	ENSCSAG00000002109_FOXK2	4154.22	0.815545	0.0384219	5.48513e-100	4.96587e-98
virus.vs.control	ENSCSAG00000007658_MAP2K3	3172.86	1.23978	0.0584538	7.79747e-100	7.01256e-98
virus.vs.control	ENSCSAG00000004629_UBA2	4399.36	0.881465	0.0415619	7.97585e-100	7.12579e-98
virus.vs.control	ENSCSAG00000011437_CALM1	23279.1	-0.833956	0.0393366	9.44545e-100	8.38361e-98
virus.vs.control	ENSCSAG00000007811_SUPV3L1	3045.64	1.1894	0.0562837	4.01512e-99	3.5406e-97
virus.vs.control	ENSCSAG00000005096	9322.45	0.766703	0.0365896	1.72044e-97	1.50733e-95
virus.vs.control	ENSCSAG00000008190_EHD4	3570.92	0.962379	0.0459477	2.07856e-97	1.80941e-95
virus.vs.control	ENSCSAG00000003249_TOMM40	5112.8	0.986387	0.0471761	4.47037e-97	3.86673e-95
virus.vs.control	ENSCSAG00000001101_STK40	4471.31	0.787018	0.037658	5.45687e-97	4.69014e-95
virus.vs.control	ENSCSAG00000010665_WDR43	5751.62	0.949303	0.0455394	1.66543e-96	1.42242e-94
virus.vs.control	ENSCSAG00000013165_MYBBP1A	3822.05	0.927858	0.0445664	2.8697e-96	2.43565e-94
virus.vs.control	ENSCSAG00000007391_RHOBTB1	8513.84	-0.752806	0.0361921	4.30114e-96	3.62792e-94
virus.vs.control	ENSCSAG00000004189	3849.19	0.803295	0.0388099	3.59583e-95	3.01428e-93
virus.vs.control	ENSCSAG00000007423_PPAN	1874.29	1.16211	0.0561981	5.36496e-95	4.4697e-93
virus.vs.control	ENSCSAG00000002832_SPHK2	2077.75	-1.71036	0.0827277	5.86054e-95	4.85281e-93
virus.vs.control	ENSCSAG00000006236_CCDC86	1553.87	1.14578	0.0554351	6.61026e-95	5.44045e-93
virus.vs.control	ENSCSAG00000009838_ST3GAL1	1588.17	1.18726	0.0577322	5.65634e-94	4.6273e-92
virus.vs.control	ENSCSAG00000018127	3552.28	0.869039	0.0422596	5.73457e-94	4.6632e-92
virus.vs.control	ENSCSAG00000005252_YTHDC1	3773.36	0.897705	0.0437004	9.02955e-94	7.29888e-92
virus.vs.control	ENSCSAG00000003181_CD3EAP	679.621	1.68932	0.0823312	1.46766e-93	1.17934e-91
virus.vs.control	ENSCSAG00000014835_EDIL3	2294.4	-1.45834	0.0711618	2.47056e-93	1.97354e-91
virus.vs.control	ENSCSAG00000009445_BRD2	7907.9	0.613395	0.0299393	2.75588e-93	2.18859e-91
virus.vs.control	ENSCSAG00000003150_GSE1	2796.32	1.03902	0.050773	4.51493e-93	3.5647e-91
virus.vs.control	ENSCSAG00000001318	1856.37	-1.46248	0.0714969	5.39786e-93	4.23717e-91
virus.vs.control	ENSCSAG00000003176	166.942	3.23291	0.15818	7.65314e-93	5.97297e-91
virus.vs.control	ENSCSAG00000004666_MICAL2	958.978	1.3079	0.0643085	5.93072e-92	4.60224e-90
virus.vs.control	ENSCSAG00000010557_CHAF1A	4966.37	0.729141	0.035996	3.13458e-91	2.41861e-89
virus.vs.control	ENSCSAG00000014227_NXN	1200.41	1.18234	0.0584979	7.72486e-91	5.92676e-89
virus.vs.control	ENSCSAG00000014360_CREB5	397.024	2.4662	0.122034	8.13469e-91	6.20613e-89
virus.vs.control	ENSCSAG00000001824_ANKLE2	6798.83	0.605166	0.0299595	9.89336e-91	7.50569e-89
virus.vs.control	ENSCSAG00000008724_RCAN1	628.085	1.70087	0.0842714	1.3749e-90	1.03728e-88
virus.vs.control	ENSCSAG00000009321_PPIF	2656.72	1.3276	0.0657855	1.44763e-90	1.08329e-88
virus.vs.control	ENSCSAG00000017773_TPT1	19258.5	0.820479	0.0406569	1.45183e-90	1.08329e-88
virus.vs.control	ENSCSAG00000001073_PHC2	2102.95	1.07838	0.0534428	1.5233e-90	1.12559e-88
virus.vs.control	ENSCSAG00000011306_BYSL	1427.64	1.48047	0.0733704	1.5251e-90	1.12559e-88
virus.vs.control	ENSCSAG00000000379_RHOB	8755.58	1.01162	0.0501396	1.5912e-90	1.16802e-88
virus.vs.control	ENSCSAG00000006012_DCBLD2	23911.7	0.515953	0.0256347	4.26915e-90	3.11694e-88
virus.vs.control	ENSCSAG00000010800_LARP1	12582.8	0.654564	0.0325245	4.43413e-90	3.22008e-88
virus.vs.control	ENSCSAG00000004308_SPP1	54708.9	-0.82711	0.0411246	5.76345e-90	4.16317e-88
virus.vs.control	ENSCSAG00000017961_SLC7A1	3547.84	0.992609	0.0494551	1.32563e-89	9.52489e-88
virus.vs.control	ENSCSAG00000002772_NR1D1	2378.56	1.21791	0.0608384	3.78086e-89	2.70232e-87
virus.vs.control	ENSCSAG00000016771_SLC20A1	7186.54	1.3779	0.0688687	4.72652e-89	3.36053e-87
virus.vs.control	ENSCSAG00000014365_EFEMP1	1413.42	-1.5725	0.0786674	6.83992e-89	4.83782e-87
virus.vs.control	ENSCSAG00000027050_SNORA73	21449.2	1.33144	0.0666573	9.18285e-89	6.4613e-87
virus.vs.control	gene-GU280_gp11_ORF10	11620.9	10.4369	0.523161	1.50626e-88	1.05438e-86
virus.vs.control	ENSCSAG00000008913_FAM83H	3607.6	1.0213	0.0512988	3.40504e-88	2.3713e-86
virus.vs.control	ENSCSAG00000006359_PDGFB	12249.5	0.496544	0.0250144	1.09465e-87	7.58437e-86
virus.vs.control	ENSCSAG00000027698_RNase_MRP	340962	1.32739	0.0669465	1.72137e-87	1.18661e-85
virus.vs.control	ENSCSAG00000008546_TFRC	4672.86	0.845211	0.0426905	3.06311e-87	2.10086e-85
virus.vs.control	ENSCSAG00000013314_STOM	3589.23	-1.18525	0.0600265	8.79037e-87	5.99866e-85
virus.vs.control	ENSCSAG00000015088_EPDR1	7110.61	-0.793628	0.040314	2.83302e-86	1.92362e-84
virus.vs.control	ENSCSAG00000011700_HMGXB3	3624.71	0.801736	0.0408887	1.32793e-85	8.97179e-84
virus.vs.control	ENSCSAG00000013759_JADE3	4887.11	-0.77836	0.0397067	1.46486e-85	9.84792e-84
virus.vs.control	ENSCSAG00000004427_GNS	17743.7	-0.56363	0.028818	3.50687e-85	2.34598e-83
virus.vs.control	ENSCSAG00000011808_DOT1L	4985.3	1.02188	0.0523733	8.7574e-85	5.80818e-83
virus.vs.control	ENSCSAG00000011934_KLF10	2885.59	0.894126	0.0458256	8.76787e-85	5.80818e-83
virus.vs.control	ENSCSAG00000008711	2011.55	1.22903	0.0631654	2.52314e-84	1.66331e-82
virus.vs.control	ENSCSAG00000004139	2794.31	0.938271	0.0482568	3.32206e-84	2.1794e-82
virus.vs.control	ENSCSAG00000001479_BCAR3	1534.71	1.28491	0.0661349	4.41668e-84	2.88358e-82
virus.vs.control	ENSCSAG00000013584_JADE2	7622.75	-0.650127	0.0334782	5.28645e-84	3.43493e-82
virus.vs.control	ENSCSAG00000007337_BMF	12984.7	-1.30376	0.0672516	1.00788e-83	6.51759e-82
virus.vs.control	ENSCSAG00000007678	2431.87	0.846914	0.0436983	1.11793e-83	7.19503e-82
virus.vs.control	ENSCSAG00000006293_ALCAM	4937.42	-0.770132	0.0397509	1.2809e-83	8.20501e-82
virus.vs.control	ENSCSAG00000011876_CRIM1	26855.6	0.640016	0.0330389	1.33995e-83	8.54298e-82
virus.vs.control	ENSCSAG00000027784_SCARNA10	3785.11	1.34343	0.0694146	1.89847e-83	1.20473e-81
virus.vs.control	ENSCSAG00000011632_SEL1L	8175.1	-0.670672	0.0347062	3.35702e-83	2.12039e-81
virus.vs.control	ENSCSAG00000007961_RRP1B	4560.53	0.775283	0.0403344	2.45187e-82	1.5415e-80
virus.vs.control	ENSCSAG00000001487_CNN3	10491.2	-0.757458	0.0394214	2.80661e-82	1.75639e-80
virus.vs.control	ENSCSAG00000014264_MICAL3	9917.2	1.00546	0.0523837	4.13922e-82	2.57847e-80
virus.vs.control	ENSCSAG00000000692_ATAD3A	2005.34	1.0611	0.0553217	5.37601e-82	3.33362e-80
virus.vs.control	ENSCSAG00000027710_SNORD10	1114.45	1.40918	0.0735124	6.68928e-82	4.12911e-80
virus.vs.control	ENSCSAG00000011242_LGMN	16883.2	-0.717934	0.0375689	2.09202e-81	1.2855e-79
virus.vs.control	ENSCSAG00000000769_TMEM201	1151.5	1.04649	0.0547971	2.65021e-81	1.62116e-79
virus.vs.control	ENSCSAG00000010979_OTUB2	1486.39	1.50345	0.079177	2.12244e-80	1.2925e-78
virus.vs.control	ENSCSAG00000002962_NUAK1	2780.52	0.748371	0.0394168	2.2237e-80	1.34812e-78
virus.vs.control	ENSCSAG00000004614_CDH16	13570.8	-0.754774	0.0397621	2.39058e-80	1.44285e-78
virus.vs.control	ENSCSAG00000016880_MAP7	2235.72	-1.03585	0.0546019	2.96827e-80	1.78359e-78
virus.vs.control	ENSCSAG00000001736_UBE2S	9685.16	0.999332	0.0527579	5.15772e-80	3.08555e-78
virus.vs.control	ENSCSAG00000006530_FARSA	2667.21	0.920609	0.0486211	5.94539e-80	3.54116e-78
virus.vs.control	ENSCSAG00000005830_RANGAP1	6233.07	0.894169	0.0472336	6.36219e-80	3.77286e-78
virus.vs.control	ENSCSAG00000010146_TRAF3	1303.95	1.13078	0.0597604	7.51872e-80	4.43932e-78
virus.vs.control	ENSCSAG00000020443_SCARNA6	1780.78	1.47584	0.0782448	2.35016e-79	1.38161e-77
virus.vs.control	ENSCSAG00000008703_RUNX1	2985.46	0.987152	0.0524734	5.97237e-79	3.4959e-77
virus.vs.control	ENSCSAG00000012110_SPAG1	1038.45	1.0934	0.0581404	6.71904e-79	3.91608e-77
virus.vs.control	ENSCSAG00000009471_MTA1	4827.92	0.627194	0.0334145	1.32599e-78	7.69529e-77
virus.vs.control	ENSCSAG00000002728_GRB7	11185.2	-0.633954	0.0338225	2.18656e-78	1.26355e-76
virus.vs.control	ENSCSAG00000001884_SFSWAP	2721.2	0.954996	0.0509798	2.67253e-78	1.53784e-76
virus.vs.control	ENSCSAG00000009036_HS3ST3A1	2056.07	1.31844	0.0705463	6.08909e-78	3.48902e-76
virus.vs.control	ENSCSAG00000000206	8992.36	0.823581	0.0440719	6.28983e-78	3.5889e-76
virus.vs.control	ENSCSAG00000014735_SLC1A4	2316.67	0.887858	0.0475451	8.05812e-78	4.57863e-76
virus.vs.control	ENSCSAG00000008454_ETS2	575.217	1.66622	0.0894151	1.68096e-77	9.51142e-76
virus.vs.control	ENSCSAG00000018819_TICAM1	853.295	1.16703	0.0627826	3.9822e-77	2.24391e-75
virus.vs.control	ENSCSAG00000014409_ELL2	1008.41	1.6206	0.0872388	4.96596e-77	2.78668e-75
virus.vs.control	ENSCSAG00000002900_CDT1	2261.28	0.867639	0.0467079	5.03829e-77	2.81564e-75
virus.vs.control	ENSCSAG00000007258_SF1	11579.1	0.513619	0.0276506	5.09146e-77	2.83369e-75
virus.vs.control	ENSCSAG00000006762_MTMR10	4042.81	0.733852	0.0395825	9.86109e-77	5.46586e-75
virus.vs.control	ENSCSAG00000014913	1206.8	-1.32988	0.0718763	1.97618e-76	1.09092e-74
virus.vs.control	ENSCSAG00000007511_EDN1	538.226	1.60428	0.0867453	2.30151e-76	1.26536e-74
virus.vs.control	ENSCSAG00000011431_TTC7B	3562.73	0.808076	0.0436998	2.41581e-76	1.32285e-74
virus.vs.control	ENSCSAG00000002829_CA11	1790.43	-1.13393	0.0613232	2.43563e-76	1.32835e-74
virus.vs.control	ENSCSAG00000000966_ZNF593	991.758	1.1858	0.0641346	2.52038e-76	1.36907e-74
virus.vs.control	ENSCSAG00000003719_EEA1	2132.8	0.936727	0.0507856	5.74814e-76	3.10995e-74
virus.vs.control	ENSCSAG00000012757_BCL2L1	11188.1	0.649225	0.0353099	1.68549e-75	9.08293e-74
virus.vs.control	ENSCSAG00000018179_PIGN	3954.61	-0.939386	0.0511372	2.28829e-75	1.22826e-73
virus.vs.control	ENSCSAG00000006594_PRKAG2	2823.28	1.34948	0.0734755	2.44105e-75	1.3051e-73
virus.vs.control	ENSCSAG00000005628_AKAP1	3190.47	0.748968	0.0408157	3.3011e-75	1.758e-73
virus.vs.control	ENSCSAG00000003165_SPOCK3	5422.89	-1.04021	0.0567085	3.75114e-75	1.98986e-73
virus.vs.control	ENSCSAG00000011564_TCOF1	5464.3	0.717698	0.0391784	5.86753e-75	3.10043e-73
virus.vs.control	ENSCSAG00000003875_CAPN5	3441.6	-0.85052	0.0464566	7.16638e-75	3.77207e-73
virus.vs.control	ENSCSAG00000003608_NTN4	3888.8	-1.00596	0.0550936	1.75338e-74	9.19341e-73
virus.vs.control	ENSCSAG00000012541_ITGAV	20016.4	-0.657808	0.0360421	2.02754e-74	1.059e-72
virus.vs.control	ENSCSAG00000007642_TM7SF2	3120.2	-0.828142	0.0455254	6.10489e-74	3.17642e-72
virus.vs.control	ENSCSAG00000004143_SIPA1L3	6888.14	1.00428	0.0552302	6.97143e-74	3.61344e-72
virus.vs.control	ENSCSAG00000009266_RNF128	13398.8	-0.83816	0.0461217	8.47387e-74	4.37548e-72
virus.vs.control	ENSCSAG00000008708_ABAT	1939.66	-1.07533	0.059315	1.87794e-73	9.66002e-72
virus.vs.control	ENSCSAG00000009391_SLC6A6	14222.6	-0.49944	0.0276685	7.76501e-73	3.9792e-71
virus.vs.control	ENSCSAG00000020313	5040.02	0.92119	0.0510839	1.07574e-72	5.49193e-71
virus.vs.control	ENSCSAG00000001795_PIP5K1A	2144.16	0.870936	0.0483647	1.69582e-72	8.62516e-71
virus.vs.control	ENSCSAG00000010723_SLCO2A1	1634.44	-1.15362	0.0640822	1.87259e-72	9.48873e-71
virus.vs.control	ENSCSAG00000007419_CARD10	7384.96	0.507828	0.0282213	2.15074e-72	1.08576e-70
virus.vs.control	ENSCSAG00000014097_GTPBP4	2883.16	1.08746	0.0604594	2.48234e-72	1.24853e-70
virus.vs.control	ENSCSAG00000016682_PAX8	15317.9	0.623812	0.0346837	2.52001e-72	1.2628e-70
virus.vs.control	ENSCSAG00000008334_SQSTM1	38091.1	0.858072	0.0477692	3.80574e-72	1.90007e-70
virus.vs.control	ENSCSAG00000016034_ZSWIM6	1200.31	1.04837	0.0584051	4.79528e-72	2.38535e-70
virus.vs.control	ENSCSAG00000019481_CLDN4	4073.75	1.12111	0.0625975	9.89486e-72	4.90409e-70
virus.vs.control	ENSCSAG00000007274_IPMK	9598.83	-0.6918	0.0386406	1.10811e-71	5.47205e-70
virus.vs.control	ENSCSAG00000014398_SAT1	10353.4	-0.788672	0.0441005	1.58484e-71	7.79786e-70
virus.vs.control	ENSCSAG00000015719_CAMSAP1	5935.61	0.731914	0.0410164	3.19437e-71	1.56605e-69
virus.vs.control	ENSCSAG00000017206_CDH6	4070.29	-0.946328	0.0530796	4.24886e-71	2.07552e-69
virus.vs.control	ENSCSAG00000024904_SNORA63	1742.5	1.6703	0.0938728	7.98283e-71	3.88555e-69
virus.vs.control	ENSCSAG00000007055_PIPOX	3083.18	-0.922889	0.0519035	9.94369e-71	4.82269e-69
virus.vs.control	ENSCSAG00000009841_NDRG1	29578.9	-1.1363	0.0639244	1.0921e-70	5.27785e-69
virus.vs.control	ENSCSAG00000003779_KANSL1	9257.41	0.832511	0.0468522	1.23154e-70	5.93061e-69
virus.vs.control	ENSCSAG00000015511_CDK19	4749.96	-0.8075	0.0455082	1.91584e-70	9.19333e-69
virus.vs.control	ENSCSAG00000004461_HNRNPDL	8015.66	0.542073	0.0305506	1.93608e-70	9.25772e-69
virus.vs.control	ENSCSAG00000011587_EPC1	1367.91	1.15248	0.0649539	1.95027e-70	9.29289e-69
virus.vs.control	ENSCSAG00000015172_PRPS2	10937.2	-0.964062	0.0543786	2.51845e-70	1.19583e-68
virus.vs.control	ENSCSAG00000014064_CD109	6128.19	-0.805595	0.0455067	3.9911e-70	1.88847e-68
virus.vs.control	ENSCSAG00000010865_EEF2	123768	0.641793	0.0362641	4.36216e-70	2.05688e-68
virus.vs.control	ENSCSAG00000005969_MRTFA	2207.54	0.819165	0.0463991	9.35445e-70	4.39562e-68
virus.vs.control	ENSCSAG00000000257_PPP1R15B	2392.53	0.92035	0.0521607	1.12095e-69	5.24915e-68
virus.vs.control	ENSCSAG00000001968_PBXIP1	3085.31	-0.873933	0.0495369	1.17133e-69	5.46623e-68
virus.vs.control	ENSCSAG00000015344_TBL1X	13521.2	0.44399	0.0251811	1.40256e-69	6.52287e-68
virus.vs.control	ENSCSAG00000001139_MFSD2A	251.053	2.34996	0.133345	1.63641e-69	7.58445e-68
virus.vs.control	ENSCSAG00000010924_CLK1	775.483	1.53398	0.0871922	2.78203e-69	1.28503e-67
virus.vs.control	ENSCSAG00000003413_HSD17B2	10313.5	1.27964	0.0728063	3.76101e-69	1.73134e-67
virus.vs.control	ENSCSAG00000017756_BAIAP2L1	1840.08	0.9095	0.0517944	5.00332e-69	2.29544e-67
virus.vs.control	ENSCSAG00000000409_GPRIN3	2816.46	-1.19233	0.0679509	6.27459e-69	2.86899e-67
virus.vs.control	ENSCSAG00000010039_IDH1	2918.98	-1.03344	0.05894	7.9166e-69	3.60763e-67
virus.vs.control	ENSCSAG00000013880_SLCO5A1	224.488	2.43102	0.138671	8.32855e-69	3.78267e-67
virus.vs.control	ENSCSAG00000015359_RAB11FIP5	3424.11	0.764282	0.0436382	1.11895e-68	5.06511e-67
virus.vs.control	ENSCSAG00000013941_RRP9	1386.48	1.10468	0.0632879	3.15837e-68	1.42494e-66
virus.vs.control	ENSCSAG00000009883_DUS3L	1296.42	1.04736	0.0600886	4.867e-68	2.18854e-66
virus.vs.control	ENSCSAG00000017719_USP42	2632.98	0.708876	0.0407616	9.69021e-68	4.34301e-66
virus.vs.control	ENSCSAG00000016180_MAP3K1	13504.1	-0.590126	0.0339567	1.19475e-67	5.33705e-66
virus.vs.control	ENSCSAG00000005465_NOLC1	6536.56	0.742187	0.0427234	1.34691e-67	5.99704e-66
virus.vs.control	ENSCSAG00000003778_DUSP6	3584.65	-1.0879	0.0626428	1.47345e-67	6.53903e-66
virus.vs.control	ENSCSAG00000008261_PPP1R18	3185.82	0.696657	0.0401717	2.26709e-67	1.00284e-65
virus.vs.control	ENSCSAG00000015232_SURF2	893.004	1.21188	0.0699821	3.5025e-67	1.54428e-65
virus.vs.control	ENSCSAG00000011984_MEX3D	3739.85	0.77127	0.0446248	6.26985e-67	2.75549e-65
virus.vs.control	ENSCSAG00000015542_MTHFD2	1977.03	1.14165	0.0660966	7.57925e-67	3.31082e-65
virus.vs.control	ENSCSAG00000020504_Metazoa_SRP	3.14872e+06	1.38128	0.0799698	7.58221e-67	3.31082e-65
virus.vs.control	ENSCSAG00000010677_BRPF1	1349.19	0.983355	0.05697	9.26346e-67	4.03198e-65
virus.vs.control	ENSCSAG00000005161_STAT2	2383.75	-1.0275	0.0595822	1.21768e-66	5.28311e-65
virus.vs.control	ENSCSAG00000003017_JUP	2649.98	-0.891535	0.0517319	1.48162e-66	6.40776e-65
virus.vs.control	ENSCSAG00000016226_IL6ST	31631.9	-0.540882	0.0313935	1.60667e-66	6.92655e-65
virus.vs.control	ENSCSAG00000010671_SLC25A22	2163.57	0.948179	0.0550714	1.97094e-66	8.47005e-65
virus.vs.control	ENSCSAG00000018765_MARS2	912.607	1.15038	0.0669132	3.04242e-66	1.30335e-64
virus.vs.control	ENSCSAG00000007877_HKDC1	26489.6	0.594187	0.0345621	3.05536e-66	1.30478e-64
virus.vs.control	ENSCSAG00000012923_AXIN1	2598.48	0.773302	0.0450197	3.94947e-66	1.68131e-64
virus.vs.control	ENSCSAG00000007263_PXDC1	2177.75	1.15418	0.0672232	4.5047e-66	1.91168e-64
virus.vs.control	ENSCSAG00000014710_PELI1	4607.56	0.760224	0.0443581	7.68198e-66	3.24988e-64
virus.vs.control	ENSCSAG00000001524_VAV3	5360.16	-0.888443	0.051912	1.15851e-65	4.88588e-64
virus.vs.control	ENSCSAG00000015058_KAT6A	6182.81	0.637495	0.0372555	1.21956e-65	5.12745e-64
virus.vs.control	ENSCSAG00000001757_PDZK1	7062.23	-0.881653	0.0516762	2.89121e-65	1.21181e-63
virus.vs.control	ENSCSAG00000016575_PPARGC1A	1735.37	0.995985	0.0584261	3.6851e-65	1.5398e-63
virus.vs.control	ENSCSAG00000003556_GRN	35867	-0.65317	0.0383218	3.85062e-65	1.60403e-63
virus.vs.control	ENSCSAG00000014565_PELI2	1303.17	-1.4056	0.0824682	3.86505e-65	1.60512e-63
virus.vs.control	ENSCSAG00000007220	2662.16	1.21084	0.0710469	3.95507e-65	1.6375e-63
virus.vs.control	ENSCSAG00000003989_NPNT	42071.8	-0.703697	0.0413088	4.51268e-65	1.86268e-63
virus.vs.control	ENSCSAG00000017943_HSPH1	10001.2	0.892798	0.0525345	9.02017e-65	3.71194e-63
virus.vs.control	ENSCSAG00000016910_WDR19	2237.1	-0.946618	0.0557378	1.08949e-64	4.46987e-63
virus.vs.control	ENSCSAG00000005364_GDF15	7316.76	1.42691	0.0842148	2.14298e-64	8.76557e-63
virus.vs.control	ENSCSAG00000002428_UBASH3B	3791.72	0.917187	0.0541422	2.2682e-64	9.24991e-63
virus.vs.control	ENSCSAG00000003979	1759.81	1.1374	0.0672139	3.09276e-64	1.25748e-62
virus.vs.control	ENSCSAG00000012047_XPO5	3438.97	0.631354	0.0373449	4.06124e-64	1.64632e-62
virus.vs.control	ENSCSAG00000015656_LETM1	8500.71	0.70132	0.0416003	9.07868e-64	3.6693e-62
virus.vs.control	ENSCSAG00000016121_AJUBA	10842.8	0.641557	0.0381246	1.52412e-63	6.14171e-62
virus.vs.control	ENSCSAG00000006597_TNPO2	9471.15	0.529001	0.0315353	3.72487e-63	1.49656e-61
virus.vs.control	ENSCSAG00000014788_SPRED2	4936.73	0.604955	0.0362502	1.59475e-62	6.38841e-61
virus.vs.control	ENSCSAG00000005108_SRSF2	5776.67	0.680275	0.0408141	2.25276e-62	8.9978e-61
virus.vs.control	ENSCSAG00000016863_AMMECR1L	2884.26	0.76558	0.0459352	2.29631e-62	9.14485e-61
virus.vs.control	ENSCSAG00000012853_TRIB3	797.956	1.53783	0.0924338	3.75692e-62	1.49178e-60
virus.vs.control	ENSCSAG00000012879	4297.76	0.582075	0.0349917	3.91075e-62	1.54834e-60
virus.vs.control	ENSCSAG00000006706_DKC1	4182.67	0.991094	0.0595864	4.02601e-62	1.58934e-60
virus.vs.control	ENSCSAG00000001162_FOXJ3	3452.32	0.662067	0.039811	4.20668e-62	1.65585e-60
virus.vs.control	ENSCSAG00000002078_METRNL	1301.01	1.10178	0.0662549	4.27221e-62	1.67678e-60
virus.vs.control	ENSCSAG00000009949_SAFB	10526	0.463405	0.0279124	6.72865e-62	2.63329e-60
virus.vs.control	ENSCSAG00000000852_FBXO42	2779.19	0.649516	0.0391493	8.13265e-62	3.1736e-60
virus.vs.control	ENSCSAG00000010767_GEMIN5	3405.37	0.679161	0.0409874	1.14869e-61	4.4697e-60
virus.vs.control	ENSCSAG00000012767_PLD1	2451.63	-0.948672	0.0573671	1.99139e-61	7.72658e-60
virus.vs.control	ENSCSAG00000008561_GPRC5A	863.96	1.21623	0.0735681	2.15746e-61	8.34711e-60
virus.vs.control	ENSCSAG00000002847_GRWD1	1761.75	0.959456	0.0580419	2.21701e-61	8.55311e-60
virus.vs.control	ENSCSAG00000015964_NR4A2	256.586	1.81542	0.10986	2.42869e-61	9.34324e-60
virus.vs.control	ENSCSAG00000017273_BACH2	210.941	1.97959	0.119831	2.64413e-61	1.01433e-59
virus.vs.control	ENSCSAG00000004579_GRAMD1A	3168.16	0.668037	0.0404419	2.70342e-61	1.03415e-59
virus.vs.control	ENSCSAG00000002234_MRPL12	3107.66	0.839128	0.0508933	4.47686e-61	1.70775e-59
virus.vs.control	ENSCSAG00000012317_SBNO2	4257.73	0.795921	0.0483342	6.3315e-61	2.40845e-59
virus.vs.control	ENSCSAG00000015807_HK2	3333.98	0.838029	0.0508923	6.3651e-61	2.41447e-59
virus.vs.control	ENSCSAG00000003034_WWC2	5986.63	0.633036	0.0384716	7.7677e-61	2.93831e-59
virus.vs.control	ENSCSAG00000004340_PTPN13	29578.3	-0.467494	0.0284176	8.26595e-61	3.1181e-59
virus.vs.control	ENSCSAG00000007903	4476.78	0.57566	0.0350689	1.4904e-60	5.60655e-59
virus.vs.control	ENSCSAG00000000925_ASAP3	1826.14	-1.16233	0.0709734	2.7954e-60	1.04866e-58
virus.vs.control	ENSCSAG00000015968_DHX30	4943.87	0.689547	0.0421757	4.39374e-60	1.64372e-58
virus.vs.control	ENSCSAG00000004676_TEAD1	2393.37	0.73828	0.0451571	4.41112e-60	1.64569e-58
virus.vs.control	ENSCSAG00000012471_TFPI	3257.9	-1.05471	0.0645268	4.69688e-60	1.7475e-58
virus.vs.control	ENSCSAG00000001250_TRABD2B	2550.42	-0.887156	0.0546013	2.3125e-59	8.58026e-58
virus.vs.control	ENSCSAG00000003257_GUCY1B1	910.363	-1.43067	0.0881571	3.1625e-59	1.17021e-57
virus.vs.control	ENSCSAG00000002101_WDR45B	5629.1	0.585708	0.0361055	3.51858e-59	1.29843e-57
virus.vs.control	ENSCSAG00000010059_TRMT61A	1684.73	1.20038	0.0740355	4.04402e-59	1.48829e-57
virus.vs.control	ENSCSAG00000020326_7SK	3545.77	1.45909	0.0901374	6.18414e-59	2.26975e-57
virus.vs.control	ENSCSAG00000005276_UPF1	10124.1	0.424828	0.0262533	6.76945e-59	2.47787e-57
virus.vs.control	ENSCSAG00000007901_HEG1	2537.77	0.859585	0.0532651	1.38223e-58	5.04587e-57
virus.vs.control	ENSCSAG00000018168_BAZ1B	16505.5	0.452647	0.028078	1.81461e-58	6.60654e-57
virus.vs.control	ENSCSAG00000013662_TASOR2	3431.35	0.832575	0.0516469	1.83094e-58	6.64818e-57
virus.vs.control	ENSCSAG00000024203_RNaseP_nuc	449544	1.08195	0.0671384	1.99527e-58	7.22554e-57
virus.vs.control	ENSCSAG00000017694_NPC1	3537.59	0.667087	0.0414141	2.25136e-58	8.13125e-57
virus.vs.control	ENSCSAG00000005981_PPM1D	8310.13	0.917535	0.0571627	5.59955e-58	2.01703e-56
virus.vs.control	ENSCSAG00000004499_SRGAP1	517.217	1.48605	0.0926001	5.89576e-58	2.11811e-56
virus.vs.control	ENSCSAG00000010968_PHRF1	5678.57	0.599187	0.037349	6.40903e-58	2.29643e-56
virus.vs.control	ENSCSAG00000003534_NAA15	3142.92	0.834865	0.0521151	9.32135e-58	3.33116e-56
virus.vs.control	ENSCSAG00000016696	21347.3	0.6877	0.0429557	1.09656e-57	3.90847e-56
virus.vs.control	ENSCSAG00000011951_ADAMTS9	21009.8	-0.897911	0.056115	1.2522e-57	4.45152e-56
virus.vs.control	ENSCSAG00000002338_GAA	9192.71	-0.51164	0.0320065	1.61292e-57	5.71893e-56
virus.vs.control	ENSCSAG00000017769_COG3	1974.12	0.79695	0.0498809	1.8459e-57	6.52793e-56
virus.vs.control	ENSCSAG00000004816_DDIT3	216.823	1.92938	0.120766	1.87256e-57	6.60505e-56
virus.vs.control	ENSCSAG00000002216_ALYREF	6571.23	0.645519	0.0404096	1.92665e-57	6.77821e-56
virus.vs.control	ENSCSAG00000008477_PSAP	62278	-0.722502	0.0452293	1.93259e-57	6.78155e-56
virus.vs.control	ENSCSAG00000018221_NETO1	267.169	1.92565	0.120677	2.54529e-57	8.90851e-56
virus.vs.control	ENSCSAG00000010437_UHRF1	6590.78	0.779885	0.0488926	2.8048e-57	9.79156e-56
virus.vs.control	ENSCSAG00000007017_METTL9	11395.2	-0.796116	0.049969	3.7881e-57	1.31903e-55
virus.vs.control	ENSCSAG00000014076_ELF3	7335.27	-0.69935	0.0438999	3.88996e-57	1.35104e-55
virus.vs.control	ENSCSAG00000014892_RAPGEF1	5250.67	0.526075	0.0330405	4.44998e-57	1.5416e-55
virus.vs.control	ENSCSAG00000005133_SEC14L1	5586.07	0.516294	0.0324419	5.03381e-57	1.73942e-55
virus.vs.control	ENSCSAG00000017060_RBM47	3228.06	-0.856993	0.0539148	6.82975e-57	2.35401e-55
virus.vs.control	ENSCSAG00000005191_ANO3	2120.55	-1.05157	0.0661913	7.82284e-57	2.68947e-55
virus.vs.control	ENSCSAG00000012188_CEBPZ	3444.39	0.725574	0.0457762	1.39555e-56	4.78575e-55
virus.vs.control	ENSCSAG00000012731_GEM	486.84	1.52081	0.0960476	1.81459e-56	6.20709e-55
virus.vs.control	ENSCSAG00000006984_CETN2	4552.35	-0.803934	0.0508124	2.20769e-56	7.53279e-55
virus.vs.control	ENSCSAG00000026676_SNORA74	180.246	2.27226	0.143733	2.70351e-56	9.20142e-55
virus.vs.control	ENSCSAG00000006751_WDR74	1172.51	0.949931	0.0602123	4.52608e-56	1.5366e-54
virus.vs.control	ENSCSAG00000008087_PUM2	11050	0.401058	0.025423	4.59605e-56	1.55647e-54
virus.vs.control	ENSCSAG00000015339_CHD1	4342.19	0.703359	0.04463	5.88237e-56	1.98713e-54
virus.vs.control	ENSCSAG00000004777_EIF3A	18282.8	0.477603	0.0303693	9.95632e-56	3.35501e-54
virus.vs.control	ENSCSAG00000012592_ALDH6A1	1986.56	-0.919349	0.0584641	1.01916e-55	3.4258e-54
virus.vs.control	ENSCSAG00000004158_NOB1	2545.89	0.950785	0.0605233	1.30401e-55	4.37246e-54
virus.vs.control	ENSCSAG00000011634_ARL6IP5	8563.22	-0.769793	0.0490735	1.87019e-55	6.25545e-54
virus.vs.control	ENSCSAG00000011583_HIRA	3287.13	0.620075	0.039596	2.83716e-55	9.4665e-54
virus.vs.control	ENSCSAG00000008221_RIPK4	775.651	1.19527	0.0763508	3.0721e-55	1.02253e-53
virus.vs.control	ENSCSAG00000002432_DDX54	8108.61	0.489603	0.0312791	3.18214e-55	1.05656e-53
virus.vs.control	ENSCSAG00000010276_TNFRSF12A	2219.78	0.966545	0.0618535	4.81489e-55	1.59478e-53
virus.vs.control	ENSCSAG00000003661_PICALM	15506.6	0.678797	0.0435463	8.79151e-55	2.90483e-53
virus.vs.control	ENSCSAG00000010475_DPP9	3150.42	0.651422	0.0417921	8.89085e-55	2.93053e-53
virus.vs.control	ENSCSAG00000002278_BICDL1	1825.61	0.772452	0.0496708	1.55577e-54	5.11557e-53
virus.vs.control	ENSCSAG00000001366_GADD45A	1293.2	1.29291	0.0832079	1.91056e-54	6.267e-53
virus.vs.control	ENSCSAG00000018011_SERPINE1	49233.7	1.75995	0.1133	2.05768e-54	6.73332e-53
virus.vs.control	ENSCSAG00000015804_NOP14	4503.98	0.594164	0.0383236	3.26665e-54	1.06637e-52
virus.vs.control	ENSCSAG00000012251_MIDN	8005.95	0.530459	0.0342215	3.42778e-54	1.11629e-52
virus.vs.control	ENSCSAG00000018731	5792.89	0.82692	0.0533693	3.79005e-54	1.23131e-52
virus.vs.control	ENSCSAG00000019445_SERTAD2	840.175	1.12742	0.0728856	5.67077e-54	1.83793e-52
virus.vs.control	ENSCSAG00000015084_SFRP4	1731.59	-1.06255	0.0687399	6.71729e-54	2.17192e-52
virus.vs.control	ENSCSAG00000002831_DBP	586.67	-2.07405	0.134225	7.31185e-54	2.35855e-52
virus.vs.control	ENSCSAG00000009967_PPARD	2931.16	-0.781247	0.050627	1.00623e-53	3.23805e-52
virus.vs.control	ENSCSAG00000018202_GTF2IRD1	3001.58	0.679925	0.0440782	1.1042e-53	3.54491e-52
virus.vs.control	ENSCSAG00000008058_WDR4	962.151	0.992728	0.0643926	1.26209e-53	4.04226e-52
virus.vs.control	ENSCSAG00000016194_DCAF11	4198.68	-0.648975	0.0421114	1.38246e-53	4.41736e-52
virus.vs.control	ENSCSAG00000007456_SLC19A1	799.424	1.17673	0.0763743	1.46001e-53	4.65421e-52
virus.vs.control	ENSCSAG00000003984_TBCK	2402.02	-0.873604	0.0567217	1.59704e-53	5.0791e-52
virus.vs.control	ENSCSAG00000009256_DNAJA3	1278.64	1.17536	0.0763382	1.72201e-53	5.46376e-52
virus.vs.control	ENSCSAG00000005175_ADD3	1688.2	-1.03325	0.0671444	1.95774e-53	6.19722e-52
virus.vs.control	ENSCSAG00000011843_AFAP1L1	1310.67	0.920166	0.0599585	3.726e-53	1.17672e-51
virus.vs.control	ENSCSAG00000017327_PNRC1	4541.1	-0.812915	0.0529741	3.79537e-53	1.19585e-51
virus.vs.control	ENSCSAG00000006877_MARK2	3445.04	0.602578	0.0392737	3.94198e-53	1.23917e-51
virus.vs.control	ENSCSAG00000011792_PPARGC1B	542.115	1.22668	0.08	4.56791e-53	1.43262e-51
virus.vs.control	ENSCSAG00000003374_PLAUR	405.724	1.68301	0.109803	5.00281e-53	1.5654e-51
virus.vs.control	ENSCSAG00000009241_TRIP10	4553.96	0.555033	0.0362617	6.93747e-53	2.16577e-51
virus.vs.control	ENSCSAG00000003926	666.877	-2.14413	0.140246	9.13916e-53	2.84656e-51
virus.vs.control	ENSCSAG00000004588_CCNG2	1119.88	-1.23672	0.0809813	1.18144e-52	3.67138e-51
virus.vs.control	ENSCSAG00000016783_POLR1B	4246.79	0.748628	0.0490442	1.32117e-52	4.09624e-51
virus.vs.control	ENSCSAG00000009021_CLDN1	7657.51	0.773033	0.0507365	2.03238e-52	6.28694e-51
virus.vs.control	ENSCSAG00000004074_SLC7A6	426.909	1.35386	0.0889341	2.48003e-52	7.65429e-51
virus.vs.control	ENSCSAG00000003814_E2F4	2600.85	0.694769	0.04568	3.05927e-52	9.42061e-51
virus.vs.control	ENSCSAG00000009258_TBC1D8B	1820.91	-0.935922	0.0615462	3.18608e-52	9.7889e-51
virus.vs.control	ENSCSAG00000001300_TMEM59	3390.83	-0.819552	0.0539111	3.43447e-52	1.05282e-50
virus.vs.control	ENSCSAG00000006308_NLE1	1223.09	0.926728	0.0609701	3.5517e-52	1.08631e-50
virus.vs.control	ENSCSAG00000012265_E2F1	1182.37	0.982333	0.0646419	3.72773e-52	1.13758e-50
virus.vs.control	ENSCSAG00000015664_NSD2	10008.9	0.533024	0.0351383	5.64581e-52	1.71906e-50
virus.vs.control	ENSCSAG00000007245_RASGRP1	646.912	1.07558	0.0709622	6.80737e-52	2.0681e-50
virus.vs.control	ENSCSAG00000013704_EIF4G1	37249	0.381066	0.0251674	8.65807e-52	2.62448e-50
virus.vs.control	ENSCSAG00000002061_RILPL1	1763.79	0.773568	0.0511057	9.28366e-52	2.80784e-50
virus.vs.control	ENSCSAG00000016928_IMP4	1356.32	0.830057	0.054888	1.14674e-51	3.46061e-50
virus.vs.control	ENSCSAG00000009318_ZBTB18	842.264	1.02893	0.0680652	1.25332e-51	3.77385e-50
virus.vs.control	ENSCSAG00000007173_MAMLD1	540.524	1.27054	0.0840728	1.34343e-51	4.03622e-50
virus.vs.control	ENSCSAG00000018635_TIGD5	1567.28	0.914554	0.0605925	1.78679e-51	5.35644e-50
virus.vs.control	ENSCSAG00000008162_TIMM44	2327.65	0.743849	0.0493046	1.97751e-51	5.9151e-50
virus.vs.control	ENSCSAG00000008018_ABCC1	4475.15	0.816187	0.0541242	2.19617e-51	6.55472e-50
virus.vs.control	ENSCSAG00000008509	14632.9	0.523215	0.0347053	2.33192e-51	6.94461e-50
virus.vs.control	ENSCSAG00000002658	16239.2	0.6239	0.0413982	2.52392e-51	7.49995e-50
virus.vs.control	ENSCSAG00000000684_DVL1	2377.2	0.781194	0.0518388	2.56374e-51	7.60166e-50
virus.vs.control	ENSCSAG00000008888_SCRIB	11734.9	0.456209	0.0302742	2.58164e-51	7.63804e-50
virus.vs.control	ENSCSAG00000001191_DPH2	1075.58	1.01684	0.0674933	2.71847e-51	8.02538e-50
virus.vs.control	ENSCSAG00000007214_ZYX	2218.21	0.674592	0.0448079	3.1901e-51	9.3973e-50
virus.vs.control	ENSCSAG00000007410_ARID5B	5407.9	0.676475	0.045011	4.73462e-51	1.39169e-49
virus.vs.control	ENSCSAG00000007528_IVD	5215.03	-0.63909	0.0425303	4.90727e-51	1.43932e-49
virus.vs.control	ENSCSAG00000011129_ZNF598	1810.7	0.737561	0.0490847	4.93946e-51	1.44564e-49
virus.vs.control	ENSCSAG00000004671_OS9	8879.12	-0.668174	0.0445554	7.74226e-51	2.26107e-49
virus.vs.control	ENSCSAG00000013670_JAG1	29586.8	-1.17777	0.0785529	8.11569e-51	2.36505e-49
virus.vs.control	ENSCSAG00000014226_ARID3B	875.65	1.04968	0.0700249	8.52712e-51	2.47962e-49
virus.vs.control	ENSCSAG00000017057_ADGRG6	18084.8	0.381966	0.025501	1.01484e-50	2.94478e-49
virus.vs.control	ENSCSAG00000005740_CHERP	3738.23	0.603345	0.0402829	1.02698e-50	2.97365e-49
virus.vs.control	ENSCSAG00000017507_TUBB6	8620.38	0.851397	0.0568513	1.05603e-50	3.05125e-49
virus.vs.control	ENSCSAG00000013315_GNL3	1710.16	0.79179	0.0528813	1.1029e-50	3.17991e-49
virus.vs.control	ENSCSAG00000004640_SCARB2	7382.75	-0.543946	0.036401	1.72526e-50	4.96377e-49
virus.vs.control	ENSCSAG00000015941_CDC25A	1032.28	0.995168	0.066723	2.63576e-50	7.56735e-49
virus.vs.control	ENSCSAG00000014953_DDX31	1013.1	0.941696	0.0631682	2.93447e-50	8.40719e-49
virus.vs.control	ENSCSAG00000017746_LMTK2	10564.9	0.648725	0.0435343	3.22397e-50	9.21717e-49
virus.vs.control	ENSCSAG00000016773_HMGCS1	3050.09	-0.685496	0.0460221	3.55484e-50	1.01418e-48
virus.vs.control	ENSCSAG00000009584_URB1	2765.22	1.16004	0.078005	5.06255e-50	1.44129e-48
virus.vs.control	ENSCSAG00000003131_ZCCHC14	6830.2	0.67832	0.0456451	5.92525e-50	1.68337e-48
virus.vs.control	ENSCSAG00000004707_RRAS2	2139.94	0.906966	0.0610709	6.85019e-50	1.94208e-48
virus.vs.control	ENSCSAG00000000369	19640.8	0.588511	0.0396405	7.35941e-50	2.0821e-48
virus.vs.control	ENSCSAG00000016392_PDLIM2	1013.82	1.03824	0.0699416	7.56796e-50	2.13665e-48
virus.vs.control	ENSCSAG00000005949_METTL7A	1464.31	-1.15745	0.0780165	8.57577e-50	2.41616e-48
virus.vs.control	ENSCSAG00000016278_EPHX1	1918.36	-0.8306	0.0561487	1.62869e-49	4.57923e-48
virus.vs.control	ENSCSAG00000016929_MEF2A	1654.77	0.775177	0.0524459	1.9564e-49	5.48925e-48
virus.vs.control	ENSCSAG00000013173_MCM10	2465.84	0.801446	0.0542352	2.05479e-49	5.7534e-48
virus.vs.control	ENSCSAG00000013949_DDX3X	6344.39	0.553418	0.0374539	2.09301e-49	5.84837e-48
virus.vs.control	ENSCSAG00000008483_DYRK1A	4762.39	0.488498	0.0330716	2.2566e-49	6.29253e-48
virus.vs.control	ENSCSAG00000022605	6266.46	0.75231	0.0509759	2.72668e-49	7.58777e-48
virus.vs.control	ENSCSAG00000002376_KIRREL1	13372.5	0.451299	0.030601	3.17732e-49	8.82374e-48
virus.vs.control	ENSCSAG00000004237_NUP98	9272.03	0.599008	0.0406186	3.20956e-49	8.89507e-48
virus.vs.control	ENSCSAG00000018384_BCL9	5135.44	0.61021	0.0413896	3.40842e-49	9.42695e-48
virus.vs.control	ENSCSAG00000018552_RRS1	781.505	1.08516	0.0736073	3.43159e-49	9.47175e-48
virus.vs.control	ENSCSAG00000008640_PNPLA6	5485.56	-0.54263	0.03688	5.28733e-49	1.45643e-47
virus.vs.control	ENSCSAG00000014767_ABL1	9020.04	0.429284	0.0292105	6.8128e-49	1.87283e-47
virus.vs.control	ENSCSAG00000006795_STAMBPL1	1119.17	0.995139	0.0678787	1.15321e-48	3.16376e-47
virus.vs.control	ENSCSAG00000005120_BRD1	3626.49	0.648539	0.0442605	1.29324e-48	3.53374e-47
virus.vs.control	ENSCSAG00000014945_PREX1	1772.66	0.781886	0.053361	1.29328e-48	3.53374e-47
virus.vs.control	ENSCSAG00000007035_POLR3E	1094.95	1.04498	0.0713949	1.6418e-48	4.47703e-47
virus.vs.control	ENSCSAG00000016060_PPP2R2A	3094.39	0.655761	0.0448168	1.75477e-48	4.77552e-47
virus.vs.control	ENSCSAG00000002872_SELPLG	468.318	1.49532	0.102251	1.97292e-48	5.35844e-47
virus.vs.control	ENSCSAG00000012266_MAGED2	4549.17	-0.688136	0.0470647	2.06132e-48	5.58736e-47
virus.vs.control	ENSCSAG00000008411_LRFN4	3822.77	0.569923	0.0389855	2.12994e-48	5.76186e-47
virus.vs.control	ENSCSAG00000008246_MKRN1	4843.41	-0.672629	0.0460857	3.01392e-48	8.13698e-47
virus.vs.control	ENSCSAG00000008862_ATP13A3	13347.2	0.631054	0.0432443	3.12292e-48	8.41454e-47
virus.vs.control	ENSCSAG00000006850_KANK2	12738.8	-0.46387	0.0318517	4.79824e-48	1.2903e-46
virus.vs.control	ENSCSAG00000006885_LDLR	4046.8	0.648159	0.0445103	4.89941e-48	1.3149e-46
virus.vs.control	ENSCSAG00000002595_SH2B3	785.578	0.990271	0.0680176	5.11623e-48	1.37038e-46
virus.vs.control	ENSCSAG00000005301_RBL2	3445.44	-0.785797	0.0539868	5.40055e-48	1.44369e-46
virus.vs.control	ENSCSAG00000002942_TLR3	2133.87	-0.824	0.056644	6.10188e-48	1.62797e-46
virus.vs.control	ENSCSAG00000011296_SYBU	885.831	1.0446	0.0718772	7.47842e-48	1.99131e-46
virus.vs.control	ENSCSAG00000001205_PLK3	227.74	1.76192	0.121274	8.00491e-48	2.12733e-46
virus.vs.control	ENSCSAG00000017376_DUSP2	98.7828	2.75822	0.189915	8.60766e-48	2.28305e-46
virus.vs.control	ENSCSAG00000021337_SCARNA7	1083.82	1.22951	0.0847939	1.21184e-47	3.20795e-46
virus.vs.control	ENSCSAG00000009239_CLDN2	9401.4	-0.709456	0.0490416	1.97503e-47	5.21807e-46
virus.vs.control	ENSCSAG00000017339_NSUN2	2927.35	0.586922	0.0406095	2.40638e-47	6.34538e-46
virus.vs.control	ENSCSAG00000005399_WBP1L	2754.95	-0.708266	0.0490248	2.61426e-47	6.88016e-46
virus.vs.control	ENSCSAG00000000960_STMN1	6694.7	-0.684793	0.0474176	2.82607e-47	7.42321e-46
virus.vs.control	ENSCSAG00000002062_RILPL2	1854.11	-0.809959	0.0560995	2.98746e-47	7.83199e-46
virus.vs.control	ENSCSAG00000009604_TMEM40	283.772	1.53011	0.106137	4.07932e-47	1.06738e-45
virus.vs.control	ENSCSAG00000000770_PIK3CD	2378.73	0.660185	0.0458499	5.26304e-47	1.37446e-45
virus.vs.control	ENSCSAG00000019485_VGF	21332.7	1.05278	0.0731607	5.98349e-47	1.55961e-45
virus.vs.control	ENSCSAG00000019646_NUP62	2557.54	0.703288	0.0489116	7.0349e-47	1.83015e-45
virus.vs.control	ENSCSAG00000001683_ZNF787	2640.57	0.916208	0.0637268	7.2015e-47	1.86991e-45
virus.vs.control	ENSCSAG00000025935_SCARNA12	3911.22	0.755746	0.0526292	9.24585e-47	2.39616e-45
virus.vs.control	ENSCSAG00000014583_CTSA	8392.13	-0.559915	0.0390777	1.45723e-46	3.76936e-45
virus.vs.control	ENSCSAG00000012749_PTBP1	22516.1	0.579592	0.0404515	1.46164e-46	3.77358e-45
virus.vs.control	ENSCSAG00000007282_PDIA6	32435.8	-0.606708	0.0424561	2.51629e-46	6.48409e-45
virus.vs.control	ENSCSAG00000008071_LAPTM4A	10860.6	-0.618571	0.0433112	2.83369e-46	7.28817e-45
virus.vs.control	ENSCSAG00000012638_STAM	2081.67	0.71032	0.0497592	3.12611e-46	8.02507e-45
virus.vs.control	ENSCSAG00000013428_YDJC	1136.52	1.0189	0.0714935	4.37585e-46	1.12121e-44
virus.vs.control	ENSCSAG00000003486_LSM12	1406	0.786987	0.055353	7.12463e-46	1.82208e-44
virus.vs.control	ENSCSAG00000021443_U3	19213.1	1.76273	0.12406	8.09663e-46	2.06677e-44
virus.vs.control	ENSCSAG00000009644_PODXL	11020.8	0.920677	0.0648024	8.23722e-46	2.09871e-44
virus.vs.control	ENSCSAG00000006335_DGKD	5471.24	0.519473	0.0365813	9.09483e-46	2.31288e-44
virus.vs.control	ENSCSAG00000005967_LARP4	4170.81	0.565951	0.0398573	9.2343e-46	2.34396e-44
virus.vs.control	ENSCSAG00000015888_PIK3R1	3763.19	-0.648884	0.0457481	1.15342e-45	2.92229e-44
virus.vs.control	ENSCSAG00000016266_YTHDF1	3708.08	0.553068	0.0389955	1.16985e-45	2.95838e-44
virus.vs.control	ENSCSAG00000014270_AKAP12	10013.9	0.506799	0.0357649	1.39972e-45	3.53313e-44
virus.vs.control	ENSCSAG00000006272_NFKBIZ	4070.87	0.705304	0.0497926	1.5121e-45	3.80971e-44
virus.vs.control	ENSCSAG00000005383_NAT10	1474.79	0.728091	0.0514157	1.60011e-45	4.02398e-44
virus.vs.control	ENSCSAG00000010656_CDV3	6328.7	0.629207	0.0445023	2.19178e-45	5.50173e-44
virus.vs.control	ENSCSAG00000014840_CYBRD1	5974.5	-0.685714	0.0486294	3.75371e-45	9.40504e-44
virus.vs.control	ENSCSAG00000011326_SPATS2L	11018.8	-0.516805	0.0366758	4.30217e-45	1.07594e-43
virus.vs.control	ENSCSAG00000014996_DDX27	2246.57	0.736233	0.0522725	4.72866e-45	1.18043e-43
virus.vs.control	ENSCSAG00000009049_APP	36512.5	-0.427298	0.0303479	5.04219e-45	1.25638e-43
virus.vs.control	ENSCSAG00000009685_SLC4A7	1282.97	0.830183	0.0589701	5.1831e-45	1.28913e-43
virus.vs.control	ENSCSAG00000011915_KLF16	716.47	1.15041	0.081817	6.61585e-45	1.64247e-43
virus.vs.control	ENSCSAG00000001705_WDR3	1603.58	0.823094	0.0585449	6.76412e-45	1.67622e-43
virus.vs.control	ENSCSAG00000007558_CD83	693.033	-1.54338	0.109826	7.38308e-45	1.82627e-43
virus.vs.control	ENSCSAG00000016212_DIDO1	7340.08	0.809729	0.057623	7.46969e-45	1.84433e-43
virus.vs.control	ENSCSAG00000004327_HSD17B11	2233.25	-0.981148	0.0698259	7.55882e-45	1.86295e-43
virus.vs.control	ENSCSAG00000004305_PKD2	10861.7	-0.491935	0.0350106	7.58867e-45	1.86692e-43
virus.vs.control	ENSCSAG00000001611_SLC16A1	1924.13	0.834111	0.0594019	8.6448e-45	2.1229e-43
virus.vs.control	ENSCSAG00000012590_KIF12	916.29	-1.36675	0.097372	9.34237e-45	2.29006e-43
virus.vs.control	ENSCSAG00000014922_DPY19L1	5093	-0.591812	0.0421779	1.00273e-44	2.45352e-43
virus.vs.control	ENSCSAG00000007135_FSTL1	11870.8	0.498443	0.0355769	1.3487e-44	3.29413e-43
virus.vs.control	ENSCSAG00000016197_ZEB2	154.654	2.09597	0.149689	1.51217e-44	3.68677e-43
virus.vs.control	ENSCSAG00000014727_SLC41A1	5062.14	0.582626	0.0416203	1.58992e-44	3.86937e-43
virus.vs.control	ENSCSAG00000011386_FXR2	4299.01	0.706213	0.0504529	1.61529e-44	3.92408e-43
virus.vs.control	ENSCSAG00000016857_MFHAS1	4196.44	0.522831	0.0373729	1.80492e-44	4.37694e-43
virus.vs.control	ENSCSAG00000005346_PDCD11	5083.48	0.593244	0.0424401	2.11163e-44	5.11158e-43
virus.vs.control	ENSCSAG00000017739_AIMP2	3501.29	0.717001	0.0513248	2.38007e-44	5.75113e-43
virus.vs.control	ENSCSAG00000002316_WSB2	3238.76	0.747562	0.0535258	2.49981e-44	6.02974e-43
virus.vs.control	ENSCSAG00000013377_PROSER2	587.414	1.25041	0.0895831	2.8062e-44	6.75677e-43
virus.vs.control	ENSCSAG00000007396_RIOK1	907.666	0.957099	0.0685931	3.00507e-44	7.22281e-43
virus.vs.control	ENSCSAG00000019954_SCARNA13	2013.3	1.08146	0.0775311	3.20079e-44	7.67963e-43
virus.vs.control	ENSCSAG00000012233_IFT80	2412.51	-0.779074	0.0559182	4.02749e-44	9.6461e-43
virus.vs.control	ENSCSAG00000003114_HSP90B1	33909.4	-0.56103	0.0402963	4.61796e-44	1.10408e-42
virus.vs.control	ENSCSAG00000002354_ZNF473	1671.58	0.702513	0.0504885	5.18414e-44	1.23727e-42
virus.vs.control	ENSCSAG00000014276_IFRD2	1842.33	0.89036	0.0640555	6.34958e-44	1.51276e-42
virus.vs.control	ENSCSAG00000015723	2576.18	0.641626	0.0462	7.48986e-44	1.7813e-42
virus.vs.control	ENSCSAG00000015001	1095.39	1.07126	0.0771502	7.7655e-44	1.84363e-42
virus.vs.control	ENSCSAG00000006870_SPINDOC	1699.51	0.713985	0.0514325	8.14656e-44	1.93072e-42
virus.vs.control	ENSCSAG00000014260_GEMIN4	3124.57	0.683056	0.0492296	8.98954e-44	2.12679e-42
virus.vs.control	ENSCSAG00000013197_HDAC6	2753.59	-0.693589	0.0500018	9.45813e-44	2.23376e-42
virus.vs.control	ENSCSAG00000008155_ELAVL1	8255.15	0.497154	0.0358457	9.72447e-44	2.29268e-42
virus.vs.control	ENSCSAG00000015140_PCYOX1	4628.32	-0.623548	0.0449618	9.84316e-44	2.31664e-42
virus.vs.control	ENSCSAG00000003624_GFAP	6299.61	-0.695204	0.0501562	1.09508e-43	2.57287e-42
virus.vs.control	ENSCSAG00000011222_NCLN	5918.68	0.569441	0.0410883	1.1231e-43	2.63414e-42
virus.vs.control	ENSCSAG00000003905_RIPOR1	5795.62	0.539517	0.0389592	1.30352e-43	3.05203e-42
virus.vs.control	ENSCSAG00000017358_NEURL3	150.704	2.18539	0.157941	1.52967e-43	3.57538e-42
virus.vs.control	ENSCSAG00000003740_PLD3	7787.7	-0.574888	0.0416373	2.31065e-43	5.39152e-42
virus.vs.control	ENSCSAG00000017069_FHL2	4587.11	0.884973	0.0641295	2.55646e-43	5.95483e-42
virus.vs.control	ENSCSAG00000018171_BCL7B	1450.14	0.809529	0.0587593	3.503e-43	8.14568e-42
virus.vs.control	ENSCSAG00000002927_CRY1	1543.12	0.86464	0.0627706	3.62343e-43	8.41131e-42
virus.vs.control	ENSCSAG00000013266_KLHL24	1315.93	-1.01397	0.0736478	3.9783e-43	9.21933e-42
virus.vs.control	ENSCSAG00000006489_RBM33	2886.5	0.806254	0.0585972	4.48181e-43	1.03685e-41
virus.vs.control	ENSCSAG00000010249_GPR37	723.263	1.07872	0.0784304	4.82678e-43	1.11476e-41
virus.vs.control	ENSCSAG00000013077_FAM234A	8359.72	-0.460317	0.0334917	5.51886e-43	1.27243e-41
virus.vs.control	ENSCSAG00000004273_PHLPP2	1772.51	0.845024	0.0615698	7.22734e-43	1.66351e-41
virus.vs.control	ENSCSAG00000015635_MCCC2	3099.77	-0.732489	0.0533878	7.68865e-43	1.7667e-41
virus.vs.control	ENSCSAG00000007108_ASAP2	1862.32	0.659372	0.048098	8.9781e-43	2.0595e-41
virus.vs.control	ENSCSAG00000003437_ABCE1	1472.54	0.855256	0.0624541	1.10034e-42	2.51982e-41
virus.vs.control	ENSCSAG00000001879_PUS1	960.476	0.971449	0.0709466	1.1228e-42	2.56694e-41
virus.vs.control	ENSCSAG00000005856_YPEL2	918.479	-1.23861	0.0904971	1.21846e-42	2.78096e-41
virus.vs.control	ENSCSAG00000003255_BCAM	10616.1	-0.510321	0.0373316	1.53535e-42	3.49833e-41
virus.vs.control	ENSCSAG00000001246_PDZK1IP1	1763.5	-0.857822	0.0627597	1.56894e-42	3.56888e-41
virus.vs.control	ENSCSAG00000003637_ANKRD50	8600.44	0.492773	0.0360675	1.69997e-42	3.86047e-41
virus.vs.control	ENSCSAG00000014384_SEMA3F	4706.94	-0.732571	0.0536314	1.77506e-42	4.02427e-41
virus.vs.control	ENSCSAG00000008414_CLEC16A	3483.41	0.555747	0.0406887	1.79689e-42	4.06696e-41
virus.vs.control	ENSCSAG00000016724_ASAH1	3818.89	-0.761591	0.0558789	2.68039e-42	6.05652e-41
virus.vs.control	ENSCSAG00000013072_FAM107B	9671.93	-0.639554	0.0469541	3.01063e-42	6.79143e-41
virus.vs.control	ENSCSAG00000009154_TMCC1	4002.33	0.488469	0.035867	3.09187e-42	6.96312e-41
virus.vs.control	ENSCSAG00000013309_SLC3A1	2172.74	-0.705055	0.0518797	4.57876e-42	1.02946e-40
virus.vs.control	ENSCSAG00000005680_ARHGAP1	9558.19	-0.432344	0.0318145	4.62131e-42	1.03731e-40
virus.vs.control	ENSCSAG00000017267_ANKH	2751.62	0.818241	0.0602715	5.56464e-42	1.24699e-40
virus.vs.control	ENSCSAG00000010912_MET	14360.6	0.815421	0.0601137	6.48925e-42	1.4518e-40
virus.vs.control	ENSCSAG00000000263_FAM71A	78.0637	4.51918	0.333749	8.99967e-42	2.01012e-40
virus.vs.control	ENSCSAG00000006054_TMBIM6	20103.3	-0.580186	0.0428566	9.34909e-42	2.08474e-40
virus.vs.control	ENSCSAG00000000632_B3GALT6	667.68	1.11667	0.0825355	1.04631e-41	2.32932e-40
virus.vs.control	ENSCSAG00000003322_FAM160A1	199.402	1.76731	0.13092	1.58006e-41	3.51182e-40
virus.vs.control	ENSCSAG00000016824	1153.5	0.896755	0.0664404	1.62584e-41	3.60767e-40
virus.vs.control	ENSCSAG00000003509_ELMOD2	1517.31	-0.926722	0.0687815	2.24213e-41	4.96707e-40
virus.vs.control	ENSCSAG00000019288_ZBED4	2325.12	0.652768	0.0484529	2.27927e-41	5.04112e-40
virus.vs.control	ENSCSAG00000011361_PPP4R3A	5044	0.478107	0.0355203	2.68487e-41	5.92855e-40
virus.vs.control	ENSCSAG00000014972_ANTXR1	4424.81	-0.606062	0.0451665	4.71727e-41	1.03994e-39
virus.vs.control	ENSCSAG00000000186_CITED2	5750.77	0.656377	0.0489871	6.13209e-41	1.34966e-39
virus.vs.control	ENSCSAG00000014438_SMS	13069.7	-0.60251	0.0449791	6.44022e-41	1.41518e-39
virus.vs.control	ENSCSAG00000017842_FOXO1	1075.34	0.920043	0.0687181	7.04352e-41	1.54525e-39
virus.vs.control	ENSCSAG00000017027_ARHGEF10	1905.61	0.707477	0.0528468	7.1717e-41	1.57083e-39
virus.vs.control	ENSCSAG00000007047_PID1	1113.04	0.9111	0.0681015	8.06943e-41	1.76462e-39
virus.vs.control	ENSCSAG00000015766_FAM193A	3372.95	0.78167	0.0584413	8.43203e-41	1.84095e-39
virus.vs.control	ENSCSAG00000005152_PDCD4	1607.17	-0.83259	0.0623228	1.04533e-40	2.27858e-39
virus.vs.control	ENSCSAG00000013130_SYNJ2	1046.38	0.854373	0.0640302	1.29627e-40	2.82105e-39
virus.vs.control	ENSCSAG00000015636_DDX56	3450.78	0.664731	0.0498206	1.30979e-40	2.84591e-39
virus.vs.control	ENSCSAG00000002659_LASP1	40855	0.567561	0.0425447	1.34847e-40	2.92527e-39
virus.vs.control	ENSCSAG00000017576_MAFK	435.817	1.20507	0.0903746	1.4645e-40	3.17191e-39
virus.vs.control	ENSCSAG00000008476_KDM2A	7867.24	0.446813	0.033514	1.50546e-40	3.25545e-39
virus.vs.control	ENSCSAG00000013110_ACTN1	8582.61	0.481807	0.0361756	1.80535e-40	3.89772e-39
virus.vs.control	ENSCSAG00000014716	5018.84	0.512372	0.0385166	2.23482e-40	4.81728e-39
virus.vs.control	ENSCSAG00000013103_HSPA9	16089.7	0.737736	0.0554989	2.54864e-40	5.48503e-39
virus.vs.control	ENSCSAG00000003431_TAF1D	676.142	1.01791	0.0765916	2.64001e-40	5.67269e-39
virus.vs.control	ENSCSAG00000004358_TPP1	3847.42	-0.6575	0.0494786	2.6963e-40	5.78447e-39
virus.vs.control	ENSCSAG00000003545_NOCT	388.739	1.42033	0.107016	3.358e-40	7.19269e-39
virus.vs.control	ENSCSAG00000010920_CAV1	1720.12	-0.811227	0.0611794	3.95872e-40	8.46605e-39
virus.vs.control	ENSCSAG00000016171_MAT2A	7646.92	0.515315	0.0388736	4.15515e-40	8.87215e-39
virus.vs.control	ENSCSAG00000012501_CDK14	2974.45	0.535047	0.0403853	4.59905e-40	9.80457e-39
virus.vs.control	ENSCSAG00000010648_COPS2	4613.12	0.546175	0.0412443	4.98968e-40	1.06207e-38
virus.vs.control	ENSCSAG00000017580_PSMG3	1352.76	0.778923	0.0589444	7.23127e-40	1.53679e-38
virus.vs.control	ENSCSAG00000016746_NNT	3952.4	-0.539022	0.040826	8.44107e-40	1.79109e-38
virus.vs.control	ENSCSAG00000003233_RELB	779.442	0.981577	0.0743797	9.15069e-40	1.93863e-38
virus.vs.control	ENSCSAG00000005948_ARL13B	795.792	0.914942	0.0693753	1.0249e-39	2.16793e-38
virus.vs.control	ENSCSAG00000000767_SPSB1	1382.51	0.759224	0.0576297	1.2356e-39	2.60956e-38
virus.vs.control	ENSCSAG00000008982_PLAU	917.433	1.23298	0.0935991	1.25552e-39	2.64751e-38
virus.vs.control	ENSCSAG00000012288_CBARP	375.421	1.3435	0.102103	1.52534e-39	3.21149e-38
virus.vs.control	ENSCSAG00000008653_BOP1	3789.79	0.774652	0.0589404	1.86756e-39	3.92593e-38
virus.vs.control	ENSCSAG00000010791_FBXO10	1901.57	0.638214	0.0486157	2.28345e-39	4.79277e-38
virus.vs.control	ENSCSAG00000013669_HSPA4	15664.1	0.507843	0.0387114	2.57249e-39	5.39111e-38
virus.vs.control	ENSCSAG00000011875_MKNK2	11227.7	-0.447079	0.0341231	3.20977e-39	6.71629e-38
virus.vs.control	ENSCSAG00000009343_PPFIA1	3956.31	0.470256	0.0359163	3.60461e-39	7.53086e-38
virus.vs.control	ENSCSAG00000011956_ALDH1A2	2746.55	-0.774143	0.0591335	3.68549e-39	7.68801e-38
virus.vs.control	ENSCSAG00000000555_DUSP14	419.299	1.36279	0.104205	4.40004e-39	9.1645e-38
virus.vs.control	ENSCSAG00000017784_TTC39C	614.533	1.09816	0.0841243	6.02784e-39	1.25357e-37
virus.vs.control	ENSCSAG00000027257_SNORA23	2112.4	2.18888	0.167859	7.24585e-39	1.50457e-37
virus.vs.control	ENSCSAG00000009523_AGBL5	2937.94	-0.616272	0.047268	7.45402e-39	1.54543e-37
virus.vs.control	ENSCSAG00000005246_PA2G4	3462.38	0.687944	0.052791	8.10422e-39	1.67767e-37
virus.vs.control	ENSCSAG00000019637	8239.28	0.655721	0.050338	8.66383e-39	1.79079e-37
virus.vs.control	ENSCSAG00000006491	11961.7	-0.534029	0.0410041	8.95972e-39	1.84913e-37
virus.vs.control	ENSCSAG00000008560_MGLL	13282.3	0.934407	0.0718566	1.16443e-38	2.39954e-37
virus.vs.control	ENSCSAG00000005942_PROS1	1616.91	-0.957048	0.0736902	1.44138e-38	2.96575e-37
virus.vs.control	ENSCSAG00000006430_UBE3C	9403.83	0.47112	0.0362868	1.52315e-38	3.12925e-37
virus.vs.control	ENSCSAG00000006177_YPEL3	736.143	-1.41022	0.108641	1.57766e-38	3.23634e-37
virus.vs.control	ENSCSAG00000008485_CHST3	934.364	1.08395	0.0835555	1.74576e-38	3.57578e-37
virus.vs.control	ENSCSAG00000006493_NACC1	12778.7	0.451064	0.0347755	1.79271e-38	3.66642e-37
virus.vs.control	ENSCSAG00000012942_POLRMT	5099.67	0.572707	0.04416	1.83604e-38	3.74938e-37
virus.vs.control	ENSCSAG00000008067_MARF1	3836.56	-0.619479	0.0477722	1.87366e-38	3.82046e-37
virus.vs.control	ENSCSAG00000004625_TACC2	6078.73	-0.801981	0.0618777	2.04238e-38	4.15824e-37
virus.vs.control	ENSCSAG00000014025_SLC43A2	2887.74	-0.756659	0.0583916	2.10721e-38	4.28381e-37
virus.vs.control	ENSCSAG00000006716_TMEM184B	5374.91	0.532575	0.041139	2.48356e-38	5.04137e-37
virus.vs.control	ENSCSAG00000008714_GAREM2	1291.13	0.792711	0.0613038	3.01392e-38	6.10881e-37
virus.vs.control	ENSCSAG00000011809_NEDD4	3055.12	0.664172	0.0513697	3.07742e-38	6.22821e-37
virus.vs.control	ENSCSAG00000009698_MLLT1	5234.28	0.480571	0.0372061	3.63572e-38	7.34719e-37
virus.vs.control	ENSCSAG00000005047_UBE2O	5431.26	0.530308	0.0410962	4.27021e-38	8.61656e-37
virus.vs.control	ENSCSAG00000014109_LARP4B	6441.14	0.432157	0.0335263	5.11989e-38	1.03157e-36
virus.vs.control	ENSCSAG00000017556_PPP4R1	3511.84	0.612867	0.0475497	5.1929e-38	1.04473e-36
virus.vs.control	ENSCSAG00000017959_UBL3	2695.21	-0.738896	0.057353	5.58906e-38	1.12277e-36
virus.vs.control	ENSCSAG00000015669_NELFA	2376.34	0.602492	0.0467937	6.18442e-38	1.24054e-36
virus.vs.control	ENSCSAG00000009922_CLSTN3	1575.69	-0.84971	0.0660867	7.80518e-38	1.56334e-36
virus.vs.control	ENSCSAG00000004137_NIP7	754.541	1.03345	0.0803912	8.03201e-38	1.6064e-36
virus.vs.control	ENSCSAG00000011472_NDST1	5105.57	0.600686	0.0467429	8.50851e-38	1.6992e-36
virus.vs.control	ENSCSAG00000014394_MTHFD1L	1297.13	0.755459	0.0588346	9.73936e-38	1.94215e-36
virus.vs.control	ENSCSAG00000005420_ACSF2	1321.99	-0.877427	0.068368	1.05916e-37	2.10899e-36
virus.vs.control	ENSCSAG00000004496_BMP2K	1772.02	0.70175	0.054711	1.16505e-37	2.31644e-36
virus.vs.control	ENSCSAG00000000873_IFFO2	5331.55	0.45203	0.0352502	1.21119e-37	2.40468e-36
virus.vs.control	ENSCSAG00000006437_ZSWIM4	1518.29	0.72272	0.0563631	1.2256e-37	2.42974e-36
virus.vs.control	ENSCSAG00000000747_KLHL21	2848.97	0.68102	0.0531434	1.35547e-37	2.68327e-36
virus.vs.control	ENSCSAG00000007227_SLC22A11	558.033	-2.09919	0.163851	1.41288e-37	2.79286e-36
virus.vs.control	ENSCSAG00000008462_MCM2	4778.48	0.627547	0.0489906	1.44965e-37	2.86137e-36
virus.vs.control	ENSCSAG00000027016_SNORA74	105.138	2.74727	0.214597	1.59822e-37	3.15005e-36
virus.vs.control	ENSCSAG00000018132_YWHAG	31019.7	0.538307	0.0420964	1.92586e-37	3.79032e-36
virus.vs.control	ENSCSAG00000006370_CDK5R1	222.899	1.64924	0.129003	1.99998e-37	3.93049e-36
virus.vs.control	ENSCSAG00000007774_VPS35L	7140.94	-0.407632	0.0319049	2.21868e-37	4.35399e-36
virus.vs.control	ENSCSAG00000014156_LRRFIP2	1517.31	0.719065	0.0563128	2.43889e-37	4.77923e-36
virus.vs.control	ENSCSAG00000009658_NIPSNAP1	4544.98	-0.511523	0.0400626	2.47119e-37	4.83556e-36
virus.vs.control	ENSCSAG00000012682_RGL1	15196.4	-0.525475	0.0411598	2.51549e-37	4.91515e-36
virus.vs.control	ENSCSAG00000000929	14508.5	0.535604	0.0419543	2.52661e-37	4.9298e-36
virus.vs.control	ENSCSAG00000017771_SMURF1	2881.27	0.678943	0.0531887	2.57815e-37	5.02314e-36
virus.vs.control	ENSCSAG00000017814_TAF4B	471.781	1.15791	0.0907514	2.7737e-37	5.39639e-36
virus.vs.control	ENSCSAG00000003785_TMTC3	3839.41	-0.553504	0.0433878	2.8452e-37	5.52758e-36
virus.vs.control	ENSCSAG00000019574_IRF2BPL	3363.43	0.70692	0.0554278	2.96597e-37	5.75399e-36
virus.vs.control	ENSCSAG00000010614_SH3BGRL	2774.07	-0.804794	0.0631894	3.71996e-37	7.20643e-36
virus.vs.control	ENSCSAG00000006983_ILF3	13056	0.344467	0.0270598	4.03702e-37	7.8095e-36
virus.vs.control	ENSCSAG00000016176_FBXO28	1036.4	0.78726	0.0618955	4.62672e-37	8.93752e-36
virus.vs.control	ENSCSAG00000006500_TRMT1	1282.01	0.758607	0.0596439	4.64139e-37	8.95314e-36
virus.vs.control	ENSCSAG00000007638_TPMT	854.499	-1.05928	0.0833297	5.07904e-37	9.78346e-36
virus.vs.control	ENSCSAG00000004557_ACADSB	1371.7	-0.941669	0.0740802	5.10566e-37	9.82081e-36
virus.vs.control	ENSCSAG00000014740_PCMTD1	1522.31	-0.881343	0.069389	5.80287e-37	1.11461e-35
virus.vs.control	ENSCSAG00000018292	8542.67	-0.461992	0.0363744	5.83611e-37	1.11941e-35
virus.vs.control	ENSCSAG00000003547_SLC7A11	580.777	1.20835	0.0952317	6.84394e-37	1.31087e-35
virus.vs.control	ENSCSAG00000007822_SCYL1	4086.94	0.515774	0.0406627	7.23415e-37	1.38366e-35
virus.vs.control	ENSCSAG00000001533_STXBP3	2694.22	-0.72351	0.0570571	7.58942e-37	1.44957e-35
virus.vs.control	ENSCSAG00000017471_IRS2	3503.69	0.578454	0.0456545	8.64545e-37	1.64895e-35
virus.vs.control	ENSCSAG00000003178_USP10	2233.94	0.596743	0.0471819	1.15162e-36	2.1934e-35
virus.vs.control	ENSCSAG00000018368_IL13RA1	4806.37	-0.581602	0.0459856	1.15527e-36	2.19728e-35
virus.vs.control	ENSCSAG00000001110_GNL2	2673.39	0.667044	0.0527744	1.27801e-36	2.42733e-35
virus.vs.control	ENSCSAG00000012889_NMT2	1134.8	0.766335	0.0606582	1.37715e-36	2.61197e-35
virus.vs.control	ENSCSAG00000006026	3222.5	0.517143	0.041009	1.84881e-36	3.50166e-35
virus.vs.control	ENSCSAG00000009337_RNF44	5409.41	0.413496	0.0328012	1.9531e-36	3.69402e-35
virus.vs.control	ENSCSAG00000017336_TENT4A	2420.92	0.629376	0.0499621	2.1916e-36	4.13936e-35
virus.vs.control	ENSCSAG00000007833_LTBP3	39509.9	-0.442412	0.0351489	2.49601e-36	4.70775e-35
virus.vs.control	ENSCSAG00000002646_PCGF2	4706.62	0.415906	0.0330557	2.65306e-36	4.99702e-35
virus.vs.control	ENSCSAG00000017794	1777.98	0.775208	0.0616332	2.79848e-36	5.26362e-35
virus.vs.control	ENSCSAG00000018178_VPS37D	941.894	-1.06154	0.0844101	2.86287e-36	5.37728e-35
virus.vs.control	ENSCSAG00000008620_MANSC1	803.339	-1.11385	0.0888335	4.58697e-36	8.60374e-35
virus.vs.control	ENSCSAG00000013493	9358.2	0.74733	0.0596184	4.79058e-36	8.97326e-35
virus.vs.control	ENSCSAG00000005496_FCHO1	351.469	-2.05606	0.164248	5.95011e-36	1.11298e-34
virus.vs.control	ENSCSAG00000024669_SNORD17	1058.96	2.12536	0.169945	6.9066e-36	1.29012e-34
virus.vs.control	ENSCSAG00000011716_WAC	5465.83	0.448952	0.0359654	9.25928e-36	1.72721e-34
virus.vs.control	ENSCSAG00000004371_SF3B3	12637.2	0.374064	0.0299667	9.28194e-36	1.72906e-34
virus.vs.control	ENSCSAG00000005101_JMJD6	1644.63	0.676386	0.0542081	9.89558e-36	1.84085e-34
virus.vs.control	ENSCSAG00000010356_RUSC2	2145.79	0.767016	0.0615324	1.15529e-35	2.14622e-34
virus.vs.control	ENSCSAG00000008514_ADCY3	3219.1	0.541198	0.043424	1.18658e-35	2.20134e-34
virus.vs.control	ENSCSAG00000021548_SNORA48	1109.26	1.24731	0.100244	1.53216e-35	2.83857e-34
virus.vs.control	ENSCSAG00000017683_RMC1	804.352	0.901281	0.0724418	1.55658e-35	2.87989e-34
virus.vs.control	ENSCSAG00000011717_SF3A2	2762.27	0.55542	0.0446484	1.58743e-35	2.93297e-34
virus.vs.control	ENSCSAG00000007197_IPPK	331.085	1.30552	0.104951	1.5991e-35	2.95051e-34
virus.vs.control	ENSCSAG00000002159_MLXIP	1065.32	0.905046	0.0727708	1.6471e-35	3.03495e-34
virus.vs.control	ENSCSAG00000014473_UFL1	833.266	-1.09438	0.0880153	1.71005e-35	3.14668e-34
virus.vs.control	ENSCSAG00000019707_PPP1R26	5627.02	0.427084	0.0343612	1.81282e-35	3.33127e-34
virus.vs.control	ENSCSAG00000016802_CCNB1IP1	186.586	1.63012	0.131181	1.87692e-35	3.44441e-34
virus.vs.control	ENSCSAG00000013657_TLE3	706.435	0.911563	0.0734334	2.20886e-35	4.04808e-34
virus.vs.control	ENSCSAG00000000830_EFHD2	7958.95	0.835776	0.0673339	2.23781e-35	4.09562e-34
virus.vs.control	ENSCSAG00000016043_GRPEL1	1107.09	0.828675	0.0667648	2.25361e-35	4.11898e-34
virus.vs.control	ENSCSAG00000011947_MSN	13558.2	-0.41592	0.0335562	2.79076e-35	5.09389e-34
virus.vs.control	ENSCSAG00000002345_TBC1D16	2560.82	-0.606629	0.0489472	2.83212e-35	5.16245e-34
virus.vs.control	ENSCSAG00000006235_SH3BP4	1839.49	0.769972	0.0621401	2.92689e-35	5.32804e-34
virus.vs.control	ENSCSAG00000008650_SMARCA2	1828.71	-0.793781	0.0641027	3.23213e-35	5.87582e-34
virus.vs.control	ENSCSAG00000015544_PTPN14	8491.88	0.732712	0.0592096	3.5743e-35	6.48917e-34
virus.vs.control	ENSCSAG00000018064_MCL1	3340.94	0.578703	0.046791	3.9028e-35	7.07611e-34
virus.vs.control	ENSCSAG00000017312_ANKRD33B	1398.53	0.804152	0.0651484	5.28859e-35	9.57588e-34
virus.vs.control	ENSCSAG00000008658	2258.09	0.713173	0.0577884	5.44078e-35	9.83833e-34
virus.vs.control	ENSCSAG00000003217_CAVIN1	37955.1	0.701974	0.0569022	5.76074e-35	1.0403e-33
virus.vs.control	ENSCSAG00000001353_LEPROT	23065	-0.447263	0.0362612	5.90719e-35	1.06533e-33
virus.vs.control	ENSCSAG00000012097_ABL2	2258.9	0.891227	0.0723094	6.62861e-35	1.19385e-33
virus.vs.control	ENSCSAG00000015647_FGFR3	3187.39	-0.657984	0.0533952	6.81913e-35	1.22602e-33
virus.vs.control	ENSCSAG00000017365_SYNCRIP	8454.08	0.39573	0.0321136	6.82525e-35	1.22602e-33
virus.vs.control	ENSCSAG00000007428_DENND5B	3040.31	0.676422	0.0549114	7.20707e-35	1.29289e-33
virus.vs.control	ENSCSAG00000004536_USP15	1694.58	0.641154	0.0520588	7.43254e-35	1.33158e-33
virus.vs.control	ENSCSAG00000014001_ATP6AP2	6748.06	-0.676232	0.0549123	7.54426e-35	1.34982e-33
virus.vs.control	ENSCSAG00000015499_UTP15	1001.8	0.896431	0.0728021	7.68501e-35	1.37319e-33
virus.vs.control	ENSCSAG00000005418_CAT	1192.03	-0.939667	0.0763159	7.72335e-35	1.37823e-33
virus.vs.control	ENSCSAG00000010892_SPARC	8104.77	-0.65362	0.0531085	8.27901e-35	1.47545e-33
virus.vs.control	ENSCSAG00000012685_MAGED1	2901.05	-0.574249	0.0466765	8.75624e-35	1.55845e-33
virus.vs.control	ENSCSAG00000010419_PIM1	3377.3	0.581377	0.0473338	1.12458e-34	1.99892e-33
virus.vs.control	ENSCSAG00000002790_TOP2A	24659	-0.360325	0.0293688	1.32909e-34	2.35935e-33
virus.vs.control	ENSCSAG00000002269_PXN	7725.78	0.554948	0.0452507	1.41589e-34	2.51016e-33
virus.vs.control	ENSCSAG00000013788_TSR1	4515.17	0.55339	0.0452692	2.30195e-34	4.07567e-33
virus.vs.control	ENSCSAG00000017207	12866.3	0.517041	0.0422968	2.31077e-34	4.08597e-33
virus.vs.control	ENSCSAG00000011429_KLF4	83.2878	2.46271	0.201478	2.33647e-34	4.12603e-33
virus.vs.control	ENSCSAG00000014337_HIBADH	2348.05	-0.63875	0.05226	2.356e-34	4.15513e-33
virus.vs.control	ENSCSAG00000000239_IER5	469.424	1.10796	0.0906678	2.43191e-34	4.28345e-33
virus.vs.control	ENSCSAG00000013416_RC3H2	2543.38	0.553815	0.0453496	2.6784e-34	4.71148e-33
virus.vs.control	ENSCSAG00000004507_ZRANB1	1554.39	0.688468	0.0563767	2.68439e-34	4.71592e-33
virus.vs.control	ENSCSAG00000007893_TRIM38	2958.88	-0.661362	0.0542181	3.17854e-34	5.57682e-33
virus.vs.control	ENSCSAG00000009645_SLC5A6	1728.13	0.629664	0.0516223	3.20458e-34	5.61525e-33
virus.vs.control	ENSCSAG00000014046_ETV5	870.51	0.783906	0.0642782	3.28367e-34	5.74641e-33
virus.vs.control	ENSCSAG00000006509_INSIG1	2121.56	-0.772334	0.0633337	3.31855e-34	5.79998e-33
virus.vs.control	ENSCSAG00000009902_B4GALT1	10159.9	-0.394254	0.0323352	3.39822e-34	5.93159e-33
virus.vs.control	ENSCSAG00000004537_GLG1	10821.3	-0.518404	0.0425524	3.84199e-34	6.69759e-33
virus.vs.control	ENSCSAG00000002120_SMG5	4465.18	0.430253	0.0353216	3.92326e-34	6.83049e-33
virus.vs.control	ENSCSAG00000004869_SBF1	10173.5	0.402542	0.0330632	4.22815e-34	7.3519e-33
virus.vs.control	ENSCSAG00000003680_MAP3K14	2620.88	0.689215	0.0566271	4.42923e-34	7.69169e-33
virus.vs.control	ENSCSAG00000003022_STRN4	5931.58	0.458758	0.0377407	5.36217e-34	9.29991e-33
virus.vs.control	ENSCSAG00000003452_GAB1	1292.33	0.741221	0.0610171	5.89571e-34	1.02056e-32
virus.vs.control	ENSCSAG00000001767_RDH13	631.345	0.920446	0.0757712	5.89943e-34	1.02056e-32
virus.vs.control	ENSCSAG00000012304_KPNA4	2148.04	0.630337	0.0518939	5.97713e-34	1.03269e-32
virus.vs.control	ENSCSAG00000019017	3101.98	0.693475	0.0571116	6.29108e-34	1.08555e-32
virus.vs.control	ENSCSAG00000007538_RPUSD2	981.514	1.00659	0.0829275	6.63212e-34	1.14295e-32
virus.vs.control	ENSCSAG00000008702_N4BP3	248.078	1.43688	0.118391	6.75006e-34	1.1618e-32
virus.vs.control	ENSCSAG00000002191_APLP2	11828.4	-0.50322	0.0414718	6.97404e-34	1.19883e-32
virus.vs.control	ENSCSAG00000004888_DOK4	4410.24	-0.490368	0.0404327	7.50623e-34	1.28868e-32
virus.vs.control	ENSCSAG00000011926_REXO1	3870.99	0.649719	0.0535816	7.71128e-34	1.32221e-32
virus.vs.control	ENSCSAG00000015355_ARIH2	2069.24	0.574723	0.0473976	7.73185e-34	1.32407e-32
virus.vs.control	ENSCSAG00000009558_SLC22A18	884.047	-1.06404	0.0877883	8.22769e-34	1.4072e-32
virus.vs.control	ENSCSAG00000010095_ASAP1	6905.05	0.449484	0.0370899	8.40063e-34	1.43497e-32
virus.vs.control	ENSCSAG00000024715_SNORA52	233.239	1.57259	0.129835	9.0925e-34	1.55121e-32
virus.vs.control	ENSCSAG00000012540_ARID3A	595.348	0.988335	0.0816247	9.54732e-34	1.62676e-32
virus.vs.control	ENSCSAG00000019711_ZBTB43	461.717	1.0964	0.0905868	1.01488e-33	1.72708e-32
virus.vs.control	ENSCSAG00000007783_GMNN	3153.27	-0.559926	0.046271	1.04322e-33	1.77308e-32
virus.vs.control	ENSCSAG00000012307_UGCG	8779.84	0.638318	0.0528153	1.25454e-33	2.12958e-32
virus.vs.control	ENSCSAG00000001284_SCP2	3503.3	-0.697547	0.057738	1.32696e-33	2.24969e-32
virus.vs.control	ENSCSAG00000003618_CTSC	1382.09	-0.812782	0.067315	1.44351e-33	2.44424e-32
virus.vs.control	ENSCSAG00000016974_NR2F2	2467.68	-0.626764	0.0519097	1.4469e-33	2.44693e-32
virus.vs.control	ENSCSAG00000013102_PELP1	3626.15	0.477815	0.0395808	1.48678e-33	2.50961e-32
virus.vs.control	ENSCSAG00000011833_LRP12	2739.14	0.570179	0.0472321	1.48766e-33	2.50961e-32
virus.vs.control	ENSCSAG00000001030_NKAIN1	897.607	1.0083	0.0835637	1.59247e-33	2.6831e-32
virus.vs.control	ENSCSAG00000002516_NAA25	2481.47	0.517436	0.0429031	1.70588e-33	2.87061e-32
virus.vs.control	ENSCSAG00000000989_WDTC1	4588.35	-0.457741	0.0379565	1.72551e-33	2.90006e-32
virus.vs.control	ENSCSAG00000003856_TANC2	3268.94	0.741327	0.061486	1.78523e-33	2.99672e-32
virus.vs.control	ENSCSAG00000003313_FBXW7	1313.55	0.652563	0.0541592	1.96381e-33	3.29241e-32
virus.vs.control	ENSCSAG00000011807_DARS2	2841.33	-0.615866	0.0511472	2.16181e-33	3.6199e-32
virus.vs.control	ENSCSAG00000001545_SORT1	5548.06	-0.512837	0.0425921	2.17207e-33	3.63259e-32
virus.vs.control	ENSCSAG00000004728_BAG3	2967.45	0.733986	0.0609776	2.27125e-33	3.79379e-32
virus.vs.control	ENSCSAG00000000876	797.443	0.999213	0.0830313	2.35013e-33	3.92073e-32
virus.vs.control	ENSCSAG00000015045_C1orf116	300.587	1.98679	0.165135	2.43153e-33	4.05155e-32
virus.vs.control	ENSCSAG00000006129_BRD4	13156.6	0.57478	0.0477953	2.59812e-33	4.32383e-32
virus.vs.control	ENSCSAG00000015978_CLU	6818.78	-0.6006	0.0499891	2.97717e-33	4.94859e-32
virus.vs.control	ENSCSAG00000005189_ANKRD52	4583.26	0.555245	0.0462868	3.7398e-33	6.20862e-32
virus.vs.control	ENSCSAG00000019082_H2AC14	7868.03	0.616159	0.0513776	3.87784e-33	6.42992e-32
virus.vs.control	ENSCSAG00000012932_ZNF385B	3530	-0.689367	0.0574834	3.8921e-33	6.44569e-32
virus.vs.control	ENSCSAG00000007719_MRS2	2889.5	-0.625628	0.0521762	3.9767e-33	6.57778e-32
virus.vs.control	ENSCSAG00000010949_MPZL1	7128.94	-0.406139	0.0338716	3.98326e-33	6.58062e-32
virus.vs.control	ENSCSAG00000017375_TBX18	1905.91	0.619351	0.0516866	4.37202e-33	7.21411e-32
virus.vs.control	ENSCSAG00000002310_NPTX1	3825.59	0.49002	0.0408957	4.40551e-33	7.26053e-32
virus.vs.control	ENSCSAG00000018173_TBL2	4251.75	0.526073	0.0439063	4.43105e-33	7.29378e-32
virus.vs.control	ENSCSAG00000005710_NAGA	1681	-0.667602	0.055734	4.61385e-33	7.58548e-32
virus.vs.control	ENSCSAG00000006700_ZNF367	396.41	1.13176	0.0944997	4.72567e-33	7.75993e-32
virus.vs.control	ENSCSAG00000005920_VGLL3	1200.23	0.860928	0.0719313	5.17938e-33	8.49468e-32
virus.vs.control	ENSCSAG00000012001_TRMT2A	1173.36	0.737344	0.061609	5.21878e-33	8.54898e-32
virus.vs.control	ENSCSAG00000017690_ZNF316	3708.18	0.504962	0.0421969	5.3025e-33	8.67566e-32
virus.vs.control	ENSCSAG00000005126_BBS2	1971.32	-0.800941	0.0669328	5.33204e-33	8.71349e-32
virus.vs.control	ENSCSAG00000011913_POLR1C	2564.07	0.52638	0.0439928	5.41034e-33	8.83083e-32
virus.vs.control	ENSCSAG00000007632_INO80	3374.72	0.439917	0.0367987	6.13718e-33	1.00052e-31
virus.vs.control	ENSCSAG00000011822_STARD8	1480.91	-0.781276	0.0653546	6.15637e-33	1.00244e-31
virus.vs.control	ENSCSAG00000002243_ETS1	7996.89	0.460436	0.0385164	6.16583e-33	1.00278e-31
virus.vs.control	ENSCSAG00000017779_NUFIP1	468.614	1.01375	0.0848752	6.97927e-33	1.13371e-31
virus.vs.control	ENSCSAG00000019083_H2BC13	3953.07	0.701026	0.0587019	7.13616e-33	1.15781e-31
virus.vs.control	ENSCSAG00000008600_CLK4	692.099	1.01366	0.0849042	7.42712e-33	1.20358e-31
virus.vs.control	ENSCSAG00000018150_FECH	2292.74	-0.631701	0.0529123	7.44269e-33	1.20467e-31
virus.vs.control	ENSCSAG00000011723_CDC45	1060.63	0.754026	0.0631842	7.89111e-33	1.27573e-31
virus.vs.control	ENSCSAG00000000927_ID3	1825.48	-0.743818	0.062365	8.57619e-33	1.38484e-31
virus.vs.control	ENSCSAG00000015568_VAV2	5246.33	0.407765	0.0341973	8.88411e-33	1.43285e-31
virus.vs.control	ENSCSAG00000010496_NOP58	2824.51	0.563614	0.0472705	8.96432e-33	1.44407e-31
virus.vs.control	ENSCSAG00000012956_PON2	1790.26	-0.756104	0.063425	9.17433e-33	1.47615e-31
virus.vs.control	ENSCSAG00000015271_UTP25	914.374	0.765036	0.0642505	1.08712e-32	1.74711e-31
virus.vs.control	ENSCSAG00000009017_HS3ST3B1	889.274	0.848262	0.0712573	1.12531e-32	1.80635e-31
virus.vs.control	ENSCSAG00000002238_UNC119B	7930.21	-0.474516	0.039863	1.13244e-32	1.81565e-31
virus.vs.control	ENSCSAG00000007600_ACSM3	558.234	-1.3729	0.115411	1.24528e-32	1.99421e-31
virus.vs.control	ENSCSAG00000004504_IPO7	11857.5	0.431093	0.036248	1.2885e-32	2.06099e-31
virus.vs.control	ENSCSAG00000021977_U12	91.2944	2.92345	0.24629	1.69586e-32	2.70938e-31
virus.vs.control	ENSCSAG00000015290_AP3B1	4446.21	-0.546263	0.0460419	1.81028e-32	2.88879e-31
virus.vs.control	ENSCSAG00000015070_PFKFB2	845.399	1.05605	0.0890391	1.89665e-32	3.02306e-31
virus.vs.control	ENSCSAG00000010182_SND1	13588.7	-0.333499	0.0281253	1.96558e-32	3.12925e-31
virus.vs.control	ENSCSAG00000017669_RBBP8	4477.92	-0.532216	0.044898	2.05415e-32	3.26644e-31
virus.vs.control	ENSCSAG00000007898_EIF3D	8161.91	0.561548	0.0473904	2.16783e-32	3.44317e-31
virus.vs.control	ENSCSAG00000017075_TGFBRAP1	3964.73	0.465423	0.0392787	2.17091e-32	3.44404e-31
virus.vs.control	ENSCSAG00000004345_RRP8	642.745	0.908393	0.0766839	2.25887e-32	3.5794e-31
virus.vs.control	ENSCSAG00000003324_DRAM1	2571.37	-0.670859	0.0566348	2.27501e-32	3.60077e-31
virus.vs.control	ENSCSAG00000010132_LPCAT3	4779.71	-0.508892	0.0429646	2.29873e-32	3.63408e-31
virus.vs.control	ENSCSAG00000017426_HMGN3	1140.3	-0.901902	0.0761524	2.32881e-32	3.67735e-31
virus.vs.control	ENSCSAG00000011977	1134.58	0.744534	0.0629419	2.76701e-32	4.36423e-31
virus.vs.control	ENSCSAG00000005851_HOGA1	2931.49	-0.558495	0.0472169	2.78768e-32	4.39173e-31
virus.vs.control	ENSCSAG00000011392_PARD3	4333.33	0.415627	0.0351441	2.85249e-32	4.48863e-31
virus.vs.control	ENSCSAG00000014367_C15orf39	1831.42	0.590584	0.0499429	2.89262e-32	4.54651e-31
virus.vs.control	ENSCSAG00000012296_SRSF7	2660.69	0.557813	0.0471835	2.99762e-32	4.70609e-31
virus.vs.control	ENSCSAG00000011909_SEMA3C	20481.9	0.509273	0.0430802	3.02183e-32	4.73862e-31
virus.vs.control	ENSCSAG00000007095_SLC12A6	3134.64	-0.600004	0.0507655	3.10923e-32	4.87005e-31
virus.vs.control	ENSCSAG00000002132_CLIP1	5368.28	0.441926	0.0374294	3.59446e-32	5.6236e-31
virus.vs.control	ENSCSAG00000019093_H2AC6	4746.95	0.584094	0.0494863	3.75967e-32	5.8753e-31
virus.vs.control	ENSCSAG00000002537	16736.8	0.491382	0.0416452	3.93849e-32	6.14767e-31
virus.vs.control	ENSCSAG00000017740_ITM2B	8434.44	-0.600271	0.0508745	3.94773e-32	6.15501e-31
virus.vs.control	ENSCSAG00000019276_ELFN2	1504.64	0.691705	0.0586675	4.38252e-32	6.82507e-31
virus.vs.control	ENSCSAG00000013871_DUSP7	1971.56	0.709264	0.060172	4.53913e-32	7.06086e-31
virus.vs.control	ENSCSAG00000005542_SFXN3	2992	-0.572312	0.0485853	4.97738e-32	7.73373e-31
virus.vs.control	ENSCSAG00000017568_MTCL1	1639.86	0.845907	0.0718435	5.29569e-32	8.21891e-31
virus.vs.control	ENSCSAG00000009959_SAFB2	3914.65	0.466054	0.0395897	5.43454e-32	8.42477e-31
virus.vs.control	ENSCSAG00000000787_SRM	2786.05	0.767043	0.0652071	6.04039e-32	9.35331e-31
virus.vs.control	ENSCSAG00000008255_RSL1D1	5124.86	0.619284	0.0527093	7.14206e-32	1.10466e-30
virus.vs.control	ENSCSAG00000002626	7675.49	0.524197	0.0446563	8.09347e-32	1.25039e-30
virus.vs.control	ENSCSAG00000002052_TCTN2	3276.59	-0.55193	0.0470528	8.94436e-32	1.38028e-30
virus.vs.control	ENSCSAG00000014331_DAAM1	2039.19	0.55155	0.0470235	9.02724e-32	1.39149e-30
virus.vs.control	ENSCSAG00000013554_SEC24A	2033.99	0.684707	0.0583846	9.20923e-32	1.41793e-30
virus.vs.control	ENSCSAG00000001143_RLF	2600.41	0.557836	0.0475976	1.00874e-31	1.55138e-30
virus.vs.control	ENSCSAG00000004669_KCTD15	992.906	0.734468	0.0626772	1.02755e-31	1.57852e-30
virus.vs.control	ENSCSAG00000010452_CCDC85C	946.689	0.940803	0.08029	1.03615e-31	1.58994e-30
virus.vs.control	ENSCSAG00000004524_LSR	3761.6	0.631025	0.0538799	1.11053e-31	1.70215e-30
virus.vs.control	ENSCSAG00000009416_SUSD5	1157.99	-0.871025	0.0744568	1.2988e-31	1.98847e-30
virus.vs.control	ENSCSAG00000016608_ARHGEF40	3298.38	-0.604443	0.0516887	1.36911e-31	2.09375e-30
virus.vs.control	ENSCSAG00000014855_FKBP9	4838.57	-0.499836	0.0427453	1.37861e-31	2.10591e-30
virus.vs.control	ENSCSAG00000018021_CTIF	325.141	1.24502	0.106479	1.3902e-31	2.12122e-30
virus.vs.control	ENSCSAG00000017676_RNF216	9284.75	0.316006	0.0270455	1.53417e-31	2.33828e-30
virus.vs.control	ENSCSAG00000002778_DHDH	948.08	-1.05224	0.0900779	1.58673e-31	2.41567e-30
virus.vs.control	ENSCSAG00000015851_DUSP4	228.604	1.48287	0.127	1.68805e-31	2.56704e-30
virus.vs.control	ENSCSAG00000008492_GRK2	3823.95	0.547282	0.0468736	1.69638e-31	2.57683e-30
virus.vs.control	ENSCSAG00000016067_CEP85L	692.453	0.894644	0.0766333	1.72376e-31	2.6155e-30
virus.vs.control	ENSCSAG00000007543_C1QTNF6	2704.13	-0.67561	0.0578848	1.77988e-31	2.69763e-30
virus.vs.control	ENSCSAG00000016274_ENAH	3257.65	0.491816	0.0421544	1.87862e-31	2.84411e-30
virus.vs.control	ENSCSAG00000016260_LBR	1520.32	-0.755618	0.0647761	1.92249e-31	2.90728e-30
virus.vs.control	ENSCSAG00000017366_ITPRIPL1	1236.74	0.714337	0.0612538	1.9951e-31	3.01374e-30
virus.vs.control	ENSCSAG00000003145_EMC8	501.785	1.00862	0.0867116	2.8386e-31	4.28313e-30
virus.vs.control	ENSCSAG00000007897_HFE	1462.4	-0.793473	0.0682266	2.90176e-31	4.37357e-30
virus.vs.control	ENSCSAG00000008605_ZC3HAV1	4197.62	0.57953	0.0498485	3.04661e-31	4.5868e-30
virus.vs.control	ENSCSAG00000007255_THBS1	1386.81	0.934922	0.0804288	3.1043e-31	4.66848e-30
virus.vs.control	ENSCSAG00000017795_CPSF4	2682.3	0.551738	0.0474681	3.13663e-31	4.71188e-30
virus.vs.control	ENSCSAG00000005208_ITGA3	60049	0.467389	0.0402356	3.40593e-31	5.11078e-30
virus.vs.control	ENSCSAG00000002786_RARA	4134.55	0.483729	0.0416842	3.90472e-31	5.85277e-30
virus.vs.control	ENSCSAG00000014512_TTC37	5077.84	-0.45824	0.0395211	4.37695e-31	6.55336e-30
virus.vs.control	ENSCSAG00000016647_ZBTB46	630.87	0.856802	0.0739461	4.80537e-31	7.18688e-30
virus.vs.control	ENSCSAG00000017030_IQGAP1	49021.3	-0.25609	0.0221112	5.0901e-31	7.60436e-30
virus.vs.control	ENSCSAG00000010683	5260.29	-0.434649	0.0375327	5.17117e-31	7.71697e-30
virus.vs.control	ENSCSAG00000017121_IDH2	6389.9	-0.494641	0.0427229	5.3339e-31	7.95109e-30
virus.vs.control	ENSCSAG00000012308_SCARF2	1141.38	0.681138	0.0588397	5.44221e-31	8.10364e-30
virus.vs.control	ENSCSAG00000011182_NFIC	2349.39	0.493467	0.0426295	5.47062e-31	8.13702e-30
virus.vs.control	ENSCSAG00000002869_CORO1C	13752.6	0.563019	0.048687	6.26782e-31	9.31258e-30
virus.vs.control	ENSCSAG00000015962_GMPR2	3488.17	-0.526423	0.0455488	6.77915e-31	1.00613e-29
virus.vs.control	ENSCSAG00000016271_TNFRSF10D	1258.13	0.736289	0.0637097	6.80885e-31	1.00943e-29
virus.vs.control	ENSCSAG00000015435_FIG4	2281.32	-0.610935	0.0528726	6.97716e-31	1.03326e-29
virus.vs.control	ENSCSAG00000007057_CUL1	7191.57	0.446269	0.0386293	7.16247e-31	1.05955e-29
virus.vs.control	ENSCSAG00000009971_NFX1	1428.9	0.618174	0.0535152	7.2652e-31	1.07357e-29
virus.vs.control	ENSCSAG00000002597_UBE4A	2676.34	-0.558814	0.0484153	8.09174e-31	1.19441e-29
virus.vs.control	ENSCSAG00000008265_ZFAND5	9404.38	0.529902	0.0459279	8.51806e-31	1.25597e-29
virus.vs.control	ENSCSAG00000015706_PLA2R1	5372.64	-0.469641	0.0407386	9.51738e-31	1.4018e-29
virus.vs.control	ENSCSAG00000009870_PPM1G	14324.7	0.592723	0.0514731	1.10617e-30	1.6275e-29
virus.vs.control	ENSCSAG00000016014_TRIM35	776.512	0.844917	0.0733812	1.12047e-30	1.64675e-29
virus.vs.control	ENSCSAG00000000691_VWA1	5109.47	-0.558258	0.0485009	1.17126e-30	1.71954e-29
virus.vs.control	ENSCSAG00000013425_BAG2	527.693	0.996555	0.0866178	1.24203e-30	1.82146e-29
virus.vs.control	ENSCSAG00000011054_GZF1	1067.66	0.771316	0.0670427	1.24709e-30	1.82692e-29
virus.vs.control	ENSCSAG00000007163_KLF11	2831.36	0.606325	0.0527034	1.25231e-30	1.83258e-29
virus.vs.control	ENSCSAG00000023894_SNORA73	26029	1.25963	0.109498	1.26322e-30	1.84656e-29
virus.vs.control	ENSCSAG00000011178_PNPLA8	1270.04	-0.788528	0.0685862	1.36756e-30	1.99694e-29
virus.vs.control	ENSCSAG00000002948_DDX10	640.735	0.891754	0.0775752	1.39217e-30	2.03069e-29
virus.vs.control	ENSCSAG00000006100_STX3	1351.43	0.645105	0.0561665	1.55882e-30	2.27133e-29
virus.vs.control	ENSCSAG00000013878_KDM6A	1398.81	0.783308	0.0682052	1.57728e-30	2.29577e-29
virus.vs.control	ENSCSAG00000012270	3641.94	0.502005	0.0437119	1.58034e-30	2.29775e-29
virus.vs.control	ENSCSAG00000012727_SLC2A2	409.599	-1.85164	0.161237	1.58909e-30	2.30801e-29
virus.vs.control	ENSCSAG00000003847_TLK2	4147.4	0.475277	0.0413967	1.643e-30	2.38376e-29
virus.vs.control	ENSCSAG00000012615_ASXL1	6783.55	0.428482	0.0373265	1.67652e-30	2.42755e-29
virus.vs.control	ENSCSAG00000019618_ZNF574	1533.03	0.718471	0.0625885	1.67676e-30	2.42755e-29
virus.vs.control	ENSCSAG00000009935_SMO	6640.41	-0.512993	0.0447131	1.80303e-30	2.60757e-29
virus.vs.control	ENSCSAG00000012398_XPR1	2523.5	-0.57577	0.0502049	1.90127e-30	2.74673e-29
virus.vs.control	ENSCSAG00000009620_TFAP4	685.185	1.01261	0.0884016	2.2291e-30	3.21592e-29
virus.vs.control	ENSCSAG00000016856_PRAG1	1132.29	0.785619	0.0685856	2.23078e-30	3.21592e-29
virus.vs.control	ENSCSAG00000012885_DECR1	2931.19	-0.64447	0.0564159	3.18973e-30	4.59349e-29
virus.vs.control	ENSCSAG00000003882_ACSS3	1158.94	-0.822789	0.0720465	3.31297e-30	4.7659e-29
virus.vs.control	ENSCSAG00000008244_GSPT1	6573.81	0.475363	0.0416618	3.72534e-30	5.35345e-29
virus.vs.control	ENSCSAG00000011850_RASGRP3	3997.98	0.424752	0.0372416	3.93275e-30	5.64553e-29
virus.vs.control	ENSCSAG00000010449_SLC12A1	2177.22	-0.730139	0.0640732	4.408e-30	6.32109e-29
virus.vs.control	ENSCSAG00000001116_YRDC	1855.56	0.609393	0.053478	4.41826e-30	6.32911e-29
virus.vs.control	ENSCSAG00000004605_WTIP	990.723	0.720279	0.0632199	4.51856e-30	6.46598e-29
virus.vs.control	ENSCSAG00000005412_LRRC59	5399.94	0.607557	0.0533443	4.72529e-30	6.75467e-29
virus.vs.control	ENSCSAG00000006306_ATXN2L	10712.9	0.441947	0.0388042	4.73568e-30	6.76241e-29
virus.vs.control	ENSCSAG00000001738_RPL28	25981.3	0.545474	0.0479073	4.9086e-30	7.00198e-29
virus.vs.control	ENSCSAG00000014909_TMEM167A	3616.61	-0.622677	0.0547187	5.28438e-30	7.53011e-29
virus.vs.control	ENSCSAG00000006731_SLC38A1	2796.83	0.566995	0.0498757	6.02414e-30	8.57524e-29
virus.vs.control	ENSCSAG00000015757_GPSM1	918.207	0.803302	0.0706805	6.2287e-30	8.85715e-29
virus.vs.control	ENSCSAG00000004973_STAT6	5612.79	-0.431893	0.0380052	6.315e-30	8.97047e-29
virus.vs.control	ENSCSAG00000014647_ELK4	1634.17	0.577434	0.0508279	6.57199e-30	9.32577e-29
virus.vs.control	ENSCSAG00000018818_FEM1A	1615.72	0.731038	0.0644233	7.63955e-30	1.08293e-28
virus.vs.control	ENSCSAG00000007304	6029.81	-0.57446	0.0506317	7.77677e-30	1.10124e-28
virus.vs.control	ENSCSAG00000003449_ETV4	2464.63	0.544705	0.0480101	7.79668e-30	1.10291e-28
virus.vs.control	ENSCSAG00000016884_KLHL5	3805.51	-0.436497	0.0384891	8.23994e-30	1.16439e-28
virus.vs.control	ENSCSAG00000009878_TG	146.159	1.86465	0.16447	8.57478e-30	1.21045e-28
virus.vs.control	ENSCSAG00000016886_HS6ST1	7308	0.509276	0.0449691	9.86602e-30	1.39128e-28
virus.vs.control	ENSCSAG00000012880_TRMT1L	2044.22	-0.609942	0.0539927	1.36183e-29	1.91843e-28
virus.vs.control	ENSCSAG00000008200_HMOX1	2217.53	0.782344	0.0692729	1.41038e-29	1.98476e-28
virus.vs.control	ENSCSAG00000009134_GPIHBP1	442.135	-1.64302	0.145494	1.42683e-29	2.00584e-28
virus.vs.control	ENSCSAG00000016851_ZMYND19	1156.54	0.701373	0.0621145	1.44358e-29	2.02729e-28
virus.vs.control	ENSCSAG00000015421_HECW1	533.061	-1.29847	0.115086	1.59877e-29	2.24204e-28
virus.vs.control	ENSCSAG00000008597_CSNK2B	2511.66	0.600261	0.0532024	1.59981e-29	2.24204e-28
virus.vs.control	ENSCSAG00000010734_SETD5	6912.41	0.59966	0.0531497	1.60205e-29	2.24287e-28
virus.vs.control	ENSCSAG00000002551_PEA15	476.154	0.936754	0.0830728	1.71816e-29	2.40295e-28
virus.vs.control	ENSCSAG00000019699_HS3ST1	4444.29	0.575817	0.0510736	1.75876e-29	2.45719e-28
virus.vs.control	ENSCSAG00000007045_SLC44A2	6231.17	-0.372071	0.0330147	1.8488e-29	2.58035e-28
virus.vs.control	ENSCSAG00000008519_SLC52A2	2093.97	0.60696	0.0538578	1.8526e-29	2.58299e-28
virus.vs.control	ENSCSAG00000007743_ALDH5A1	1619.07	-0.686701	0.0610167	2.20547e-29	3.07182e-28
virus.vs.control	ENSCSAG00000014010_BCOR	4923.69	0.463446	0.0412149	2.46104e-29	3.42427e-28
virus.vs.control	ENSCSAG00000003161_ZDHHC7	5753.14	0.402209	0.0358591	3.38889e-29	4.71045e-28
virus.vs.control	ENSCSAG00000014959_STARD4	973.835	-1.03362	0.0921744	3.49095e-29	4.84735e-28
virus.vs.control	ENSCSAG00000016671_ITGA2	777.739	-1.11145	0.0991576	3.68602e-29	5.11299e-28
virus.vs.control	ENSCSAG00000007300_PDXP	780.757	0.983353	0.0877452	3.77122e-29	5.22584e-28
virus.vs.control	ENSCSAG00000009101_UIMC1	1392.05	0.689016	0.0615178	4.06487e-29	5.62701e-28
virus.vs.control	ENSCSAG00000004375_HELB	1725.94	-0.644465	0.0575486	4.14078e-29	5.72625e-28
virus.vs.control	ENSCSAG00000000811_DHRS3	853.485	-1.08027	0.0964771	4.21006e-29	5.81613e-28
virus.vs.control	ENSCSAG00000001386_CRYZ	6036.8	-0.625059	0.0558588	4.56491e-29	6.29995e-28
virus.vs.control	ENSCSAG00000027294_SNORA67	336.84	1.16454	0.104081	4.63012e-29	6.38345e-28
virus.vs.control	ENSCSAG00000009207_PES1	3769.62	0.588424	0.0525957	4.68455e-29	6.45194e-28
virus.vs.control	ENSCSAG00000018042_TNFRSF19	1230.01	-0.90446	0.0808543	4.7587e-29	6.54744e-28
virus.vs.control	ENSCSAG00000005251_DDX49	960.173	0.836646	0.0748123	4.92472e-29	6.769e-28
virus.vs.control	ENSCSAG00000012707_MMUT	1498.13	-0.736009	0.065827	5.05435e-29	6.94015e-28
virus.vs.control	ENSCSAG00000016273_LYAR	597.251	0.975569	0.0873009	5.41848e-29	7.43262e-28
virus.vs.control	ENSCSAG00000014779_ACTR2	23120	-0.458515	0.0410501	5.7406e-29	7.86653e-28
virus.vs.control	ENSCSAG00000005587_DGKE	419.817	1.14217	0.102294	6.01232e-29	8.23057e-28
virus.vs.control	ENSCSAG00000006255_CCNT1	1757.06	0.57819	0.0518073	6.37094e-29	8.71272e-28
virus.vs.control	ENSCSAG00000016239_MMP14	1242.83	-0.77103	0.0690951	6.47332e-29	8.84383e-28
virus.vs.control	ENSCSAG00000006207_NOC3L	1336.14	0.7233	0.0648218	6.52432e-29	8.90455e-28
virus.vs.control	ENSCSAG00000002199_MAFG	501.419	1.02524	0.0918966	6.6604e-29	9.08115e-28
virus.vs.control	ENSCSAG00000017604_LPIN2	5564.94	-0.429305	0.0385033	7.17532e-29	9.77341e-28
virus.vs.control	ENSCSAG00000006732_G6PD	8700.24	-0.365049	0.0327472	7.3666e-29	1.00239e-27
virus.vs.control	ENSCSAG00000008934_MB21D2	1623.32	0.599277	0.0537775	7.69156e-29	1.04556e-27
virus.vs.control	ENSCSAG00000000689_ANKRD65	456.359	-1.43203	0.12859	8.34422e-29	1.13314e-27
virus.vs.control	ENSCSAG00000000205	12111.9	0.570524	0.0512422	8.58291e-29	1.16439e-27
virus.vs.control	ENSCSAG00000013513_DENND1A	3335.2	0.4652	0.0417857	8.66774e-29	1.17473e-27
virus.vs.control	ENSCSAG00000003781_KITLG	417.794	-1.51222	0.135846	8.77961e-29	1.18871e-27
virus.vs.control	ENSCSAG00000014803_TXLNG	700.679	0.873163	0.0784554	9.02274e-29	1.22041e-27
virus.vs.control	ENSCSAG00000014207_RASSF1	830.391	0.828391	0.0744492	9.27853e-29	1.25376e-27
virus.vs.control	ENSCSAG00000002121_ZCCHC8	1006.16	0.774533	0.0696145	9.37189e-29	1.26511e-27
virus.vs.control	ENSCSAG00000008908	716.669	-1.02347	0.0920094	9.63875e-29	1.29984e-27
virus.vs.control	ENSCSAG00000007684_MYLK	2380.7	0.745518	0.0670306	9.79859e-29	1.32009e-27
virus.vs.control	ENSCSAG00000010080_EIF5	11526.1	0.475553	0.0427722	1.02231e-28	1.37591e-27
virus.vs.control	ENSCSAG00000009944_C1RL	655.138	-1.07768	0.0970417	1.18166e-28	1.5888e-27
virus.vs.control	ENSCSAG00000014027_RAD54L2	2888.18	0.616914	0.0555531	1.18692e-28	1.5943e-27
virus.vs.control	ENSCSAG00000005707	722.701	0.817921	0.0736553	1.18985e-28	1.59666e-27
virus.vs.control	ENSCSAG00000003289	822.13	0.856058	0.0771311	1.27227e-28	1.70557e-27
virus.vs.control	ENSCSAG00000009724_TOP2B	15606.4	-0.286928	0.0258542	1.28378e-28	1.7193e-27
virus.vs.control	ENSCSAG00000023235_SNORA10B	303.968	1.50359	0.135565	1.38343e-28	1.85093e-27
virus.vs.control	ENSCSAG00000003130_DMWD	2757.28	0.542286	0.0489231	1.49238e-28	1.99474e-27
virus.vs.control	ENSCSAG00000012641_PLAGL2	3177	0.521842	0.047085	1.5172e-28	2.02592e-27
virus.vs.control	ENSCSAG00000003552_AXL	34123.4	0.507239	0.0457961	1.64e-28	2.18774e-27
virus.vs.control	ENSCSAG00000013764_PLEKHG3	1828.27	0.552302	0.0498654	1.64302e-28	2.18962e-27
virus.vs.control	ENSCSAG00000018795_ARL4C	429.053	1.16229	0.105215	2.27045e-28	3.02282e-27
virus.vs.control	ENSCSAG00000012186_MFSD1	2679.82	-0.695712	0.0630582	2.65342e-28	3.52923e-27
virus.vs.control	ENSCSAG00000006796_CPD	9439.92	-0.477166	0.0432736	2.83953e-28	3.77308e-27
virus.vs.control	ENSCSAG00000010838_PIAS4	1730.15	0.585273	0.0530977	2.97421e-28	3.94816e-27
virus.vs.control	ENSCSAG00000017560_TWSG1	2608.33	-0.604683	0.0548661	3.02495e-28	4.01161e-27
virus.vs.control	ENSCSAG00000003435_OTUD4	7450.53	0.377668	0.0342755	3.10838e-28	4.11823e-27
virus.vs.control	ENSCSAG00000003537_CHORDC1	683.994	0.826555	0.0750356	3.21759e-28	4.25876e-27
virus.vs.control	ENSCSAG00000018670	554.216	0.978597	0.0889099	3.55094e-28	4.6954e-27
virus.vs.control	ENSCSAG00000018516_PPP1R3B	534.418	0.927982	0.0843477	3.74312e-28	4.9447e-27
virus.vs.control	ENSCSAG00000018267_PLS3	1326.89	-0.865185	0.0787135	4.19539e-28	5.53678e-27
virus.vs.control	ENSCSAG00000009369	4471.79	-0.558541	0.050847	4.52582e-28	5.96705e-27
virus.vs.control	ENSCSAG00000015928_NLN	906.521	0.781822	0.0711981	4.72016e-28	6.21724e-27
virus.vs.control	ENSCSAG00000006260_AP2B1	16609.3	-0.302413	0.0275476	4.88458e-28	6.42758e-27
virus.vs.control	ENSCSAG00000012527_NPC2	11882.7	-0.517593	0.0471509	4.90901e-28	6.45347e-27
virus.vs.control	ENSCSAG00000006724_SLC38A2	5299.12	0.511358	0.0465956	5.07457e-28	6.66467e-27
virus.vs.control	ENSCSAG00000001402_FUBP1	3474.09	0.421611	0.0384313	5.29835e-28	6.95184e-27
virus.vs.control	ENSCSAG00000014949_MAPKAPK2	10574.1	0.382846	0.034916	5.64448e-28	7.39884e-27
virus.vs.control	ENSCSAG00000003535_SLC25A3	15066	0.530275	0.0483635	5.66949e-28	7.42447e-27
virus.vs.control	ENSCSAG00000005866_NUP160	2926.19	0.473565	0.043193	5.6969e-28	7.45317e-27
virus.vs.control	ENSCSAG00000000897_DDOST	12434.3	-0.38741	0.0353614	6.23885e-28	8.15434e-27
virus.vs.control	ENSCSAG00000010133_TRIB1	913.706	0.780532	0.0712728	6.5487e-28	8.55109e-27
virus.vs.control	ENSCSAG00000003705_EXOSC9	589.035	0.954809	0.0871881	6.56199e-28	8.56021e-27
virus.vs.control	ENSCSAG00000009237_ATF6B	2776.88	-0.595059	0.054362	6.92655e-28	9.02712e-27
virus.vs.control	ENSCSAG00000004612_SLC9A3R1	2945.84	-0.54915	0.0501912	7.32529e-28	9.53762e-27
virus.vs.control	ENSCSAG00000009794_TMEM50B	2234.96	-0.645155	0.0590083	7.98872e-28	1.03915e-26
virus.vs.control	ENSCSAG00000006166_SYDE1	2109.81	0.551705	0.0504951	8.66591e-28	1.12615e-26
virus.vs.control	ENSCSAG00000005816_TEF	1857.44	-0.621045	0.0568634	9.07822e-28	1.17861e-26
virus.vs.control	ENSCSAG00000000792_UBIAD1	2496.5	0.491425	0.0450052	9.3221e-28	1.20911e-26
virus.vs.control	ENSCSAG00000011741_SPTLC2	2031.44	0.57552	0.0527201	9.61243e-28	1.24558e-26
virus.vs.control	ENSCSAG00000005671_TCF20	7917.54	0.363098	0.033268	9.84655e-28	1.2747e-26
virus.vs.control	ENSCSAG00000006587_GALNT11	2622.09	-0.573251	0.0525976	1.16777e-27	1.51032e-26
virus.vs.control	ENSCSAG00000001127	3493.86	0.75316	0.0691262	1.212e-27	1.56603e-26
virus.vs.control	ENSCSAG00000002083_VPS37B	2389.86	0.666916	0.0612243	1.24483e-27	1.60692e-26
virus.vs.control	ENSCSAG00000001319_PRKAA2	1347.39	0.634409	0.058264	1.3075e-27	1.68622e-26
virus.vs.control	ENSCSAG00000017135_GABRA2	2221.66	-0.595306	0.0547009	1.39035e-27	1.79136e-26
virus.vs.control	ENSCSAG00000020760_SNORA74	434.523	2.52035	0.231769	1.52659e-27	1.96503e-26
virus.vs.control	ENSCSAG00000013001_CXXC5	7679.37	-0.435482	0.0400474	1.53048e-27	1.96818e-26
virus.vs.control	ENSCSAG00000014379_ATP2B4	4467.1	-0.710036	0.0653311	1.6327e-27	2.09765e-26
virus.vs.control	ENSCSAG00000006152_TUBA1C	25612.8	0.62352	0.0573747	1.6464e-27	2.11324e-26
virus.vs.control	ENSCSAG00000018159	5011.31	0.569989	0.052458	1.68077e-27	2.15532e-26
virus.vs.control	ENSCSAG00000001062_YARS1	2078.08	0.598143	0.0550861	1.82038e-27	2.33215e-26
virus.vs.control	ENSCSAG00000006804_IRAK1	12796	0.478311	0.0440741	1.94164e-27	2.48515e-26
virus.vs.control	ENSCSAG00000012797_FNDC3B	18292.5	-0.296896	0.0273692	2.04217e-27	2.61137e-26
virus.vs.control	ENSCSAG00000017680_RIOK3	2608.5	0.481044	0.0443632	2.14547e-27	2.74087e-26
virus.vs.control	ENSCSAG00000002563_COPA	11576	-0.374076	0.0345123	2.25155e-27	2.87369e-26
virus.vs.control	ENSCSAG00000004871_USH1C	3860.12	-0.523577	0.0483164	2.31343e-27	2.94989e-26
virus.vs.control	ENSCSAG00000011104	962.872	-1.02035	0.0941767	2.3658e-27	3.01384e-26
virus.vs.control	ENSCSAG00000007021_ARHGAP31	677.755	0.773452	0.0714624	2.67294e-27	3.40193e-26
virus.vs.control	ENSCSAG00000014921_ACE2	534.069	-1.20845	0.111687	2.76868e-27	3.52048e-26
virus.vs.control	ENSCSAG00000000900	3748.81	-0.481679	0.0445212	2.79563e-27	3.55142e-26
virus.vs.control	ENSCSAG00000019087_H2BC11	3403.11	0.605665	0.0560358	3.13652e-27	3.98074e-26
virus.vs.control	ENSCSAG00000007489_ADARB1	2861.04	0.539485	0.0499479	3.40642e-27	4.31925e-26
virus.vs.control	ENSCSAG00000017037_REPS1	3430.7	0.464123	0.0429871	3.56357e-27	4.5143e-26
virus.vs.control	ENSCSAG00000012542_CLIC5	1739	0.770283	0.0713643	3.68785e-27	4.66738e-26
virus.vs.control	ENSCSAG00000003456_DUSP3	10895.1	0.412961	0.0382731	3.8443e-27	4.86085e-26
virus.vs.control	ENSCSAG00000015336_STK39	1847.65	0.703358	0.0651894	3.86113e-27	4.87759e-26
virus.vs.control	ENSCSAG00000014511_CNKSR2	476.83	0.99819	0.0925428	3.99765e-27	5.04536e-26
virus.vs.control	ENSCSAG00000013991_PFKP	10793.5	0.399148	0.0370141	4.11232e-27	5.18526e-26
virus.vs.control	ENSCSAG00000001552_AMPD2	3477.34	0.406615	0.0377218	4.31127e-27	5.43108e-26
virus.vs.control	ENSCSAG00000002572_NCSTN	2530.53	-0.615078	0.0570963	4.6344e-27	5.83273e-26
virus.vs.control	ENSCSAG00000002988_PIEZO1	12405.7	0.495743	0.0460249	4.70949e-27	5.92175e-26
virus.vs.control	ENSCSAG00000008652_AIP	2920.07	0.513403	0.0476744	4.8246e-27	6.06087e-26
virus.vs.control	ENSCSAG00000004998_FOXJ1	593.228	-1.20332	0.111743	4.83957e-27	6.07406e-26
virus.vs.control	ENSCSAG00000009547_CARS1	2366.37	0.536603	0.0498352	4.89807e-27	6.14181e-26
virus.vs.control	ENSCSAG00000018353_NKRF	1466.8	0.612778	0.0569353	5.16353e-27	6.46871e-26
virus.vs.control	ENSCSAG00000014067_RNPEP	4367.74	-0.531696	0.0494234	5.43498e-27	6.8025e-26
virus.vs.control	ENSCSAG00000016117_RND3	727.726	1.00771	0.0937138	5.73209e-27	7.16776e-26
virus.vs.control	ENSCSAG00000018498_JUND	6784.26	0.457469	0.0425556	5.93203e-27	7.41095e-26
virus.vs.control	ENSCSAG00000006119_CCNJ	1170.03	0.648356	0.0603253	6.07799e-27	7.58631e-26
virus.vs.control	ENSCSAG00000007705	746.085	1.03707	0.0965594	6.59033e-27	8.21824e-26
virus.vs.control	ENSCSAG00000016949_FDFT1	4263.44	-0.509939	0.0475003	6.93431e-27	8.63926e-26
virus.vs.control	ENSCSAG00000004462	1200.19	0.657585	0.0612637	7.07233e-27	8.80314e-26
virus.vs.control	ENSCSAG00000010766_ATP7A	1558.58	-0.679817	0.0633456	7.21109e-27	8.96763e-26
virus.vs.control	ENSCSAG00000002959_TCP11L2	804.61	-0.896901	0.0836964	8.55159e-27	1.06249e-25
virus.vs.control	ENSCSAG00000014620_SNX2	3655.73	-0.630191	0.0588129	8.63893e-27	1.07236e-25
virus.vs.control	ENSCSAG00000013226_MCCC1	1229.83	-0.725362	0.0677015	8.73862e-27	1.08375e-25
virus.vs.control	ENSCSAG00000015514_TET3	3866.52	0.891711	0.0832873	9.49431e-27	1.17639e-25
virus.vs.control	ENSCSAG00000018631_ARC	31.975	5.07198	0.473869	9.81647e-27	1.2152e-25
virus.vs.control	ENSCSAG00000012000	848.677	-0.977241	0.0913161	9.98881e-27	1.23541e-25
virus.vs.control	ENSCSAG00000015774_MTG2	481.433	0.962257	0.0899218	1.00644e-26	1.24363e-25
virus.vs.control	ENSCSAG00000001265_TTC39A	1417.78	-0.700039	0.065423	1.01566e-26	1.25388e-25
virus.vs.control	ENSCSAG00000003250_CTSO	729.216	-1.07674	0.100641	1.03105e-26	1.27172e-25
virus.vs.control	ENSCSAG00000017996_SRRT	6878.04	0.434497	0.0406256	1.0724e-26	1.32153e-25
virus.vs.control	ENSCSAG00000005712_COX15	1192.77	-0.730056	0.0682802	1.10876e-26	1.3651e-25
virus.vs.control	ENSCSAG00000004176_FOLR1	1290.78	-0.791113	0.0740185	1.15798e-26	1.4243e-25
virus.vs.control	ENSCSAG00000008215_ABCF1	7291.26	0.391466	0.0366268	1.15894e-26	1.4243e-25
virus.vs.control	ENSCSAG00000003973_ECH1	2549.63	-0.590073	0.0552257	1.19976e-26	1.47312e-25
virus.vs.control	ENSCSAG00000006537_PTCH1	1574.75	0.778313	0.0728718	1.25475e-26	1.53925e-25
virus.vs.control	ENSCSAG00000011478	2734.4	0.527021	0.049382	1.37135e-26	1.68077e-25
virus.vs.control	ENSCSAG00000008599_EEFSEC	1539.07	0.686201	0.0643151	1.41595e-26	1.73387e-25
virus.vs.control	ENSCSAG00000005091_ST6GALNAC2	490.535	1.35146	0.126695	1.45106e-26	1.77527e-25
virus.vs.control	ENSCSAG00000002555	3813.57	-0.498522	0.0467373	1.46051e-26	1.78521e-25
virus.vs.control	ENSCSAG00000001865_NOC4L	2052.83	0.769049	0.0721206	1.51033e-26	1.84445e-25
virus.vs.control	ENSCSAG00000002010_GBA	1594.92	-0.704243	0.0660694	1.58041e-26	1.92709e-25
virus.vs.control	ENSCSAG00000004884_CCDC102A	2188.37	0.567713	0.0532608	1.58084e-26	1.92709e-25
virus.vs.control	ENSCSAG00000012196_NDUFAF7	792.822	0.720938	0.0676708	1.67747e-26	2.04306e-25
virus.vs.control	ENSCSAG00000001720_EPN1	11394	0.394853	0.0370682	1.70558e-26	2.07543e-25
virus.vs.control	ENSCSAG00000013861_FAM135A	1164.42	0.625823	0.0587624	1.74256e-26	2.11853e-25
virus.vs.control	ENSCSAG00000006449_CBX6	18332.1	0.332525	0.0312248	1.7553e-26	2.13211e-25
virus.vs.control	ENSCSAG00000004449	20099.3	0.504496	0.0474215	1.9718e-26	2.39295e-25
virus.vs.control	ENSCSAG00000006386_DZIP3	1035.36	-0.816611	0.0767614	1.9769e-26	2.39699e-25
virus.vs.control	ENSCSAG00000010294_IQUB	1213.69	-0.813922	0.0765435	2.08254e-26	2.52283e-25
virus.vs.control	ENSCSAG00000012167_RPS6KA2	1747.84	-0.678411	0.0638142	2.13711e-26	2.58663e-25
virus.vs.control	ENSCSAG00000016704_NIFK	801.163	0.788166	0.0741452	2.16031e-26	2.61238e-25
virus.vs.control	ENSCSAG00000007378_DNMT1	10243.9	0.389092	0.0366257	2.31787e-26	2.80042e-25
virus.vs.control	ENSCSAG00000007404_DSP	6336.44	-0.838239	0.079016	2.72151e-26	3.28516e-25
virus.vs.control	ENSCSAG00000012339_KIAA1324L	860.612	-0.876595	0.0826369	2.74141e-26	3.30625e-25
virus.vs.control	ENSCSAG00000009757_NR1D2	2229.76	0.513058	0.0483718	2.77814e-26	3.34757e-25
virus.vs.control	ENSCSAG00000011655_NUDCD1	3937.81	0.534892	0.0504371	2.8207e-26	3.39584e-25
virus.vs.control	ENSCSAG00000008682_USP7	8363.78	0.312382	0.0294624	2.89375e-26	3.48071e-25
virus.vs.control	ENSCSAG00000005819_ATG101	2222.6	0.567199	0.0535521	3.26151e-26	3.91959e-25
virus.vs.control	ENSCSAG00000018000_NUP58	3556.62	0.42207	0.0398561	3.3212e-26	3.98779e-25
virus.vs.control	ENSCSAG00000005516_PHKB	3422.85	-0.454827	0.0429613	3.42782e-26	4.11217e-25
virus.vs.control	ENSCSAG00000014633_LOX	617.872	-1.02915	0.0972155	3.45062e-26	4.13587e-25
virus.vs.control	ENSCSAG00000018187_ZCCHC2	1481.86	0.606788	0.0574104	4.13511e-26	4.95193e-25
virus.vs.control	ENSCSAG00000012827	346.786	1.0557	0.0999143	4.28145e-26	5.12265e-25
virus.vs.control	ENSCSAG00000014293_BCL2L13	1235.38	0.619983	0.0587008	4.48262e-26	5.35862e-25
virus.vs.control	ENSCSAG00000001759	856.701	-0.940099	0.0890471	4.69898e-26	5.61233e-25
virus.vs.control	ENSCSAG00000006569_TMEM106C	3001.76	-0.522938	0.0495576	4.9654e-26	5.92532e-25
virus.vs.control	ENSCSAG00000003962_PAWR	3602.75	0.579295	0.054936	5.36268e-26	6.39379e-25
virus.vs.control	ENSCSAG00000011504_CNPY3	5328.26	-0.395743	0.0375308	5.38656e-26	6.41662e-25
virus.vs.control	ENSCSAG00000015380_DTL	2303.4	0.512335	0.0486052	5.60602e-26	6.6722e-25
virus.vs.control	ENSCSAG00000008188_ALDH1A1	36707.5	-0.558649	0.0530216	5.87991e-26	6.99205e-25
virus.vs.control	ENSCSAG00000006379_ZNF207	6237.37	0.339288	0.0322064	5.97147e-26	7.09471e-25
virus.vs.control	ENSCSAG00000002157_DUS1L	2301.85	0.523254	0.049674	6.03752e-26	7.16692e-25
virus.vs.control	ENSCSAG00000005879_PTPRJ	4156.9	0.39581	0.0375854	6.21916e-26	7.37608e-25
virus.vs.control	ENSCSAG00000018360_PGRMC1	4735.38	-0.627414	0.0596267	6.81422e-26	8.06944e-25
virus.vs.control	ENSCSAG00000007009_NUFIP2	6032.06	0.47838	0.0454633	6.81565e-26	8.06944e-25
virus.vs.control	ENSCSAG00000018190_PHLPP1	1549.5	0.630124	0.0598858	6.83371e-26	8.08378e-25
virus.vs.control	ENSCSAG00000011646_EEF1AKNMT	1152.72	0.676227	0.0642932	7.14787e-26	8.44805e-25
virus.vs.control	ENSCSAG00000018910_ZBTB38	4818.91	-0.436091	0.0414627	7.16342e-26	8.45907e-25
virus.vs.control	ENSCSAG00000004653_CDR2L	1032.86	0.770084	0.0732623	7.66044e-26	9.03812e-25
virus.vs.control	ENSCSAG00000013740	791.578	-1.19097	0.11333	7.85762e-26	9.26272e-25
virus.vs.control	ENSCSAG00000006647_CSKMT	1263.31	0.662376	0.0630854	8.6678e-26	1.02089e-24
virus.vs.control	ENSCSAG00000016217_GJA1	4439.73	0.527358	0.0502401	8.94146e-26	1.05221e-24
virus.vs.control	ENSCSAG00000008335_STXBP2	4491.86	-0.459682	0.0437999	9.10331e-26	1.07033e-24
virus.vs.control	ENSCSAG00000011834	955.473	0.675887	0.0644481	9.88164e-26	1.16084e-24
virus.vs.control	ENSCSAG00000018141_TCF4	1100.34	0.713478	0.0680995	1.10183e-25	1.29325e-24
virus.vs.control	ENSCSAG00000009194_TCN2	4225.51	-0.482672	0.046074	1.11352e-25	1.30584e-24
virus.vs.control	ENSCSAG00000016056_EGFR	1144.33	0.805982	0.0769605	1.15348e-25	1.35153e-24
virus.vs.control	ENSCSAG00000007158_GRHL1	170.512	1.41746	0.135385	1.18809e-25	1.39088e-24
virus.vs.control	ENSCSAG00000017557_NDFIP2	6807	0.566818	0.0541448	1.20466e-25	1.40906e-24
virus.vs.control	ENSCSAG00000016674_UCKL1	1847.95	0.514655	0.049164	1.20997e-25	1.41343e-24
virus.vs.control	ENSCSAG00000012275_PDE12	1785.91	0.669333	0.0639403	1.21047e-25	1.41343e-24
virus.vs.control	ENSCSAG00000001860	2098.75	0.527446	0.0503885	1.21696e-25	1.41979e-24
virus.vs.control	ENSCSAG00000002015_NCOR2	28897.2	0.555593	0.0530821	1.22902e-25	1.43263e-24
virus.vs.control	ENSCSAG00000006438	3285.2	0.436815	0.0417441	1.26229e-25	1.47015e-24
virus.vs.control	ENSCSAG00000002123_GLMP	3667.02	-0.559559	0.053499	1.32905e-25	1.54658e-24
virus.vs.control	ENSCSAG00000016042_KLHL18	1679.58	0.516054	0.0493784	1.44989e-25	1.68575e-24
virus.vs.control	ENSCSAG00000011251_TULP3	2466.67	-0.544791	0.0521565	1.53933e-25	1.78821e-24
virus.vs.control	ENSCSAG00000007496_FAM207A	1733.66	0.54306	0.0520003	1.57106e-25	1.82351e-24
virus.vs.control	ENSCSAG00000018651_TTC30A	535.643	-1.13617	0.108794	1.5732e-25	1.82443e-24
virus.vs.control	ENSCSAG00000012428_NFKBIE	822.945	0.891212	0.0854846	1.89841e-25	2.19969e-24
virus.vs.control	ENSCSAG00000015713_RRP15	553.733	0.876746	0.0841497	2.0332e-25	2.35386e-24
virus.vs.control	ENSCSAG00000000837_PLEKHM2	2915.1	0.438129	0.0420954	2.27945e-25	2.63671e-24
virus.vs.control	ENSCSAG00000003151_SIX5	1933.27	-0.740066	0.0711302	2.36771e-25	2.73647e-24
virus.vs.control	ENSCSAG00000002528_C2CD2L	548.184	0.801306	0.0770217	2.38632e-25	2.75563e-24
virus.vs.control	ENSCSAG00000009419_PDIA3	22100.9	-0.450676	0.0433887	2.84366e-25	3.28096e-24
virus.vs.control	ENSCSAG00000012193_SCHIP1	780.551	0.840164	0.0809382	3.04795e-25	3.51368e-24
virus.vs.control	ENSCSAG00000001391_RABGGTB	770.518	0.781755	0.0753194	3.08348e-25	3.55163e-24
virus.vs.control	ENSCSAG00000004520_ZNF143	604.423	0.869687	0.0837953	3.09949e-25	3.56704e-24
virus.vs.control	ENSCSAG00000007168_BICD2	4086.68	0.393401	0.0379279	3.31283e-25	3.80933e-24
virus.vs.control	ENSCSAG00000016173_EVC	3410.27	-0.731364	0.0705308	3.41596e-25	3.9246e-24
virus.vs.control	ENSCSAG00000014554_TMEM260	1485.48	-0.625875	0.0604012	3.6929e-25	4.23919e-24
virus.vs.control	ENSCSAG00000017284_TRIO	11374.2	0.718042	0.0693182	3.82428e-25	4.3863e-24
virus.vs.control	ENSCSAG00000018055_GOLPH3L	2574.04	-0.704846	0.06806	3.9205e-25	4.49286e-24
virus.vs.control	ENSCSAG00000004460_ENOPH1	2635.71	0.548238	0.053024	4.67284e-25	5.35052e-24
virus.vs.control	ENSCSAG00000014901_MED27	1094.34	0.745236	0.0720787	4.6844e-25	5.35924e-24
virus.vs.control	ENSCSAG00000002534	37953	0.446763	0.0432119	4.69929e-25	5.37174e-24
virus.vs.control	ENSCSAG00000014518	5041.29	-0.567756	0.0549483	5.0215e-25	5.73524e-24
virus.vs.control	ENSCSAG00000007199	5441.13	-0.391921	0.0379323	5.04274e-25	5.75466e-24
virus.vs.control	ENSCSAG00000011315_SLC44A1	3256.72	-0.526953	0.0510271	5.32405e-25	6.07058e-24
virus.vs.control	ENSCSAG00000015728_HECTD1	14513.7	0.335111	0.0324555	5.41874e-25	6.17336e-24
virus.vs.control	ENSCSAG00000009634_STK10	2168.84	0.480974	0.0465855	5.45771e-25	6.21255e-24
virus.vs.control	ENSCSAG00000012990_CHDH	498.723	0.920756	0.0891875	5.49851e-25	6.25375e-24
virus.vs.control	ENSCSAG00000014650_SLC45A3	507.685	0.855878	0.0829349	5.72932e-25	6.51081e-24
virus.vs.control	ENSCSAG00000013090_FRMD4A	1164.65	0.633449	0.0613826	5.74172e-25	6.51944e-24
virus.vs.control	ENSCSAG00000004842_RECQL5	2893.78	-0.62579	0.0606778	6.13401e-25	6.95905e-24
virus.vs.control	ENSCSAG00000011298_FKBP4	8588.41	0.555019	0.0538458	6.5134e-25	7.3833e-24
virus.vs.control	ENSCSAG00000002544_SLC37A4	2312.94	-0.571182	0.0554145	6.52023e-25	7.38488e-24
virus.vs.control	ENSCSAG00000006060_TOMM70	3465.73	0.518997	0.0503556	6.57666e-25	7.44259e-24
virus.vs.control	ENSCSAG00000004628_FDXR	2675.62	-0.533511	0.0517652	6.5944e-25	7.45645e-24
virus.vs.control	ENSCSAG00000014199_ZMYND10	1273.73	-0.691181	0.0670822	6.79434e-25	7.67614e-24
virus.vs.control	ENSCSAG00000005234_SORCS3	618.505	-1.22494	0.118907	6.92184e-25	7.81368e-24
virus.vs.control	ENSCSAG00000018227_GTF2I	12665.4	-0.288078	0.0279693	7.06362e-25	7.9671e-24
virus.vs.control	ENSCSAG00000016966_NPHP1	934.345	-0.784234	0.0762201	7.89281e-25	8.89497e-24
virus.vs.control	ENSCSAG00000013562_AP2M1	9423.42	-0.421709	0.0410049	8.28893e-25	9.33364e-24
virus.vs.control	ENSCSAG00000005548_TWNK	1534.68	0.644485	0.0626799	8.48112e-25	9.54214e-24
virus.vs.control	ENSCSAG00000016632_NDRG2	1814.4	-0.633104	0.0616083	9.01489e-25	1.01343e-23
virus.vs.control	ENSCSAG00000005865_ROBO2	8930.47	-0.597134	0.0581094	9.03854e-25	1.01525e-23
virus.vs.control	ENSCSAG00000008655_PISD	1104.73	0.621205	0.0604599	9.16608e-25	1.02872e-23
virus.vs.control	ENSCSAG00000011641_RRBP1	8905.32	-0.326405	0.0317962	1.0076e-24	1.12991e-23
virus.vs.control	ENSCSAG00000008460_SMARCA1	3856.38	-0.46013	0.0448594	1.09889e-24	1.23127e-23
virus.vs.control	ENSCSAG00000008748_UNC93B1	6928.63	-0.393958	0.0384326	1.1759e-24	1.31647e-23
virus.vs.control	ENSCSAG00000017099_SLC30A9	4385.83	-0.485741	0.0473884	1.18073e-24	1.32078e-23
virus.vs.control	ENSCSAG00000006864_L1CAM	4108.91	0.511436	0.0499477	1.3202e-24	1.47558e-23
virus.vs.control	ENSCSAG00000012086_RANBP1	2233.12	0.558851	0.0545833	1.33277e-24	1.48841e-23
virus.vs.control	ENSCSAG00000006469_FADS1	13112	-0.300964	0.0294079	1.39489e-24	1.5565e-23
virus.vs.control	ENSCSAG00000012763_TMEM67	1725.62	-0.60598	0.0592476	1.48685e-24	1.65776e-23
virus.vs.control	ENSCSAG00000002569_SCRN2	1687.23	-0.630072	0.0616579	1.63282e-24	1.819e-23
virus.vs.control	ENSCSAG00000007487_E2F6	1336.32	0.593462	0.0581012	1.7114e-24	1.90499e-23
virus.vs.control	ENSCSAG00000012420_DBF4	636.536	0.810705	0.0793826	1.74083e-24	1.93615e-23
virus.vs.control	ENSCSAG00000007958_CHPF	13065	-0.407188	0.0398989	1.87342e-24	2.08192e-23
virus.vs.control	ENSCSAG00000013175_SPNS2	25551.6	0.499559	0.0489762	1.98198e-24	2.20076e-23
virus.vs.control	ENSCSAG00000006909_CCDC191	490.638	-1.09941	0.107802	2.01658e-24	2.23735e-23
virus.vs.control	ENSCSAG00000005373_NUP50	2143.44	0.529674	0.0519562	2.09547e-24	2.32298e-23
virus.vs.control	ENSCSAG00000002481_SCAF1	8492.14	0.293508	0.0288162	2.30161e-24	2.54942e-23
virus.vs.control	ENSCSAG00000008681_PAK2	7793.57	0.373287	0.0366555	2.3456e-24	2.59602e-23
virus.vs.control	ENSCSAG00000018184_RELCH	3385.66	-0.495083	0.0486439	2.49398e-24	2.75801e-23
virus.vs.control	ENSCSAG00000003702_PCF11	13145.2	-0.513095	0.0504243	2.54977e-24	2.8174e-23
virus.vs.control	ENSCSAG00000013802	5921.86	-0.492189	0.0483806	2.60943e-24	2.88098e-23
virus.vs.control	ENSCSAG00000017500_CEP76	542.272	0.869427	0.0854853	2.68543e-24	2.96248e-23
virus.vs.control	ENSCSAG00000000750_DNAJC11	2679.14	0.467669	0.0459871	2.71131e-24	2.98861e-23
virus.vs.control	ENSCSAG00000005123	1396.86	0.60207	0.0592429	2.90786e-24	3.20266e-23
virus.vs.control	ENSCSAG00000008339_CTSF	3705.95	-0.573576	0.0564548	2.99352e-24	3.29433e-23
virus.vs.control	ENSCSAG00000016138_PDE4D	365.265	0.967089	0.0952102	3.0713e-24	3.37719e-23
virus.vs.control	ENSCSAG00000003570_CDK17	1404.98	0.57566	0.0567328	3.42161e-24	3.75934e-23
virus.vs.control	ENSCSAG00000014948_EPB41L4A	4110.56	-0.47965	0.0472748	3.45223e-24	3.78992e-23
virus.vs.control	ENSCSAG00000010399_EML1	3350.47	-0.43406	0.042796	3.57689e-24	3.9236e-23
virus.vs.control	ENSCSAG00000002789_NUCB1	8214.65	-0.430715	0.042467	3.58418e-24	3.92842e-23
virus.vs.control	ENSCSAG00000019099	7016.33	0.548484	0.0541112	3.81535e-24	4.17842e-23
virus.vs.control	ENSCSAG00000016407_EIF2AK3	1963.74	0.470194	0.0463958	3.88699e-24	4.25345e-23
virus.vs.control	ENSCSAG00000008177_CPPED1	2278.82	-0.661577	0.0652877	3.93296e-24	4.30029e-23
virus.vs.control	ENSCSAG00000017269_OTULIN	1455.42	0.574742	0.0567275	3.99944e-24	4.36946e-23
virus.vs.control	ENSCSAG00000001918_PRKCG	474.949	-1.31141	0.129469	4.10337e-24	4.4794e-23
virus.vs.control	ENSCSAG00000009522	1613.73	0.594811	0.0587461	4.27488e-24	4.66288e-23
virus.vs.control	ENSCSAG00000009431_CHCHD4	1031.87	0.79973	0.0790112	4.42538e-24	4.82316e-23
virus.vs.control	ENSCSAG00000011962_DHX36	2726.9	0.445992	0.0440852	4.66455e-24	5.07976e-23
virus.vs.control	ENSCSAG00000008198_SNX29	2762.04	-0.753102	0.0745241	5.22377e-24	5.6842e-23
virus.vs.control	ENSCSAG00000006258_KANSL2	2343.2	0.479857	0.0475109	5.52828e-24	6.01073e-23
virus.vs.control	ENSCSAG00000005522_ITFG1	3124.74	-0.578772	0.0573194	5.6779e-24	6.16847e-23
virus.vs.control	ENSCSAG00000014169_SERINC3	2455.47	-0.499985	0.0495432	5.99926e-24	6.51239e-23
virus.vs.control	ENSCSAG00000004225_LYZ	654.287	-1.1183	0.11084	6.15982e-24	6.68007e-23
virus.vs.control	ENSCSAG00000005297_RPGRIP1L	1541.65	-0.680364	0.0674345	6.16357e-24	6.68007e-23
virus.vs.control	ENSCSAG00000018068_ADAMTSL4	1333.04	0.628699	0.0623174	6.20041e-24	6.71463e-23
virus.vs.control	ENSCSAG00000014670_OLA1	952.534	0.737004	0.0730735	6.38414e-24	6.90809e-23
virus.vs.control	ENSCSAG00000005452_SPATA20	4318.66	-0.440579	0.0436873	6.44798e-24	6.97162e-23
virus.vs.control	ENSCSAG00000005168_ANO5	837.693	-0.864442	0.0857569	6.76273e-24	7.30612e-23
virus.vs.control	ENSCSAG00000015515_PMEPA1	12137.7	0.288789	0.0286615	7.06345e-24	7.62493e-23
virus.vs.control	ENSCSAG00000002744_UAP1	1712.93	0.755626	0.0750036	7.16012e-24	7.72315e-23
virus.vs.control	ENSCSAG00000002532_MAPKAPK5	1210.46	0.610302	0.0606115	7.56857e-24	8.15723e-23
virus.vs.control	ENSCSAG00000013230_ARID1B	3639.18	0.543651	0.0540312	8.14987e-24	8.77678e-23
virus.vs.control	ENSCSAG00000002426_RITA1	709.842	0.758612	0.0754137	8.35568e-24	8.9913e-23
virus.vs.control	ENSCSAG00000012017_PABPC1	76308.5	0.342446	0.0340457	8.43347e-24	9.06782e-23
virus.vs.control	ENSCSAG00000011906_FZD6	946.517	-0.861355	0.0856375	8.45725e-24	9.08619e-23
virus.vs.control	ENSCSAG00000017630_DACH1	2451.51	-0.532983	0.0530045	8.69444e-24	9.33364e-23
virus.vs.control	ENSCSAG00000006329_DNAJB1	4626.09	0.465016	0.0462519	8.82281e-24	9.46396e-23
virus.vs.control	ENSCSAG00000008696_HGH1	648.384	0.865702	0.0861391	9.18317e-24	9.84273e-23
virus.vs.control	ENSCSAG00000007133_AGFG1	1978.57	0.595691	0.059288	9.43146e-24	1.01009e-22
virus.vs.control	ENSCSAG00000009447_SIMC1	1180.22	0.637125	0.0634433	9.91903e-24	1.06147e-22
virus.vs.control	ENSCSAG00000012333_NMD3	2060.23	0.55017	0.054851	1.12217e-23	1.19993e-22
virus.vs.control	ENSCSAG00000015221_TENT2	2084.08	-0.553892	0.0552369	1.15309e-23	1.23202e-22
virus.vs.control	ENSCSAG00000014831_DYNC1I2	5540.23	-0.495463	0.0494547	1.26363e-23	1.34906e-22
virus.vs.control	ENSCSAG00000016470_SLC39A14	6191.46	0.397752	0.0397072	1.28164e-23	1.36722e-22
virus.vs.control	ENSCSAG00000007709_DCDC2	609.672	-1.07336	0.107163	1.29364e-23	1.37894e-22
virus.vs.control	ENSCSAG00000009502_GLB1	4678.73	-0.502809	0.0502149	1.33422e-23	1.42108e-22
virus.vs.control	ENSCSAG00000010660_LTBR	5116.67	0.390385	0.0389987	1.37477e-23	1.46312e-22
virus.vs.control	ENSCSAG00000001497_PLPPR5	2112.4	-0.525042	0.0525202	1.57154e-23	1.67122e-22
virus.vs.control	ENSCSAG00000004124_PDF	840.788	0.739695	0.0740219	1.63683e-23	1.7393e-22
virus.vs.control	ENSCSAG00000015177_PAM	4574.21	-0.459958	0.0460846	1.85116e-23	1.9655e-22
virus.vs.control	ENSCSAG00000014688_WDR48	2789.26	-0.451974	0.0452863	1.8577e-23	1.9709e-22
virus.vs.control	ENSCSAG00000016537_BMP1	3002.24	-0.577214	0.0578363	1.86216e-23	1.97409e-22
virus.vs.control	ENSCSAG00000017845_NHLRC3	1104.74	-0.709276	0.0710806	1.89356e-23	2.00582e-22
virus.vs.control	ENSCSAG00000016157_TP53BP2	27754.2	0.417755	0.0418863	1.98989e-23	2.10622e-22
virus.vs.control	ENSCSAG00000013828_KIF21B	655.006	-1.34131	0.134554	2.09206e-23	2.21263e-22
virus.vs.control	ENSCSAG00000016461_SALL2	4146.25	-0.381841	0.0383234	2.19828e-23	2.32317e-22
virus.vs.control	ENSCSAG00000011295_LAMB1	40816.2	-0.506274	0.0508183	2.22502e-23	2.34959e-22
virus.vs.control	ENSCSAG00000015529	527.788	0.938806	0.0942383	2.23435e-23	2.35761e-22
virus.vs.control	ENSCSAG00000015106_PJA2	5499.84	-0.475291	0.0477144	2.25413e-23	2.37664e-22
virus.vs.control	ENSCSAG00000017108_ATP8A1	840.35	-0.794658	0.0797806	2.26829e-23	2.38971e-22
virus.vs.control	ENSCSAG00000000221_H2BC18	5833.93	0.540631	0.0542981	2.35725e-23	2.48151e-22
virus.vs.control	ENSCSAG00000013613_PPP1R21	2429.57	-0.465454	0.0467729	2.48786e-23	2.61697e-22
virus.vs.control	ENSCSAG00000017262_ZNF622	1641.75	0.576303	0.0579128	2.49095e-23	2.6182e-22
virus.vs.control	ENSCSAG00000018462	9291.7	0.468216	0.0470525	2.49876e-23	2.62438e-22
virus.vs.control	ENSCSAG00000018129_SF3B4	3798.25	0.472933	0.0475574	2.66594e-23	2.79779e-22
virus.vs.control	ENSCSAG00000008814_SNAP23	3003.3	-0.569602	0.0572827	2.68636e-23	2.81704e-22
virus.vs.control	ENSCSAG00000001535_GPSM2	1884.07	-0.593908	0.0597296	2.69801e-23	2.82708e-22
virus.vs.control	ENSCSAG00000016017_IPO4	5426.74	0.462912	0.0465577	2.71245e-23	2.84002e-22
virus.vs.control	ENSCSAG00000018125_XPO4	2026.72	0.516293	0.0519452	2.81099e-23	2.94092e-22
virus.vs.control	ENSCSAG00000018039_MIPEP	2218.19	-0.521879	0.0525373	2.97633e-23	3.11151e-22
virus.vs.control	ENSCSAG00000015454_URGCP	2263.08	0.516599	0.0520435	3.19907e-23	3.34179e-22
virus.vs.control	ENSCSAG00000006552_PLCXD2	220.186	1.50827	0.152105	3.54742e-23	3.70284e-22
virus.vs.control	ENSCSAG00000008972	411.652	1.00893	0.101793	3.70409e-23	3.86341e-22
virus.vs.control	ENSCSAG00000012593_DPY19L4	4711.04	-0.505028	0.0509621	3.77085e-23	3.93002e-22
virus.vs.control	ENSCSAG00000017879_GAREM1	3087.88	0.449542	0.0453727	3.85172e-23	4.01122e-22
virus.vs.control	ENSCSAG00000003237_STAB2	588.112	-1.40938	0.14227	3.90457e-23	4.06314e-22
virus.vs.control	ENSCSAG00000008114_RRN3	1713.04	0.513687	0.0518549	3.91131e-23	4.06704e-22
virus.vs.control	ENSCSAG00000005547	2496.12	0.620543	0.0627001	4.28939e-23	4.45677e-22
virus.vs.control	ENSCSAG00000008753_HADHB	7492.33	-0.470237	0.0475349	4.48808e-23	4.65964e-22
virus.vs.control	ENSCSAG00000004772_CSNK2A2	2476.78	0.446144	0.04511	4.59389e-23	4.76585e-22
virus.vs.control	ENSCSAG00000012260_DENND6A	2463.26	-0.495615	0.0501152	4.62281e-23	4.7922e-22
virus.vs.control	ENSCSAG00000025899_SNORD15	223.293	1.25069	0.126542	4.90462e-23	5.08045e-22
virus.vs.control	ENSCSAG00000003880_LRRC32	652.63	-1.00685	0.101889	4.9933e-23	5.16837e-22
virus.vs.control	ENSCSAG00000005309_KLHL26	1089.73	0.671089	0.0679642	5.38826e-23	5.57293e-22
virus.vs.control	ENSCSAG00000009243_PSIP1	8382.22	-0.411433	0.0416713	5.43556e-23	5.61758e-22
virus.vs.control	ENSCSAG00000004179_NOL11	2062.15	0.55817	0.0565373	5.47356e-23	5.65255e-22
virus.vs.control	ENSCSAG00000007974_RECQL	1753.87	-0.573908	0.058136	5.51558e-23	5.69161e-22
virus.vs.control	ENSCSAG00000009649_ITPR3	13480	0.554088	0.0561299	5.53152e-23	5.70373e-22
virus.vs.control	ENSCSAG00000002071_MPHOSPH9	1654.24	-0.594729	0.0602648	5.6957e-23	5.86856e-22
virus.vs.control	ENSCSAG00000015444_FOXA1	619.127	0.885012	0.0897486	6.14267e-23	6.32346e-22
virus.vs.control	ENSCSAG00000008005_ELF4	8112.77	0.280611	0.0284568	6.14651e-23	6.32346e-22
virus.vs.control	ENSCSAG00000019486_TRIM56	3256.69	0.484978	0.0491928	6.2849e-23	6.46093e-22
virus.vs.control	ENSCSAG00000005259_ERBB3	445.097	-1.26099	0.127992	6.71301e-23	6.89582e-22
virus.vs.control	ENSCSAG00000013643_GAPVD1	4120.53	0.346838	0.0352146	6.9043e-23	7.08695e-22
virus.vs.control	ENSCSAG00000013638	46510.8	0.575992	0.058497	7.09579e-23	7.278e-22
virus.vs.control	ENSCSAG00000005324_CYLD	972.725	0.684154	0.0695671	8.00078e-23	8.20004e-22
virus.vs.control	ENSCSAG00000012502_MLLT10	2256.57	0.525482	0.053439	8.09255e-23	8.28785e-22
virus.vs.control	ENSCSAG00000012164_ZDHHC8	2582.06	0.503201	0.0511976	8.47821e-23	8.67627e-22
virus.vs.control	ENSCSAG00000006932_ANKRD13B	1051.78	0.655148	0.066664	8.56283e-23	8.75627e-22
virus.vs.control	ENSCSAG00000011150_TEX10	1538.45	0.691696	0.0704027	8.79991e-23	8.99193e-22
virus.vs.control	ENSCSAG00000003496_IL15	1123.03	-0.771894	0.0785671	8.81837e-23	9.00402e-22
virus.vs.control	ENSCSAG00000011670_CCPG1	1844.42	-0.565291	0.0575516	9.02307e-23	9.2061e-22
virus.vs.control	ENSCSAG00000009267_DLG5	23529.3	0.424939	0.0432639	9.05105e-23	9.22772e-22
virus.vs.control	ENSCSAG00000017590_SNX8	3231.64	0.465848	0.0474349	9.16271e-23	9.33456e-22
virus.vs.control	ENSCSAG00000012253_TCERG1	3482.19	0.446022	0.0454256	9.35033e-23	9.51855e-22
virus.vs.control	ENSCSAG00000019086	5014.9	0.527314	0.0537111	9.4576e-23	9.62054e-22
virus.vs.control	ENSCSAG00000014699_CDCA7	305.22	1.06998	0.109006	9.6299e-23	9.78847e-22
virus.vs.control	ENSCSAG00000012552_ENPP5	1583.86	-0.627989	0.0639902	9.81745e-23	9.97165e-22
virus.vs.control	ENSCSAG00000014721_TSPAN3	10944.1	-0.436867	0.0445422	1.04071e-22	1.05627e-21
virus.vs.control	ENSCSAG00000016893_CTNNB1	20500.2	-0.375175	0.03828	1.11682e-22	1.13267e-21
virus.vs.control	ENSCSAG00000008326_PLXNA1	8386.62	0.592684	0.060535	1.2336e-22	1.25017e-21
virus.vs.control	ENSCSAG00000015361_GLI3	1364.28	0.788549	0.0806551	1.41618e-22	1.43413e-21
virus.vs.control	ENSCSAG00000011468_EIF4A1	20708.2	0.412431	0.0422247	1.55192e-22	1.57042e-21
virus.vs.control	ENSCSAG00000001294_YIPF1	873.711	-0.794253	0.0813634	1.6422e-22	1.66054e-21
virus.vs.control	ENSCSAG00000017410_TRIP13	1399.87	0.62316	0.0638581	1.69617e-22	1.71384e-21
virus.vs.control	ENSCSAG00000011493_SGTA	3174.66	0.422801	0.0433381	1.7408e-22	1.75762e-21
virus.vs.control	ENSCSAG00000001881_GATAD2B	2880.91	0.535988	0.0549627	1.81143e-22	1.82757e-21
virus.vs.control	ENSCSAG00000006985_ZNF746	1358.76	0.601729	0.061709	1.8251e-22	1.84e-21
virus.vs.control	ENSCSAG00000013794_SRR	1691.03	-0.583233	0.0598621	1.97733e-22	1.992e-21
virus.vs.control	ENSCSAG00000010775_ZBTB7A	3712.8	0.398565	0.0409106	1.98907e-22	2.00234e-21
virus.vs.control	ENSCSAG00000005619_SCPEP1	2906.85	-0.541407	0.0555778	2.00722e-22	2.01911e-21
virus.vs.control	ENSCSAG00000005345_ELL	1066.91	0.631736	0.0650114	2.54438e-22	2.55757e-21
virus.vs.control	ENSCSAG00000013301_GSN	2214.29	-0.560207	0.0576562	2.56887e-22	2.58027e-21
virus.vs.control	ENSCSAG00000004531_OAT	4801.73	-0.494848	0.0509487	2.66279e-22	2.67263e-21
virus.vs.control	ENSCSAG00000016871_ANAPC1	9737.71	0.330477	0.0340417	2.7874e-22	2.79564e-21
virus.vs.control	ENSCSAG00000010976_GM2A	987.278	-0.792512	0.0816732	2.91473e-22	2.92118e-21
virus.vs.control	ENSCSAG00000006649_DDX17	15098.9	-0.318809	0.0328607	2.96135e-22	2.96571e-21
virus.vs.control	ENSCSAG00000001275_ORC1	1512.72	0.540778	0.0557569	3.04918e-22	3.05142e-21
virus.vs.control	ENSCSAG00000007657_FAU	12680.6	0.512645	0.0529084	3.34856e-22	3.34856e-21
virus.vs.control	ENSCSAG00000007054_PHF2	3241.28	0.400834	0.041372	3.37355e-22	3.37107e-21
virus.vs.control	ENSCSAG00000017068_NCK2	2678.11	0.499991	0.0516088	3.38808e-22	3.3831e-21
virus.vs.control	ENSCSAG00000012805_SLC26A7	1946.6	-0.751023	0.077539	3.46657e-22	3.45881e-21
virus.vs.control	ENSCSAG00000013153_CA2	7968.56	-0.51735	0.0534139	3.469e-22	3.45881e-21
virus.vs.control	ENSCSAG00000012784_DHX33	490.699	0.914965	0.094479	3.51546e-22	3.50256e-21
virus.vs.control	ENSCSAG00000016272_ABHD4	1135.11	-0.733001	0.0757155	3.63184e-22	3.61586e-21
virus.vs.control	ENSCSAG00000004066_FAM168A	3956.31	-0.40004	0.0413356	3.74455e-22	3.72535e-21
virus.vs.control	ENSCSAG00000019076	3439.42	0.505721	0.0522768	3.89207e-22	3.86778e-21
virus.vs.control	ENSCSAG00000003860_TMTC2	532.859	-1.03304	0.106787	3.89341e-22	3.86778e-21
virus.vs.control	ENSCSAG00000019557_MID1IP1	277.707	1.12805	0.116619	3.9284e-22	3.89968e-21
virus.vs.control	ENSCSAG00000012105_GTPBP2	1695.89	0.47992	0.0496168	3.94481e-22	3.91311e-21
virus.vs.control	ENSCSAG00000013961_ZHX3	608.379	0.828914	0.0857007	3.95824e-22	3.92357e-21
virus.vs.control	ENSCSAG00000017029_GCC2	4563.21	-0.418099	0.0432328	4.00865e-22	3.97064e-21
virus.vs.control	ENSCSAG00000006108	634.915	0.751982	0.0778104	4.27565e-22	4.23202e-21
virus.vs.control	ENSCSAG00000016484_MAN1B1	5616.33	-0.422226	0.0436925	4.30526e-22	4.25823e-21
virus.vs.control	ENSCSAG00000004401_PPP2R2D	1332.21	0.552485	0.0571794	4.35892e-22	4.30816e-21
virus.vs.control	ENSCSAG00000012866	4343.17	0.650399	0.0673279	4.45064e-22	4.39562e-21
virus.vs.control	ENSCSAG00000008213_PRDM15	597.119	0.80343	0.0831726	4.46795e-22	4.4095e-21
virus.vs.control	ENSCSAG00000002727_TRPM4	2782.27	-0.44068	0.0456536	4.78904e-22	4.72296e-21
virus.vs.control	ENSCSAG00000016383_RSPO3	5333.65	0.39377	0.0408029	4.88987e-22	4.81884e-21
virus.vs.control	ENSCSAG00000003019_TRAPPC11	1887.01	-0.512054	0.05306	4.89336e-22	4.81884e-21
virus.vs.control	ENSCSAG00000019585_ANKRD9	660.11	0.794181	0.0823403	5.15556e-22	5.07337e-21
virus.vs.control	ENSCSAG00000018063_AKAP17A	742.938	0.72657	0.075361	5.35674e-22	5.26753e-21
virus.vs.control	ENSCSAG00000011628_ZEB1	2546.52	0.415581	0.0431223	5.5657e-22	5.46904e-21
virus.vs.control	ENSCSAG00000000738_GPR153	1959.64	-0.529188	0.054942	5.8722e-22	5.76605e-21
virus.vs.control	ENSCSAG00000005219	741.787	0.727867	0.0756236	6.27882e-22	6.16086e-21
virus.vs.control	ENSCSAG00000010134_EAF1	2324.66	0.534112	0.0555351	6.74103e-22	6.60961e-21
virus.vs.control	ENSCSAG00000007917_STK11IP	1946.16	-0.534781	0.0556073	6.77107e-22	6.63428e-21
virus.vs.control	ENSCSAG00000014041	163645	-0.412393	0.0428903	6.90601e-22	6.76162e-21
virus.vs.control	ENSCSAG00000011784_ACBD5	2944.28	-0.490065	0.051001	7.33083e-22	7.17238e-21
virus.vs.control	ENSCSAG00000016601_DHX15	7426.96	0.372928	0.0388182	7.46711e-22	7.30045e-21
virus.vs.control	ENSCSAG00000018025_PLOD3	6906.09	0.401383	0.041808	7.94528e-22	7.76237e-21
virus.vs.control	ENSCSAG00000009622_OSBPL10	1768.31	0.510529	0.0531832	8.03758e-22	7.8469e-21
virus.vs.control	ENSCSAG00000014911_MCC	587.402	-1.06635	0.111115	8.24846e-22	8.04699e-21
virus.vs.control	ENSCSAG00000000836_RSC1A1	1906.52	0.52453	0.0546659	8.37569e-22	8.16524e-21
virus.vs.control	ENSCSAG00000010299_PKMYT1	1518.69	0.57065	0.0594828	8.5131e-22	8.29325e-21
virus.vs.control	ENSCSAG00000009560_CDKN1C	509.394	-1.2144	0.126614	8.69416e-22	8.46356e-21
virus.vs.control	ENSCSAG00000003220_TMEM123	11801	-0.420751	0.0438772	8.86858e-22	8.62717e-21
virus.vs.control	ENSCSAG00000012663_NCF2	2180.51	-0.536558	0.0560104	9.74162e-22	9.46966e-21
virus.vs.control	ENSCSAG00000010553	2165.55	0.458307	0.0478458	9.81492e-22	9.53409e-21
virus.vs.control	ENSCSAG00000014958_GTF3C4	2413.83	0.432529	0.0451552	9.825e-22	9.53706e-21
virus.vs.control	ENSCSAG00000017873_RNF138	646.569	0.814115	0.0850141	1.00644e-21	9.76249e-21
virus.vs.control	ENSCSAG00000006222_GBX2	104.009	1.83831	0.191982	1.01401e-21	9.82886e-21
virus.vs.control	ENSCSAG00000015370_SMYD5	3903.57	0.504748	0.0527184	1.02433e-21	9.92185e-21
virus.vs.control	ENSCSAG00000007285_TYK2	2582.12	-0.509756	0.0532591	1.0563e-21	1.02242e-20
virus.vs.control	ENSCSAG00000005694_DDB2	2017.87	-0.597469	0.0624608	1.11654e-21	1.07996e-20
virus.vs.control	ENSCSAG00000008507_VPS39	3740.64	-0.42009	0.0439391	1.16937e-21	1.13025e-20
virus.vs.control	ENSCSAG00000006253_ZBTB11	1247.68	0.539508	0.0564472	1.20341e-21	1.16233e-20
virus.vs.control	ENSCSAG00000003146_DMPK	1261.51	-0.710339	0.0743404	1.2332e-21	1.19025e-20
virus.vs.control	ENSCSAG00000016692_PELO	3137.15	0.429064	0.0449254	1.28952e-21	1.24373e-20
virus.vs.control	ENSCSAG00000006944_GIT1	3116.04	0.382053	0.0400184	1.33593e-21	1.28758e-20
virus.vs.control	ENSCSAG00000006324_TECR	6974.88	-0.386342	0.0404722	1.34971e-21	1.29993e-20
virus.vs.control	ENSCSAG00000000552_PTRH2	470.308	0.857589	0.0899301	1.48202e-21	1.42636e-20
virus.vs.control	ENSCSAG00000011533_FOXO4	905.244	-0.741582	0.0777714	1.49313e-21	1.43602e-20
virus.vs.control	ENSCSAG00000011192_PXYLP1	1346.55	-0.714259	0.0749143	1.50833e-21	1.44962e-20
virus.vs.control	ENSCSAG00000015315_CD164	10853.4	-0.43688	0.0458226	1.51095e-21	1.45111e-20
virus.vs.control	ENSCSAG00000016847_CHSY1	2604.74	0.437861	0.045927	1.51546e-21	1.45442e-20
virus.vs.control	ENSCSAG00000008732_TRIM24	6625.54	-0.369757	0.0387913	1.54347e-21	1.48025e-20
virus.vs.control	ENSCSAG00000003921_FTSJ3	2906.03	0.445038	0.0466913	1.55053e-21	1.48597e-20
virus.vs.control	ENSCSAG00000014834_IDH3A	1364.23	0.594481	0.0623712	1.55279e-21	1.48709e-20
virus.vs.control	ENSCSAG00000016416_BST1	1660.66	-0.575124	0.0603709	1.62667e-21	1.55674e-20
virus.vs.control	ENSCSAG00000005975_LIMA1	1671.49	-0.551888	0.057935	1.63488e-21	1.5635e-20
virus.vs.control	ENSCSAG00000016980_OSMR	6781.84	0.3294	0.034585	1.66049e-21	1.58687e-20
virus.vs.control	ENSCSAG00000008001_AIFM1	6315.67	-0.430882	0.0452677	1.7565e-21	1.67745e-20
virus.vs.control	ENSCSAG00000010131_CNTFR	76.1376	2.05188	0.215579	1.76535e-21	1.68471e-20
virus.vs.control	ENSCSAG00000019021_GJC1	2153.79	0.436109	0.0458241	1.78217e-21	1.69957e-20
virus.vs.control	ENSCSAG00000004752_TMEM94	6557.39	-0.346314	0.0363971	1.81955e-21	1.734e-20
virus.vs.control	ENSCSAG00000016846_PGM2	1997.74	0.503748	0.0529903	1.97343e-21	1.87932e-20
virus.vs.control	ENSCSAG00000003095_ZC3H18	4645.94	0.356398	0.0375092	2.06639e-21	1.96648e-20
virus.vs.control	ENSCSAG00000016432_STMN3	2979.98	-0.497815	0.052417	2.15591e-21	2.05023e-20
virus.vs.control	ENSCSAG00000006919_USP31	1085.38	0.670351	0.0706022	2.20701e-21	2.09735e-20
virus.vs.control	ENSCSAG00000017587_EPB41L3	3205.44	-0.467229	0.0492205	2.25417e-21	2.14067e-20
virus.vs.control	ENSCSAG00000005540_KAZALD1	915.178	-0.755739	0.0796347	2.30864e-21	2.19087e-20
virus.vs.control	ENSCSAG00000017504_TM9SF2	4654.41	-0.471469	0.0496811	2.31221e-21	2.19273e-20
virus.vs.control	ENSCSAG00000003179_ERCC1	1387.71	0.551632	0.0581352	2.33766e-21	2.21531e-20
virus.vs.control	ENSCSAG00000013682_AFF4	6979.61	0.479502	0.0505487	2.40173e-21	2.27444e-20
virus.vs.control	ENSCSAG00000011395_HBP1	2719.06	-0.443415	0.0467692	2.52035e-21	2.38511e-20
virus.vs.control	ENSCSAG00000013317_PREPL	6103.93	-0.406321	0.0428652	2.56631e-21	2.42691e-20
virus.vs.control	ENSCSAG00000009947_XBP1	2449.56	0.578719	0.0610999	2.75395e-21	2.60255e-20
virus.vs.control	ENSCSAG00000002506_CALCOCO2	2407.24	-0.545887	0.0577154	3.13124e-21	2.95704e-20
virus.vs.control	ENSCSAG00000005390_TENT4B	545.172	0.771474	0.081603	3.26148e-21	3.07789e-20
virus.vs.control	ENSCSAG00000006122_DDX52	2440.21	0.492039	0.0520462	3.2651e-21	3.07917e-20
virus.vs.control	ENSCSAG00000013583_MSH6	9182.9	0.303064	0.0320585	3.27795e-21	3.08915e-20
virus.vs.control	ENSCSAG00000019725_GPRIN1	2281.88	0.692383	0.0732995	3.52241e-21	3.31722e-20
virus.vs.control	ENSCSAG00000009692_COPG2	1576.19	-0.573015	0.060709	3.77364e-21	3.55136e-20
virus.vs.control	ENSCSAG00000000571_HASPIN	790.556	0.681869	0.0722808	3.96209e-21	3.72612e-20
virus.vs.control	ENSCSAG00000010561_RAD21L1	584.367	-0.951562	0.100878	3.9939e-21	3.75343e-20
virus.vs.control	ENSCSAG00000007041_DNER	3487.35	-0.519441	0.0550728	4.02759e-21	3.78248e-20
virus.vs.control	ENSCSAG00000006783_LIPA	1894.53	-0.639024	0.0677596	4.07166e-21	3.82122e-20
virus.vs.control	ENSCSAG00000008227_ARHGAP39	2074.97	0.582269	0.0617483	4.11243e-21	3.85683e-20
virus.vs.control	ENSCSAG00000017966_SLC46A3	653.27	-0.87918	0.0932608	4.21544e-21	3.95071e-20
virus.vs.control	ENSCSAG00000010706_MTMR14	1593.05	-0.570212	0.0604882	4.2269e-21	3.95871e-20
virus.vs.control	ENSCSAG00000013601_FOXN2	1766.32	0.50963	0.054067	4.26485e-21	3.9915e-20
virus.vs.control	ENSCSAG00000003500_ZNF330	678.362	0.899606	0.0954558	4.32909e-21	4.04884e-20
virus.vs.control	ENSCSAG00000015737_STRN3	1505.66	0.547601	0.0581324	4.51518e-21	4.21996e-20
virus.vs.control	ENSCSAG00000008811_RCL1	1184.61	0.651935	0.0692164	4.56343e-21	4.26213e-20
virus.vs.control	ENSCSAG00000013329_KLHL3	72.7004	2.11151	0.224219	4.63508e-21	4.32607e-20
virus.vs.control	ENSCSAG00000016097_MAN1A1	374.058	-1.27562	0.135512	4.8053e-21	4.48187e-20
virus.vs.control	ENSCSAG00000005476_JAK3	354.587	-1.49831	0.159202	4.89899e-21	4.56612e-20
virus.vs.control	ENSCSAG00000013092_LUC7L	1815.04	0.691418	0.0735148	5.19505e-21	4.83874e-20
virus.vs.control	ENSCSAG00000014217_ODF2	3111.84	-0.383741	0.0408042	5.23006e-21	4.868e-20
virus.vs.control	ENSCSAG00000007806_FARSB	1176.84	0.581505	0.0618719	5.53349e-21	5.1469e-20
virus.vs.control	ENSCSAG00000013096_CTNNA1	15632.9	-0.324429	0.0345202	5.549e-21	5.1578e-20
virus.vs.control	ENSCSAG00000008649_MORC3	2089.93	0.472729	0.0503153	5.70444e-21	5.29865e-20
virus.vs.control	ENSCSAG00000007502	1672.76	0.705848	0.0751333	5.74285e-21	5.33068e-20
virus.vs.control	ENSCSAG00000014588_GARS1	6279.33	0.452888	0.0482158	5.83441e-21	5.41197e-20
virus.vs.control	ENSCSAG00000010695_SNTB1	1399.08	0.586926	0.0624982	5.93839e-21	5.50467e-20
virus.vs.control	ENSCSAG00000003007	11560.8	0.440615	0.046926	6.02479e-21	5.58094e-20
virus.vs.control	ENSCSAG00000018788_RBM15B	4144.48	0.413005	0.0439884	6.05981e-21	5.60956e-20
virus.vs.control	ENSCSAG00000018102_ANP32E	7382.28	-0.455332	0.0485212	6.33945e-21	5.86443e-20
virus.vs.control	ENSCSAG00000008691_PUM3	1246.68	0.638132	0.0680182	6.48673e-21	5.99658e-20
virus.vs.control	ENSCSAG00000019408_ARF6	2096.62	0.568054	0.0605547	6.54441e-21	6.04578e-20
virus.vs.control	ENSCSAG00000009808_GART	8394.52	0.397642	0.0423926	6.59864e-21	6.09174e-20
virus.vs.control	ENSCSAG00000005255	9083.72	-0.423318	0.0451515	6.8847e-21	6.35151e-20
virus.vs.control	ENSCSAG00000005903_MED13	14529.5	0.399554	0.0426275	7.03888e-21	6.48934e-20
virus.vs.control	ENSCSAG00000010523_FBXO32	1991.04	-0.633569	0.0675979	7.07669e-21	6.51977e-20
virus.vs.control	ENSCSAG00000017308_DAP	4911.11	-0.400194	0.0427034	7.15229e-21	6.58495e-20
virus.vs.control	ENSCSAG00000006609_RBBP6	3721.67	0.380972	0.0406698	7.43114e-21	6.83705e-20
virus.vs.control	ENSCSAG00000011254_EHD3	849.001	-0.814849	0.0870808	8.17364e-21	7.5151e-20
virus.vs.control	ENSCSAG00000005551_GPT2	1667.45	0.540831	0.0577986	8.19068e-21	7.52567e-20
virus.vs.control	ENSCSAG00000007354_ATP11C	2624.84	-0.456885	0.0488539	8.59432e-21	7.8912e-20
virus.vs.control	ENSCSAG00000019096_H1-2	25269.6	0.41461	0.0443365	8.64603e-21	7.93332e-20
virus.vs.control	ENSCSAG00000008097_PLEKHA5	3692.07	-0.476254	0.0509449	8.8958e-21	8.15699e-20
virus.vs.control	ENSCSAG00000007594_KIF27	1189.21	-0.725485	0.0776099	8.94608e-21	8.19755e-20
virus.vs.control	ENSCSAG00000016842_IWS1	2584.7	0.419178	0.0448454	9.00179e-21	8.24304e-20
virus.vs.control	ENSCSAG00000015576_BRD3	3236.86	0.361955	0.0387324	9.18833e-21	8.40819e-20
virus.vs.control	ENSCSAG00000010203_WWC1	6446.94	0.327529	0.0350494	9.20634e-21	8.41899e-20
virus.vs.control	ENSCSAG00000001826_PGAM5	3214.16	0.514858	0.0551059	9.35957e-21	8.55337e-20
virus.vs.control	ENSCSAG00000017595_LMO7	1504.06	-0.586126	0.0627656	9.78639e-21	8.9374e-20
virus.vs.control	ENSCSAG00000015295_WWC3	3656.94	0.429648	0.0460149	9.8957e-21	9.03115e-20
virus.vs.control	ENSCSAG00000003392_OSGIN1	386.101	0.92168	0.0987221	9.994e-21	9.11475e-20
virus.vs.control	ENSCSAG00000014045_DCAF1	4027.79	0.411007	0.0440276	1.00797e-20	9.18673e-20
virus.vs.control	ENSCSAG00000003215_STAT3	6391.32	-0.334642	0.035848	1.00971e-20	9.19645e-20
virus.vs.control	ENSCSAG00000001780_LIX1L	1821.15	-0.588894	0.0630953	1.02516e-20	9.33088e-20
virus.vs.control	ENSCSAG00000003302_TRIM2	560.801	-1.07956	0.115675	1.03244e-20	9.39087e-20
virus.vs.control	ENSCSAG00000003580_DYNLRB2	491.881	-1.04538	0.112018	1.03648e-20	9.42131e-20
virus.vs.control	ENSCSAG00000003579_LTA4H	3497.25	-0.505907	0.0542179	1.04874e-20	9.52633e-20
virus.vs.control	ENSCSAG00000006760_EMD	4248.08	0.448902	0.0481315	1.09347e-20	9.92605e-20
virus.vs.control	ENSCSAG00000013632	2678.46	-0.456557	0.0489567	1.10226e-20	9.99912e-20
virus.vs.control	ENSCSAG00000011839_TBP	1351.1	0.511025	0.054815	1.13397e-20	1.02799e-19
virus.vs.control	ENSCSAG00000005776_SNU13	4048.65	0.39945	0.0428622	1.16987e-20	1.05983e-19
virus.vs.control	ENSCSAG00000006075_TBC1D10B	6119.1	0.356446	0.0382784	1.25537e-20	1.13652e-19
virus.vs.control	ENSCSAG00000008469_COPS3	1365.23	0.66299	0.0712302	1.30626e-20	1.18182e-19
virus.vs.control	ENSCSAG00000004432_EBF3	202.165	1.23974	0.133208	1.31692e-20	1.19066e-19
virus.vs.control	ENSCSAG00000012236_FAM174C	1454.96	0.627147	0.0673888	1.32245e-20	1.19487e-19
virus.vs.control	ENSCSAG00000003164_CRISPLD2	514.052	-1.11083	0.119372	1.3323e-20	1.20297e-19
virus.vs.control	ENSCSAG00000006529_PAXIP1	1651.88	0.465413	0.0500211	1.34831e-20	1.21661e-19
virus.vs.control	ENSCSAG00000001969_BRI3BP	623.556	0.757176	0.0814232	1.41429e-20	1.2753e-19
virus.vs.control	ENSCSAG00000009384_ANXA11	11503.3	0.496963	0.0534538	1.44402e-20	1.30124e-19
virus.vs.control	ENSCSAG00000014864_TP53RK	1206.43	0.552401	0.0594817	1.58837e-20	1.43038e-19
virus.vs.control	ENSCSAG00000018639_TMEM185B	937.643	0.695593	0.0749608	1.70401e-20	1.5335e-19
virus.vs.control	ENSCSAG00000001261_CDKN2C	1023.91	-0.717806	0.0774038	1.80088e-20	1.6196e-19
virus.vs.control	ENSCSAG00000013350_SRBD1	3410.28	-0.419573	0.0452563	1.84361e-20	1.65693e-19
virus.vs.control	ENSCSAG00000001224_MAST2	4725.24	0.337089	0.0363706	1.89348e-20	1.70063e-19
virus.vs.control	ENSCSAG00000002858_DIXDC1	574.554	-0.973443	0.105047	1.91859e-20	1.72204e-19
virus.vs.control	ENSCSAG00000001041_SPOCD1	990.732	-0.69396	0.0748896	1.92469e-20	1.72638e-19
virus.vs.control	ENSCSAG00000001365_SERBP1	10291.5	0.46871	0.0505922	1.96037e-20	1.75721e-19
virus.vs.control	ENSCSAG00000002720_ERBB2	14276.2	-0.262326	0.0283251	2.02061e-20	1.81002e-19
virus.vs.control	ENSCSAG00000012355_NR3C1	1822.45	0.494647	0.0534161	2.03936e-20	1.82561e-19
virus.vs.control	ENSCSAG00000008697_RMND5B	1744.36	0.480889	0.0519408	2.07477e-20	1.85609e-19
virus.vs.control	ENSCSAG00000009652_ATRAID	1521.98	-0.589209	0.0636572	2.12293e-20	1.89792e-19
virus.vs.control	ENSCSAG00000000866_RCC2	4149.33	0.34726	0.0375405	2.23904e-20	2.0004e-19
virus.vs.control	ENSCSAG00000004222_AMZ2	1477.45	-0.70634	0.076374	2.27795e-20	2.03383e-19
virus.vs.control	ENSCSAG00000006586_SUZ12	6389.92	0.396394	0.0428729	2.33454e-20	2.08299e-19
virus.vs.control	ENSCSAG00000009617_BAK1	884.584	0.714275	0.0772688	2.37401e-20	2.11682e-19
virus.vs.control	ENSCSAG00000003129_GHDC	879.816	-0.874734	0.0946572	2.44038e-20	2.17456e-19
virus.vs.control	ENSCSAG00000017526_DZIP1	2715.67	-0.410938	0.0444832	2.5104e-20	2.23549e-19
virus.vs.control	ENSCSAG00000010650_TMEM8B	821.491	-0.796881	0.0862679	2.52827e-20	2.24993e-19
virus.vs.control	ENSCSAG00000012791_CASD1	1714.91	-0.521133	0.0564183	2.53657e-20	2.25584e-19
virus.vs.control	ENSCSAG00000003796_CEP290	1402.31	-0.812977	0.0880403	2.60368e-20	2.314e-19
virus.vs.control	ENSCSAG00000007792_SPECC1	1758.66	0.514532	0.055734	2.6581e-20	2.36083e-19
virus.vs.control	ENSCSAG00000004896_TRIM47	2219.63	0.611938	0.0663294	2.81617e-20	2.49958e-19
virus.vs.control	ENSCSAG00000014415_REL	444.25	0.826294	0.089572	2.8379e-20	2.51722e-19
virus.vs.control	ENSCSAG00000018760_CENPB	4287.44	0.400283	0.0434399	3.12342e-20	2.76868e-19
virus.vs.control	ENSCSAG00000003246_APOE	34864.5	-0.437542	0.047528	3.38555e-20	2.99907e-19
virus.vs.control	ENSCSAG00000003975_SGMS2	814.012	0.667266	0.0725119	3.50822e-20	3.10571e-19
virus.vs.control	ENSCSAG00000018343	199.637	-1.92622	0.209324	3.51111e-20	3.10625e-19
virus.vs.control	ENSCSAG00000005179_GRAMD4	1077.52	0.549246	0.0596888	3.51917e-20	3.11135e-19
virus.vs.control	ENSCSAG00000013191_MAP2K1	1799	0.579284	0.0629662	3.58229e-20	3.16509e-19
virus.vs.control	ENSCSAG00000001957_SLC15A4	1563.63	0.577704	0.062796	3.58972e-20	3.1696e-19
virus.vs.control	ENSCSAG00000009138_BCL6	463.684	0.942914	0.102519	3.66428e-20	3.23333e-19
virus.vs.control	ENSCSAG00000001900_CNOT3	3917.73	0.343978	0.0374193	3.83713e-20	3.38365e-19
virus.vs.control	ENSCSAG00000013497_CAMKK1	883.093	0.645805	0.0702605	3.87084e-20	3.41117e-19
virus.vs.control	ENSCSAG00000009473_TBC1D10A	678.004	0.934091	0.101637	3.91322e-20	3.44627e-19
virus.vs.control	ENSCSAG00000015101_MAN2A1	1889.48	-0.537231	0.0584642	3.96294e-20	3.4878e-19
virus.vs.control	ENSCSAG00000002615_F11R	769.156	-0.855013	0.0930515	3.97988e-20	3.50043e-19
virus.vs.control	ENSCSAG00000012582_MED15	2214.52	0.415813	0.04528	4.18691e-20	3.68015e-19
virus.vs.control	ENSCSAG00000003013_SLC35F2	754.846	0.752768	0.0819952	4.28524e-20	3.76414e-19
virus.vs.control	ENSCSAG00000011769_NDUFAF5	323.674	0.936954	0.102087	4.39149e-20	3.85497e-19
virus.vs.control	ENSCSAG00000015653_EGLN3	695.226	-0.914119	0.099606	4.41834e-20	3.87603e-19
virus.vs.control	ENSCSAG00000001141_PPT1	1710.27	-0.683991	0.0745758	4.65382e-20	4.07998e-19
virus.vs.control	ENSCSAG00000006039_ZNF48	1660.24	0.619362	0.0675393	4.71317e-20	4.12935e-19
virus.vs.control	ENSCSAG00000009374	3043.5	0.393931	0.0429949	5.08144e-20	4.44913e-19
virus.vs.control	ENSCSAG00000008047_CD320	1403.18	0.607789	0.0664	5.51421e-20	4.82493e-19
virus.vs.control	ENSCSAG00000005067_RHBDF2	1378.55	0.537941	0.058773	5.54462e-20	4.84842e-19
virus.vs.control	ENSCSAG00000014305_LSMEM2	475.586	0.75887	0.0829482	5.76109e-20	5.03446e-19
virus.vs.control	ENSCSAG00000003370_HSDL1	575.504	-0.940395	0.102803	5.82452e-20	5.08662e-19
virus.vs.control	ENSCSAG00000008662_PITPNM1	10841.4	-0.250842	0.0274304	5.98084e-20	5.21978e-19
virus.vs.control	ENSCSAG00000008142_PARN	2664.67	-0.43854	0.0479652	6.08109e-20	5.30387e-19
virus.vs.control	ENSCSAG00000012462_GULP1	1271.51	-0.701723	0.0767701	6.21191e-20	5.41449e-19
virus.vs.control	ENSCSAG00000009142_RWDD2B	1184.86	-0.700658	0.0766675	6.30804e-20	5.49475e-19
virus.vs.control	ENSCSAG00000003464_CMIP	3767.43	0.401917	0.0439837	6.36878e-20	5.54411e-19
virus.vs.control	ENSCSAG00000011387_CCDC88C	3078.51	0.523312	0.0572739	6.4207e-20	5.58572e-19
virus.vs.control	ENSCSAG00000006636_GANAB	20478.5	-0.277991	0.0304388	6.67465e-20	5.80293e-19
virus.vs.control	ENSCSAG00000009942_BRSK2	437.966	0.873338	0.0956346	6.72291e-20	5.84115e-19
virus.vs.control	ENSCSAG00000008250_KLHL29	576.499	0.871037	0.0954018	6.83787e-20	5.93723e-19
virus.vs.control	ENSCSAG00000001126_AKIRIN1	3314.37	0.342911	0.0375724	7.06394e-20	6.1296e-19
virus.vs.control	ENSCSAG00000012747_BET1	1047.37	-0.714669	0.0783415	7.34244e-20	6.3672e-19
virus.vs.control	ENSCSAG00000014817_CRYBG1	5568.14	0.320258	0.035108	7.3691e-20	6.38624e-19
virus.vs.control	ENSCSAG00000001494_PTBP2	945.232	0.757931	0.083201	8.26574e-20	7.15872e-19
virus.vs.control	ENSCSAG00000002381_SIAE	746.958	-0.7768	0.0852859	8.37715e-20	7.25059e-19
virus.vs.control	ENSCSAG00000009552_WDR46	2565.76	0.557402	0.0612155	8.5807e-20	7.42203e-19
virus.vs.control	ENSCSAG00000003016	631.537	0.842194	0.0924968	8.61712e-20	7.44879e-19
virus.vs.control	ENSCSAG00000003451_NR1H4	196.12	-2.12617	0.233527	8.66066e-20	7.48166e-19
virus.vs.control	ENSCSAG00000010414_KDM4B	3624.74	0.361747	0.0397329	8.66914e-20	7.48423e-19
virus.vs.control	ENSCSAG00000010782_POLR1E	945.704	0.60336	0.0662977	8.96927e-20	7.73726e-19
virus.vs.control	ENSCSAG00000006051_NCKAP5L	3146.82	0.484783	0.0532686	8.97363e-20	7.73726e-19
virus.vs.control	ENSCSAG00000006523_RAD23A	4587.24	0.417346	0.0458847	9.41124e-20	8.10943e-19
virus.vs.control	ENSCSAG00000003171_CPE	899.813	-0.797627	0.0877166	9.61359e-20	8.27854e-19
virus.vs.control	ENSCSAG00000012686_DNAJC10	6173.99	-0.478105	0.052584	9.70333e-20	8.35052e-19
virus.vs.control	ENSCSAG00000014875_BEND3	505.685	0.824005	0.0906515	9.92122e-20	8.53263e-19
virus.vs.control	ENSCSAG00000004761_RHPN2	5373.24	0.356763	0.0392534	1.00195e-19	8.61172e-19
virus.vs.control	ENSCSAG00000007530_SIRT5	1228.24	-0.642593	0.0707164	1.01896e-19	8.75237e-19
virus.vs.control	ENSCSAG00000004232_CPSF6	2911.4	0.379618	0.0418106	1.09087e-19	9.36408e-19
virus.vs.control	ENSCSAG00000000800_MTHFR	1228.86	-0.623206	0.0686528	1.10944e-19	9.51746e-19
virus.vs.control	ENSCSAG00000018082_MRO	670.033	-0.970812	0.107002	1.1598e-19	9.94326e-19
virus.vs.control	ENSCSAG00000005379_PRR5	1548.81	0.54955	0.0606003	1.20744e-19	1.03451e-18
virus.vs.control	ENSCSAG00000003839_RASSF9	496.238	-0.957967	0.105678	1.24664e-19	1.06743e-18
virus.vs.control	ENSCSAG00000026257_SNORA2C	318.924	1.78312	0.19677	1.28132e-19	1.09643e-18
virus.vs.control	ENSCSAG00000016816_BIN1	2272.57	0.446159	0.0492531	1.32265e-19	1.13109e-18
virus.vs.control	ENSCSAG00000008369_MAML1	3427.91	0.372743	0.0411497	1.32607e-19	1.1333e-18
virus.vs.control	ENSCSAG00000016055_BNIP3L	5288.45	-0.42334	0.0467415	1.34018e-19	1.14463e-18
virus.vs.control	ENSCSAG00000010196_PHF20	6180.87	0.35118	0.0387884	1.38157e-19	1.17924e-18
virus.vs.control	ENSCSAG00000019601	3387.87	-0.572278	0.0632127	1.38815e-19	1.18411e-18
virus.vs.control	ENSCSAG00000006943	2872.62	0.369768	0.0408518	1.41076e-19	1.20264e-18
virus.vs.control	ENSCSAG00000018004_PARP4	4092.83	-0.421403	0.0465601	1.4201e-19	1.20985e-18
virus.vs.control	ENSCSAG00000006554_ACTR3B	381.112	0.84697	0.0935898	1.43221e-19	1.21939e-18
virus.vs.control	ENSCSAG00000014234_CLK3	2572.05	0.39391	0.0435419	1.4736e-19	1.25386e-18
virus.vs.control	ENSCSAG00000009832_CREBBP	13643.1	0.599722	0.0662942	1.47794e-19	1.25676e-18
virus.vs.control	ENSCSAG00000015681_NAT8L	468.458	0.810358	0.0895935	1.49897e-19	1.27384e-18
virus.vs.control	ENSCSAG00000003956_PPP1R12A	3811.39	0.37736	0.0417249	1.51039e-19	1.28274e-18
virus.vs.control	ENSCSAG00000000746_ZBTB48	799.318	0.614975	0.0680202	1.55161e-19	1.31693e-18
virus.vs.control	ENSCSAG00000013711_FAM131A	475.374	0.849842	0.0940306	1.59666e-19	1.35432e-18
virus.vs.control	ENSCSAG00000005469_CACNA1G	401.126	-1.31339	0.145353	1.62623e-19	1.37854e-18
virus.vs.control	ENSCSAG00000017434	420.301	0.809856	0.0896384	1.64448e-19	1.39314e-18
virus.vs.control	ENSCSAG00000001014_TRNAU1AP	1078.65	0.586838	0.0649834	1.70768e-19	1.44578e-18
virus.vs.control	ENSCSAG00000008664_C16orf72	5765.87	0.307421	0.0340431	1.71138e-19	1.44801e-18
virus.vs.control	ENSCSAG00000012303_TPM1	9520.62	0.313431	0.0347586	1.92677e-19	1.62924e-18
virus.vs.control	ENSCSAG00000005759_EPS15L1	1861.28	0.441103	0.0489185	1.93147e-19	1.63141e-18
virus.vs.control	ENSCSAG00000015508_FGFRL1	3113.42	0.382241	0.0423907	1.93174e-19	1.63141e-18
virus.vs.control	ENSCSAG00000011383_GNB5	1604.2	-0.568327	0.0630287	1.93383e-19	1.63216e-18
virus.vs.control	ENSCSAG00000014600_NTMT1	877.499	0.738215	0.0818807	1.9553e-19	1.64925e-18
virus.vs.control	ENSCSAG00000015244_LAMB3	36.5862	3.03776	0.336977	1.97323e-19	1.66334e-18
virus.vs.control	ENSCSAG00000000618_TSKU	4182.01	-0.531434	0.0589643	2.00844e-19	1.69197e-18
virus.vs.control	ENSCSAG00000018587_GJA3	164.993	1.3175	0.146223	2.05748e-19	1.73222e-18
virus.vs.control	ENSCSAG00000016761_IL1A	67.7431	2.39383	0.265834	2.15695e-19	1.81483e-18
virus.vs.control	ENSCSAG00000016158_GPBP1	2700.99	0.367296	0.0407897	2.16404e-19	1.81967e-18
virus.vs.control	ENSCSAG00000000941_NIPAL3	1155.14	-0.662163	0.0735375	2.16798e-19	1.82185e-18
virus.vs.control	ENSCSAG00000009485_RPL32	11617.3	0.408578	0.0453887	2.22146e-19	1.86564e-18
virus.vs.control	ENSCSAG00000017923_MOCOS	717.843	0.708139	0.0787133	2.33173e-19	1.95704e-18
virus.vs.control	ENSCSAG00000007138_ADAM17	6577.41	-0.381796	0.0424504	2.38561e-19	2.00103e-18
virus.vs.control	ENSCSAG00000000495_PURA	801.899	0.682193	0.0758638	2.4204e-19	2.02895e-18
virus.vs.control	ENSCSAG00000011814_CSNK1A1	6763.94	0.396097	0.0440501	2.42849e-19	2.03448e-18
virus.vs.control	ENSCSAG00000015262_ARSB	1845.03	-0.496865	0.0552656	2.4613e-19	2.0602e-18
virus.vs.control	ENSCSAG00000010110_ANKRD28	4879.03	0.312212	0.034727	2.46223e-19	2.0602e-18
virus.vs.control	ENSCSAG00000007260_PIGS	6104.33	-0.372233	0.0414073	2.48241e-19	2.07581e-18
virus.vs.control	ENSCSAG00000025987_SNORA21	134.096	2.03701	0.226661	2.54014e-19	2.12277e-18
virus.vs.control	ENSCSAG00000002725_OLFML2B	2037.97	-0.50718	0.0564388	2.55524e-19	2.13408e-18
virus.vs.control	ENSCSAG00000001474_MTF2	1896.49	0.485681	0.0540469	2.55746e-19	2.13463e-18
virus.vs.control	ENSCSAG00000003315_AMOTL1	2371.54	0.43882	0.0488545	2.6543e-19	2.21409e-18
virus.vs.control	ENSCSAG00000019238	2610.11	0.724393	0.0806703	2.71557e-19	2.26381e-18
virus.vs.control	ENSCSAG00000011028_TBC1D2	3656.22	0.448687	0.0499835	2.79015e-19	2.32421e-18
virus.vs.control	ENSCSAG00000010040_IFT172	1125.04	-0.80385	0.0895491	2.79144e-19	2.32421e-18
virus.vs.control	ENSCSAG00000009714_ADSS1	2471.36	-0.486849	0.0542878	3.02123e-19	2.51399e-18
virus.vs.control	ENSCSAG00000012662_MED16	2480.91	0.473009	0.0527497	3.04584e-19	2.53291e-18
virus.vs.control	ENSCSAG00000014069_MYBL2	8058.72	0.388131	0.043291	3.08541e-19	2.56425e-18
virus.vs.control	ENSCSAG00000019092_H1-4	20332.3	0.450197	0.0502624	3.33814e-19	2.77152e-18
virus.vs.control	ENSCSAG00000009057_ELAC2	2025.41	0.461721	0.0515491	3.33889e-19	2.77152e-18
virus.vs.control	ENSCSAG00000014357_COL12A1	633.385	1.0287	0.114852	3.34282e-19	2.77309e-18
virus.vs.control	ENSCSAG00000013068_PAIP2	5970.65	-0.496634	0.0554594	3.4003e-19	2.81905e-18
virus.vs.control	ENSCSAG00000010269_MAT2B	1965.24	-0.583795	0.065225	3.53919e-19	2.93241e-18
virus.vs.control	ENSCSAG00000017378_CEP162	967.658	-0.772546	0.086326	3.58184e-19	2.96594e-18
virus.vs.control	ENSCSAG00000014120_DIP2C	2412.34	0.521929	0.0583227	3.58788e-19	2.96913e-18
virus.vs.control	ENSCSAG00000023126_SNORA49	385.76	1.5912	0.177888	3.72106e-19	3.07746e-18
virus.vs.control	ENSCSAG00000008522_EMP1	227.619	1.68999	0.189036	3.88943e-19	3.21475e-18
virus.vs.control	ENSCSAG00000005122_MAU2	1104.31	0.556463	0.0622951	4.15726e-19	3.43404e-18
virus.vs.control	ENSCSAG00000012679_ELMSAN1	3211.3	0.409524	0.0458503	4.19271e-19	3.46122e-18
virus.vs.control	ENSCSAG00000003174_MSMO1	2455.11	-0.553662	0.0619931	4.22062e-19	3.48214e-18
virus.vs.control	ENSCSAG00000013531_NEK6	1092.72	0.610342	0.0683477	4.26175e-19	3.51394e-18
virus.vs.control	ENSCSAG00000012619_MCRIP2	979.871	0.751051	0.0841952	4.64812e-19	3.83019e-18
virus.vs.control	ENSCSAG00000002479_B4GALNT2	6566.15	-0.438337	0.049198	5.1194e-19	4.21597e-18
virus.vs.control	ENSCSAG00000007900_C2CD5	1488.66	-0.586431	0.0658301	5.1845e-19	4.267e-18
virus.vs.control	ENSCSAG00000014567_UBA7	1787.41	-0.553716	0.062163	5.22024e-19	4.29382e-18
virus.vs.control	ENSCSAG00000006820_ATP6V1A	8613.12	-0.421257	0.0472946	5.23958e-19	4.30614e-18
virus.vs.control	ENSCSAG00000014746_CETN3	1672.04	-0.613272	0.0688526	5.24156e-19	4.30614e-18
virus.vs.control	ENSCSAG00000019652_MYADM	2442.84	0.461709	0.0518522	5.37102e-19	4.40982e-18
virus.vs.control	ENSCSAG00000009432_MTFP1	1113.41	0.666191	0.0748403	5.51014e-19	4.52131e-18
virus.vs.control	ENSCSAG00000005256_CFAP43	395.529	-1.2495	0.140425	5.68572e-19	4.66256e-18
virus.vs.control	ENSCSAG00000007386	1325.7	-0.622018	0.0699515	5.99437e-19	4.91271e-18
virus.vs.control	ENSCSAG00000011753_PTPN3	4007.3	0.317389	0.0357059	6.16698e-19	5.05112e-18
virus.vs.control	ENSCSAG00000002631_KLHDC9	547.431	-0.924514	0.104016	6.21191e-19	5.08485e-18
virus.vs.control	ENSCSAG00000013332_ZBTB10	2572.93	0.487442	0.0548522	6.30924e-19	5.16142e-18
virus.vs.control	ENSCSAG00000005201_RNF41	1992.65	0.420728	0.0473589	6.46086e-19	5.28227e-18
virus.vs.control	ENSCSAG00000012793_RUNX1T1	515.852	0.81434	0.0916714	6.49324e-19	5.30555e-18
virus.vs.control	ENSCSAG00000006735_ABCB8	4826.75	-0.334434	0.0376579	6.6351e-19	5.4182e-18
virus.vs.control	ENSCSAG00000003902_UVRAG	1670.02	0.507696	0.0572293	7.23233e-19	5.90235e-18
virus.vs.control	ENSCSAG00000012245_CIRBP	7156.13	-0.327797	0.0369507	7.23729e-19	5.90285e-18
virus.vs.control	ENSCSAG00000005338_METTL7B	893.898	-0.747036	0.0842445	7.48182e-19	6.09863e-18
virus.vs.control	ENSCSAG00000007379_ANK3	651.694	-0.950149	0.107238	7.98517e-19	6.50502e-18
virus.vs.control	ENSCSAG00000017319_MARCHF6	5397.59	0.325688	0.0367727	8.23502e-19	6.70453e-18
virus.vs.control	ENSCSAG00000001963_TMEM132B	56.4605	2.11427	0.238798	8.45697e-19	6.8811e-18
virus.vs.control	ENSCSAG00000003990_ERN1	976.173	0.656585	0.0742383	9.21199e-19	7.49095e-18
virus.vs.control	ENSCSAG00000001217_AKR1A1	1872.31	-0.565154	0.0639087	9.30592e-19	7.5628e-18
virus.vs.control	ENSCSAG00000019729_TLNRD1	590.049	0.775146	0.0878414	1.10062e-18	8.93926e-18
virus.vs.control	ENSCSAG00000009884_CRYZL1	1252.92	-0.657642	0.0745305	1.10641e-18	8.98092e-18
virus.vs.control	ENSCSAG00000003967	2324.75	-0.53761	0.0609312	1.11215e-18	9.02213e-18
virus.vs.control	ENSCSAG00000004086_SMPD3	1588.83	-0.536453	0.0608135	1.13162e-18	9.17455e-18
virus.vs.control	ENSCSAG00000003631_MON1B	2390.51	-0.419266	0.0475422	1.15684e-18	9.37346e-18
virus.vs.control	ENSCSAG00000015157_ZFYVE16	3203.99	-0.393802	0.0446994	1.25143e-18	1.01338e-17
virus.vs.control	ENSCSAG00000000901_EIF4G3	6191.72	0.293202	0.0333132	1.35156e-18	1.09381e-17
virus.vs.control	ENSCSAG00000019310	19553.6	0.543484	0.061764	1.3758e-18	1.11276e-17
virus.vs.control	ENSCSAG00000009985_FLNC	36621.1	0.636602	0.0723489	1.37968e-18	1.11524e-17
virus.vs.control	ENSCSAG00000016733_PCM1	11043	-0.248875	0.028319	1.51847e-18	1.2267e-17
virus.vs.control	ENSCSAG00000004374_ABCA5	340.366	-1.22681	0.139628	1.54528e-18	1.24761e-17
virus.vs.control	ENSCSAG00000018266	1242.67	-0.608795	0.0693091	1.58097e-18	1.27567e-17
virus.vs.control	ENSCSAG00000001502_AGL	2770.27	-0.412393	0.0469704	1.63704e-18	1.32013e-17
virus.vs.control	ENSCSAG00000004977_NAB2	305.084	1.00784	0.114812	1.6621e-18	1.33954e-17
virus.vs.control	ENSCSAG00000014697_UGP2	1996.87	-0.632069	0.0720207	1.6906e-18	1.3617e-17
virus.vs.control	ENSCSAG00000018841_SSTR5	241.264	-1.62072	0.184767	1.75996e-18	1.41673e-17
virus.vs.control	ENSCSAG00000017122_ZNF710	2886.95	-0.453264	0.0516864	1.79465e-18	1.4438e-17
virus.vs.control	ENSCSAG00000004790_EMX2	2751.14	-0.477934	0.0545003	1.79633e-18	1.4443e-17
virus.vs.control	ENSCSAG00000015476_HEXB	1550.71	-0.602711	0.0687474	1.83441e-18	1.47404e-17
virus.vs.control	ENSCSAG00000009430	530.081	-1.03068	0.11757	1.84222e-18	1.47944e-17
virus.vs.control	ENSCSAG00000001485_F3	292.232	1.0468	0.119474	1.92288e-18	1.54331e-17
virus.vs.control	ENSCSAG00000015714_TAF4	1083.82	0.636497	0.0726595	1.95239e-18	1.56606e-17
virus.vs.control	ENSCSAG00000008019	5428.04	0.460383	0.0525704	1.99728e-18	1.60113e-17
virus.vs.control	ENSCSAG00000005657_RRP7A	2851.56	0.414876	0.0473789	2.01309e-18	1.61285e-17
virus.vs.control	ENSCSAG00000009568_TAPBP	5631.74	-0.3494	0.0399306	2.12967e-18	1.70524e-17
virus.vs.control	ENSCSAG00000006655	2681.27	0.393567	0.0450142	2.2666e-18	1.81382e-17
virus.vs.control	ENSCSAG00000017673_FSCN1	3119.18	0.434774	0.0497344	2.29196e-18	1.83303e-17
virus.vs.control	ENSCSAG00000002418_SYNGR2	1734.17	0.539762	0.0617448	2.29372e-18	1.83335e-17
virus.vs.control	ENSCSAG00000010558_DNAJC13	4808.67	-0.342354	0.0391666	2.31106e-18	1.84613e-17
virus.vs.control	ENSCSAG00000014651_DLGAP5	3354.74	-0.384934	0.0440449	2.34001e-18	1.86816e-17
virus.vs.control	ENSCSAG00000013847_NCOA2	6942.09	-0.330252	0.037797	2.38294e-18	1.90131e-17
virus.vs.control	ENSCSAG00000001018_YTHDF2	5345.32	0.324834	0.0371779	2.38784e-18	1.9041e-17
virus.vs.control	ENSCSAG00000003023_CTU2	412.75	0.878854	0.100639	2.48508e-18	1.98048e-17
virus.vs.control	ENSCSAG00000009946_SAMHD1	3677.59	-0.332427	0.0380693	2.49903e-18	1.99043e-17
virus.vs.control	ENSCSAG00000002352_RBM19	2684.96	0.398119	0.0456047	2.55186e-18	2.03132e-17
virus.vs.control	ENSCSAG00000007995_OSBPL11	1785.73	0.481902	0.0552063	2.56703e-18	2.0422e-17
virus.vs.control	ENSCSAG00000011817_GPS2	2633.85	0.455899	0.0522294	2.5741e-18	2.04662e-17
virus.vs.control	ENSCSAG00000005225_ARMC6	1130.61	0.641895	0.0735421	2.58609e-18	2.05495e-17
virus.vs.control	ENSCSAG00000013344_PTPRA	4439.2	-0.352946	0.04045	2.64993e-18	2.10445e-17
virus.vs.control	ENSCSAG00000005807_ACO2	14415.8	-0.312664	0.0358535	2.76731e-18	2.19638e-17
virus.vs.control	ENSCSAG00000006118_DNAJC22	275.235	-1.4463	0.165858	2.779e-18	2.20437e-17
virus.vs.control	ENSCSAG00000005510_NME1	4192.55	0.576785	0.0661494	2.79607e-18	2.21661e-17
virus.vs.control	ENSCSAG00000002670_ATP2A2	12888.2	0.275313	0.0315772	2.81297e-18	2.22871e-17
virus.vs.control	ENSCSAG00000009400	1588.96	0.528257	0.0606044	2.86995e-18	2.27253e-17
virus.vs.control	ENSCSAG00000017234_NUP43	979.753	0.564656	0.0647995	2.93636e-18	2.32377e-17
virus.vs.control	ENSCSAG00000014257_TOMM34	2118.76	0.525172	0.0602774	2.97053e-18	2.34944e-17
virus.vs.control	ENSCSAG00000016251_POLR1A	7873.5	0.342971	0.0393877	3.10446e-18	2.45393e-17
virus.vs.control	ENSCSAG00000004659_AGAP2	447.923	-1.04182	0.119678	3.16982e-18	2.50414e-17
virus.vs.control	ENSCSAG00000002474_PRMT1	2694.47	0.481419	0.0553113	3.20937e-18	2.53391e-17
virus.vs.control	ENSCSAG00000007471	43236.9	-0.400545	0.0460347	3.29173e-18	2.59742e-17
virus.vs.control	ENSCSAG00000013731	12211.7	0.393461	0.0452215	3.29736e-18	2.60035e-17
virus.vs.control	ENSCSAG00000007643_CCAR1	5589.57	0.307407	0.0353326	3.30713e-18	2.60655e-17
virus.vs.control	ENSCSAG00000008911_TCIRG1	2362.93	-0.448433	0.0515716	3.45798e-18	2.72386e-17
virus.vs.control	ENSCSAG00000015741_MXD4	1116.56	-0.612815	0.0704786	3.46683e-18	2.72925e-17
virus.vs.control	ENSCSAG00000018024_SMAD7	2377.63	0.394512	0.0453907	3.57734e-18	2.81462e-17
virus.vs.control	ENSCSAG00000017340_AKIRIN2	2008.53	0.598052	0.0688287	3.65697e-18	2.8756e-17
virus.vs.control	ENSCSAG00000012695_IK	4829.86	-0.386009	0.0444294	3.68362e-18	2.89488e-17
virus.vs.control	ENSCSAG00000001898	3379.26	-0.449367	0.0517918	4.08486e-18	3.20835e-17
virus.vs.control	ENSCSAG00000014886_BBS9	1008.04	-0.706736	0.0814753	4.1636e-18	3.26831e-17
virus.vs.control	ENSCSAG00000018339_LAMP2	2207.01	-0.509821	0.0587765	4.17553e-18	3.27578e-17
virus.vs.control	ENSCSAG00000027264_Y_RNA	3477.04	2.39519	0.276142	4.18169e-18	3.27872e-17
virus.vs.control	ENSCSAG00000016742_PRPF6	4379.16	0.370189	0.0426879	4.24624e-18	3.32741e-17
virus.vs.control	ENSCSAG00000010138_ZNF512	1901.55	-0.542544	0.0625758	4.31359e-18	3.37823e-17
virus.vs.control	ENSCSAG00000007936_RRP1	765.598	0.68503	0.0790641	4.54554e-18	3.55783e-17
virus.vs.control	ENSCSAG00000007673_TMEM11	729.862	0.67252	0.0776524	4.69078e-18	3.6694e-17
virus.vs.control	ENSCSAG00000012340_POP1	1738.61	0.46408	0.0535993	4.78759e-18	3.74297e-17
virus.vs.control	ENSCSAG00000011982_NCOA6	4911.87	0.56278	0.0650003	4.79651e-18	3.74779e-17
virus.vs.control	ENSCSAG00000002165_RFNG	3147.41	0.430162	0.0496855	4.81396e-18	3.75926e-17
virus.vs.control	ENSCSAG00000012401_WDR75	1931.93	0.51997	0.0600676	4.86797e-18	3.79925e-17
virus.vs.control	ENSCSAG00000002193_TMEM120B	338.845	0.892326	0.103146	5.0993e-18	3.97751e-17
virus.vs.control	ENSCSAG00000013261	5469.73	0.431686	0.0499226	5.2819e-18	4.11758e-17
virus.vs.control	ENSCSAG00000001695_IGSF3	5522.58	-0.325406	0.0376425	5.39702e-18	4.20491e-17
virus.vs.control	ENSCSAG00000017846_MCM7	17344.8	0.3971	0.0459528	5.54877e-18	4.32066e-17
virus.vs.control	ENSCSAG00000006093_TFG	2929.88	-0.45484	0.0526455	5.6375e-18	4.38724e-17
virus.vs.control	ENSCSAG00000012372_LAPTM4B	10030	-0.454249	0.05258	5.66105e-18	4.40304e-17
virus.vs.control	ENSCSAG00000011604_KLC4	713.528	-1.10083	0.127429	5.68496e-18	4.41911e-17
virus.vs.control	ENSCSAG00000002261_NPLOC4	5832.7	0.323075	0.0374053	5.76313e-18	4.47731e-17
virus.vs.control	ENSCSAG00000008897_ERMP1	4833.81	-0.318537	0.0368988	5.99075e-18	4.65148e-17
virus.vs.control	ENSCSAG00000006091_OSBP	4668.19	-0.317386	0.0367679	6.0207e-18	4.67206e-17
virus.vs.control	ENSCSAG00000006461_FEN1	1717.16	0.578865	0.0670708	6.09973e-18	4.73069e-17
virus.vs.control	ENSCSAG00000010444_EIF6	5702.07	0.462564	0.0536066	6.19717e-18	4.80351e-17
virus.vs.control	ENSCSAG00000012360_QSOX1	2333.16	-0.47591	0.0551774	6.40423e-18	4.96118e-17
virus.vs.control	ENSCSAG00000003739_PDE5A	1010.34	-0.673296	0.07807	6.45073e-18	4.99435e-17
virus.vs.control	ENSCSAG00000017344_ICE1	4259.24	0.348766	0.0404785	6.92778e-18	5.36064e-17
virus.vs.control	ENSCSAG00000003928_PLA2G12A	448.935	-1.09291	0.126848	6.94088e-18	5.36772e-17
virus.vs.control	ENSCSAG00000014495_TMEM30A	6050.36	-0.414938	0.0481655	7.00363e-18	5.41317e-17
virus.vs.control	ENSCSAG00000016716_SH2D4A	824.333	0.647509	0.0751983	7.26235e-18	5.60994e-17
virus.vs.control	ENSCSAG00000001012_RCC1	1539.67	0.503722	0.0585385	7.63349e-18	5.89328e-17
virus.vs.control	ENSCSAG00000004128_RAP1GDS1	2227.57	0.50903	0.0591746	7.82203e-18	6.0354e-17
virus.vs.control	ENSCSAG00000010961_GABPB1	645.678	0.633006	0.0735938	7.87804e-18	6.07517e-17
virus.vs.control	ENSCSAG00000013267_NDUFA4	5186.65	-0.500488	0.058206	8.07153e-18	6.22085e-17
virus.vs.control	ENSCSAG00000005893_RNFT1	1485.98	-0.575621	0.0669513	8.13892e-18	6.26923e-17
virus.vs.control	ENSCSAG00000015480_SCN2A	528.913	-0.918471	0.106832	8.16068e-18	6.28242e-17
virus.vs.control	ENSCSAG00000008279	53079.4	0.356261	0.0414644	8.54919e-18	6.57742e-17
virus.vs.control	ENSCSAG00000010020_RFTN1	726.157	0.615761	0.0716676	8.55355e-18	6.57742e-17
virus.vs.control	ENSCSAG00000005253_PAX6	1441.31	-0.519689	0.060508	8.79085e-18	6.75607e-17
virus.vs.control	ENSCSAG00000008960_CCDC50	1869.55	0.490297	0.0570866	8.79905e-18	6.75854e-17
virus.vs.control	ENSCSAG00000011617_PTK7	8964.03	-0.284567	0.0331456	9.05422e-18	6.95061e-17
virus.vs.control	ENSCSAG00000010873_DAPK3	2165.82	0.447665	0.0521693	9.40495e-18	7.21577e-17
virus.vs.control	ENSCSAG00000015800_NRG1	349.163	0.855365	0.0996991	9.53115e-18	7.30847e-17
virus.vs.control	ENSCSAG00000007862_BCAT1	377.568	0.92716	0.108107	9.79832e-18	7.5091e-17
virus.vs.control	ENSCSAG00000016049_DPYSL2	11111.5	-0.266653	0.0310936	9.83872e-18	7.53581e-17
virus.vs.control	ENSCSAG00000008926_UBN1	2609.33	0.439369	0.0512361	9.87683e-18	7.56073e-17
virus.vs.control	ENSCSAG00000017541_SUN1	13123.9	-0.239367	0.0279212	1.00877e-17	7.71779e-17
virus.vs.control	ENSCSAG00000014143	23480.7	0.470329	0.0548643	1.01181e-17	7.73427e-17
virus.vs.control	ENSCSAG00000017480_POGLUT2	14137	-0.363758	0.0424328	1.01206e-17	7.73427e-17
virus.vs.control	ENSCSAG00000008424_SLC29A3	425.148	-1.02435	0.119544	1.04575e-17	7.98369e-17
virus.vs.control	ENSCSAG00000009989_NRBP1	6035.74	-0.339519	0.0396228	1.04587e-17	7.98369e-17
virus.vs.control	ENSCSAG00000018248_CTDP1	1941.44	0.481515	0.0562137	1.07319e-17	8.18763e-17
virus.vs.control	ENSCSAG00000016185_GGCX	3451.66	-0.373028	0.0435744	1.12163e-17	8.55237e-17
virus.vs.control	ENSCSAG00000005574_EIF4B	21966.1	0.328297	0.0383654	1.15732e-17	8.81953e-17
virus.vs.control	ENSCSAG00000018436_ADO	599.41	0.680646	0.0795745	1.1934e-17	9.08938e-17
virus.vs.control	ENSCSAG00000003332_GNPTAB	2941.93	-0.415432	0.0485879	1.22966e-17	9.36028e-17
virus.vs.control	ENSCSAG00000010085_IRF2BP2	6204.46	-0.297805	0.0348533	1.29069e-17	9.81938e-17
virus.vs.control	ENSCSAG00000017953_USPL1	640.643	0.706087	0.0826576	1.31558e-17	1.00031e-16
virus.vs.control	ENSCSAG00000014259_ZBTB2	482.66	0.858751	0.100659	1.44719e-17	1.09977e-16
virus.vs.control	ENSCSAG00000011191_TBL3	2818.16	0.377941	0.044303	1.45317e-17	1.10369e-16
virus.vs.control	ENSCSAG00000002964	7871.14	-0.395879	0.0464779	1.62909e-17	1.23661e-16
virus.vs.control	ENSCSAG00000007121_CD99L2	3578.2	-0.393468	0.0461995	1.64153e-17	1.24536e-16
virus.vs.control	ENSCSAG00000006742_UBL4A	3509.36	0.447935	0.0526173	1.69368e-17	1.2842e-16
virus.vs.control	ENSCSAG00000017544_GET4	2633.45	0.385304	0.0452813	1.75254e-17	1.3281e-16
virus.vs.control	ENSCSAG00000000789_ANGPTL7	368.516	-1.06498	0.125159	1.75462e-17	1.32893e-16
virus.vs.control	ENSCSAG00000007343_SYT10	236.085	-1.58623	0.186528	1.83222e-17	1.38693e-16
virus.vs.control	ENSCSAG00000008318	1366.37	-0.571622	0.0672279	1.85153e-17	1.40077e-16
virus.vs.control	ENSCSAG00000012991_TULP4	1874.65	0.556312	0.0654683	1.93829e-17	1.46559e-16
virus.vs.control	ENSCSAG00000014974_FERMT2	1815.51	0.458443	0.0539834	2.02602e-17	1.53107e-16
virus.vs.control	ENSCSAG00000015621_MRPS2	3478.49	0.481176	0.0566655	2.03975e-17	1.54059e-16
virus.vs.control	ENSCSAG00000015351_ADAM32	22.9363	4.02926	0.474765	2.1233e-17	1.6028e-16
virus.vs.control	ENSCSAG00000013520_LHX2	695.095	0.656336	0.0773446	2.14124e-17	1.61545e-16
virus.vs.control	ENSCSAG00000000766_H6PD	6581.52	-0.321825	0.0379259	2.14546e-17	1.61773e-16
virus.vs.control	ENSCSAG00000009357_CLTB	2766.56	0.561008	0.0661738	2.29491e-17	1.72946e-16
virus.vs.control	ENSCSAG00000012038_NABP1	94.9657	1.78571	0.21066	2.31561e-17	1.74409e-16
virus.vs.control	ENSCSAG00000004530_WEE1	729.487	0.631544	0.0745085	2.32794e-17	1.75241e-16
virus.vs.control	ENSCSAG00000009127_CNST	925.399	0.595855	0.0703234	2.39033e-17	1.79837e-16
virus.vs.control	ENSCSAG00000013834_PDLIM4	1766.69	0.565261	0.0667251	2.42262e-17	1.82166e-16
virus.vs.control	ENSCSAG00000006660_NCL	27702.3	0.334945	0.0395494	2.47456e-17	1.85969e-16
virus.vs.control	ENSCSAG00000002138	1682.63	-0.53436	0.063103	2.49511e-17	1.87409e-16
virus.vs.control	ENSCSAG00000015798_HUS1	507.176	0.736757	0.0870697	2.63515e-17	1.97818e-16
virus.vs.control	ENSCSAG00000015061_ANXA4	22633.9	-0.427173	0.0504993	2.69691e-17	2.02342e-16
virus.vs.control	ENSCSAG00000001658_CSDE1	12326	-0.349042	0.04127	2.73118e-17	2.04801e-16
virus.vs.control	ENSCSAG00000005621_TTLL1	571.12	-0.866909	0.102509	2.74655e-17	2.05839e-16
virus.vs.control	ENSCSAG00000011976_MBD3	5628.22	0.360715	0.0426815	2.88035e-17	2.15748e-16
virus.vs.control	ENSCSAG00000013034_DCP1A	2948.1	0.428981	0.0508183	3.13391e-17	2.34611e-16
virus.vs.control	ENSCSAG00000012742_CDH17	2750.1	-0.559539	0.0663075	3.21287e-17	2.4039e-16
virus.vs.control	ENSCSAG00000015994_BROX	2864.15	-0.534586	0.0633659	3.26969e-17	2.44507e-16
virus.vs.control	ENSCSAG00000010409_C1orf198	1521.68	0.482669	0.0572275	3.33393e-17	2.49173e-16
virus.vs.control	ENSCSAG00000006486_ARHGAP17	2957.16	0.406553	0.0482034	3.33727e-17	2.49285e-16
virus.vs.control	ENSCSAG00000001098_THRAP3	11943.2	-0.217863	0.0258348	3.37144e-17	2.517e-16
virus.vs.control	ENSCSAG00000001558_AHCYL1	6537.39	-0.304405	0.0360983	3.37847e-17	2.52086e-16
virus.vs.control	ENSCSAG00000012629_DUSP19	481.953	-1.05848	0.125552	3.44065e-17	2.56584e-16
virus.vs.control	ENSCSAG00000002170_LRRC45	1673.8	-0.622392	0.0738434	3.4998e-17	2.60852e-16
virus.vs.control	ENSCSAG00000000105	478.677	0.79034	0.0938123	3.61707e-17	2.69445e-16
virus.vs.control	ENSCSAG00000009681_CAD	13578.3	0.555546	0.0660139	3.90911e-17	2.9104e-16
virus.vs.control	ENSCSAG00000001382_FPGT	541.22	-0.951842	0.113112	3.92735e-17	2.92238e-16
virus.vs.control	ENSCSAG00000015825_UPP1	1007.83	0.649394	0.0771759	3.94705e-17	2.93543e-16
virus.vs.control	ENSCSAG00000018678_NXT1	200.967	1.10279	0.13108	3.9915e-17	2.96686e-16
virus.vs.control	ENSCSAG00000007747_KNOP1	2126.89	0.428806	0.0509731	4.01715e-17	2.98429e-16
virus.vs.control	ENSCSAG00000004040_GNA13	1971.09	0.491519	0.0584464	4.10929e-17	3.05107e-16
virus.vs.control	ENSCSAG00000010311_SLC13A1	220.501	-1.61427	0.191954	4.11153e-17	3.05107e-16
virus.vs.control	ENSCSAG00000009506_TCEAL8	1881.38	-0.494901	0.0588809	4.27405e-17	3.16994e-16
virus.vs.control	ENSCSAG00000002747_DDR2	58.2086	2.20797	0.262723	4.30862e-17	3.19384e-16
virus.vs.control	ENSCSAG00000005093_E2F8	797.572	0.576438	0.0685993	4.35346e-17	3.22531e-16
virus.vs.control	ENSCSAG00000015789_ADD1	5211.17	-0.335606	0.0399446	4.39712e-17	3.25588e-16
virus.vs.control	ENSCSAG00000015816_INPP5E	1331.83	0.487675	0.0580581	4.47308e-17	3.31032e-16
virus.vs.control	ENSCSAG00000015835_MARCHF7	3111.14	0.351747	0.041887	4.56033e-17	3.37306e-16
virus.vs.control	ENSCSAG00000020387_SNORD97	539.301	1.28617	0.153166	4.5699e-17	3.37829e-16
virus.vs.control	ENSCSAG00000005901_DAZAP2	9068.78	-0.372612	0.0443796	4.61874e-17	3.41254e-16
virus.vs.control	ENSCSAG00000013215_C20orf194	3063.39	-0.430256	0.0512581	4.70274e-17	3.47272e-16
virus.vs.control	ENSCSAG00000007621_SLC9A6	2495.06	-0.407312	0.0485339	4.76627e-17	3.51772e-16
virus.vs.control	ENSCSAG00000016708_SNRK	1127.04	0.532326	0.0634307	4.76937e-17	3.51809e-16
virus.vs.control	ENSCSAG00000000271_H2AW	422.276	0.843528	0.100524	4.80893e-17	3.54535e-16
virus.vs.control	ENSCSAG00000004026_EIF3K	6667.82	0.405268	0.0483124	4.92494e-17	3.62891e-16
virus.vs.control	ENSCSAG00000016702_ITGA1	2182.6	-0.497157	0.0593146	5.21675e-17	3.84184e-16
virus.vs.control	ENSCSAG00000015886_DIPK1B	2887.22	0.400042	0.0477384	5.29866e-17	3.90004e-16
virus.vs.control	ENSCSAG00000002309_MYH14	7026.88	-0.364109	0.0434876	5.63138e-17	4.1427e-16
virus.vs.control	ENSCSAG00000001106_ZC3H12A	584.883	0.87151	0.104096	5.65818e-17	4.16016e-16
virus.vs.control	ENSCSAG00000007165_FGD3	339.962	0.889495	0.106282	5.80228e-17	4.26379e-16
virus.vs.control	ENSCSAG00000002486_NECTIN1	1173.42	-0.55982	0.066904	5.88521e-17	4.32154e-16
virus.vs.control	ENSCSAG00000012802_C1QBP	5696.7	0.540343	0.0645767	5.88722e-17	4.32154e-16
virus.vs.control	ENSCSAG00000015939_LRPAP1	6158	-0.388692	0.0464622	5.97241e-17	4.38171e-16
virus.vs.control	ENSCSAG00000010925_CAV2	4092.43	-0.408963	0.0488875	5.99192e-17	4.39364e-16
virus.vs.control	ENSCSAG00000009132_MAP1A	1900.23	-1.29863	0.155252	6.02774e-17	4.41752e-16
virus.vs.control	ENSCSAG00000017282	1089.78	0.522077	0.0624366	6.18132e-17	4.52763e-16
virus.vs.control	ENSCSAG00000020493_SCARNA16	577.095	1.04511	0.125007	6.24973e-17	4.57527e-16
virus.vs.control	ENSCSAG00000009119_MAP2K4	1105.93	0.58599	0.0700915	6.25309e-17	4.57527e-16
virus.vs.control	ENSCSAG00000016542_TRIM11	789.858	0.654447	0.0783095	6.42262e-17	4.69678e-16
virus.vs.control	ENSCSAG00000001563_RBM15	1765.37	0.63811	0.0763622	6.46864e-17	4.72789e-16
virus.vs.control	ENSCSAG00000014235_CYB5R1	898.356	-0.62602	0.0749304	6.56105e-17	4.79285e-16
virus.vs.control	ENSCSAG00000016005_PTK2B	419.635	-1.01908	0.121986	6.59601e-17	4.8158e-16
virus.vs.control	ENSCSAG00000018934_LRRC15	271.467	1.11361	0.133328	6.68919e-17	4.8812e-16
virus.vs.control	ENSCSAG00000016921_CCDC115	3601.09	-0.446869	0.0535223	6.87193e-17	5.01186e-16
virus.vs.control	ENSCSAG00000013597_FBXO11	4527.43	0.328677	0.0393706	6.92568e-17	5.04835e-16
virus.vs.control	ENSCSAG00000011006_ASB2	8205.78	0.400335	0.0479829	7.2262e-17	5.26458e-16
virus.vs.control	ENSCSAG00000013807_CAMSAP2	3954.73	0.349303	0.0418693	7.26229e-17	5.28804e-16
virus.vs.control	ENSCSAG00000011870_CACNA1H	1690.93	-0.874114	0.10478	7.28044e-17	5.29841e-16
virus.vs.control	ENSCSAG00000013015_CPNE3	9778.48	-0.448006	0.0537257	7.50723e-17	5.46053e-16
virus.vs.control	ENSCSAG00000000920_LUZP1	4292.44	0.305048	0.0365844	7.54308e-17	5.48367e-16
virus.vs.control	ENSCSAG00000010318_RAPH1	1058.39	0.659501	0.0791337	7.81468e-17	5.67808e-16
virus.vs.control	ENSCSAG00000017093_SPEF2	196.549	-1.74583	0.2095	7.86026e-17	5.70814e-16
virus.vs.control	ENSCSAG00000001287_CPT2	1955.28	-0.456297	0.0547584	7.88786e-17	5.72513e-16
virus.vs.control	ENSCSAG00000017639_FOXK1	3753.15	0.415014	0.0498196	8.06119e-17	5.84508e-16
virus.vs.control	ENSCSAG00000000272_H2BU1	532.587	0.938571	0.112669	8.06174e-17	5.84508e-16
virus.vs.control	ENSCSAG00000006917_SSH2	1853.79	0.511439	0.0614189	8.28709e-17	6.00527e-16
virus.vs.control	ENSCSAG00000007167_CYS1	185.425	-1.72345	0.206981	8.31701e-17	6.02374e-16
virus.vs.control	ENSCSAG00000016449_RPIA	325.636	0.904168	0.10859	8.32942e-17	6.02951e-16
virus.vs.control	ENSCSAG00000003715_PRCP	2472.05	-0.473819	0.0569106	8.38451e-17	6.06615e-16
virus.vs.control	ENSCSAG00000010161_RBM28	2443.07	0.376905	0.0452885	8.62575e-17	6.23736e-16
virus.vs.control	ENSCSAG00000005972_GPC1	3018.15	0.398915	0.0479751	9.17252e-17	6.62921e-16
virus.vs.control	ENSCSAG00000001486_SLC44A3	400.828	-1.05379	0.126737	9.19494e-17	6.64188e-16
virus.vs.control	ENSCSAG00000011498_GXYLT2	398.272	-1.07509	0.129323	9.31131e-17	6.72236e-16
virus.vs.control	ENSCSAG00000014691_MDH1	6193.5	-0.469307	0.0564651	9.45389e-17	6.82167e-16
virus.vs.control	ENSCSAG00000009796_RANBP3	3797.76	0.302704	0.0364296	9.6288e-17	6.94419e-16
virus.vs.control	ENSCSAG00000014681_ARRDC3	1084.13	-0.782871	0.0942407	9.80274e-17	7.06588e-16
virus.vs.control	ENSCSAG00000002775_FTL	63905.5	-0.419109	0.0504581	9.89278e-17	7.127e-16
virus.vs.control	ENSCSAG00000014847	976.929	0.71085	0.0856173	1.01813e-16	7.33099e-16
virus.vs.control	ENSCSAG00000001894_SLC39A1	18936.5	-0.388417	0.0467898	1.02962e-16	7.4098e-16
virus.vs.control	ENSCSAG00000004474_FGF5	7667.33	0.350675	0.0422438	1.03048e-16	7.41207e-16
virus.vs.control	ENSCSAG00000003665_COQ8B	1004.1	-0.610927	0.0736042	1.03966e-16	7.47414e-16
virus.vs.control	ENSCSAG00000014980_WDR36	2350.95	0.38906	0.0468796	1.04876e-16	7.53552e-16
virus.vs.control	ENSCSAG00000010808_SAP30L	2835.91	-0.35297	0.0425715	1.12085e-16	8.04926e-16
virus.vs.control	ENSCSAG00000002735_NOS1AP	973.503	-0.782664	0.0944128	1.13431e-16	8.14159e-16
virus.vs.control	ENSCSAG00000017723_GDI1	8543.68	0.293346	0.0353875	1.13679e-16	8.15514e-16
virus.vs.control	ENSCSAG00000017790_OSBPL1A	1350.41	0.443115	0.0534729	1.16409e-16	8.34657e-16
virus.vs.control	ENSCSAG00000007614_FAM8A1	2635.97	-0.432502	0.0522121	1.1954e-16	8.56649e-16
virus.vs.control	ENSCSAG00000011085_CEP70	495.164	-0.902126	0.108916	1.20385e-16	8.62249e-16
virus.vs.control	ENSCSAG00000009605_UQCR10	2736.38	-0.492167	0.0594225	1.20611e-16	8.63413e-16
virus.vs.control	ENSCSAG00000011622_SRF	3216.31	0.375287	0.0453245	1.23158e-16	8.8118e-16
virus.vs.control	ENSCSAG00000007946_OBSL1	3879.41	-0.343254	0.04153	1.3945e-16	9.97228e-16
virus.vs.control	ENSCSAG00000012228_STK32A	708.345	-0.72899	0.0882024	1.39733e-16	9.98725e-16
virus.vs.control	ENSCSAG00000010061_B3GALNT2	2551.93	-0.401175	0.0485669	1.45359e-16	1.03839e-15
virus.vs.control	ENSCSAG00000007875_IFT27	777.865	-0.677068	0.0819729	1.46091e-16	1.04307e-15
virus.vs.control	ENSCSAG00000011896_FBXO38	2811.15	0.374071	0.0453029	1.49243e-16	1.06502e-15
virus.vs.control	ENSCSAG00000005177_SVIP	1805.98	-0.525946	0.0637315	1.5508e-16	1.10608e-15
virus.vs.control	ENSCSAG00000012894_NLGN1	2336.43	-0.473955	0.0574378	1.56265e-16	1.11395e-15
virus.vs.control	ENSCSAG00000017457_TUBGCP3	2544.03	0.361772	0.0438541	1.59126e-16	1.13375e-15
virus.vs.control	ENSCSAG00000008638_HSF1	3925.12	0.344418	0.0417625	1.6233e-16	1.15598e-15
virus.vs.control	ENSCSAG00000009096_CNOT4	1328.74	0.484234	0.0587191	1.62946e-16	1.15975e-15
virus.vs.control	ENSCSAG00000002363_LGALS3BP	10313.5	-0.281492	0.0341361	1.63554e-16	1.16347e-15
virus.vs.control	ENSCSAG00000018451_ITPRIP	487.857	0.760558	0.0922726	1.68628e-16	1.19893e-15
virus.vs.control	ENSCSAG00000011555_LMNB2	9536.33	0.398353	0.0483323	1.69402e-16	1.20381e-15
virus.vs.control	ENSCSAG00000020519_SNORA79B	383.202	1.32613	0.160916	1.70564e-16	1.21143e-15
virus.vs.control	ENSCSAG00000016413_CCNT2	908.81	0.591879	0.0718535	1.76134e-16	1.25034e-15
virus.vs.control	ENSCSAG00000010087_IRAK2	295.96	0.941556	0.114326	1.78502e-16	1.26649e-15
virus.vs.control	ENSCSAG00000010035	3048.82	0.343417	0.041702	1.79518e-16	1.27283e-15
virus.vs.control	ENSCSAG00000008393_SGPL1	4247.05	-0.305612	0.0371114	1.79583e-16	1.27283e-15
virus.vs.control	ENSCSAG00000010625_ACTA1	56.8801	2.10638	0.255865	1.83508e-16	1.29997e-15
virus.vs.control	ENSCSAG00000007944_ABT1	1156.15	0.522054	0.0634164	1.83865e-16	1.30182e-15
virus.vs.control	ENSCSAG00000005017	447.96	-0.933419	0.113408	1.86233e-16	1.31789e-15
virus.vs.control	ENSCSAG00000012917_DYNC2LI1	1979.81	-0.440283	0.0535287	1.94908e-16	1.37857e-15
virus.vs.control	ENSCSAG00000010373_YY1	3947.83	0.404218	0.0491547	1.97864e-16	1.39875e-15
virus.vs.control	ENSCSAG00000019315_FJX1	1378.4	0.579606	0.0705086	2.02898e-16	1.43359e-15
virus.vs.control	ENSCSAG00000015700_FRK	659.082	-0.764882	0.0930567	2.04313e-16	1.44283e-15
virus.vs.control	ENSCSAG00000005074_RBMS2	954.055	0.583952	0.0710474	2.04878e-16	1.44607e-15
virus.vs.control	ENSCSAG00000012067_PDSS1	219.624	1.11604	0.1358	2.06453e-16	1.45643e-15
virus.vs.control	ENSCSAG00000000799_AGTRAP	3066.27	-0.431235	0.0524834	2.09335e-16	1.476e-15
virus.vs.control	ENSCSAG00000004049_NFKB1	2213.95	0.398178	0.0484692	2.12033e-16	1.49424e-15
virus.vs.control	ENSCSAG00000010157_PTPN6	646.367	-0.778841	0.0949278	2.31429e-16	1.63009e-15
virus.vs.control	ENSCSAG00000000768_SLC25A33	380.274	0.894467	0.109035	2.33503e-16	1.64384e-15
virus.vs.control	ENSCSAG00000007254_LRRK2	338.538	-1.14379	0.139467	2.38077e-16	1.67517e-15
virus.vs.control	ENSCSAG00000014862_PPP3R1	1981.14	0.470007	0.0573298	2.43798e-16	1.71454e-15
virus.vs.control	ENSCSAG00000019080	957.708	0.627515	0.0766121	2.5947e-16	1.82381e-15
virus.vs.control	ENSCSAG00000000709_SKI	5772.36	0.281941	0.0344403	2.69217e-16	1.89134e-15
virus.vs.control	ENSCSAG00000008847_SMTN	3502.8	0.408083	0.049851	2.6994e-16	1.89544e-15
virus.vs.control	ENSCSAG00000016774_VPS37A	720.39	0.661948	0.0808868	2.754e-16	1.93278e-15
virus.vs.control	ENSCSAG00000009731_HEATR1	4064.06	0.337644	0.0412852	2.87804e-16	2.01879e-15
virus.vs.control	ENSCSAG00000011281_ATR	2445.89	0.361308	0.0441923	2.93881e-16	2.06036e-15
virus.vs.control	ENSCSAG00000013384_ECHDC3	742.696	-0.747831	0.0914695	2.9405e-16	2.06046e-15
virus.vs.control	ENSCSAG00000004824_NCAPH2	4148.27	0.317365	0.0388182	2.94199e-16	2.06046e-15
virus.vs.control	ENSCSAG00000012051_ARHGEF9	1387.46	-0.51571	0.063086	2.96559e-16	2.07592e-15
virus.vs.control	ENSCSAG00000011423_NAMPT	2125.88	0.500659	0.0613582	3.36114e-16	2.35158e-15
virus.vs.control	ENSCSAG00000008763_SELENOI	1646.9	0.443039	0.054312	3.42596e-16	2.3957e-15
virus.vs.control	ENSCSAG00000003876_PPFIA2	376.185	-1.04226	0.127794	3.46966e-16	2.42501e-15
virus.vs.control	ENSCSAG00000006830_ITM2C	5279.41	-0.459561	0.0563494	3.47547e-16	2.42782e-15
virus.vs.control	ENSCSAG00000010577_ACAD11	1441.43	-0.600344	0.0736624	3.64088e-16	2.54207e-15
virus.vs.control	ENSCSAG00000005697_ACP2	2805.77	-0.352634	0.0432759	3.68439e-16	2.57112e-15
virus.vs.control	ENSCSAG00000003933_CASP6	564.062	-0.821744	0.100851	3.69608e-16	2.57795e-15
virus.vs.control	ENSCSAG00000007501_ITGB2	7424.23	-0.375874	0.0461446	3.77534e-16	2.63188e-15
virus.vs.control	ENSCSAG00000015831_EVA1A	3964.4	0.385653	0.0473515	3.80927e-16	2.65417e-15
virus.vs.control	ENSCSAG00000001046_TXLNA	2604.25	0.355158	0.0436403	4.00837e-16	2.79016e-15
virus.vs.control	ENSCSAG00000002656_B4GALT3	1248.13	0.475601	0.0584398	4.00855e-16	2.79016e-15
virus.vs.control	ENSCSAG00000002689_MED1	5165.93	0.303067	0.0372452	4.04933e-16	2.81711e-15
virus.vs.control	ENSCSAG00000016684_LZTS1	61.1612	2.02274	0.248654	4.12708e-16	2.86855e-15
virus.vs.control	ENSCSAG00000000659_GJB3	964.979	0.571424	0.0702447	4.1275e-16	2.86855e-15
virus.vs.control	ENSCSAG00000008443_SYT12	825.505	0.605744	0.0744775	4.17926e-16	2.90303e-15
virus.vs.control	ENSCSAG00000010533_CD151	12420.7	0.37517	0.0461289	4.18564e-16	2.90598e-15
virus.vs.control	ENSCSAG00000008772_ACAP2	3372.12	-0.34229	0.0420974	4.26084e-16	2.95668e-15
virus.vs.control	ENSCSAG00000015275_SCAMP1	2933.45	-0.476289	0.0585934	4.33872e-16	3.00918e-15
virus.vs.control	ENSCSAG00000011656_GTF2A1	2418.18	-0.468834	0.0576896	4.40603e-16	3.05344e-15
virus.vs.control	ENSCSAG00000020366_U1	1240.66	2.33273	0.287041	4.40703e-16	3.05344e-15
virus.vs.control	ENSCSAG00000004631_OTOP2	258.352	1.06897	0.131541	4.41817e-16	3.0596e-15
virus.vs.control	ENSCSAG00000003775_POC1B	1105.86	-0.630233	0.0775552	4.4278e-16	3.06471e-15
virus.vs.control	ENSCSAG00000005371_ADCY7	2381.93	0.453938	0.0558667	4.45929e-16	3.08493e-15
virus.vs.control	ENSCSAG00000014309_ERAP1	2579.97	-0.377273	0.0464384	4.50525e-16	3.11513e-15
virus.vs.control	ENSCSAG00000013718	5105.2	-0.413047	0.0508508	4.55834e-16	3.15024e-15
virus.vs.control	ENSCSAG00000004087_ZFP90	1647.08	-0.694962	0.0855661	4.58817e-16	3.16925e-15
virus.vs.control	ENSCSAG00000008545	1065.67	-0.559402	0.0688911	4.65822e-16	3.21599e-15
virus.vs.control	ENSCSAG00000025019_SCARNA1	92.3329	1.81553	0.223687	4.80304e-16	3.31429e-15
virus.vs.control	ENSCSAG00000007693_DOCK10	2577	0.407143	0.0501859	4.95127e-16	3.41484e-15
virus.vs.control	ENSCSAG00000016644_RALB	1397.36	-0.500775	0.0617373	5.0048e-16	3.45001e-15
virus.vs.control	ENSCSAG00000001964_ADAR	11615.9	-0.262381	0.0323543	5.0781e-16	3.49876e-15
virus.vs.control	ENSCSAG00000011816_EDEM2	2440.25	-0.457026	0.0563604	5.10454e-16	3.5152e-15
virus.vs.control	ENSCSAG00000012274_GALM	608.888	-0.905838	0.11175	5.23467e-16	3.60298e-15
virus.vs.control	ENSCSAG00000008330	1309.05	-0.536166	0.0661612	5.32059e-16	3.66027e-15
virus.vs.control	ENSCSAG00000005755_THAP4	2864.9	0.372519	0.0459762	5.38712e-16	3.70366e-15
virus.vs.control	ENSCSAG00000001823_GOLGA3	5259.75	0.360488	0.0444916	5.38913e-16	3.70366e-15
virus.vs.control	ENSCSAG00000011003_AKAP3	421.114	-0.941764	0.11627	5.50371e-16	3.7805e-15
virus.vs.control	ENSCSAG00000010574_MPND	1229.32	-0.531615	0.0656537	5.62148e-16	3.85944e-15
virus.vs.control	ENSCSAG00000017886_STAG3	623.76	-0.885294	0.10937	5.7506e-16	3.94609e-15
virus.vs.control	ENSCSAG00000005121_HTATIP2	2133.24	-0.499523	0.0617341	5.89181e-16	4.04095e-15
virus.vs.control	ENSCSAG00000005611_SCD	36325.3	-0.288587	0.0356675	5.91628e-16	4.05568e-15
virus.vs.control	ENSCSAG00000011733_DNAJC2	1159.32	0.605684	0.0748846	6.05405e-16	4.14803e-15
virus.vs.control	ENSCSAG00000019091_H2AC7	3482.13	0.432394	0.053461	6.06405e-16	4.15279e-15
virus.vs.control	ENSCSAG00000007136_TLCD1	1543.74	0.429962	0.0531651	6.10087e-16	4.1759e-15
virus.vs.control	ENSCSAG00000003136_FBXO31	951.627	0.514397	0.0636232	6.21392e-16	4.25114e-15
virus.vs.control	ENSCSAG00000015538_AMD1	3939.74	0.387333	0.0479201	6.32539e-16	4.32522e-15
virus.vs.control	ENSCSAG00000015203	684.713	0.737448	0.0912675	6.47287e-16	4.42384e-15
virus.vs.control	ENSCSAG00000007555_PBLD	1070.71	-0.634532	0.0785396	6.52336e-16	4.4561e-15
virus.vs.control	ENSCSAG00000017260_RETREG1	475.857	0.798875	0.0988916	6.56806e-16	4.48438e-15
virus.vs.control	ENSCSAG00000005833_FNBP4	2051.39	0.54589	0.0675884	6.6549e-16	4.54139e-15
virus.vs.control	ENSCSAG00000006081_WIZ	5629.59	0.3315	0.0410675	6.9119e-16	4.71439e-15
virus.vs.control	ENSCSAG00000014664_MAPK1IP1L	1724.02	0.501577	0.0621732	7.18008e-16	4.89486e-15
virus.vs.control	ENSCSAG00000001576_WDR77	1502.61	0.576425	0.0714915	7.45378e-16	5.07889e-15
virus.vs.control	ENSCSAG00000008308_PALD1	375.517	-1.02157	0.126718	7.51824e-16	5.12024e-15
virus.vs.control	ENSCSAG00000017470_COL4A1	123279	-0.50655	0.0628353	7.53338e-16	5.12799e-15
virus.vs.control	ENSCSAG00000013095_SLC7A13	761.005	-0.811777	0.100716	7.62691e-16	5.18905e-15
virus.vs.control	ENSCSAG00000012697_VIM	70915.9	-0.39623	0.0491802	7.83916e-16	5.33079e-15
virus.vs.control	ENSCSAG00000011235_GNA11	5863.17	0.35466	0.0440401	8.07176e-16	5.48621e-15
virus.vs.control	ENSCSAG00000017211_OCIAD2	1334.23	-0.506126	0.0628745	8.2941e-16	5.63451e-15
[truncated: 65,901 more rows]

## Sheet: S8B
comparison	pathway	pval	padj	ES	NES	nMoreExtreme	size	leadingEdge
virus.vs.control	KEGG_LYSOSOME	0.000168719	0.0241308	-0.510027	-1.9501	0	104	ATP6V0D2, ACP5, CTSO, CTSC, GM2A, ASAH1, SMPD1, PSAP, LGMN, GBA, PPT1, NAGA, TPP1, LIPA, LAPTM4A, HEXB, CTSF, CTSK, GNS, CTSA, AP3B1, SCARB2, ARSG, SUMF1, NPC2, SORT1, GAA, LAMP2, GLB1, ARSB, AP3M2, LAPTM4B, TCIRG1, CD164, GALNS, GLA, GNPTAB, CD63, NAGPA, NAPSA, ATP6AP1, SLC11A1, PPT2, ACP2, CTSH, AGA, MAN2B1, IDUA, HGSNAT, ABCB9, CLTCL1, CD68, IGF2R, CTSB, CTSD, ARSA, AP4B1, NEU1, AP4M1, ATP6V0D…
virus.vs.control	KEGG_MAPK_SIGNALING_PATHWAY	0.000259471	0.0241308	0.462015	2.02446	0	195	FOS, DUSP1, NR4A1, DUSP8, JUN, NGF, DUSP2, NFATC2, IL1A, DUSP5, DDIT3, GADD45B, MYC, ARRB2, DUSP4, BDNF, FGF7, DUSP14, GADD45A, MAP2K3, DUSP16, ATF4, MAP3K8, RASGRP1, HSPA1L, RELB, FGF12, NFKB2, RRAS2, EGFR, CACNA2D4, DUSP7, MAP3K13, MAP3K14, IL1B, FLNC, BRAF, MAPKAPK5, MAP2K4, KRAS, MAP2K1, ELK4
virus.vs.control	REACTOME_TRANSPORT_OF_SMALL_MOLECULES	0.000146778	0.031249	-0.33064	-1.50869	0	485	SLC5A9, CYGB, SLC7A10, ANO4, SLC22A11, ANO1, ATP6V0D2, SLC9A9, SLC2A2, LIPG, SLC22A12, LCN12, ABCC11, GPIHBP1, FXYD6, SLC13A1, SLC2A10, SLC34A1, ABCA5, SLC38A3, STOM, ABCC6, ATP2B3, SLCO2A1, SLC44A5, SLC17A3, SLC47A2, MYLIP, SLC22A18, SLC44A3, ANO3, TRPM3, SLCO4C1, ADD3, SLC29A3, MTTP, SLC8B1, SLC16A2, AZGP1, SLC24A1, SLC17A7, ABCG4, SLC17A1, ASIC3, STEAP2, SLC25A18, NR1H3, SLC5A1, ANO5, PLTP, SL…
virus.vs.control	REACTOME_NEGATIVE_REGULATION_OF_MAPK_PATHWAY	0.00022477	0.031249	0.662292	2.14616	0	35	DUSP1, DUSP8, DUSP2, DUSP5, DUSP4, DUSP16, DUSP7, BRAF, KRAS, MAP2K1, DUSP10
virus.vs.control	REACTOME_RRNA_MODIFICATION_IN_THE_NUCLEUS_AND_CYTOSOL	0.00023175	0.031249	0.690036	2.4366	0	52	DHX37, RRP9, NOL6, DKC1, WDR43, IMP3, UTP15, DDX49, IMP4, WDR3, NOP56, NOC4L, UTP25, NAT10, RCL1, NOP14, PDCD11, NOP58, EMG1, NOL11, WDR46, UTP14A, WDR75, KRR1, DDX52, DIMT1, MPHOSPH10, UTP18, RRP7A, SNU13, UTP20, WDR36, TBL3, RPS14, HEATR1, UTP3, FBL, UTP4, BMS1, GAR1, UTP11, DDX47
virus.vs.control	REACTOME_TRNA_PROCESSING	0.000241313	0.031249	0.518261	2.03104	0	94	TRMT61A, ADAT2, WDR4, PUS1, TRMT44, CTU2, TRMT1, METTL1, ALKBH8, NUP62, CTU1, LCMT2, TRMU, NUP153, QTRT1, NUP98, NSUN2, NUP43, TP53RK, CPSF4, NUP50, TYW5, TRMT10A, NUP160, POP1, ELAC2, ADAT1, NSUN6, RPP21, NUP58, NUP35, TRMT61B, RAN, CLP1, RPP38, POP7, TRMT10C, XPOT, TRMT6, MTO1, RPP40, NUP205, TRIT1, NUP155, RANBP2, NUP54, CSTF2, POP5, TRMT9B, RTCB, QTRT2, TRMT11, TRMT13, TSEN2, TRMT12, NUP88, T…
virus.vs.control	REACTOME_ESTROGEN_DEPENDENT_GENE_EXPRESSION	0.000241838	0.031249	0.526677	1.97971	0	75	FOS, JUN, AGO2, MYC, ESR1, CCND1, TGFA, RUNX1, TLE3, FOXA1, AXIN1, CHD1, POU2F1, AGO3, CREBBP, CCNT1, FKBP4, DDX5, TBP, PRMT1, JUND, TNRC6C, GTF2F2, YY1, POLR2D, KDM4B, EP300, POLR2C
virus.vs.control	REACTOME_RRNA_PROCESSING_IN_THE_NUCLEUS_AND_CYTOSOL	0.000247036	0.031249	0.633026	2.58716	0	118	BYSL, DHX37, RRP9, NOL6, NIP7, DKC1, RIOK1, EXOSC9, NOB1, WDR43, IMP3, UTP15, DDX49, IMP4, WDR3, NOP56, GNL3, BOP1, NOC4L, UTP25, NAT10, TEX10, RRP1, RCL1, NOP14, PDCD11, PES1, NOP58, EMG1, NOL11, WDR46, ISG20L2, TSR1, RPL28, UTP14A, WDR75, FAU, EXOSC4, KRR1, DDX52, RIOK3, PELP1, DIMT1, FTSJ3, MPHOSPH10, EXOSC2, RPP21, UTP18, RRP7A, RPL32, SNU13, UTP20, WDR36, TBL3, RBM28, WDR12, RPLP2, WDR18, RP…
virus.vs.control	REACTOME_RRNA_PROCESSING	0.000251256	0.031249	0.631232	2.59853	0	126	BYSL, DHX37, RRP9, NOL6, NIP7, DKC1, RIOK1, EXOSC9, NOB1, WDR43, IMP3, UTP15, DDX49, IMP4, WDR3, NOP56, GNL3, BOP1, NOC4L, UTP25, NAT10, TEX10, RRP1, RCL1, NOP14, PDCD11, PES1, NOP58, EMG1, NOL11, WDR46, ISG20L2, TSR1, RPL28, UTP14A, WDR75, FAU, EXOSC4, KRR1, DDX52, RIOK3, PELP1, DIMT1, ELAC2, MRM3, FTSJ3, MPHOSPH10, EXOSC2, RPP21, MRM1, UTP18, RRP7A, RPL32, SNU13, UTP20, WDR36, TBL3, RBM28, WDR1…
virus.vs.control	REACTOME_ESR_MEDIATED_SIGNALING	0.000253165	0.031249	0.441092	1.82457	0	131	FOS, AREG, JUN, EREG, HBEGF, AGO2, MYC, ESR1, CCND1, TGFA, S1PR3, RUNX1, TLE3, FOXA1, EGFR, AXIN1, CHD1, POU2F1, AGO3, SPHK1, CREBBP, KRAS, CCNT1, FKBP4, DDX5, PDPK1, TBP, CREB1, PRMT1, GNG7, JUND, FKBP5, TNRC6C, GTF2F2, YY1, ZDHHC7, POLR2D, SRF, HRAS, KDM4B, EP300, POLR2C, FOXO3
virus.vs.control	REACTOME_PROCESSING_OF_CAPPED_INTRON_CONTAINING_PRE_MRNA	0.000267809	0.031249	0.390901	1.71788	0	200	NXT1, NUP62, SRSF2, ALYREF, NUP153, CHERP, NUP98, PTBP1, NUP43, SRSF7, SF3A2, DDX5, CPSF4, SLBP, NUP50, SF1, ELAVL1, TXNL4A, NUP160, SF3B4, SRRT, GTF2F2, NUP58, SRSF1, BUD31, RBM17, SNU13, FIP1L1, PPIL1, POLR2D, NUP35, HSPA8, SF3B3, DHX15, PRPF6, WTAP, SNRNP40, CLP1, SNRPD1, POLR2C, PCBP1, SRSF4, CSTF1, CWC25, CCAR1, PUF60, NUP205, PRPF40A, NUP155, PRPF19, RANBP2, HNRNPA0, SNRPD3, U2AF2, PRPF4, P…
virus.vs.control	REACTOME_MAPK_FAMILY_SIGNALING_CASCADES	0.00027027	0.031249	0.364195	1.62205	0	220	DUSP1, AREG, DUSP8, JUN, EREG, DUSP2, HBEGF, ACTN2, DUSP5, CDC42EP3, AGO2, MYC, ARRB2, DUSP4, FGF7, DLG2, DUSP16, TGFA, CNKSR1, RASGRP1, SPTBN2, CNKSR2, PEA15, FOXO1, NRG1, MET, EGFR, CDC42EP2, DUSP7, SPTBN5, AGO3, BRAF, MAPKAPK5, SPRED2, KRAS, MAP2K1, IRS2, DUSP10, ETV4, KLB, GRIN1, SPRED1
virus.vs.control	REACTOME_INTRACELLULAR_SIGNALING_BY_SECOND_MESSENGERS	0.00027137	0.031249	0.363978	1.63528	0	236	EGR1, NR4A1, AREG, JUN, EREG, HBEGF, AGO2, TRIB3, FGF7, ESR1, PPARG, TGFA, PHC2, IER3, FOXO1, PRKCE, PIP5K1A, NRG1, PHLPP2, MET, EGFR, GAB1, FOXO6, NEDD4, PIK3CD, AGO3, CAMKK1, PIP5K1B, PHLPP1, MTA1, OTUD3, CSNK2B, IRS2, ITPR3, PRR5, GRK2, ADCY3, PDPK1, GATAD2B, KLB, CREB1, PDGFB, PDE1C, PRKX
virus.vs.control	REACTOME_TRANSCRIPTIONAL_REGULATION_BY_TP53	0.00027894	0.031249	0.346256	1.59238	0	299	FOS, TAF1L, JUN, TNFRSF10B, PLK3, AGO2, CDK5R1, PLK2, PRKAG2, GADD45A, TAF4B, TNFRSF10A, ARID3A, BRPF1, E2F1, BCL6, COX14, RABGGTB, NUAK1, HUS1, TNFRSF10D, ATRIP, TAF5, E2F4, AGO3, CCNE1, BRD1, KAT6A, TAF4, PRKAA2, ELL, BTG2, MAPKAPK5, NELFA, CSNK2B, CREBBP, CCNT2, CCNT1, E2F8, TP53RK, PRR5, YWHAG, PDPK1, GATAD2B, SGK1, TBP, CNOT4, CTDP1, PRMT1, GTF2H4, CSNK2A2, RFC3, TNRC6C, GTF2F2, DDIT4, SFN, …
virus.vs.control	REACTOME_SIGNALING_BY_INTERLEUKINS	0.000301023	0.031249	0.376898	1.7937	0	414	FOS, DUSP1, AREG, IL11, DUSP8, JUN, EREG, NFKBIA, DUSP2, HBEGF, IL1A, ACTN2, DUSP5, CNTFR, ICAM1, IL12RB2, HAVCR2, MYC, ARRB2, TRIB3, IL9R, CCL5, DUSP4, FGF7, VEGFA, LIF, DLG2, SOCS1, MAP2K3, CCND1, SNAP25, DUSP16, TGFA, CNKSR1, S1PR1, MAP3K8, RASGRP1, SPTBN2, SOX2, IL15RA, CNKSR2, CISH, BCL6, IRAK2, PEA15, FOXO1, NFKB2, TNFRSF1B, FBXW11, SQSTM1, NRG1, LAMA5, MET, EGFR, CXCL10, HMOX1, MEF2A, PELI…
virus.vs.control	REACTOME_METABOLISM_OF_RNA	0.00032144	0.031249	0.450283	2.18706	0	521	BYSL, TRMT61A, DHX37, RRP9, NXT1, NOL6, NIP7, ADAT2, WDR4, DKC1, PUS1, RIOK1, EXOSC9, NOB1, WDR43, IMP3, UTP15, TRMT44, CTU2, DDX49, IMP4, WDR3, NOP56, GNL3, GEMIN6, BOP1, NOC4L, UTP25, TRMT1, METTL1, NAT10, ALKBH8, NUP62, ZNF473, CTU1, TEX10, RRP1, GEMIN4, SRSF2, GEMIN5, PPP2R2A, RCL1, LCMT2, LSM10, ALYREF, TRMU, NUP153, QTRT1, CHERP, NUP98, SMG1, NOP14, PDCD11, PES1, NSUN2, PTBP1, WDR77, NUP43,…
virus.vs.control	REACTOME_CYTOKINE_SIGNALING_IN_IMMUNE_SYSTEM	0.00032352	0.031249	0.353588	1.72347	0	542	EGR1, FOS, DUSP1, AREG, IL11, DUSP8, JUN, EREG, NFKBIA, DUSP2, HBEGF, IL1A, ACTN2, DUSP5, CNTFR, ICAM1, IL12RB2, MX1, HAVCR2, MYC, ARRB2, TRIB3, IL9R, CCL5, DUSP4, FGF7, VEGFA, LIF, DLG2, SOCS1, GBP1, MAP2K3, CCND1, SNAP25, DUSP16, TRAF3, TGFA, CNKSR1, S1PR1, MAP3K8, RASGRP1, SPTBN2, SOX2, IL15RA, CNKSR2, CISH, RELB, IFIT1, TNFRSF12A, BCL6, IRAK2, PEA15, FOXO1, NFKB2, TNFRSF1B, FBXW11, SQSTM1, NR…
virus.vs.control	REACTOME_PEROXISOMAL_PROTEIN_IMPORT	0.00035417	0.031249	-0.595543	-1.98405	1	48	HAO2, SLC27A2, DDO, IDH1, CAT, PIPOX, SCP2, CROT, GSTK1, EPHX2, ECH1, PHYH, PEX6, ACOX2, PECR, AMACR, PEX2, DECR2, ECI2, MPV17, UBE2D1, HMGCL, HSD17B4, ACAA1, PEX7, GNPAT, PEX13, EHHADH, HACL1, ZFAND6
virus.vs.control	REACTOME_GENE_EXPRESSION_TRANSCRIPTION	0.000404367	0.031249	0.288642	1.47549	0	1060	NR4A3, FOS, TAF1L, NR4A1, JUN, NFATC2, KLF4, CCN2, DDIT3, NR4A2, TNFRSF10B, NABP1, PLK3, SERPINE1, AGO2, CD3EAP, CDK5R1, ELL2, MYC, PLK2, BDNF, VEGFA, ESR1, PPARG, PRKAG2, GADD45A, MAMLD1, CCND1, NOTCH3, PPARGC1B, NR1D1, TAF4B, EPC1, TGFA, TNFRSF10A, PHC2, SOX2, POLR3E, TAF1D, PPARGC1A, ARID3A, RUNX1, BRPF1, E2F1, ZNF202, BCL6, THBS1, MYBBP1A, FOXO1, PPM1D, RRP8, TET3, ZNF143, MET, EGFR, COX14, G…
virus.vs.control	REACTOME_RAF_INDEPENDENT_MAPK1_3_ACTIVATION	0.00043592	0.031249	0.717674	2.06544	1	21	DUSP1, DUSP8, DUSP2, DUSP5, DUSP4, DUSP16, PEA15, DUSP7, MAP2K1, DUSP10
virus.vs.control	REACTOME_ESTROGEN_DEPENDENT_NUCLEAR_EVENTS_DOWNSTREAM_OF_ESR_MEMBRANE_SIGNALING	0.000438308	0.031249	0.708698	2.05992	1	22	FOS, AREG, EREG, HBEGF, CCND1, TGFA, EGFR
virus.vs.control	REACTOME_METABOLISM_OF_NON_CODING_RNA	0.000453001	0.031249	0.568249	1.91996	1	42	GEMIN6, NUP62, GEMIN4, GEMIN5, NUP153, NUP98, WDR77, NUP43, NUP50, NUP160, NUP58, NUP35, GEMIN7, SNRPD1, NUP205, DDX20, PRMT5, NUP155, RANBP2, SNRPD3, NUP54, NUP88, NUP93, NCBP1, RAE1, SEH1L, NUP214, NUP188
virus.vs.control	REACTOME_EUKARYOTIC_TRANSLATION_INITIATION	0.000464792	0.031249	0.538139	1.88968	1	51	EIF3D, RPL28, FAU, EIF3A, EIF5, EIF2S2, EIF2S1, EIF4A1, RPL32, EIF3K, EIF4G1, RPLP2, PABPC1, RPS14, EIF4B, EIF3B, EIF2B5, EIF2B2, EIF3M, RPL3L, RPL26, EIF1AX, EIF4E, RPS16, EIF2B3, UBA52, EIF2B4, RPL15, EIF5B, RPL27, RPS15, RPS5
virus.vs.control	REACTOME_REGULATION_OF_HSF1_MEDIATED_HEAT_SHOCK_RESPONSE	0.000473149	0.031249	0.521241	1.92419	1	66	HSPA1L, BAG2, HSPH1, HSPA9, BAG3, NUP62, NUP153, DNAJC2, NUP98, BAG1, NUP43, FKBP4, NUP50, HSPA4, NUP160, DNAJB1, HSPA12A, NUP58, NUP35, HSPA8, MAPKAPK2, ATR, RPA2, HSF1, RPS19BP1, DEDD2, DNAJB6, HSPA14, NUP205, NUP155, RANBP2
virus.vs.control	REACTOME_TRIF_TICAM1_MEDIATED_TLR4_SIGNALING	0.000482044	0.031249	0.504087	1.90056	1	76	FOS, JUN, NFKBIA, DUSP4, MAP2K3, TICAM1, TRAF3, MAP3K8, IRAK2, NFKB2, FBXW11, SARM1, MEF2A, DUSP7, NFKBIB, MAP2K4, MAP2K1, CREB1, TICAM2, RIPK2, IRAK1, RPS6KA5, CHUK, CUL1
virus.vs.control	REACTOME_SIGNALING_BY_NUCLEAR_RECEPTORS	0.000518807	0.0322309	0.379322	1.61315	1	159	FOS, AREG, JUN, EREG, HBEGF, AGO2, MYC, ESR1, CCND1, ALDH8A1, TGFA, S1PR3, RUNX1, RDH13, TLE3, FOXA1, EGFR, AXIN1, CHD1, POU2F1, AGO3, SPHK1, CREBBP, KRAS, CCNT1, FKBP4, DDX5, CYP26B1, PDPK1, TBP, CREB1, RARA, PRMT1, GNG7, JUND, FKBP5, TNRC6C, GTF2F2
virus.vs.control	KEGG_PEROXISOME	0.000528262	0.0327522	-0.552249	-1.94848	2	64	HAO2, SLC27A2, DDO, IDH1, CAT, PIPOX, PEX11G, SCP2, CROT, GSTK1, EPHX2, ECH1, PHYH, PEX6, ACOX2, PECR, PMVK, AMACR, PXMP4, IDH2, PEX2, PXMP2, DECR2, ECI2, MPV17, HMGCL, PEX16, HSD17B4, PEX11A, PEX11B, NUDT12, ACAA1, PEX7, GNPAT, PEX19, PEX13, EHHADH, HACL1, ABCD4, ACSL5, PRDX5
virus.vs.control	KEGG_ETHER_LIPID_METABOLISM	0.000736241	0.0342352	-0.730922	-1.9327	3	17	LPCAT2, PLA2G12A, PLD1, PLA2G7, PLA2G6
virus.vs.control	KEGG_T_CELL_RECEPTOR_SIGNALING_PATHWAY	0.00094162	0.0350282	0.476141	1.78593	3	72	FOS, JUN, NFKBIA, NFATC2, MAP3K8, RASGRP1, NFKBIE, MAP3K14, PIK3CD, NFKBIB, NFAT5, KRAS, MAP2K1, PDPK1, NCK2, PPP3R1, CHUK, CBL, VAV2, NFKB1, PAK2, PPP3CC, HRAS, TEC, RAF1, LAT, BCL10
virus.vs.control	REACTOME_ACTIVATION_OF_THE_AP_1_FAMILY_OF_TRANSCRIPTION_FACTORS	0.000629855	0.0356272	0.859212	1.96895	2	9	FOS, JUN, MAPK1
virus.vs.control	REACTOME_INTERACTIONS_OF_REV_WITH_HOST_CELLULAR_PROTEINS	0.000672948	0.0356272	0.621306	1.9719	2	32	RANGAP1, NUP62, NUP153, NUP98, NUP43, RANBP1, NUP50, RCC1, NUP160, NUP58, NUP35, RAN, NUP205, NUP155, RANBP2, NUP54, KPNB1, NUP88, XPO1, NUP93, NPM1, RAE1, SEH1L, NUP214, NUP188
virus.vs.control	REACTOME_TRNA_MODIFICATION_IN_THE_NUCLEUS_AND_CYTOSOL	0.00067858	0.0356272	0.592421	1.95657	2	38	TRMT61A, ADAT2, WDR4, PUS1, TRMT44, CTU2, TRMT1, METTL1, ALKBH8, CTU1, LCMT2, QTRT1, NSUN2, TP53RK, TYW5, TRMT10A, ADAT1, NSUN6
virus.vs.control	REACTOME_INFLUENZA_INFECTION	0.000715137	0.0356272	0.464717	1.78954	2	83	ISG15, NUP62, KPNA4, NUP153, NUP98, NUP43, CPSF4, RPL28, NUP50, FAU, NUP160, GTF2F2, NUP58, RPL32, POLR2D, NUP35, RAN, GRSF1, RPLP2, RPS14, POLR2C, RPL3L, NUP205, RPL26, NUP155, KPNA3, RANBP2, KPNA2, POLR2H, KPNA5, NUP54, DNAJC3, RPS16, SLC25A6, KPNB1, NUP88, XPO1, NUP93, UBA52, POLR2I, RPL15, RAE1, SEH1L, NUP214, NUP188
virus.vs.control	REACTOME_TOLL_LIKE_RECEPTOR_9_TLR9_CASCADE	0.000723066	0.0356272	0.485681	1.83116	2	76	FOS, JUN, NFKBIA, DUSP4, MAP2K3, TICAM1, MAP3K8, IRAK2, EEA1, NFKB2, FBXW11, MEF2A, PELI1, DUSP7, NFKBIB, MAP2K4, MAP2K1, CREB1, TICAM2, RIPK2, IRAK1, RPS6KA5, CHUK, CUL1
virus.vs.control	REACTOME_G_ALPHA_Q_SIGNALLING_EVENTS	0.000731172	0.0356272	0.437174	1.72742	2	99	CHRM1, HBEGF, LTB4R, EDN1, EDN2, QRFP, DGKE, RASGRP1, MGLL, PRKCE, CHRM5, P2RY2, EGFR, TRIO, HTR2A, AVPR1B, LPAR6, DAGLA, LPAR5, KRAS, ITPR3, GRK2, DGKD, CREB1, RGS4, P2RY11, GNG7, RGS19, PTGFR, F2R, DGKH
virus.vs.control	REACTOME_GENERIC_TRANSCRIPTION_PATHWAY	0.000740741	0.0356272	0.258556	1.30294	1	842	NR4A3, FOS, TAF1L, NR4A1, JUN, NFATC2, KLF4, CCN2, DDIT3, NR4A2, TNFRSF10B, PLK3, SERPINE1, AGO2, CDK5R1, MYC, PLK2, BDNF, VEGFA, ESR1, PPARG, PRKAG2, GADD45A, MAMLD1, CCND1, NOTCH3, PPARGC1B, NR1D1, TAF4B, EPC1, TGFA, TNFRSF10A, PHC2, SOX2, PPARGC1A, ARID3A, RUNX1, BRPF1, E2F1, ZNF202, BCL6, THBS1, FOXO1, PPM1D, MET, EGFR, COX14, GLI3, RABGGTB, NR2C2AP, AXIN1, ZNF556, HIVEP3, MAML2, NUAK1, MED27…
virus.vs.control	REACTOME_NEUTROPHIL_DEGRANULATION	0.000777484	0.0362259	-0.347437	-1.52555	4	317	GGH, SLC27A2, HVCN1, ABCA13, GMFG, LRRC7, NFASC, STOM, ADGRG3, METTL7A, LRG1, LYZ, CRISPLD2, SLCO4C1, IDH1, PLD1, CAT, FUCA2, ITGAX, JUP, GHDC, TIMP2, ADAM8, DSP, C3AR1, TBC1D10C, LCN2, CEP290, CTSC, ATP8A1, GM2A, DOCK2, PTPN6, FRK, ASAH1, MGAM, LRMP, PSAP, ITGAM, NHLRC3, YPEL5, ATP6AP2, CPPED1, ITGAV, GRN, EPX, PGRMC1, AMPD3, NCSTN, HEXB, BST1, SNAP23, GCA, GNS, GSN, CTSA, OSTF1, STK11IP, NIT2, …
virus.vs.control	REACTOME_EGFR_DOWNREGULATION	0.000891067	0.0364599	0.638576	1.95052	3	27	AREG, EREG, HBEGF, SPRY2, TGFA, EGFR, SPRY1, STAM
virus.vs.control	REACTOME_ACTIVATION_OF_THE_MRNA_UPON_BINDING_OF_THE_CAP_BINDING_COMPLEX_AND_EIFS_AND_SUBSEQUENT_BINDING_TO_43S	0.000893855	0.0364599	0.601935	1.89962	3	31	EIF3D, FAU, EIF3A, EIF2S2, EIF2S1, EIF4A1, EIF3K, EIF4G1, PABPC1, RPS14, EIF4B, EIF3B, EIF3M, EIF1AX, EIF4E, RPS16
virus.vs.control	REACTOME_TRANSPORT_OF_THE_SLBP_DEPENDANT_MATURE_MRNA	0.000893855	0.0364599	0.604083	1.9064	3	31	NUP62, ALYREF, NUP153, NUP98, NUP43, SLBP, NUP50, NUP160, NUP58, NUP35, NUP205, NUP155, RANBP2, NUP54, EIF4E, NXF1, NUP88, NUP93, NCBP1, RAE1, SEH1L, NUP214, NUP188
virus.vs.control	REACTOME_TRANSPORT_OF_MATURE_MRNAS_DERIVED_FROM_INTRONLESS_TRANSCRIPTS	0.000904773	0.0364599	0.583994	1.92874	3	38	NUP62, ALYREF, NUP153, NUP98, NUP43, CPSF4, SLBP, NUP50, NUP160, NUP58, FIP1L1, NUP35, NUP205, NUP155, RANBP2, NUP54, EIF4E, NXF1, NUP88, WDR33, NUP93, NCBP1, RAE1, SEH1L, NUP214, NUP188
virus.vs.control	REACTOME_SUMOYLATION_OF_RNA_BINDING_PROTEINS	0.000904773	0.0364599	0.58047	1.91709	3	38	PHC2, NUP62, NUP153, NUP98, NUP43, NOP58, NUP50, NUP160, NUP58, PCGF2, NUP35, CBX4, PHC3, NUP205, CBX2, NUP155, RANBP2, NUP54, NUP88, SCMH1, NUP93, RING1, RNF2, RAE1, SEH1L, NUP214, NUP188
virus.vs.control	REACTOME_CLASS_A_1_RHODOPSIN_LIKE_RECEPTORS	0.000963855	0.0378186	0.440593	1.73129	3	95	CHRM1, CXCR4, ADRB2, PTGDR2, LTB4R, EDN1, C5AR1, CCL5, EDN2, QRFP, S1PR1, GPR37, S1PR3, HTR6, GPR18, CHRM5, TSHB, NPB, P2RY2, CXCL10, NLN, CNR1, HTR2A, AVPR1B, LPAR6, LPAR5
virus.vs.control	REACTOME_HIV_LIFE_CYCLE	0.00100376	0.0383747	0.406057	1.67022	3	125	TAF1L, CXCR4, TAF4B, RANGAP1, NMT2, TAF5, NUP62, VPS37B, VPS37A, TAF4, ELL, NUP153, NELFA, NUP98, CCNT2, FEN1, CCNT1, NUP43, RANBP1, NUP50, TBP, RCC1, CTDP1, GTF2H4, NUP160, GTF2F2, NUP58, TAF1, CDK7, POLR2D, NUP35, RAN, TAF3, HMGA1, POLR2C, TAF10, GTF2H1, ELOA, NUP205, MVB12B, NUP155, RANBP2, POLR2H, CCNH, SSRP1, ERCC3, NUP54
virus.vs.control	REACTOME_DEUBIQUITINATION	0.00107527	0.0386654	0.352079	1.55439	3	206	TNFAIP3, NFKBIA, ADRB2, YOD1, MYC, ARRB2, OTUB2, ESR1, TRAF3, AXIN2, CDC25A, STAMBPL1, SIAH2, PTRH2, FOXK2, AXIN1, STAM, USP42, UIMC1, ZRANB1, CYLD, USP15, OTUD3, MYSM1, USP10, INO80D, USP37, TOMM70, NFRKB, RIPK2, INO80, RCE1, ASXL1, RAD23A, ADRM1, FOXK1, YY1, TRAF2, SMAD7
virus.vs.control	REACTOME_PEROXISOMAL_LIPID_METABOLISM	0.00109509	0.0386654	-0.661863	-1.90425	5	24	HAO2, SLC27A2, ACOT6, SCP2, ACBD4, CROT, PHYH, ACOX2, PECR, AMACR, ACBD5, DECR2, ECI2, HSD17B4, ALDH3A2, ACAA1, EHHADH, HACL1
virus.vs.control	REACTOME_INFECTIOUS_DISEASE	0.0011065	0.0386654	0.33267	1.51872	3	271	TAF1L, HBEGF, GUCY2C, CXCR4, MAP2K3, SNAP25, TAF4B, RANGAP1, ISG15, MET, NMT2, STAM, TAF5, NUP62, VPS37B, VPS37A, EEF2, TAF4, ELL, KPNA4, NUP153, NELFA, NUP98, CCNT2, MAP2K4, MAP2K1, FEN1, CCNT1, AP1S3, NUP43, RANBP1, CPSF4, RPL28, SYT1, NUP50, FAU, TBP, RCC1, CTDP1, GTF2H4, NUP160, SLC25A4, CBL, GTF2F2, NUP58, RPL32, TAF1, CDK7, POLR2D, NUP35, PAK2, RAN, GRSF1, RPLP2, TAF3, HMGA1, STX1A, RPS14, …
virus.vs.control	REACTOME_HOST_INTERACTIONS_WITH_INFLUENZA_FACTORS	0.00112158	0.0386654	0.578008	1.90076	4	37	ISG15, NUP62, KPNA4, NUP153, NUP98, NUP43, CPSF4, NUP50, NUP160, NUP58, NUP35, NUP205, NUP155, KPNA3, RANBP2, KPNA2, KPNA5, NUP54, SLC25A6, KPNB1, NUP88, NUP93, RAE1, SEH1L, NUP214, NUP188
virus.vs.control	REACTOME_SIGNALING_BY_EGFR	0.00114103	0.0386654	0.537884	1.84554	4	45	AREG, EREG, HBEGF, SPRY2, TGFA, EGFR, SPRY1, GAB1, STAM, PAG1, KRAS, PXN
virus.vs.control	REACTOME_CELLULAR_RESPONSES_TO_EXTERNAL_STIMULI	0.00117199	0.0388319	0.296558	1.39437	3	365	FOS, JUN, IL1A, ETS2, TUBA8, VEGFA, PRKAG2, MAP2K3, PHC2, HSPA1L, BAG2, TOMM40, E2F1, HSPH1, SQSTM1, TUBB6, HSPA9, BAG3, WTIP, NUP62, NCF1, AGO3, CITED2, CCNE1, E2F2, AJUBA, PRKAA2, NUP153, TUBA1C, CEBPB, HIRA, MAPKAPK5, DNAJC2, CSNK2B, CREBBP, NUP98, ANAPC7, BAG1, MAP2K4, WDR45B, ATG101, NUP43, FKBP4, EGLN1, NUP50, TOMM70, PGAM5, ACD, HSPA4, UVRAG, NR3C1, ATG4D, NUP160, DNAJB1, KDM6B, ETS1, MTER…
virus.vs.control	REACTOME_EPIGENETIC_REGULATION_OF_GENE_EXPRESSION	0.00120482	0.0390519	0.460949	1.74777	4	78	CD3EAP, TAF1D, MYBBP1A, RRP8, TET3, UHRF1, POLR1B, TAF1A, MTA1, POLR1E, GATAD2B, POLR1C, TBP, MTF2, GTF2H4, BAZ1B, ERCC6, SUZ12, DNMT1, CDK7, TDG, EED, MBD3, ARID4B, EP300, POLR1A, GTF2H1, TAF1C, ZNRD1, SIN3B, HDAC2, POLR2H, TAF1B, CCNH, ERCC3
virus.vs.control	REACTOME_NUCLEAR_IMPORT_OF_REV_PROTEIN	0.00134288	0.0417366	0.613927	1.90873	5	29	NUP62, NUP153, NUP98, NUP43, NUP50, RCC1, NUP160, NUP58, NUP35, RAN, NUP205, NUP155, RANBP2, NUP54, KPNB1, NUP88, NUP93, NPM1, RAE1, SEH1L, NUP214, NUP188
virus.vs.control	REACTOME_FATTY_ACID_METABOLISM	0.00134363	0.0417366	-0.430011	-1.67302	7	118	HAO2, SLC27A2, GGT5, DPEP2, ACSM3, ACOT6, CYP4F11, MMAA, ACSF2, PPARD, PON2, FADS2, MMUT, CPT1B, SCP2, PPT1, ACBD4, DECR1, CROT, ACAD11, EPHX2, PHYH, PRXL2B, ACAA2, ACOX2, PTGR1, PECR, CYP4B1, AMACR, ACACB, LTA4H, CBR4, ACADM, ACBD5, CYP2U1, DECR2, ECI2, HADHB, SCD5, CPT2, PCTP, DPEP1, HSD17B4, HSD17B12, ACADS, TECR, ACAD10, PCCB, FAAH, PPT2, ACADVL, ALDH3A2, ACAA1, PCCA
virus.vs.control	REACTOME_SUMOYLATION_OF_CHROMATIN_ORGANIZATION_PROTEINS	0.00137773	0.0419223	0.53007	1.84478	5	48	PHC2, NUP62, NUP153, NUP98, NUP43, NUP50, NUP160, NUP58, HDAC4, PCGF2, SUZ12, NUP35, CBX4, PHC3, NUP205, CBX2, NUP155, ZBED1, RANBP2, HDAC2, PIAS1, NUP54, NUP88, SCMH1, NUP93, RING1, RNF2, RAE1, SEH1L, NUP214, NUP188
virus.vs.control	REACTOME_TRANSPORT_OF_MATURE_TRANSCRIPT_TO_CYTOPLASM	0.00142857	0.0426	0.46661	1.7391	5	70	NXT1, NUP62, SRSF2, ALYREF, NUP153, NUP98, NUP43, SRSF7, CPSF4, SLBP, NUP50, NUP160, NUP58, SRSF1, FIP1L1, NUP35, SRSF4, NUP205, NUP155, RANBP2, U2AF2, DDX39A, NUP54, MAGOH, EIF4E, SRRM1, DDX39B, NXF1, NUP88, WDR33, NUP93, NCBP1, RAE1, SEH1L, NUP214, NUP188
virus.vs.control	KEGG_VALINE_LEUCINE_AND_ISOLEUCINE_DEGRADATION	0.00162045	0.0456442	-0.583027	-1.83868	8	36	ABAT, ACADSB, ALDH6A1, DBT, MMUT, MCCC2, MCCC1, BCKDHB, HMGCS1, IVD, HIBADH, ACAA2, ACADM, HADHB, HMGCL, ACAT1, ALDH7A1, ACADS, PCCB, ALDH3A2, ACAA1, PCCA, HIBCH, BCAT2, EHHADH
virus.vs.control	KEGG_CYTOKINE_CYTOKINE_RECEPTOR_INTERACTION	0.00171779	0.0456442	0.399253	1.59855	6	104	IL11, CXCR4, IL1A, CNTFR, INHBA, IL12RB2, TNFRSF10B, IL9R, CCL5, VEGFA, LIF, TNFRSF10A, IL15RA, INHBE, TNFRSF12A, TNFRSF1B, RELT, MET, EGFR, CXCL10, TNFRSF10D, CLCF1, IFNLR1, CNTF, FLT1, IL1B, IL18R1
virus.vs.control	KEGG_ALPHA_LINOLENIC_ACID_METABOLISM	0.00211579	0.0484501	-0.893796	-1.7048	10	5	PLA2G12A, FADS2, PLA2G6
virus.vs.control	KEGG_JAK_STAT_SIGNALING_PATHWAY	0.00237925	0.0484501	0.426878	1.64005	9	82	IL11, CNTFR, IL12RB2, MYC, SPRY4, IL9R, SPRY2, LIF, SOCS1, CCND1, IL15RA, CISH, SPRY1, STAM, CLCF1, IFNLR1, CNTF, PIK3CD, BCL2L1, SPRED2, CREBBP, PIAS4, PIM1
virus.vs.control	KEGG_FATTY_ACID_METABOLISM	0.00272777	0.0484501	-0.598907	-1.78243	14	28	CPT1C, ACADSB, CPT1B, GCDH, ACAA2, ACADM, ECI2, HADHB, CPT2, ACAT1, ALDH7A1, ACADS, ADH5, ACADVL, ALDH3A2, ACAA1, EHHADH, ACSL5, ECI1, CPT1A, ECHS1
virus.vs.control	KEGG_PPAR_SIGNALING_PATHWAY	0.00286533	0.0484501	-0.533299	-1.71845	15	40	PCK1, SLC27A2, GK, CPT1C, NR1H3, PLTP, APOA5, PPARD, FABP4, FADS2, CPT1B, SCP2, ACOX2, ACADM, SCD5, CPT2
virus.vs.control	REACTOME_METABOLISM_OF_LIPIDS	0.0017326	0.0505816	-0.299552	-1.38066	11	547	HAO2, LRP2, DEGS2, NR1H4, PIK3R5, MOGAT1, SLC27A2, SPHK2, GGT5, DPEP2, ACSM3, LPCAT2, SPTLC3, STARD6, ALDH3B2, SLC44A5, AGT, PLA2G12A, GK, ACOT6, HSD3B7, TNFAIP8, SLC44A3, CYP4F11, STARD4, MMAA, HSD17B11, PLD1, STARD5, ABCB11, NR1H3, ACSF2, PNPLA4, B3GALNT1, GLB1L, TM7SF2, ACSS3, CYP39A1, APOA5, CAV1, CDK19, GM2A, PNPLA8, PPARD, INSIG1, FABP4, ASAH1, LPIN3, PON2, LBR, PNPLA3, FADS2, CIDEC, MMUT, …
virus.vs.control	REACTOME_PKMTS_METHYLATE_HISTONE_LYSINES	0.00180955	0.0505816	0.554104	1.83002	7	38	DOT1L, NFKB2, KMT2C, KMT2D, KMT2B, NSD2, SETD6, SETD3, NFKB1, SUZ12, SUV39H2, EED, WDR5, EHMT1, SETD2, SETD7, SETD1A, KMT5A
virus.vs.control	REACTOME_OTHER_INTERLEUKIN_SIGNALING	0.00186816	0.0505816	0.342892	1.51777	6	209	DUSP1, AREG, DUSP8, EREG, DUSP2, HBEGF, ACTN2, DUSP5, ARRB2, TRIB3, DUSP4, FGF7, DLG2, SNAP25, DUSP16, TGFA, CNKSR1, RASGRP1, SPTBN2, CNKSR2, PEA15, NRG1, MET, EGFR, GAB1, DUSP7, SPTBN5, IFNLR1, STX3, BRAF, SPRED2, KRAS, MAP2K1, IRS2, DUSP10, PDPK1, KLB, GRIN1, SPRED1
virus.vs.control	REACTOME_INTERLEUKIN_17_SIGNALING	0.00187047	0.0505816	0.495821	1.78482	7	57	FOS, JUN, DUSP4, MAP2K3, MAP3K8, IRAK2, FBXW11, MEF2A, DUSP7, MAP2K4, MAP2K1, CREB1, RIPK2, IRAK1, RPS6KA5, CHUK, CUL1, DUSP3, NFKB1, MAPKAPK2
virus.vs.control	REACTOME_MYD88_CASCADE_INITIATED_ON_PLASMA_MEMBRANE	0.0018917	0.0505816	0.46157	1.71645	7	69	FOS, JUN, NFKBIA, DUSP4, MAP2K3, MAP3K8, IRAK2, NFKB2, FBXW11, MEF2A, PELI1, DUSP7, NFKBIB, MAP2K4, MAP2K1, CREB1, RIPK2, IRAK1, RPS6KA5, CHUK, CUL1, DUSP3, NFKB1, MAPKAPK2
virus.vs.control	REACTOME_IONOTROPIC_ACTIVITY_OF_KAINATE_RECEPTORS	0.00190223	0.0505816	-0.84245	-1.75419	9	7	GRIK4, GRIK2, CALM1, GRIK5, DLG4, NCALD, DLG3
virus.vs.control	REACTOME_CELLULAR_RESPONSES_TO_STRESS	0.0019337	0.0505816	0.311376	1.43106	6	291	FOS, JUN, IL1A, ETS2, TUBA8, VEGFA, MAP2K3, PHC2, HSPA1L, BAG2, E2F1, HSPH1, TUBB6, HSPA9, BAG3, WTIP, NUP62, NCF1, AGO3, CITED2, CCNE1, E2F2, AJUBA, NUP153, TUBA1C, CEBPB, HIRA, MAPKAPK5, DNAJC2, CREBBP, NUP98, ANAPC7, BAG1, MAP2K4, NUP43, FKBP4, EGLN1, NUP50, ACD, HSPA4, NR3C1, NUP160, DNAJB1, KDM6B, ETS1, UBN1, HSPA12A, FKBP5, TNRC6C, NUP58, TFDP1, NFKB1, SUZ12, NUP35, HSPA8, TUBB2A, MAPKAPK2,…
virus.vs.control	REACTOME_RNA_POLYMERASE_I_TRANSCRIPTION_TERMINATION	0.00201432	0.05095	0.596862	1.85568	8	29	CD3EAP, TAF1D, POLR1B, CAVIN1, TAF1A, POLR1E, POLR1C, TBP, GTF2H4, CDK7, POLR1A, GTF2H1, TAF1C, ZNRD1, POLR2H, TAF1B, CCNH, ERCC3
virus.vs.control	REACTOME_GPCR_LIGAND_BINDING	0.00201613	0.05095	0.375666	1.5692	7	140	CHRM1, CXCR4, ADRB2, ADM, PTGDR2, LTB4R, EDN1, C5AR1, CCL5, EDN2, QRFP, S1PR1, WNT2B, GPR37, FZD9, S1PR3, HTR6, PTCH2, GPR18, CHRM5, TSHB, NPB, P2RY2, CXCL10, NLN, PTCH1, CNR1, IHH, HTR2A, AVPR1B, LPAR6, LPAR5
virus.vs.control	REACTOME_TOLL_LIKE_RECEPTOR_4_TLR4_CASCADE	0.00216867	0.0529693	0.418032	1.64264	8	95	FOS, JUN, NFKBIA, DUSP4, SOCS1, MAP2K3, TICAM1, TRAF3, MAP3K8, IRAK2, NFKB2, FBXW11, SARM1, MEF2A, PELI1, DUSP7, NFKBIB, MAP2K4, MAP2K1, CREB1, TICAM2, RIPK2, IRAK1, RPS6KA5, CHUK, CUL1
virus.vs.control	REACTOME_TOLL_LIKE_RECEPTOR_TLR1:TLR2_CASCADE	0.00216972	0.0529693	0.446808	1.67688	8	74	FOS, JUN, NFKBIA, DUSP4, SOCS1, MAP2K3, MAP3K8, IRAK2, NFKB2, FBXW11, MEF2A, PELI1, DUSP7, NFKBIB, MAP2K4, MAP2K1, CREB1, RIPK2, IRAK1, RPS6KA5, CHUK, CUL1
virus.vs.control	REACTOME_EXPORT_OF_VIRAL_RIBONUCLEOPROTEINS_FROM_NUCLEUS	0.00222767	0.0529693	0.609875	1.86285	9	27	NUP62, NUP153, NUP98, NUP43, NUP50, NUP160, NUP58, NUP35, RAN, NUP205, NUP155, RANBP2, NUP54, NUP88, XPO1, NUP93, RAE1, SEH1L, NUP214, NUP188
virus.vs.control	REACTOME_RNA_POLYMERASE_I_PROMOTER_ESCAPE	0.00223814	0.0529693	0.595919	1.85275	9	29	CD3EAP, TAF1D, POLR1B, TAF1A, POLR1E, POLR1C, RRN3, TBP, GTF2H4, CDK7, POLR1A, GTF2H1, TAF1C, ZNRD1, POLR2H, TAF1B, CCNH, ERCC3
virus.vs.control	REACTOME_REGULATION_OF_TP53_ACTIVITY_THROUGH_PHOSPHORYLATION	0.00238436	0.0537065	0.438132	1.67566	9	81	TAF1L, PLK3, CDK5R1, PRKAG2, TAF4B, NUAK1, HUS1, ATRIP, TAF5, TAF4, PRKAA2, MAPKAPK5, CSNK2B, TP53RK, TBP, CSNK2A2, RFC3, NOC2L, TAF1, DNA2, EXO1, ATR, TAF3, RPA2, TOP3A, TAF10, RFC5
virus.vs.control	REACTOME_PERK_REGULATES_GENE_EXPRESSION	0.00245098	0.0537065	0.62074	1.877	10	26	ATF3, DDIT3, ATF4, EXOSC9, CEBPG, EXOSC4, HERPUD1, EIF2AK3, EIF2S2, EXOSC2, EIF2S1
virus.vs.control	REACTOME_OVARIAN_TUMOR_DOMAIN_PROTEASES	0.00246747	0.0537065	0.567747	1.80191	10	32	TNFAIP3, YOD1, OTUB2, ESR1, TRAF3, ZRANB1, OTUD3
virus.vs.control	REACTOME_RNA_POLYMERASE_III_TRANSCRIPTION	0.00246747	0.0537065	0.548778	1.80463	10	37	POLR3E, ZNF143, POU2F1, POLR1C, TBP, POLR3D, NFIC, BDP1, SNAPC3, GTF3C4, POLR3A, POLR3K, NFIX, SNAPC5, POLR3C, GTF3A, POLR2H
virus.vs.control	REACTOME_REGULATION_OF_TP53_ACTIVITY	0.00252016	0.0537065	0.377184	1.56716	9	135	TAF1L, PLK3, CDK5R1, PRKAG2, TAF4B, BRPF1, NUAK1, HUS1, ATRIP, TAF5, BRD1, KAT6A, TAF4, PRKAA2, MAPKAPK5, CSNK2B, TP53RK, PRR5, PDPK1, GATAD2B, SGK1, TBP, CSNK2A2, RFC3, TP53BP2, NOC2L, TAF1, DNA2, EXO1, BRPF3, ATR, MBD3, TAF3, PHF20, RPA2, BANP, EP300, TOP3A, EHMT1, TP73, TAF10, RFC5, USP7, DAXX, MEAF6, HIPK2, PRMT5, AKT1, HDAC2, KMT5A, SSRP1, RICTOR, PPP2R1B, CCNA2, PPP2CB, PPP2CA, MTA2, JMY
virus.vs.control	REACTOME_GLYCOSPHINGOLIPID_METABOLISM	0.00252708	0.0537065	-0.579407	-1.79346	13	34	B3GALNT1, GLB1L, GM2A, ASAH1, SMPD1, PSAP, GBA, HEXB, ARSK, CTSA, SMPD3, ARSG, SUMF1, GLB1, ARSB, GLA, SUMF2, NEU3
virus.vs.control	REACTOME_TRNA_PROCESSING_IN_THE_NUCLEUS	0.00255636	0.0537065	0.503574	1.7683	10	51	NUP62, NUP153, NUP98, NUP43, CPSF4, NUP50, NUP160, POP1, ELAC2, RPP21, NUP58, NUP35, RAN, CLP1, RPP38, POP7, XPOT, RPP40, NUP205, NUP155, RANBP2, NUP54, CSTF2, POP5, RTCB, TSEN2, NUP88, NUP93, RAE1, SEH1L, C2orf49, NUP214, NUP188, RPP30, TSEN54, CPSF1
virus.vs.control	REACTOME_EXTRA_NUCLEAR_ESTROGEN_SIGNALING	0.00258277	0.0537065	0.470252	1.70994	10	60	FOS, AREG, EREG, HBEGF, ESR1, CCND1, TGFA, S1PR3, EGFR, SPHK1, KRAS, PDPK1, CREB1, PRMT1, GNG7
virus.vs.control	REACTOME_GAB1_SIGNALOSOME	0.00259347	0.0537065	0.6982	1.87747	11	16	AREG, EREG, HBEGF, TGFA, EGFR, GAB1, PAG1, PXN
virus.vs.control	KEGG_APOPTOSIS	0.00348918	0.0540823	0.447594	1.65707	14	66	NFKBIA, NGF, IL1A, TNFRSF10B, TNFRSF10A, IRAK2, TNFRSF10D, MAP3K14, PIK3CD, IL1B, BCL2L1, PRKX, IRAK1, PPP3R1, CHUK, TRAF2, NFKB1, BID, PPP3CC
virus.vs.control	REACTOME_SUMOYLATION	0.00280469	0.0562393	0.364386	1.53637	10	150	NFKBIA, NR4A2, MITF, ESR1, PPARG, PHC2, PPARGC1A, NFKB2, RANGAP1, UBA2, MRTFA, NUP62, NUP153, MTA1, CREBBP, NUP98, PIAS4, TFAP2C, NUP43, NOP58, NCOR2, DDX5, NUP50, ZNF131, NR3C1, RARA, NUP160, SAFB, NUP58, HDAC4, PCGF2, MBD1, SUZ12, DNMT1, NUP35, CBX4, TDG, THRB, EP300, PHC3, DAXX, NUP205, HIPK2, CBX2, NUP155, TRIM28, ZBED1, RANBP2, HDAC7, HDAC2
virus.vs.control	REACTOME_VISUAL_PHOTOTRANSDUCTION	0.00281591	0.0562393	-0.512069	-1.7377	15	53	LRP2, PPEF1, GPC3, PDE6B, GPIHBP1, RDH10, RDH12, BCO1, RLBP1, DHRS3, SLC24A1, STRA6, CALM1, MYO7A, RETSAT, GNB5, CYP4V2, CAMKMT, RGS9BP, DHRS9, APOE
virus.vs.control	REACTOME_TRANSLATION	0.00286981	0.0562393	0.3456	1.49062	10	175	MARS2, FARSA, MRPL12, AIMP2, EEF2, FARSB, EIF3D, RPL28, FAU, MRPS2, MRPL55, EIF3A, EIF5, GSPT1, EARS2, MRPS34, YARS2, EIF2S2, EIF2S1, EIF4A1, MRPS5, RPL32, EIF3K, MRPL21, EIF4G1, MRPL15, MRPL41, MRPL38, RPLP2, PABPC1, RPS14, MRPS6, EIF4B, EIF3B, EIF2B5, MRPS30, PPA1, LARS2, EIF2B2, NARS2, GADD45GIP1, EIF3M, MRPL17, RPL3L, SARS2, VARS2, RPL26, SRPRB, SEC61A2, MRPL54, EIF1AX, FARS2, MRPS26, EIF4E, …
virus.vs.control	REACTOME_SUMOYLATION_OF_SUMOYLATION_PROTEINS	0.00290373	0.0562393	0.594891	1.83333	12	28	NUP62, NUP153, NUP98, PIAS4, NUP43, NUP50, NUP160, NUP58, NUP35, NUP205, NUP155, RANBP2, NUP54, NUP88, NUP93, RAE1, SEH1L, NUP214, NUP188
virus.vs.control	REACTOME_SUMOYLATION_OF_UBIQUITINYLATION_PROTEINS	0.00290438	0.0562393	0.54664	1.75086	12	33	NUP62, NUP153, NUP98, PIAS4, NUP43, NUP50, NUP160, NUP58, NUP35, NUP205, NUP155, RANBP2, PIAS1, NUP54, NUP88, NUP93, RAE1, SEH1L, NUP214, NUP188
virus.vs.control	REACTOME_NONSENSE_MEDIATED_DECAY_NMD	0.0030037	0.0574168	0.499748	1.75033	12	50	PPP2R2A, SMG1, RPL28, FAU, GSPT1, SMG5, DCP1A, UPF1, RPL32, SMG9, EIF4G1, RPLP2, PABPC1, RPS14, RPL3L, RPL26, MAGOH, RPS16, PPP2CA, SMG7, UBA52, NCBP1, RPL15, RPL27, RPS15, RPS5, UPF3B, RPL7, RBM8A, CASC3, RPL36A, SMG8
virus.vs.control	REACTOME_G1_S_SPECIFIC_TRANSCRIPTION	0.00309529	0.0583172	0.627557	1.86217	13	24	CDC25A, E2F1, CDT1, CDC45, E2F4, E2F5, CCNE1, E2F6, ORC1, LIN54, LIN37, TFDP1, CDC6, LIN9
virus.vs.control	REACTOME_POSITIVE_EPIGENETIC_REGULATION_OF_RRNA_EXPRESSION	0.0031667	0.0583172	0.535558	1.76877	13	38	CD3EAP, TAF1D, MYBBP1A, POLR1B, TAF1A, MTA1, POLR1E, GATAD2B, POLR1C, TBP, BAZ1B, ERCC6, MBD3, EP300, POLR1A, TAF1C, ZNRD1, HDAC2, POLR2H, TAF1B
virus.vs.control	REACTOME_RNA_POLYMERASE_I_TRANSCRIPTION_INITIATION	0.00316814	0.0583172	0.526907	1.77073	13	41	CD3EAP, TAF1D, POLR1B, TAF1A, MTA1, POLR1E, GATAD2B, POLR1C, RRN3, TBP, GTF2H4, ERCC6, CDK7, MBD3, POLR1A, GTF2H1, TAF1C, ZNRD1, HDAC2, POLR2H, TAF1B, CCNH, ERCC3
virus.vs.control	REACTOME_INTERLEUKIN_4_AND_INTERLEUKIN_13_SIGNALING	0.00329955	0.0596889	0.450751	1.66034	13	65	FOS, IL1A, ICAM1, MYC, VEGFA, LIF, SOCS1, CCND1, S1PR1, SOX2, BCL6, FOXO1, TNFRSF1B, LAMA5, HMOX1, POU2F1, IL1B, BCL2L1, PIM1, MCL1
virus.vs.control	REACTOME_CELLULAR_RESPONSE_TO_HEAT_STRESS	0.00335812	0.0596889	0.430077	1.63517	13	79	HSPA1L, BAG2, HSPH1, HSPA9, BAG3, NUP62, NUP153, DNAJC2, CREBBP, NUP98, BAG1, NUP43, FKBP4, NUP50, HSPA4, NUP160, DNAJB1, HSPA12A, NUP58, NUP35, HSPA8, MAPKAPK2, ATR, RPA2, HSF1, EP300, RPS19BP1, DEDD2, DNAJB6, HSPA14, NUP205, NUP155, RANBP2, RPTOR, NUP54
virus.vs.control	REACTOME_TELOMERE_EXTENSION_BY_TELOMERASE	0.00336276	0.0596889	0.873015	1.78447	15	6	TERT, DKC1, RUVBL2
virus.vs.control	REACTOME_CHROMATIN_ORGANIZATION	0.00341656	0.0599304	0.338363	1.467	12	182	CCND1, EPC1, DOT1L, BRPF1, NFKB2, JADE1, KANSL1, PADI1, KDM6A, ARID5B, JMJD6, BRD1, KAT6A, MTA1, KMT2C, CREBBP, ING3, WDR77, KMT2D, KMT2B, NCOR2, ARID1B, GATAD2B, NSD2, SETD6, PRMT1, KANSL2, KDM6B, GPS2, KDM2A, TBL1X, ARID1A, KDM7A, SETD3, PHF2, NFKB1, MSL2, MRGBP, SUZ12, SUV39H2, BRPF3, HCFC1, RIOX2, EED, KDM4B, KDM4C, MBD3, WDR5, KAT8, ARID4B, EP400, PHF20, EP300, EHMT1, SETD2, TAF10, TADA2A, M…
virus.vs.control	REACTOME_AMINE_LIGAND_BINDING_RECEPTORS	0.00345722	0.0599385	0.690698	1.82507	15	15	CHRM1, ADRB2, HTR6, CHRM5, HTR2A
virus.vs.control	REACTOME_ACTIVATION_OF_KAINATE_RECEPTORS_UPON_GLUTAMATE_BINDING	0.00351917	0.0603113	-0.678888	-1.82256	18	18	GRIK4, GRIK2, CALM1, GNG11, GRIK5, DLG4, GNB5, NCALD, DLG3, GNG10, PLCB1
virus.vs.control	REACTOME_NEGATIVE_EPIGENETIC_REGULATION_OF_RRNA_EXPRESSION	0.00365464	0.0619212	0.500913	1.72927	15	46	CD3EAP, TAF1D, RRP8, POLR1B, TAF1A, POLR1E, POLR1C, TBP, GTF2H4, DNMT1, CDK7, ARID4B, POLR1A, GTF2H1, TAF1C, ZNRD1, SIN3B, HDAC2, POLR2H, TAF1B, CCNH, ERCC3
virus.vs.control	KEGG_BUTANOATE_METABOLISM	0.0051499	0.0622923	-0.640601	-1.76053	27	20	ACSM5, ACSM3, ABAT, ALDH5A1, HMGCS1, HMGCL, ACAT1, ALDH7A1, ACADS, BDH1, ALDH3A2, L2HGDH, BDH2, EHHADH
virus.vs.control	KEGG_COLORECTAL_CANCER	0.00532038	0.0622923	0.469904	1.65873	22	53	FOS, JUN, MYC, CCND1, AXIN2, AXIN1, PIK3CD, LEF1, BRAF, KRAS, MAP2K1
virus.vs.control	KEGG_ERBB_SIGNALING_PATHWAY	0.00564839	0.0622923	0.420576	1.58233	23	73	AREG, JUN, EREG, HBEGF, MYC, TGFA, ABL2, NRG1, EGFR, GAB1, PIK3CD, BRAF, MAP2K4, KRAS, MAP2K1
virus.vs.control	KEGG_NITROGEN_METABOLISM	0.00596236	0.0622923	-0.725359	-1.75145	31	12	GLUL, CA3, AMT, CA5B, CA2, CTH
virus.vs.control	KEGG_LEISHMANIA_INFECTION	0.00607971	0.0622923	0.530045	1.74344	26	38	FOS, JUN, NFKBIA, IL1A, NCF1, IL1B, NFKBIB
virus.vs.control	KEGG_MATURITY_ONSET_DIABETES_OF_THE_YOUNG	0.00610546	0.0622923	-0.695935	-1.75253	32	14	NKX2-2, SLC2A2, HNF4A, ONECUT1, HNF1A, GCK
virus.vs.control	KEGG_SPLICEOSOME	0.00636319	0.0622923	0.377617	1.5098	25	103	HSPA1L, SRSF2, ALYREF, CHERP, SRSF7, SF3A2, DDX5, TXNL4A, SF3B4, TCERG1, SRSF1, BUD31, RBM17, SNU13, PPIL1, HSPA8, SF3B3, DHX15, PRPF6, SNRNP40, SNRPD1, PCBP1, SRSF4, PUF60, PRPF40A, PRPF19, SNRPD3, U2AF2, PRPF4, RBM25, USP39, SNRPA1, PRPF38B, SMNDC1, MAGOH, TRA2B, XAB2, SNRNP70, DDX39B, PHF5A, SF3A1, NCBP1, SNRPA, SRSF10, TRA2A, SRSF6, SF3B5, DDX23, PQBP1, SART1, DHX16, SNRNP27, SRSF3, SNRPB, RB…
virus.vs.control	REACTOME_SPERM_MOTILITY_AND_TAXES	0.00373061	0.0624982	-0.985577	-1.46942	18	2	CATSPER2, HVCN1
virus.vs.control	REACTOME_RNA_POLYMERASE_III_TRANSCRIPTION_INITIATION_FROM_TYPE_3_PROMOTER	0.0039823	0.0659735	0.604756	1.81323	17	25	POLR3E, ZNF143, POU2F1, POLR1C, TBP, POLR3D, BDP1, SNAPC3, POLR3A, POLR3K, SNAPC5, POLR3C
virus.vs.control	REACTOME_RNA_POLYMERASE_II_TRANSCRIBES_SNRNA_GENES	0.00424228	0.0686334	0.448582	1.65236	17	65	NABP1, ELL2, ZNF143, TAF5, ZC3H8, POU2F1, ELL, CCNT2, CCNT1, INTS6, TBP, INTS7, SRRT, SNAPC3, GTF2F2, RPRD1B, CDK7, POLR2D, SNAPC5, ICE1, POLR2C
virus.vs.control	REACTOME_SHC1_EVENTS_IN_EGFR_SIGNALING	0.00424899	0.0686334	0.710373	1.80414	19	13	AREG, EREG, HBEGF, TGFA, EGFR, KRAS
virus.vs.control	REACTOME_METABOLISM_OF_AMINO_ACIDS_AND_DERIVATIVES	0.00428096	0.0686334	-0.348683	-1.47228	26	216	FOLH1, DCT, HNMT, PRODH2, GATM, PAH, DDO, GLUL, GPT, BBOX1, ACADSB, PIPOX, ALDH6A1, AGMAT, TSTD1, SDSL, CARNS1, DBT, SAT1, CSAD, MCCC2, DDC, MCCC1, BCKDHB, AMT, HGD, IVD, HIBADH, GCDH, GSTZ1, PSMD10, SMS, KYNU, SRR, HOGA1, SDS, SLC6A7, SLC44A1, LIAS, SUOX, AMDHD1, CTH, SERINC3, OAT, MPST, PXMP2, ACAT1, SERINC5, PSMA2, ALDH7A1, AFMID, NMRAL1, ALDH4A1, SLC25A21, PAPSS1, AZIN1, KYAT3, FAH, FTCD, SLC…
virus.vs.control	REACTOME_SIGNALING_BY_EGFR_IN_CANCER	0.00436872	0.0691906	0.648123	1.81565	19	19	AREG, EREG, HBEGF, TGFA, EGFR, GAB1, KRAS
virus.vs.control	REACTOME_CELLULAR_SENESCENCE	0.00440852	0.0691906	0.386455	1.55128	17	107	FOS, JUN, IL1A, ETS2, MAP2K3, PHC2, E2F1, AGO3, CCNE1, E2F2, CEBPB, HIRA, MAPKAPK5, ANAPC7, MAP2K4, ACD, KDM6B, ETS1, UBN1, TNRC6C, TFDP1, NFKB1, SUZ12, MAPKAPK2, CBX4, EED, EP400, HMGA1, EHMT1, CBX6, ANAPC1, PHC3, TERF2IP, TNRC6A, CBX2, ID1
virus.vs.control	REACTOME_RNA_POLYMERASE_II_PRE_TRANSCRIPTION_EVENTS	0.00449279	0.069427	0.445595	1.65705	18	69	TAF1L, TAF4B, EAF2, TAF5, TAF4, ELL, NELFA, CCNT2, CCNT1, EAF1, TBP, CTDP1, MLLT1, AFF4, GTF2H4, GTF2F2, IWS1, TAF1, CDK7, POLR2D, TAF3, POLR2C, TAF10, GTF2H1, ELOA, SUPT6H, POLR2H, CCNH, SSRP1, ERCC3
virus.vs.control	REACTOME_SENESCENCE_ASSOCIATED_SECRETORY_PHENOTYPE_SASP	0.00451671	0.069427	0.512567	1.7129	19	40	FOS, JUN, IL1A, CEBPB, ANAPC7
virus.vs.control	REACTOME_RNA_POLYMERASE_I_TRANSCRIPTION	0.00456413	0.0694399	0.50301	1.72589	19	45	CD3EAP, TAF1D, POLR1B, CAVIN1, TAF1A, MTA1, POLR1E, GATAD2B, POLR1C, RRN3, TBP, GTF2H4, ERCC6, CDK7, MBD3, POLR1A, GTF2H1, TAF1C, ZNRD1, HDAC2, POLR2H, TAF1B, CCNH, ERCC3
virus.vs.control	REACTOME_CALCITONIN_LIKE_LIGAND_RECEPTORS	0.00488898	0.073631	0.978308	1.48562	23	2	ADM, CALCRL
virus.vs.control	REACTOME_MUSCARINIC_ACETYLCHOLINE_RECEPTORS	0.004971	0.0741176	0.900199	1.63958	23	4	CHRM1, CHRM5
virus.vs.control	REACTOME_NEURODEGENERATIVE_DISEASES	0.00502403	0.0741666	0.643402	1.80243	22	19	JUN, CDK5R1, CDC25A
virus.vs.control	REACTOME_EXTENSION_OF_TELOMERES	0.00512478	0.0749122	0.589896	1.78374	22	26	TERT, DKC1, FEN1, RFC3, DNA2, RPA2, RFC5, POLE, POLE2, POLE3, RUVBL2, RFC4, POLD1
virus.vs.control	REACTOME_TRANSCRIPTIONAL_REGULATION_BY_SMALL_RNAS	0.00519422	0.0751901	0.508256	1.69849	22	40	AGO2, NUP62, NUP153, NUP98, NUP43, NUP50, NUP160, NUP58, POLR2D, NUP35, RAN, POLR2C, NUP205, TNRC6A, NUP155, RANBP2, POLR2H, NUP54, NUP88, NUP93, POLR2I, RAE1, SEH1L, NUP214, NUP188
virus.vs.control	REACTOME_NEGATIVE_REGULATION_OF_THE_PI3K_AKT_NETWORK	0.00532044	0.0762766	0.425815	1.60058	21	75	AREG, EREG, HBEGF, TRIB3, FGF7, ESR1, TGFA, IER3, PIP5K1A, NRG1, PHLPP2, MET, EGFR, GAB1, PIK3CD, PIP5K1B, PHLPP1
virus.vs.control	REACTOME_MRNA_SPLICING	0.00540819	0.0766552	0.351245	1.48925	20	155	SRSF2, ALYREF, CHERP, PTBP1, SRSF7, SF3A2, DDX5, CPSF4, SF1, ELAVL1, TXNL4A, SF3B4, SRRT, GTF2F2, SRSF1, BUD31, RBM17, SNU13, FIP1L1, PPIL1, POLR2D, HSPA8, SF3B3, DHX15, PRPF6, SNRNP40, CLP1, SNRPD1, POLR2C, PCBP1, SRSF4, CSTF1, CWC25, CCAR1, PUF60, PRPF40A, PRPF19, HNRNPA0, SNRPD3, U2AF2, PRPF4, POLR2H, USP39, SNRPA1, PRCC, SMNDC1, MAGOH, TRA2B, CSTF2, RBM5, SRRM1, SRRM2, CPSF7, XAB2, SNRNP70, P…
virus.vs.control	REACTOME_PI3K_AKT_SIGNALING_IN_CANCER	0.00547619	0.0766552	0.434456	1.6235	22	71	NR4A1, AREG, EREG, HBEGF, FGF7, ESR1, TGFA, FOXO1, NRG1, MET, EGFR, GAB1, FOXO6, PIK3CD, IRS2, PRR5, PDPK1, KLB, CREB1, PDGFB
virus.vs.control	REACTOME_SIGNALING_BY_TGF_BETA_FAMILY_MEMBERS	0.00550108	0.0766552	0.415362	1.60167	22	84	INHBA, SERPINE1, MYC, PPP1R15A, FSTL3, SMAD9, E2F4, SMURF1, E2F5, USP15, CCNT2, CCNT1, FST, NCOR2, ACVR2B, FSTL1, BMP2, CDK8, CBL, SMAD6, PARD3, TFDP1, ACVR2A, SMAD7, JUNB, UBE2M, ACVR1C, BMPR1B, RNF111, TGIF2, PMEPA1, SMAD4, SKI, BMPR2, ACVR1B, UCHL5, TGFBR2
virus.vs.control	REACTOME_SUMO_IS_CONJUGATED_TO_E1_UBA2:SAE1	0.00556242	0.0767923	0.937075	1.57271	26	3	UBA2, SUMO3
virus.vs.control	REACTOME_CIRCADIAN_CLOCK	0.00585617	0.080106	0.446976	1.621	24	59	PER2, SERPINE1, NOCT, NR1D1, MEF2D, PPARGC1A, CRY1, NFIL3, CREBBP, NCOA6, CREB1, NAMPT, NR3C1, USP46, ARNTL, RAI1, CUL1, TBL1X
virus.vs.control	REACTOME_INTERLEUKIN_10_SIGNALING	0.00611621	0.0829024	0.633366	1.77431	27	19	IL1A, ICAM1, CCL5, LIF, TNFRSF1B, CXCL10, IL1B
virus.vs.control	REACTOME_ABACAVIR_METABOLISM	0.00618357	0.0830363	-0.909198	-1.61452	31	4	PCK1
virus.vs.control	REACTOME_DNA_STRAND_ELONGATION	0.00623747	0.0830363	0.568907	1.73772	27	27	CDC45, MCM2, FEN1, GINS2, RFC3, MCM7, DNA2, RPA2, GINS3, MCM4, RFC5, MCM5, MCM6, RFC4, POLD1
virus.vs.control	KEGG_PROPANOATE_METABOLISM	0.00912909	0.0849005	-0.594366	-1.6909	49	23	ABAT, ALDH6A1, ACSS3, MMUT, ACACB, ACADM, ACAT1, ALDH7A1, PCCB, ACSS2, ALDH3A2, PCCA, HIBCH, EHHADH
virus.vs.control	REACTOME_INTERACTIONS_OF_VPR_WITH_HOST_CELLULAR_PROTEINS	0.00650516	0.0858336	0.539772	1.71313	28	32	NUP62, NUP153, NUP98, NUP43, NUP50, NUP160, SLC25A4, NUP58, NUP35, HMGA1, NUP205, NUP155, RANBP2, NUP54, SLC25A6, NUP88, NUP93, RAE1, SEH1L, NUP214, SLC25A5, NUP188
virus.vs.control	REACTOME_SHC1_EVENTS_IN_ERBB4_SIGNALING	0.00659996	0.0859274	0.736081	1.78252	30	11	EREG, HBEGF, NRG1, KRAS
virus.vs.control	REACTOME_FERTILIZATION	0.00662753	0.0859274	-0.873845	-1.65798	34	5	CATSPER2, HVCN1, IZUMO4
virus.vs.control	REACTOME_TRAIL_SIGNALING	0.00677822	0.0871236	0.867117	1.67431	31	5	TNFRSF10B, TNFRSF10A, TNFRSF10D
virus.vs.control	REACTOME_HDMS_DEMETHYLATE_HISTONES	0.00695803	0.0873032	0.623579	1.77262	31	20	KDM6A, ARID5B, JMJD6, KDM6B, KDM2A, KDM7A, PHF2, RIOX2, KDM4B, KDM4C
virus.vs.control	REACTOME_INTERFERON_ALPHA_BETA_SIGNALING	0.00696786	0.0873032	0.520391	1.68633	30	35	EGR1, MX1, SOCS1, IFIT1, ABCE1, ISG15
virus.vs.control	REACTOME_ACTIVATION_OF_ATR_IN_RESPONSE_TO_REPLICATION_STRESS	0.00696786	0.0873032	0.519872	1.68465	30	35	CDC25A, DBF4, MCM10, CDC45, HUS1, ATRIP, MCM2, ORC6, ORC1, RFC3, CDC6, MCM7, ATR, RPA2, MCM4, RFC5
virus.vs.control	REACTOME_VIRAL_MESSENGER_RNA_SYNTHESIS	0.00722674	0.0883523	0.514256	1.67745	31	36	NUP62, NUP153, NUP98, NUP43, NUP50, NUP160, GTF2F2, NUP58, POLR2D, NUP35, POLR2C, NUP205, NUP155, RANBP2, POLR2H, NUP54, NUP88, NUP93, POLR2I, RAE1, SEH1L, NUP214, NUP188
virus.vs.control	REACTOME_SUMOYLATION_OF_DNA_REPLICATION_PROTEINS	0.00723818	0.0883523	0.504128	1.66496	31	38	RANGAP1, NUP62, NUP153, NUP98, PIAS4, NUP43, NUP50, NUP160, NUP58, NUP35, NUP205, NUP155, RANBP2, TOP1, NUP54, NUP88, AURKB, NUP93, CDCA8, RAE1, SEH1L, NUP214, NUP188
virus.vs.control	REACTOME_SPHINGOLIPID_METABOLISM	0.00723888	0.0883523	-0.449235	-1.60239	41	70	DEGS2, SPHK2, SPTLC3, ALDH3B2, B3GALNT1, GLB1L, GM2A, ASAH1, SMPD1, PSAP, PRKD1, GBA, HEXB, ARSK, CTSA, PPM1L, SMPD3, ARSG, SPTSSB, SUMF1, GLB1, ARSB
virus.vs.control	REACTOME_SIGNALING_BY_GPCR	0.00733568	0.0883523	0.275942	1.30285	24	379	CHRM1, PDE4B, HBEGF, CXCR4, ABCA4, ADRB2, ADM, PTGDR2, LTB4R, EDN1, ARRB2, C5AR1, CCL5, EDN2, QRFP, DGKE, S1PR1, WNT2B, GPR37, RASGRP1, ARHGEF33, FZD9, S1PR3, RHOB, HTR6, PDE4D, MGLL, OR2C1, PTCH2, PRKCE, RGS7, FGD3, GPR18, OR2H2, CHRM5, TSHB, NPB, P2RY2, EGFR, GPSM1, CXCL10, PREX1, NLN, PTCH1, NMT2, BCO2, TRIO, CNR1, ARHGEF10, IHH, HTR2A, LDLR, CAMKK1, AVPR1B, LPAR6, DAGLA, LPAR5, HSPG2, KRAS, L…
virus.vs.control	REACTOME_REGULATION_OF_PTEN_GENE_TRANSCRIPTION	0.00734788	0.0883523	0.475014	1.65317	31	48	EGR1, JUN, PPARG, PHC2, MTA1, GATAD2B, SUZ12, CBX4, EED, MBD3, CBX6, PHC3, CBX2, HDAC7, HDAC2, ATN1, RPTOR
virus.vs.control	REACTOME_ATF4_ACTIVATES_GENES_IN_RESPONSE_TO_ENDOPLASMIC_RETICULUM_STRESS	0.00767039	0.0914924	0.59962	1.74288	34	22	ATF3, DDIT3, ATF4, EXOSC9, CEBPG, EXOSC4, HERPUD1, EXOSC2, DCP2, DIS3, NFYA, EXOSC7, EXOSC8, EXOSC5
virus.vs.control	REACTOME_EGFR_INTERACTS_WITH_PHOSPHOLIPASE_C_GAMMA	0.00778292	0.0920183	0.78512	1.73685	36	8	AREG, EREG, HBEGF, TGFA, EGFR
virus.vs.control	REACTOME_G0_AND_EARLY_G1	0.00788955	0.0920183	0.596857	1.73484	35	22	MYC, CDC25A, E2F1, E2F4, E2F5, CCNE1, LIN54, DYRK1A, LIN37, TFDP1, CDC6, LIN9, MAX, MYBL2
virus.vs.control	REACTOME_TP53_REGULATES_TRANSCRIPTION_OF_DNA_REPAIR_GENES	0.00789963	0.0920183	0.459554	1.64089	33	55	FOS, JUN, ELL, NELFA, CCNT2, CCNT1, CTDP1, GTF2H4, GTF2F2, CDK7, POLR2D, ATR, POLR2C, GTF2H1, CDK12, ELOA, RAD51D, POLR2H, CCNH, CDK13, SSRP1, ERCC3
virus.vs.control	REACTOME_NCAM1_INTERACTIONS	0.00808972	0.0935021	-0.611463	-1.72371	43	22	CACNA1G, CNTN2, CACNA1H, COL4A5, GFRA4, NCAM1, COL6A3, COL4A1, ST8SIA4, COL4A2
virus.vs.control	REACTOME_LIGAND_RECEPTOR_INTERACTIONS	0.00826096	0.0942529	0.860115	1.66079	38	5	PTCH1, CDON, IHH, BOC
virus.vs.control	REACTOME_MAPK_TARGETS_NUCLEAR_EVENTS_MEDIATED_BY_MAP_KINASES	0.00828111	0.0942529	0.550288	1.71088	36	29	FOS, JUN, DUSP4, MEF2A, DUSP7, CREB1, RPS6KA5, DUSP3, MAPKAPK2
virus.vs.control	REACTOME_ATTENUATION_PHASE	0.00842879	0.0946435	0.647876	1.74215	38	16	HSPA1L, HSPH1, CREBBP, FKBP4, DNAJB1, HSPA8, HSF1, EP300, DEDD2, DNAJB6
virus.vs.control	REACTOME_P75NTR_SIGNALS_VIA_NF_KB	0.00844238	0.0946435	0.708752	1.76596	39	12	NFKBIA, NGF, SQSTM1, RIPK2, IRAK1, NFKB1
virus.vs.control	REACTOME_THE_RETINOID_CYCLE_IN_CONES_DAYLIGHT_VISION	0.00854535	0.0950829	-0.935016	-1.53707	43	3	RLBP1, DHRS3
virus.vs.control	KEGG_GLUTATHIONE_METABOLISM	0.0112748	0.0955316	-0.553682	-1.64783	61	28	GGT5, IDH1, GSTZ1, SMS, GSTK1, IDH2, OPLAH, GSTO2, GSTA4, GGT7, PGD, TXNDC12, GSTM4, MGST2, G6PD
virus.vs.control	KEGG_PATHWAYS_IN_CANCER	0.0112994	0.0955316	0.300138	1.35351	41	249	FOS, JUN, LAMB3, NFKBIA, MYC, MITF, FGF7, VEGFA, PPARG, CCND1, TRAF3, AXIN2, TGFA, WNT2B, FZD9, TRAF4, RUNX1, E2F1, FGF12, FOXO1, NFKB2, PTCH2, RASSF1, LAMA5, MET, RUNX1T1, EGFR, GLI3, DVL1, PTCH1, AXIN1, WNT5B, PIK3CD, GLI2, CCNE1, BCL2L1, E2F2, LEF1, PAX8, BRAF, CREBBP, PIAS4, KRAS, MAP2K1, FZD5, EGLN1, LAMA3, VEGFC, WNT4, PDGFB, RARA, ITGA3, ETS1, STK4, CHUK, DAPK3, BMP2, RET, CBL, ABL1
virus.vs.control	REACTOME_IL_6_TYPE_CYTOKINE_RECEPTOR_LIGAND_INTERACTIONS	0.00892288	0.0985483	0.684394	1.73816	41	13	IL11, CNTFR, LIF, CLCF1, CNTF
virus.vs.control	REACTOME_AFLATOXIN_ACTIVATION_AND_DETOXIFICATION	0.00904807	0.0986021	-0.729576	-1.7221	47	11	ACY3, GGT5, DPEP2
virus.vs.control	REACTOME_TRANSCRIPTIONAL_REGULATION_BY_MECP2	0.00906002	0.0986021	0.484984	1.63863	39	42	AGO2, BDNF, PPARG, SOX2, MET, GPRIN1, AGO3, NCOR2, SGK1, CREB1, DGCR8, IRAK1, GPS2, TBL1X, FKBP5, TNRC6C, NOTCH1
virus.vs.control	KEGG_STARCH_AND_SUCROSE_METABOLISM	0.012323	0.0996553	-0.60575	-1.66475	66	20	ENPP3, UGDH, PGM2L1, MGAM, GCK, UGP2, ENPP1, GAA
virus.vs.control	REACTOME_EXTRACELLULAR_MATRIX_ORGANIZATION	0.00935937	0.101122	-0.350135	-1.44522	57	182	TNR, ADAMTS16, MADCAM1, EFEMP1, COL24A1, CAPN12, SH3PXD2A, ITGA2, SPOCK3, LOX, NTN4, COL28A1, VCAN, ITGAX, COL1A1, ADAMTS9, ITGA7, TIMP2, COL21A1, COL4A5, F11R, CAPN5, ADAM8, SPP1, CDH1, MMP14, ITGAM, A2M, ITGB6, MATN1, MMP7, BGN, ITGAV, SPARC, ITGB7, EFEMP2, NCAM1, NCSTN, BMP1, CTSK, JAM3, MMP19, COL6A3, ITGA2B, COL4A1, LAMB1, COL7A1, ITGA1, ITGA10, LTBP3, NID1, MMP10, SCUBE1, APP, CAPN10, LOXL3…
virus.vs.control	KEGG_ALANINE_ASPARTATE_AND_GLUTAMATE_METABOLISM	0.0141051	0.108781	-0.590589	-1.64218	76	21	ACY3, DDO, GLUL, GPT, ABAT
virus.vs.control	KEGG_DRUG_METABOLISM_CYTOCHROME_P450	0.0152658	0.108781	-0.596797	-1.64015	82	20	CYP3A43, ALDH3B2, FMO1, FMO5, FMO4, GSTZ1, GSTK1, GSTO2, GSTA4, GSTM4, MGST2, ADH5
virus.vs.control	KEGG_B_CELL_RECEPTOR_SIGNALING_PATHWAY	0.0154699	0.108781	0.435641	1.55915	66	56	FOS, JUN, NFKBIA, NFATC2, NFKBIE, PIK3CD, NFKBIB, NFAT5, KRAS, MAP2K1, PPP3R1, CHUK, RASGRP3, VAV2, NFKB1, PPP3CC, HRAS, RAF1, BCL10, CD79A
virus.vs.control	KEGG_DNA_REPLICATION	0.0160894	0.108781	0.515255	1.6051	71	30	MCM2, FEN1, RFC3, MCM7, DNA2, RPA2, MCM4, RFC5, POLE, POLE2, POLE3, MCM5, MCM6, RFC4, RNASEH2B, POLD1
virus.vs.control	KEGG_DORSO_VENTRAL_AXIS_FORMATION	0.0164402	0.108781	0.60026	1.68115	74	19	ETS2, NOTCH3, EGFR, KRAS, MAP2K1, PIWIL2, ETS1, NOTCH1
virus.vs.control	KEGG_CYTOSOLIC_DNA_SENSING_PATHWAY	0.0169605	0.108781	0.520064	1.60725	75	29	NFKBIA, CCL5, CXCL10, IL1B, NFKBIB, POLR1C, POLR3D, CHUK, PYCARD, POLR3A, POLR3K, NFKB1, POLR3C
virus.vs.control	KEGG_EPITHELIAL_CELL_SIGNALING_IN_HELICOBACTER_PYLORI_INFECTION	0.0175479	0.108797	0.430675	1.54138	75	56	JUN, NFKBIA, HBEGF, CCL5, MET, EGFR, MAP3K14, MAP2K4
virus.vs.control	REACTOME_RUNX3_REGULATES_IMMUNE_RESPONSE_AND_CELL_MIGRATION	0.0102933	0.109905	-0.927525	-1.52475	52	3	RORC, SPP1
virus.vs.control	REACTOME_BIOLOGICAL_OXIDATIONS	0.0103197	0.109905	-0.398242	-1.51283	60	100	ACY3, NR1H4, ACSM5, SULT1C2, GGT5, DPEP2, CYP3A43, FMO1, TPMT, UGDH, CYP4F11, EPHX1, CYP39A1, SLC35B3, UGP2, GSTZ1, GSTK1, MAT2B, AKR1A1, ALDH1A1, FDXR, CYP4V2, CYP4B1, CYP2R1, CYP2U1, OPLAH, ABHD14B, ESD, DPEP1, GSTO2, GSTA4, GGT7, GSTM4, MGST2, NAT1, ADH5, PAPSS1
virus.vs.control	REACTOME_RUNX1_REGULATES_GENES_INVOLVED_IN_MEGAKARYOCYTE_DIFFERENTIATION_AND_PLATELET_FUNCTION	0.0105192	0.111235	0.541388	1.68321	46	29	NR4A3, RUNX1, THBS1, AGO3, KMT2C, KMT2D, KMT2B, PRMT1, TNRC6C, WDR5, EP300, ZFPM1, TNRC6A, SIN3B, SETD1A
virus.vs.control	REACTOME_GENE_SILENCING_BY_RNA	0.011007	0.114924	0.443982	1.59012	46	56	AGO2, NUP62, MYBL1, AGO3, XPO5, NUP153, NUP98, NUP43, NUP50, DGCR8, PIWIL2, NUP160, TNRC6C, NUP58, POLR2D, NUP35, RAN, POLR2C, NUP205, TNRC6A, NUP155, RANBP2, POLR2H, NUP54, DICER1, TSNAX, NUP88, NUP93, POLR2I, RAE1, SEH1L, NUP214, NUP188
virus.vs.control	REACTOME_ECM_PROTEOGLYCANS	0.0110222	0.114924	-0.496872	-1.6261	61	44	TNR, ITGA2, VCAN, ITGAX, COL1A1, ITGA7, COL4A5, ITGB6, MATN1, BGN, ITGAV, SPARC, NCAM1, COL6A3, ITGA2B, COL4A1, LAMB1
virus.vs.control	REACTOME_ACYL_CHAIN_REMODELLING_OF_PC	0.0112082	0.116052	-0.700721	-1.6902	58	12	LPCAT2, PLA2G12A, PNPLA8, PLA2G6, LPCAT3, PLA2R1, PLB1, MBOAT2, PLAAT3
virus.vs.control	KEGG_RETINOL_METABOLISM	0.01968	0.11808	-0.587973	-1.6159	106	20	RDH10, CYP3A43, RDH12, BCO1, DHRS3, PNPLA4, ALDH1A2, RETSAT, ALDH1A1
virus.vs.control	REACTOME_CILIUM_ASSEMBLY	0.0115297	0.118557	-0.352125	-1.44216	70	172	CNGA4, CYS1, TTC30A, DYNLRB2, WDR19, CC2D2A, CEP70, CEP290, CETN2, IFT172, BBS2, NPHP1, IFT80, CEP162, BBS9, HDAC6, RPGRIP1L, IFT27, HSPB11, CLUAP1, TUBA4A, TCTEX1D2, TMEM67, CEP41, IFT122, RP2, TCTN2, IFT140, ARL6, IFT20, DYNC2H1, SMO, TTC21B, TUBB2B, IFT43, DYNC1I2, FGFR1OP, TTC26, ARL3, PKD2, BBS12, UNC119B, TCTN1, FBF1, IFT57, B9D2, DYNC2LI1, MKS1, IFT52, HAUS1, IFT81, LZTFL1, ODF2, CEP164, I…
virus.vs.control	REACTOME_SMAD2_SMAD3:SMAD4_HETEROTRIMER_REGULATES_TRANSCRIPTION	0.0117257	0.119746	0.557277	1.67087	52	25	SERPINE1, MYC, E2F4, E2F5, CCNT2, CCNT1, CDK8, TFDP1, SMAD7, JUNB, RNF111, TGIF2, SMAD4
virus.vs.control	REACTOME_TELOMERE_MAINTENANCE	0.012067	0.122394	0.519876	1.64065	53	31	TERT, DKC1, FEN1, ACD, RFC3, DNA2, RPA2, RFC5, TERF2IP, POLE, POLE2, POLE3, RUVBL2, TERF2, RFC4, POLD1
virus.vs.control	KEGG_TOLL_LIKE_RECEPTOR_SIGNALING_PATHWAY	0.021679	0.126009	0.405429	1.48763	93	63	FOS, JUN, NFKBIA, CCL5, MAP2K3, TICAM1, TRAF3, MAP3K8, CXCL10, PIK3CD, IL1B, MAP2K4, MAP2K1
virus.vs.control	REACTOME_REGULATION_OF_GENE_EXPRESSION_IN_ENDOCRINE_COMMITTED_NEUROG3PLUS_PROGENITOR_CELLS	0.0129689	0.129883	-0.994717	-1.32467	64	1	NKX2-2
virus.vs.control	REACTOME_DECTIN_2_FAMILY	0.0129796	0.129883	-0.749551	-1.67067	67	9	MUC1, MUC20, MUC15
virus.vs.control	REACTOME_FORMATION_OF_THE_BETA_CATENIN:TCF_TRANSACTIVATING_COMPLEX	0.0131432	0.130644	0.538947	1.6462	58	27	TERT, MYC, AXIN2, TLE3, TCF4, LEF1, BCL9, CREBBP, KMT2D
virus.vs.control	REACTOME_GLI_PROTEINS_BIND_PROMOTERS_OF_HH_RESPONSIVE_GENES_TO_PROMOTE_TRANSCRIPTION	0.0132409	0.130743	0.808882	1.65338	62	6	PTCH2, GLI3, PTCH1, BOC, GLI2
virus.vs.control	REACTOME_NF_KB_IS_ACTIVATED_AND_SIGNALS_SURVIVAL	0.0136469	0.133199	0.743946	1.70481	64	9	NFKBIA, NGF, SQSTM1, IRAK1, NFKB1
virus.vs.control	REACTOME_PLASMA_LIPOPROTEIN_REMODELING	0.0136683	0.133199	-0.59699	-1.66327	73	21	LIPG, GPIHBP1, PLTP, APOA5, CIDEC, CREB3L3, LIPC, ABCG1, ANGPTL8, APOE
virus.vs.control	REACTOME_RUNX1_REGULATES_ESTROGEN_RECEPTOR_MEDIATED_TRANSCRIPTION	0.0140815	0.135115	0.80515	1.64575	66	6	ESR1, RUNX1, AXIN1, GPAM
virus.vs.control	REACTOME_TOLL_LIKE_RECEPTOR_CASCADES	0.0141299	0.135115	0.362428	1.46067	56	110	FOS, JUN, NFKBIA, DUSP4, SOCS1, MAP2K3, TICAM1, TRAF3, MAP3K8, IRAK2, EEA1, NFKB2, FBXW11, SARM1, MEF2A, PELI1, DUSP7, NFKBIB, MAP2K4, MAP2K1, CREB1, TICAM2, RIPK2, IRAK1, RPS6KA5, CHUK, CUL1
virus.vs.control	REACTOME_SEMAPHORIN_INTERACTIONS	0.0141367	0.135115	0.441415	1.55869	60	52	SEMA7A, SEMA4A, CDK5R1, RND1, RHOB, MET, NRP1, PLXNA1
virus.vs.control	REACTOME_SLC_MEDIATED_TRANSMEMBRANE_TRANSPORT	0.0143346	0.135622	-0.351702	-1.43121	87	163	SLC5A9, SLC7A10, SLC22A11, SLC9A9, SLC2A2, SLC22A12, LCN12, SLC13A1, SLC2A10, SLC34A1, SLC38A3, SLCO2A1, SLC44A5, SLC47A2, SLC22A18, SLC44A3, SLCO4C1, SLC29A3, SLC8B1, SLC16A2, SLC24A1, SLC17A7, SLC17A1, SLC25A18, SLC5A1, SLC12A5, CALM1, SLC7A7, SLC43A2, SLC26A7, SLC12A1, SLC3A1, SLC2A12, SLCO2B1, SLC10A6, SLC35B3, SLC39A5, SLC22A6, SLC9A5, SLC12A6, SLC28A1, SLC8A2, SLC4A9, SLC6A7, SLC44A1
virus.vs.control	REACTOME_CREATION_OF_C4_AND_C2_ACTIVATORS	0.0143717	0.135622	-0.917224	-1.50782	73	3	C1S, C1R
virus.vs.control	REACTOME_PI3K_EVENTS_IN_ERBB4_SIGNALING	0.0145416	0.136362	0.783396	1.67184	68	7	EREG, HBEGF, NRG1
virus.vs.control	REACTOME_TFAP2_AP_2_FAMILY_REGULATES_TRANSCRIPTION_OF_GROWTH_FACTORS_AND_THEIR_RECEPTORS	0.0146966	0.136668	0.737598	1.69026	69	9	VEGFA, ESR1, TGFA, EGFR, TFAP2C, YY1
virus.vs.control	REACTOME_TRANSCRIPTION_OF_THE_HIV_GENOME	0.0147576	0.136668	0.426089	1.54525	62	59	TAF1L, TAF4B, TAF5, TAF4, ELL, NELFA, CCNT2, CCNT1, TBP, CTDP1, GTF2H4, GTF2F2, TAF1, CDK7, POLR2D, TAF3, POLR2C, TAF10, GTF2H1, ELOA, POLR2H, CCNH, SSRP1, ERCC3
virus.vs.control	REACTOME_TP53_REGULATES_TRANSCRIPTION_OF_CELL_CYCLE_GENES	0.0152898	0.140723	0.461614	1.58385	66	45	PLK3, PLK2, GADD45A, ARID3A, E2F1, E2F4, CCNE1, BTG2, E2F8, CNOT4, PRMT1, SFN, E2F7, TFDP1, EP300, CNOT3
virus.vs.control	REACTOME_CELLULAR_HEXOSE_TRANSPORT	0.0154863	0.140999	-0.672298	-1.66031	81	13	SLC5A9, SLC2A2, SLC2A10, SLC5A1, SLC2A12
virus.vs.control	REACTOME_INTERLEUKIN_6_FAMILY_SIGNALING	0.015509	0.140999	0.592179	1.65893	70	19	IL11, CNTFR, LIF, CLCF1, CNTF
virus.vs.control	REACTOME_PHASE_0_RAPID_DEPOLARISATION	0.015778	0.142576	-0.555113	-1.62618	86	26	SCN4A, SCN3A, SCN2A, FGF11, CALM1, CAMK2A, SCN1B, SCN9A, SCN4B, CACNA2D2, FGF13, CACNG7
virus.vs.control	REACTOME_BINDING_AND_UPTAKE_OF_LIGANDS_BY_SCAVENGER_RECEPTORS	0.0158847	0.142676	-0.588716	-1.64022	85	21	JCHAIN, STAB2, SCARF1, COL1A1, SPARC, AMBP, HSP90B1, CD163, COL4A1, APOE, FTL, COL4A2
virus.vs.control	KEGG_OTHER_GLYCAN_DEGRADATION	0.02534	0.142826	-0.667213	-1.61105	135	12	FUCA2, GBA, HEXB, GLB1, NEU3, AGA, MAN2B1, MAN2C1, ENGASE, NEU1, MANBA
virus.vs.control	REACTOME_NONSENSE_MEDIATED_DECAY_NMD_INDEPENDENT_OF_THE_EXON_JUNCTION_COMPLEX_EJC	0.0165326	0.147606	0.500695	1.6037	73	33	RPL28, FAU, GSPT1, UPF1, RPL32, EIF4G1, RPLP2, PABPC1, RPS14, RPL3L, RPL26, RPS16, UBA52, NCBP1, RPL15, RPL27, RPS15, RPS5, RPL7
virus.vs.control	KEGG_PRION_DISEASES	0.0278453	0.148033	0.536899	1.57465	125	23	EGR1, IL1A, CCL5, IL1B, MAP2K1, PRKX
virus.vs.control	KEGG_CIRCADIAN_RHYTHM_MAMMAL	0.0278558	0.148033	0.693968	1.63709	128	10	PER2, NR1D1, CRY1, ARNTL, PER3, BHLHE40
virus.vs.control	KEGG_NEUROTROPHIN_SIGNALING_PATHWAY	0.0288791	0.149209	0.349058	1.39562	117	103	JUN, NFKBIA, NGF, BDNF, ATF4, SH2B3, IRAK2, NFKBIE, GAB1, PIK3CD, NFKBIB, BRAF, KRAS, MAP2K1, IRS2, YWHAG, PDPK1, RAPGEF1, RIPK2, IRAK1, RPS6KA5, ABL1, RPS6KA4, NFKB1, MAPKAPK2, HRAS, RAF1, FOXO3, TP73, ARHGDIA, CRKL, MAP2K5, PRKCD, FRS2, CRK, AKT1
virus.vs.control	REACTOME_ANTIVIRAL_MECHANISM_BY_IFN_STIMULATED_GENES	0.0169173	0.149751	0.414608	1.51753	71	63	MX1, IFIT1, ABCE1, ISG15, NUP62, PDE12, NEDD4, KPNA4, NUP153, NUP98, NUP43, NUP50, NUP160, NUP58, EIF4A1, NUP35, EIF4G1, EIF4G3, NUP205, FLNB, NUP155, KPNA3, RANBP2, KPNA2, ARIH1, KPNA5, NUP54, EIF4E, KPNB1, NUP88, NUP93, UBA52, FLNA, RAE1, SEH1L, NUP214, NUP188
virus.vs.control	REACTOME_ORGANIC_ANION_TRANSPORT	0.0170048	0.149751	-0.874485	-1.55288	87	4	SLC22A11, SLC22A12, SLC22A6
virus.vs.control	REACTOME_SUMOYLATION_OF_IMMUNE_RESPONSE_PROTEINS	0.0170742	0.149751	0.705258	1.66579	80	10	NFKBIA, NFKB2, PIAS4
virus.vs.control	REACTOME_ACTIVATION_OF_THE_PHOTOTRANSDUCTION_CASCADE	0.0174791	0.152406	-0.913728	-1.50207	89	3	PDE6B, SLC24A1
virus.vs.control	KEGG_NICOTINATE_AND_NICOTINAMIDE_METABOLISM	0.0304356	0.153	-0.582848	-1.56703	166	18	ENPP3, QPRT, BST1, NNT, ENPP1, NADSYN1, PNP, NUDT12
virus.vs.control	REACTOME_OXIDATIVE_STRESS_INDUCED_SENESCENCE	0.0178447	0.153529	0.436167	1.54016	76	52	FOS, JUN, MAP2K3, PHC2, E2F1, AGO3, E2F2, MAPKAPK5, MAP2K4, KDM6B, TNRC6C, TFDP1, SUZ12, MAPKAPK2, CBX4, EED, CBX6, PHC3, TNRC6A, CBX2
virus.vs.control	REACTOME_TRISTETRAPROLIN_TTP_ZFP36_BINDS_AND_DESTABILIZES_MRNA	0.0179382	0.153529	0.610044	1.64042	82	16	EXOSC9, EXOSC4, EXOSC2, DCP1A, MAPKAPK2, ZFP36, DCP2, DIS3, EXOSC7, EXOSC8, EXOSC5
virus.vs.control	REACTOME_MITOCHONDRIAL_BIOGENESIS	0.0179899	0.153529	0.388336	1.47647	74	79	PPRC1, PRKAG2, PPARGC1B, NR1D1, MEF2D, PPARGC1A, HSPA9, TMEM11, TWNK, PRKAA2, GABPB1, CREBBP, POLRMT, NCOA6, NRF1, CREB1, TFB2M, USP46, DNAJC11, TBL1X, HCFC1, PERM1, ATP5F1D, ESRRA, CHD9, CRTC3, MED1, ALAS1, CRTC2, POLG2
virus.vs.control	REACTOME_MET_ACTIVATES_PTPN11	0.0180199	0.153529	0.873161	1.59034	86	4	MET, GAB1, PTPN11
virus.vs.control	REACTOME_INTEGRIN_CELL_SURFACE_INTERACTIONS	0.0183357	0.154876	-0.468865	-1.57148	103	49	MADCAM1, ITGA2, ITGAX, COL1A1, ITGA7, COL4A5, F11R, SPP1, CDH1, ITGAM, ITGB6, ITGAV, ITGB7, JAM3, COL6A3, ITGA2B, COL4A1, COL7A1, ITGA1, ITGA10, CD47, COL4A2, ITGB2
virus.vs.control	REACTOME_GLYOXYLATE_METABOLISM_AND_GLYCINE_DEGRADATION	0.0183857	0.154876	-0.576311	-1.62462	99	22	PRODH2, DDO, DBT, BCKDHB, AMT, HOGA1, LIAS, PXMP2, ALDH4A1, GCSH, LIPT2, GLDC
virus.vs.control	REACTOME_DISSOLUTION_OF_FIBRIN_CLOT	0.0187211	0.15613	0.74992	1.65898	88	8	SERPINE1, PLAUR, PLAU
virus.vs.control	REACTOME_IRAK4_DEFICIENCY_TLR2_4	0.018744	0.15613	-0.869373	-1.54381	96	4	TLR1
virus.vs.control	REACTOME_EFFECTS_OF_PIP2_HYDROLYSIS	0.0190039	0.157416	0.582405	1.63155	86	19	DGKE, RASGRP1, MGLL, PRKCE, DAGLA, ITPR3, DGKD, DGKH
virus.vs.control	REACTOME_FC_EPSILON_RECEPTOR_FCERI_SIGNALING	0.0192918	0.158808	0.356387	1.42858	78	106	FOS, JUN, NFKBIA, NFATC2, RASGRP1, FBXW11, MAP2K4, KRAS, ITPR3, PDPK1, PPP3R1, CHUK, CUL1, GAB2, VAV2, NFKB1, PAK2, HRAS, TEC, LAT, BCL10
virus.vs.control	REACTOME_FCERI_MEDIATED_MAPK_ACTIVATION	0.019385	0.158808	0.53225	1.60942	86	26	FOS, JUN, MAP2K4, KRAS, VAV2, PAK2, HRAS, LAT
virus.vs.control	KEGG_METABOLISM_OF_XENOBIOTICS_BY_CYTOCHROME_P450	0.034375	0.168257	-0.569937	-1.54843	186	19	CYP3A43, ALDH3B2, DHDH, EPHX1, GSTZ1, GSTK1, GSTO2, GSTA4, GSTM4, MGST2, ADH5
virus.vs.control	REACTOME_SUMOYLATION_OF_DNA_DAMAGE_RESPONSE_AND_REPAIR_PROTEINS	0.02074	0.168926	0.40453	1.49009	87	65	PHC2, NUP62, NUP153, NUP98, PIAS4, NUP43, NUP50, NUP160, NUP58, PCGF2, NUP35, CBX4, TDG, PHC3, NUP205, CBX2, NUP155, RANBP2, HDAC7, PIAS1, NUP54, RNF168, RAD52, NUP88, SCMH1, NUP93, RING1, RNF2, RAE1, SEH1L, NSMCE3, NUP214, NUP188, SMC1A
virus.vs.control	REACTOME_AMINO_ACID_CONJUGATION	0.0209497	0.168926	-0.99128	-1.3201	104	1	ACSM5
virus.vs.control	REACTOME_ACTIVATION_OF_THE_PRE_REPLICATIVE_COMPLEX	0.0210385	0.168926	0.512298	1.59276	93	29	CDT1, DBF4, MCM10, CDC45, MCM2, ORC6, ORC1, CDC6, MCM7, RPA2, MCM4, POLE, POLE2, POLE3, MCM5, MCM6
virus.vs.control	REACTOME_MITOPHAGY	0.0210732	0.168926	0.590052	1.63487	96	18	TOMM40, SQSTM1, CSNK2B, TOMM70, PGAM5, MTERF3, CSNK2A2, ATG5, ULK1
virus.vs.control	REACTOME_HIV_INFECTION	0.0212709	0.169598	0.303971	1.3278	78	194	TAF1L, CXCR4, TAF4B, RANGAP1, NMT2, TAF5, NUP62, VPS37B, VPS37A, TAF4, ELL, NUP153, NELFA, NUP98, CCNT2, FEN1, CCNT1, AP1S3, NUP43, RANBP1, NUP50, TBP, RCC1, CTDP1, GTF2H4, NUP160, SLC25A4, GTF2F2, NUP58, TAF1, CDK7, POLR2D, NUP35, PAK2, RAN, TAF3, HMGA1, POLR2C, TAF10, GTF2H1, ATP6V1H, PSME3, ELOA, NUP205, AP1M2, MVB12B, NUP155, PSMD9, RANBP2, POLR2H, CCNH, PSMD7, SSRP1, ERCC3, NUP54, PSME4, LIG…
virus.vs.control	REACTOME_ABACAVIR_TRANSPORT_AND_METABOLISM	0.0215868	0.171202	-0.820924	-1.55757	113	5	PCK1
virus.vs.control	REACTOME_CARGO_RECOGNITION_FOR_CLATHRIN_MEDIATED_ENDOCYTOSIS	0.0217287	0.171353	0.380891	1.45261	90	80	AREG, EREG, HBEGF, ADRB2, ARRB2, TGFA, TFRC, EGFR, STAM, PICALM, COPS3, LDLR, AGFG1, CLTB, GRK2, COPS2, SYT1, AAK1, REPS1, EPS15L1, CBL, NECAP1, EPN1
virus.vs.control	REACTOME_MRNA_EDITING:_C_TO_U_CONVERSION	0.0218357	0.171353	-0.862367	-1.53136	112	4	APOBEC3H, A1CF, APOBEC2, APOBEC3C
virus.vs.control	REACTOME_SUMOYLATION_OF_TRANSCRIPTION_FACTORS	0.0220398	0.171868	0.616986	1.63029	101	15	MITF, MTA1, PIAS4, TFAP2C
virus.vs.control	REACTOME_TRANSCRIPTIONAL_ACTIVITY_OF_SMAD2_SMAD3:SMAD4_HETEROTRIMER	0.0221319	0.171868	0.478566	1.56104	97	36	SERPINE1, MYC, E2F4, E2F5, CCNT2, CCNT1, NCOR2, CDK8, TFDP1, SMAD7, JUNB, RNF111, TGIF2, SMAD4, SKI
virus.vs.control	REACTOME_UPTAKE_AND_ACTIONS_OF_BACTERIAL_TOXINS	0.0228858	0.176017	0.557076	1.60325	104	21	HBEGF, GUCY2C, MAP2K3, SNAP25, EEF2, MAP2K4, MAP2K1, SYT1
virus.vs.control	REACTOME_SIGNALING_BY_TGF_BETA_RECEPTOR_COMPLEX	0.0230155	0.176017	0.407921	1.48896	97	62	SERPINE1, MYC, PPP1R15A, E2F4, SMURF1, E2F5, USP15, CCNT2, CCNT1, NCOR2, CDK8, CBL, PARD3, TFDP1, SMAD7, JUNB, UBE2M, RNF111, TGIF2, PMEPA1, SMAD4, SKI
virus.vs.control	REACTOME_CLATHRIN_MEDIATED_ENDOCYTOSIS	0.0230941	0.176017	0.347784	1.41103	92	114	AREG, EREG, HBEGF, ADRB2, ARRB2, TGFA, SYNJ2, TFRC, EGFR, STAM, PICALM, COPS3, LDLR, AGFG1, ARF6, CLTB, TRIP10, GRK2, COPS2, SYT1, AAK1, REPS1, BIN1, EPS15L1, CBL, NECAP1, EPN1, HSPA8, ITSN2, LDLRAP1, GAPVD1, SYNJ1
virus.vs.control	REACTOME_RUNX3_REGULATES_P14_ARF	0.0231384	0.176017	0.741698	1.64079	109	8	CCND1, RUNX1, BRD2, KRAS, HDAC4, EP300
virus.vs.control	REACTOME_SUMOYLATION_OF_TRANSCRIPTION_COFACTORS	0.0232611	0.176052	0.460505	1.53892	102	40	PHC2, PPARGC1A, MRTFA, CREBBP, PIAS4, NCOR2, DDX5, ZNF131, SAFB, PCGF2, MBD1, CBX4, EP300, PHC3, DAXX, HIPK2, CBX2, TRIM28, PIAS1
virus.vs.control	KEGG_BASAL_TRANSCRIPTION_FACTORS	0.0371265	0.176572	0.50751	1.52523	168	25	TAF1L, TAF4B, TAF5, GTF2IRD1, TAF4, TBP, GTF2H4, GTF2F2, TAF1, TAF10, GTF2H1
virus.vs.control	KEGG_ECM_RECEPTOR_INTERACTION	0.0379724	0.176572	-0.418621	-1.43372	214	54	TNR, LAMB4, THBS4, CHAD, ITGA2, COL1A1, ITGA7, THBS3, SPP1, ITGB6, ITGAV, ITGB7, COL6A3, ITGA2B, COL4A1, LAMB1, ITGA1
virus.vs.control	KEGG_WNT_SIGNALING_PATHWAY	0.0420168	0.180128	0.326919	1.33272	169	117	JUN, FOSL1, NFATC2, MYC, CCND1, AXIN2, WNT2B, FZD9, FBXW11, DVL1, AXIN1, WNT5B, PRICKLE1, NFAT5, LEF1, CSNK2B, CREBBP, FZD5, DAAM1, WNT4, PRKX, VANGL1, PPP3R1, CUL1, CSNK2A2, TBL1X, PRICKLE2
virus.vs.control	KEGG_FOCAL_ADHESION	0.0421885	0.180128	-0.32854	-1.32393	255	151	TNR, LAMB4, FLT4, PGF, EGF, PIK3R5, THBS4, CHAD, PRKCG, MYLK2, ITGA2, PDGFD, COL1A1, SHC3, VAV3, ITGA7, THBS3, SPP1, CAV1, VAV1, SHC4, MYL9, PDGFRA, ITGB6, ITGAV, PIK3R1, ITGB7
virus.vs.control	KEGG_RNA_POLYMERASE	0.0426049	0.180128	0.523001	1.52082	192	22	POLR1B, POLR1E, POLR1C, POLR3D, POLR3A, POLR3K, POLR2D, POLR3C, POLR1A, POLR2C, ZNRD1, POLR2H
virus.vs.control	KEGG_CELL_CYCLE	0.0426108	0.180128	0.333463	1.34232	172	109	GADD45B, MYC, GADD45A, CCND1, CDC25A, E2F1, DBF4, CDC45, E2F4, E2F5, CCNE1, E2F2, WEE1, MCM2, CREBBP, ANAPC7, PKMYT1, ORC6, ORC1, YWHAG, CUL1, ABL1, SFN, TFDP1, CDC6, MCM7, CDK7, CDC14A, ATR, EP300, ANAPC1, MCM4, PLK1, CCND3, CDC14B, SMAD4, TGFB2, HDAC2, CCNH, BUB3
virus.vs.control	REACTOME_S_PHASE	0.0242547	0.182339	0.326548	1.36664	95	142	MYC, CCND1, CDC25A, E2F1, CDT1, CDC45, E2F4, E2F5, CCNE1, WEE1, MCM2, ANAPC7, FEN1, ORC6, GINS2, ORC1, LIN54, CUL1, LIN37, RFC3, TFDP1, CDC6, LIN9, MCM7, DNA2, CDCA5, MAX, CDK7, RPA2, GINS3, ANAPC1, MCM4, RFC5, PSME3, POLE, POLE2, PSMD9, AKT1, POLE3, CCNH, PSMD7, FZR1, MCM5, PSME4, CCNA2, PSMC5, MCM6, RFC4, PSMD5, PSMC3, CDC26, POLD1, PDS5A, UBA52, CCNE2, PSMD6, AKT3
virus.vs.control	REACTOME_RNA_POLYMERASE_III_TRANSCRIPTION_INITIATION_FROM_TYPE_1_PROMOTER	0.0243363	0.182339	0.530173	1.5896	109	25	POLR3E, POLR1C, TBP, POLR3D, BDP1, GTF3C4, POLR3A, POLR3K, POLR3C, GTF3A, POLR2H
virus.vs.control	REACTOME_PLASMA_LIPOPROTEIN_ASSEMBLY_REMODELING_AND_CLEARANCE	0.0246219	0.183556	-0.443521	-1.50844	139	54	LIPG, GPIHBP1, MYLIP, MTTP, NR1H3, PLTP, APOA5, VLDLR, CIDEC, CREB3L3, A2M, LIPC, LIPA, ABCG1, BMP1, AMN, NPC2, ANGPTL8, APOE, AP2M1, ABCA1
virus.vs.control	KEGG_TGF_BETA_SIGNALING_PATHWAY	0.0464847	0.188609	0.376213	1.38961	200	65	INHBA, MYC, GDF6, SMAD9, INHBE, THBS1, E2F4, SMURF1, E2F5, CREBBP, ID2, FST, ACVR2B, CUL1, BMP2, SMAD6, TFDP1, ACVR2A, SMAD7, ACVR1C, EP300, BMPR1B, ACVR1, SMAD4, TGFB2, BMPR2, ID1, LTBP1, TGFBR2, RPS6KB1, PPP2R1B, ACVRL1, ROCK2, SMAD2, PPP2CB, SMAD5, PPP2CA
virus.vs.control	KEGG_ARGININE_AND_PROLINE_METABOLISM	0.0466451	0.188609	-0.477147	-1.46919	259	32	PRODH2, GATM, GLUL, AGMAT, SAT1, SMS, SAT2, NOS3, OAT, ALDH7A1, ALDH4A1
virus.vs.control	REACTOME_INTERLEUKIN_2_SIGNALING	0.0259344	0.190906	-0.782558	-1.55996	135	6	JAK3, PTK2B
virus.vs.control	REACTOME_FGFR3B_LIGAND_BINDING_AND_ACTIVATION	0.0260245	0.190906	-0.89735	-1.47515	133	3	FGF1, FGFR3, FGF17
virus.vs.control	REACTOME_TYPE_I_HEMIDESMOSOME_ASSEMBLY	0.0261328	0.190906	0.752186	1.60524	123	7	LAMB3, LAMA3, PLEC, CD151
virus.vs.control	REACTOME_TRANSCRIPTIONAL_ACTIVATION_OF_MITOCHONDRIAL_BIOGENESIS	0.0262607	0.190906	0.427444	1.50097	112	51	PPRC1, PPARGC1B, NR1D1, MEF2D, PPARGC1A, TWNK, GABPB1, CREBBP, POLRMT, NCOA6, NRF1, CREB1, TFB2M, USP46, TBL1X, HCFC1, PERM1, ESRRA, CHD9, CRTC3, MED1, ALAS1, CRTC2, POLG2, CARM1
virus.vs.control	REACTOME_TRANSCRIPTION_OF_E2F_TARGETS_UNDER_NEGATIVE_CONTROL_BY_DREAM_COMPLEX	0.0263613	0.190906	0.607805	1.60603	121	15	MYC, CDC25A, E2F1, E2F4, E2F5, LIN54, LIN37, TFDP1, CDC6, LIN9, MAX
virus.vs.control	REACTOME_WNT_MEDIATED_ACTIVATION_OF_DVL	0.0264817	0.190906	0.778895	1.59208	125	6	DVL1, PIP5K1B, CSNK2B, CSNK2A2
virus.vs.control	REACTOME_EGFR_TRANSACTIVATION_BY_GASTRIN	0.026504	0.190906	0.734416	1.62468	125	8	HBEGF, EGFR, KRAS, PRKCA, HRAS
virus.vs.control	REACTOME_ACTIVATED_NTRK2_SIGNALS_THROUGH_CDK5	0.0267191	0.19153	0.851526	1.55093	128	4	CDK5R1, BDNF, TIAM1
virus.vs.control	REACTOME_BUTYRATE_RESPONSE_FACTOR_1_BRF1_BINDS_AND_DESTABILIZES_MRNA	0.0270153	0.192727	0.593102	1.59486	124	16	EXOSC9, EXOSC4, EXOSC2, DCP1A, MAPKAPK2, DCP2, AKT1, DIS3, EXOSC7, EXOSC8, EXOSC5, ZFP36L1, EXOSC3, YWHAB
virus.vs.control	REACTOME_SYNTHESIS_OF_PYROPHOSPHATES_IN_THE_CYTOSOL	0.0271865	0.193024	0.750394	1.60141	128	7	IP6K3, IPPK, ITPK1, IP6K1
virus.vs.control	REACTOME_PYRIMIDINE_SALVAGE	0.0279236	0.197318	0.702555	1.60996	132	9	UCK2, UPP1, UCKL1, TYMP
virus.vs.control	REACTOME_DEFECTIVE_GALNT3_CAUSES_FAMILIAL_HYPERPHOSPHATEMIC_TUMORAL_CALCINOSIS_HFTC	0.0284037	0.199764	-0.808623	-1.53423	149	5	MUC1, MUC20, MUC15
virus.vs.control	REACTOME_P75NTR_RECRUITS_SIGNALLING_COMPLEXES	0.0287634	0.201344	0.699322	1.60255	136	9	NGF, SQSTM1, RIPK2, IRAK1
virus.vs.control	REACTOME_CHOLESTEROL_BIOSYNTHESIS	0.0291836	0.203331	-0.562355	-1.56678	157	21	TM7SF2, LBR, HMGCS1, ARV1, PLPP6, MSMO1, PMVK, FDFT1, SC5D
virus.vs.control	REACTOME_TRANSCRIPTIONAL_REGULATION_OF_GRANULOPOIESIS	0.0295154	0.204686	0.53244	1.56332	133	23	MYC, RUNX1, E2F1, GATA2, LEF1, CEBPB, CREB1, RARA, TFDP1, EP300
virus.vs.control	REACTOME_CONSTITUTIVE_SIGNALING_BY_AKT1_E17K_IN_CANCER	0.0298574	0.205201	0.511196	1.54576	133	26	NR4A1, FOXO1, FOXO6, PRR5, PDPK1, CREB1, CHUK, FOXO3, AKT1, GSK3A, RICTOR
virus.vs.control	REACTOME_DEFECTIVE_C1GALT1C1_CAUSES_TN_POLYAGGLUTINATION_SYNDROME_TNPS	0.0298649	0.205201	-0.749153	-1.55992	156	7	MUC1, MUC20, MUC15
virus.vs.control	REACTOME_NUCLEAR_RECEPTOR_TRANSCRIPTION_PATHWAY	0.0301576	0.205325	0.43485	1.4838	131	44	NR4A3, NR4A1, NR4A2, ESR1, PPARG, NR1D1, NR2C2AP, NR1I3, NCOR2, NR1D2, RORB, NR6A1, NR3C1, RARA, NRBF2
virus.vs.control	REACTOME_TRAFFICKING_AND_PROCESSING_OF_ENDOSOMAL_TLR	0.0301584	0.205325	-0.707361	-1.57664	157	9	TLR7, TLR3, LGMN, CTSK, HSP90B1, CNPY3, UNC93B1
virus.vs.control	REACTOME_SLC_TRANSPORTER_DISORDERS	0.0311904	0.211322	-0.409706	-1.44899	179	67	SLC9A9, SLC2A2, SLC22A12, SLC2A10, SLC34A1, GCKR, SLCO2A1, SLC22A18, SLC29A3, SLC24A1, SLC5A1, SLC7A7, SLC12A1, SLC3A1, GCK
virus.vs.control	REACTOME_SIGNAL_REGULATORY_PROTEIN_FAMILY_INTERACTIONS	0.0314405	0.211322	-0.721026	-1.55692	164	8	PTK2B, PTPN6, SKAP2, CD47
virus.vs.control	REACTOME_ION_CHANNEL_TRANSPORT	0.0314644	0.211322	-0.35989	-1.39411	187	114	ANO4, ANO1, ATP6V0D2, FXYD6, STOM, ATP2B3, SLC17A3, ANO3, TRPM3, ASIC3, ANO5, SCNN1A, CALM1, CAMK2A, RYR2, ATP8A1, SGK2, ATP2B4, ATP7A, ATP13A4, CLCN5, SGK3, FKBP1B, ATP8B3, SLC9B1, ATP11C, TCIRG1, TRPM4
virus.vs.control	KEGG_PROXIMAL_TUBULE_BICARBONATE_RECLAMATION	0.0537474	0.212703	-0.610316	-1.50593	288	13	PCK1, SLC38A3, CA2, MDH1, SLC9A3
virus.vs.control	REACTOME_MITOCHONDRIAL_FATTY_ACID_BETA_OXIDATION	0.0318552	0.212987	-0.514258	-1.52937	175	28	ACSM3, MMAA, ACSF2, MMUT, DECR1, ACAD11, ACAA2, ACADM, HADHB, PCTP, ACADS, ACAD10, PCCB, ACADVL, PCCA, ECI1, ACOT13, THEM4, ECHS1, HADHA, ACOT11
virus.vs.control	REACTOME_CROSSLINKING_OF_COLLAGEN_FIBRILS	0.0321058	0.213704	-0.637646	-1.57474	169	13	LOX, COL1A1, COL4A5, BMP1, COL4A1, LOXL3, COL4A2, PCOLCE, LOXL2
virus.vs.control	REACTOME_UPTAKE_AND_FUNCTION_OF_DIPHTHERIA_TOXIN	0.0324084	0.214307	0.802184	1.54893	152	5	HBEGF, EEF2, TXNRD1
virus.vs.control	REACTOME_CASPASE_ACTIVATION_VIA_DEATH_RECEPTORS_IN_THE_PRESENCE_OF_LIGAND	0.0325425	0.214307	0.695206	1.59312	154	9	TNFRSF10B, TICAM1, TNFRSF10A, TICAM2, TRAF2
virus.vs.control	REACTOME_RIP_MEDIATED_NFKB_ACTIVATION_VIA_ZBP1	0.0326275	0.214307	0.593538	1.56834	150	15	NFKBIA, TICAM1, NFKB2, NFKBIB, CHUK, NFKB1
virus.vs.control	REACTOME_BETA_OXIDATION_OF_PRISTANOYL_COA	0.0329085	0.215204	-0.743793	-1.54876	172	7	SCP2, CROT, ACOX2, AMACR, HSD17B4
virus.vs.control	REACTOME_ACTIVATION_OF_HOX_GENES_DURING_DIFFERENTIATION	0.0333642	0.216653	0.410487	1.46287	143	54	JUN, EGR2, KDM6A, AJUBA, KMT2C, CREBBP, KMT2D, NCOA6, ZNF335, RARA, PAXIP1, PCGF2, YY1, SUZ12, POLR2D, EED, WDR5, EP300, POLR2C
virus.vs.control	REACTOME_RNA_POLYMERASE_III_TRANSCRIPTION_TERMINATION	0.0334207	0.216653	0.5582	1.56374	152	19	POLR3E, POLR1C, POLR3D, NFIC, POLR3A, POLR3K, NFIX, POLR3C, POLR2H
virus.vs.control	REACTOME_TRANSCRIPTIONAL_REGULATION_BY_THE_AP_2_TFAP2_FAMILY_OF_TRANSCRIPTION_FACTORS	0.0336453	0.217165	0.505272	1.52785	150	26	MYC, VEGFA, ESR1, TGFA, EGFR, KCTD15, CITED2, CREBBP, TFAP2C
virus.vs.control	REACTOME_METABOLISM_OF_STEROIDS	0.0338983	0.217855	-0.356873	-1.38328	201	115	LRP2, NR1H4, SLC27A2, STARD6, HSD3B7, STARD4, HSD17B11, STARD5, ABCB11, TM7SF2, CYP39A1, INSIG1, LBR, TSPOAP1, LGMN, SCP2, HMGCS1, ARV1, INSIG2, PLPP6, MSMO1, FDXR, CYP17A1, ACOX2, PMVK, FDFT1, AMACR, ACACB, CYP2R1, SMARCD3, SC5D, HSD17B4, SRD5A3, HSD17B12
virus.vs.control	REACTOME_P75NTR_NEGATIVELY_REGULATES_CELL_CYCLE_VIA_SC1	0.0341986	0.218312	0.883832	1.48335	165	3	NGF, HDAC2
virus.vs.control	REACTOME_PRE_NOTCH_EXPRESSION_AND_PROCESSING	0.0342622	0.218312	0.425314	1.46829	149	46	JUN, AGO2, MAMLD1, CCND1, NOTCH3, RUNX1, E2F1, MAML2, AGO3, CREBBP, RFNG, TNRC6C, NOTCH1, TFDP1
virus.vs.control	REACTOME_ARACHIDONATE_PRODUCTION_FROM_DAG	0.0345899	0.219462	0.838966	1.52806	166	4	MGLL, DAGLA, ABHD6
virus.vs.control	REACTOME_ARMS_MEDIATED_ACTIVATION	0.0350988	0.220811	0.76549	1.56468	166	6	NGF, BRAF
virus.vs.control	REACTOME_INTERLEUKIN_1_PROCESSING	0.0350988	0.220811	0.764931	1.56354	166	6	IL1A, NFKB2, IL1B, NFKB1
virus.vs.control	REACTOME_THE_PHOTOTRANSDUCTION_CASCADE	0.0353488	0.22145	-0.598014	-1.55703	189	16	PPEF1, PDE6B, SLC24A1, CALM1, GNB5, CAMKMT, RGS9BP
virus.vs.control	KEGG_NOD_LIKE_RECEPTOR_SIGNALING_PATHWAY	0.0573956	0.222408	0.42667	1.40885	252	39	TNFAIP3, NFKBIA, CCL5, IL1B, NFKBIB, RIPK2, CHUK, PYCARD
virus.vs.control	KEGG_HISTIDINE_METABOLISM	0.0586932	0.222795	-0.56948	-1.48479	317	16	ACY3, HNMT, ALDH3B2, DDC, AMDHD1, ALDH7A1, FTCD, ALDH3A2
virus.vs.control	REACTOME_DISORDERS_OF_TRANSMEMBRANE_TRANSPORTERS	0.0358027	0.223355	-0.347612	-1.37193	216	128	SLC9A9, SLC2A2, SLC22A12, SLC2A10, SLC34A1, GCKR, ABCC6, SLCO2A1, SLC22A18, SLC29A3, SLC24A1, ABCB11, SLC5A1, SLC7A7, SLC12A1, SLC3A1, GCK, SEL1L, OS9, PSMD10, ABCB6, SLC12A6
virus.vs.control	REACTOME_RUNX3_REGULATES_YAP1_MEDIATED_TRANSCRIPTION	0.0363598	0.224393	0.762469	1.55851	172	6	CCN2, TEAD1, TEAD4, TEAD3
virus.vs.control	REACTOME_INTRAFLAGELLAR_TRANSPORT	0.0366287	0.224393	-0.447408	-1.47583	205	46	TTC30A, DYNLRB2, WDR19, IFT172, IFT80, IFT27, HSPB11, CLUAP1, TUBA4A, TCTEX1D2, IFT122, IFT140, IFT20, DYNC2H1, TTC21B, TUBB2B, IFT43, TTC26, IFT57, DYNC2LI1, IFT52, IFT81, IFT46, WDR35, WDR34, TRAF3IP1, TUBB4A
virus.vs.control	REACTOME_REGULATION_OF_TLR_BY_ENDOGENOUS_LIGAND	0.0369004	0.224393	-0.881722	-1.44946	189	3	TLR1
virus.vs.control	REACTOME_MISCELLANEOUS_SUBSTRATES	0.0371014	0.224393	-0.837709	-1.48758	191	4	CYP3A43, CYP4F11, CYP4B1, CYP2U1
virus.vs.control	REACTOME_REVERSIBLE_HYDRATION_OF_CARBON_DIOXIDE	0.0371142	0.224393	-0.797302	-1.51275	195	5	CA3, CA5B, CA2
virus.vs.control	REACTOME_NICOTINATE_METABOLISM	0.0371392	0.224393	-0.543047	-1.53085	201	22	PARP14, QPRT, BST1, PARP8, NADSYN1, NADK2, PARP4, PARP9, NUDT12, PARP10
virus.vs.control	REACTOME_INTERACTION_BETWEEN_L1_AND_ANKYRINS	0.0373866	0.224393	-0.556889	-1.53318	201	20	SCN4A, NFASC, ANK3, SCN3A, SCN2A, SCN1B, SCN9A, SCN4B
virus.vs.control	REACTOME_SIGNALING_BY_NTRK2_TRKB	0.0373994	0.224393	0.540302	1.5359	171	20	CDK5R1, BDNF, GAB1, KRAS, TIAM1, HRAS
virus.vs.control	REACTOME_BRANCHED_CHAIN_AMINO_ACID_CATABOLISM	0.0375996	0.224393	-0.575654	-1.54541	202	18	ACADSB, ALDH6A1, DBT, MCCC2, MCCC1, BCKDHB, IVD, HIBADH
virus.vs.control	REACTOME_SCAVENGING_BY_CLASS_A_RECEPTORS	0.0377287	0.224393	-0.712133	-1.53771	197	8	COL1A1, HSP90B1, COL4A1, APOE, FTL, COL4A2, CALR
virus.vs.control	REACTOME_RUNX1_REGULATES_TRANSCRIPTION_OF_GENES_INVOLVED_IN_WNT_SIGNALING	0.037831	0.224393	0.758853	1.55112	179	6	ESR1, RUNX1, AXIN1, RSPO3
virus.vs.control	REACTOME_DOWNSTREAM_SIGNALING_EVENTS_OF_B_CELL_RECEPTOR_BCR	0.037834	0.224393	0.381284	1.41789	159	69	NFKBIA, NFATC2, RASGRP1, NFKBIE, FBXW11, REL, NFKBIB, KRAS, PPP3R1, CHUK, CUL1, RASGRP3, NFKB1, HRAS
virus.vs.control	REACTOME_RNA_POLYMERASE_II_TRANSCRIPTION_ELONGATION	0.0381129	0.224393	0.410901	1.44288	163	51	EAF2, ELL, NELFA, CCNT2, CCNT1, EAF1, CTDP1, MLLT1, AFF4, GTF2H4, GTF2F2, IWS1, CDK7, POLR2D, POLR2C, GTF2H1, ELOA, SUPT6H, POLR2H, CCNH, SSRP1, ERCC3, CDC73, CCNK, NCBP1, POLR2I
virus.vs.control	REACTOME_CYTOSOLIC_SENSORS_OF_PATHOGEN_ASSOCIATED_DNA	0.0381238	0.224393	0.412893	1.44612	164	50	NFKBIA, TICAM1, POLR3E, NFKB2, NFKBIB, CREBBP, POLR1C, POLR3D, TRIM56, CHUK, DHX36, POLR3A, POLR3K, NFKB1, POLR3C, EP300
virus.vs.control	REACTOME_RNA_POLYMERASE_II_TRANSCRIPTION_PRE_INITIATION_AND_PROMOTER_OPENING	0.0382266	0.224393	0.447964	1.47947	168	38	TAF1L, TAF4B, TAF5, TAF4, TBP, GTF2H4, GTF2F2, TAF1, CDK7, POLR2D, TAF3, POLR2C, TAF10, GTF2H1, POLR2H, CCNH, ERCC3
virus.vs.control	REACTOME_CONSTITUTIVE_SIGNALING_BY_ABERRANT_PI3K_IN_CANCER	0.0383825	0.224424	0.424588	1.44878	167	44	AREG, EREG, HBEGF, FGF7, ESR1, TGFA, NRG1, MET, EGFR, GAB1, PIK3CD
virus.vs.control	REACTOME_MITOTIC_G1_G1_S_PHASES	0.0388007	0.225034	0.324987	1.3379	153	127	MYC, CCND1, CDC25A, E2F1, CDT1, DBF4, MCM10, CDC45, E2F4, E2F5, PPP2R2A, CCNE1, E2F2, WEE1, MCM2, E2F6, ORC6, ORC1, LIN54, DYRK1A, CUL1, LIN37, ABL1, TFDP1, CDC6, LIN9, MCM7, MAX, CDK7, MYBL2, RPA2, MCM4, CCND3, PSME3, POLE, POLE2, PSMD9, AKT1, POLE3, CCNH, PSMD7, FBXO5, MCM5, PPP2R1B, CCNA2, PSMC5, PPP2CB, PPP2CA
virus.vs.control	REACTOME_TRAFFICKING_OF_MYRISTOYLATED_PROTEINS_TO_THE_CILIUM	0.0388406	0.225034	-0.835109	-1.48296	200	4	CYS1, RP2, ARL3, UNC119B
virus.vs.control	REACTOME_NTRK2_ACTIVATES_RAC1	0.0389395	0.225034	0.833172	1.5175	187	4	BDNF, RAC1
virus.vs.control	REACTOME_UNWINDING_OF_DNA	0.0391739	0.225515	0.647011	1.56683	183	11	CDC45, MCM2, GINS2, MCM7, GINS3, MCM4, MCM5, MCM6
virus.vs.control	REACTOME_DEFENSINS	0.0398586	0.227698	-0.929901	-1.38641	202	2	TLR1
virus.vs.control	REACTOME_BETA_DEFENSINS	0.0398586	0.227698	-0.929901	-1.38641	202	2	TLR1
virus.vs.control	REACTOME_NUCLEAR_PORE_COMPLEX_NPC_DISASSEMBLY	0.0405012	0.230486	0.479405	1.50022	180	30	NUP62, NUP153, NEK6, NUP98, NUP43, NUP50, NUP160, NUP58, NUP35, NUP205, NUP155, RANBP2, NUP54, NUP88, NUP93, RAE1, SEH1L, NUP214, NUP188
virus.vs.control	REACTOME_TRIGLYCERIDE_METABOLISM	0.041184	0.233481	-0.538297	-1.51746	223	22	MOGAT1, GK, PNPLA4, CAV1, FABP4, LPIN3
virus.vs.control	REACTOME_PHENYLALANINE_METABOLISM	0.0416588	0.235277	-0.79175	-1.50222	219	5	PAH
virus.vs.control	REACTOME_ANTIMICROBIAL_PEPTIDES	0.0422214	0.23686	-0.674414	-1.54898	221	10	TLR1, LYZ, LCN2, ATP7A, CLU
virus.vs.control	REACTOME_ASSOCIATION_OF_TRIC_CCT_WITH_TARGET_PROTEINS_DURING_BIOSYNTHESIS	0.0422567	0.23686	0.45743	1.4823	187	35	FBXO4, KIFC3, NOP56, FBXW7, CCNE1, SPHK1, TCP1, CCT8, CCT6A, CCT5, CCT4, FBXO6, FBXL5, CCT7, CCT2, ARFGEF2
virus.vs.control	KEGG_BLADDER_CANCER	0.0638489	0.237518	0.43087	1.40067	283	36	MYC, VEGFA, CCND1, E2F1, THBS1, RASSF1, EGFR, E2F2, BRAF, KRAS, MAP2K1, VEGFC, TYMP, RPS6KA5, DAPK3
virus.vs.control	REACTOME_TNFR1_INDUCED_PROAPOPTOTIC_SIGNALING	0.0425804	0.23778	0.642675	1.55633	199	11	TNFAIP3, CYLD, TRAF2, TNFRSF1A, USP4, RIPK1
virus.vs.control	REACTOME_FGFR2C_LIGAND_BINDING_AND_ACTIVATION	0.0435524	0.241612	-0.789639	-1.49821	229	5	FGFR2, FGF1, FGF17
virus.vs.control	REACTOME_IKBA_VARIANT_LEADS_TO_EDA_ID	0.0436249	0.241612	0.720617	1.53787	206	7	NFKBIA, NFKB2, CHUK, NFKB1
virus.vs.control	REACTOME_SEMA4D_MEDIATED_INHIBITION_OF_CELL_ATTACHMENT_AND_MIGRATION	0.0437526	0.241612	0.699254	1.54689	207	8	RND1, MET
virus.vs.control	REACTOME_PTEN_REGULATION	0.04445	0.244557	0.329823	1.33816	178	114	EGR1, JUN, AGO2, PPARG, PHC2, NEDD4, AGO3, MTA1, OTUD3, CSNK2B, GATAD2B, CSNK2A2, TNRC6C, SUZ12, CBX4, EED, MBD3, CBX6, USP7, PHC3, PSME3, TNRC6A, CBX2, PSMD9, AKT1, HDAC7, HDAC2, PSMD7, ATN1, RPTOR, PSME4, USP13, PSMC5, LAMTOR1, MTA2, TNKS2, PSMD5, PSMC3, SCMH1, RING1, UBA52, PSMD6, AKT3, RNF2, EZH2, RHEB, PSMD3, PSMD8, MAPK1, RCOR1, PSMD13
virus.vs.control	REACTOME_TP53_REGULATES_TRANSCRIPTION_OF_DEATH_RECEPTORS_AND_LIGANDS	0.0449297	0.246287	0.676644	1.55058	213	9	TNFRSF10B, TNFRSF10A, TNFRSF10D, TP53BP2, TP73
virus.vs.control	KEGG_REGULATION_OF_AUTOPHAGY	0.069546	0.25123	0.529442	1.45902	313	18	ULK2, PRKAA2, ATG4D, ATG5, ATG3, ATG4A, ULK1, ATG4B
virus.vs.control	KEGG_SMALL_CELL_LUNG_CANCER	0.0702364	0.25123	0.359113	1.33459	302	67	LAMB3, NFKBIA, MYC, CCND1, TRAF3, TRAF4, E2F1, LAMA5, PIK3CD, CCNE1, BCL2L1, E2F2, PIAS4, LAMA3
virus.vs.control	REACTOME_MAPK6_MAPK4_SIGNALING	0.0461911	0.252274	0.36608	1.37604	190	75	JUN, CDC42EP3, AGO2, MYC, FOXO1, CDC42EP2, AGO3, MAPKAPK5, ETV4, DNAJB1, TNRC6C, CDC14A, PAK2, FOXO3, CCND3, CDC14B, PSME3, KALRN, TNRC6A, PSMD9, PSMD7, PSME4, PSMC5, IGF2BP1, MAPK6, PSMD5, PSMC3, XPO1
virus.vs.control	REACTOME_REGULATION_OF_RUNX1_EXPRESSION_AND_ACTIVITY	0.0464664	0.252287	0.566849	1.52427	214	16	AGO2, CCND1, RUNX1, AGO3, TNRC6C, CCND3, TNRC6A
virus.vs.control	REACTOME_TELOMERE_C_STRAND_LAGGING_STRAND_SYNTHESIS	0.0465319	0.252287	0.530595	1.5083	213	20	FEN1, RFC3, DNA2, RPA2, RFC5, POLE, POLE2, POLE3, RFC4, POLD1
virus.vs.control	REACTOME_AKT_PHOSPHORYLATES_TARGETS_IN_THE_NUCLEUS	0.0470067	0.253939	0.650514	1.53649	222	10	NR4A1, FOXO1, FOXO6, CREB1
virus.vs.control	KEGG_GLYCOSAMINOGLYCAN_BIOSYNTHESIS_CHONDROITIN_SULFATE	0.0724447	0.25424	0.534548	1.45552	330	17	B3GALT6, CHST3, XYLT1, CHSY1, CHST12, CHST11, CHST7
virus.vs.control	REACTOME_SYNTHESIS_OF_BILE_ACIDS_AND_BILE_SALTS_VIA_7ALPHA_HYDROXYCHOLESTEROL	0.0473899	0.254512	-0.57335	-1.51883	255	17	NR1H4, SLC27A2, HSD3B7, ABCB11, SCP2, ACOX2, AMACR
virus.vs.control	REACTOME_TAK1_ACTIVATES_NFKB_BY_PHOSPHORYLATION_AND_ACTIVATION_OF_IKKS_COMPLEX	0.0475564	0.254512	0.515771	1.49916	216	22	NFKBIA, IRAK2, NFKB2, NFKBIB, RIPK2, IRAK1, CHUK, NFKB1
virus.vs.control	REACTOME_OREXIN_AND_NEUROPEPTIDES_FF_AND_QRFP_BIND_TO_THEIR_RESPECTIVE_RECEPTORS	0.0476858	0.254512	0.975013	1.30095	237	1	QRFP
virus.vs.control	REACTOME_SIGNALLING_TO_P38_VIA_RIT_AND_RIN	0.0477956	0.254512	0.868366	1.45739	231	3	NGF, BRAF
virus.vs.control	REACTOME_FOLDING_OF_ACTIN_BY_CCT_TRIC	0.0480789	0.255109	0.672202	1.5404	228	9	TCP1, CCT8, CCT6A, CCT5, CCT4, CCT7, CCT2, CCT3
virus.vs.control	REACTOME_INTERLEUKIN_1_SIGNALING	0.0483138	0.255446	0.350652	1.35214	201	84	NFKBIA, IL1A, MAP3K8, IRAK2, NFKB2, FBXW11, SQSTM1, PELI1, IL1B, NFKBIB, MAP2K4, MAP2K1, RIPK2, IRAK1, CHUK, CUL1
virus.vs.control	REACTOME_ACTIVATED_NTRK2_SIGNALS_THROUGH_FYN	0.0485067	0.25556	0.77828	1.50277	228	5	BDNF, SRC
virus.vs.control	REACTOME_PROTEIN_FOLDING	0.0494214	0.259462	0.365329	1.37109	204	74	FBXO4, TUBA8, RGS7, TUBB6, KIFC3, NOP56, FBXW7, CCNE1, TUBA1C, SPHK1, CSNK2B, TCP1, GNG7, GNAZ, CSNK2A2, CCT8, CCT6A, CCT5, RGS9, TUBB2A, CCT4, TUBB4B, FBXO6, FBXL5, GNAI1, CCT7, PFDN2, TBCB, CCT2, ARFGEF2
virus.vs.control	REACTOME_TRANSCRIPTIONAL_REGULATION_BY_RUNX1	0.0500253	0.261711	0.309235	1.29418	197	142	NR4A3, NFATC2, AGO2, ESR1, CCND1, PHC2, RUNX1, THBS1, AXIN1, GATA2, AGO3, KMT2C, CSNK2B, CREBBP, YAF2, KMT2D, KMT2B, ARID1B, RYBP, PRMT1, CSNK2A2, ARID1A, TNRC6C, ABL1, RSPO3, CDK7, AUTS2, CBX4, WDR5, EP300, CBX6, TP73, CCND3, PHC3, GPAM, PSME3, HIPK2, ZFPM1, TNRC6A, CBX2, PCGF5, SIN3B, PSMD9, CCNH, SETD1A, PSMD7, RUNX2, PSME4, SOCS4, PSMC5, ARID2, TJP1, TCF3
virus.vs.control	KEGG_PYRUVATE_METABOLISM	0.0765287	0.263599	-0.492023	-1.41189	417	24	PCK1, HAGHL, LDHD, ACACB, MDH1, ACAT1, ALDH7A1, ACSS2, ALDH3A2, GLO1, DLD, ME2, PDHB
virus.vs.control	REACTOME_DEATH_RECEPTOR_SIGNALLING	0.0505673	0.263622	0.32377	1.31969	204	116	TNFAIP3, NFKBIA, NGF, TNFRSF10B, TNFRSF10A, ARHGEF33, FGD3, SQSTM1, PREX1, TNFRSF10D, TRIO, ARHGEF10, CYLD
virus.vs.control	REACTOME_STIMULI_SENSING_CHANNELS	0.0510097	0.265002	-0.40007	-1.39533	292	62	ANO4, ANO1, STOM, SLC17A3, ANO3, TRPM3, ASIC3, ANO5, SCNN1A, CALM1, RYR2, SGK2
virus.vs.control	REACTOME_SIGNALING_BY_HIPPO	0.0521739	0.269695	0.551659	1.50646	239	17	AMOTL2, STK4, AMOTL1, WWC1, NPHP4, TJP1, LATS1, STK3, WWTR1, DVL2, CASP3, YWHAB, AMOT, SAV1
virus.vs.control	REACTOME_ACROSOME_REACTION_AND_SPERM:OOCYTE_MEMBRANE_BINDING	0.0524249	0.269695	-0.918987	-1.37014	266	2	IZUMO4
virus.vs.control	REACTOME_TRIGLYCERIDE_BIOSYNTHESIS	0.0526916	0.269695	-0.718314	-1.49571	276	7	MOGAT1, GK, LPIN3
virus.vs.control	REACTOME_POST_TRANSLATIONAL_MODIFICATION:_SYNTHESIS_OF_GPI_ANCHORED_PROTEINS	0.0527151	0.269695	-0.424985	-1.42441	298	49	GP2, GPIHBP1, PIGN, CD109, VNN2, NEGR1, BST1, CD52, MELTF, PIGV, RECK, ALPL, PIGX, DPM3, PIGB, PIGC, NRN1, PIGS, PGAP1, PIGK
virus.vs.control	REACTOME_MELANIN_BIOSYNTHESIS	0.0528176	0.269695	-0.918548	-1.36949	268	2	DCT
virus.vs.control	REACTOME_REGULATION_OF_GENE_EXPRESSION_IN_EARLY_PANCREATIC_PRECURSOR_CELLS	0.053603	0.272772	-0.917251	-1.36755	272	2	ONECUT1
virus.vs.control	REACTOME_PREGNENOLONE_BIOSYNTHESIS	0.0540179	0.273034	-0.673255	-1.50062	282	9	STARD6, STARD4, TSPOAP1, FDXR
virus.vs.control	REACTOME_MUCOPOLYSACCHARIDOSES	0.0542088	0.273034	-0.672636	-1.49924	283	9	GNS, GLB1, ARSB, GALNS, IDUA, HGSNAT
virus.vs.control	REACTOME_SYNTHESIS_OF_BILE_ACIDS_AND_BILE_SALTS_VIA_27_HYDROXYCHOLESTEROL	0.0543064	0.273034	-0.690573	-1.49116	284	8	NR1H4, HSD3B7
virus.vs.control	REACTOME_GRB2_EVENTS_IN_ERBB2_SIGNALING	0.0543871	0.273034	0.595874	1.51335	255	13	EREG, HBEGF, NRG1, EGFR, KRAS
virus.vs.control	REACTOME_COOPERATION_OF_PREFOLDIN_AND_TRIC_CCT_IN_ACTIN_AND_TUBULIN_FOLDING	0.0553097	0.276734	0.487424	1.46143	249	25	TUBA8, TUBB6, TUBA1C, TCP1, CCT8, CCT6A, CCT5, TUBB2A, CCT4, TUBB4B, CCT7, PFDN2, CCT2, TUBA1A, TUBA1B, CCT3
virus.vs.control	REACTOME_HOMOLOGY_DIRECTED_REPAIR	0.0555423	0.276969	0.348464	1.34187	232	83	HUS1, ATRIP, UIMC1, XRCC2, PIAS4, FEN1, ERCC1, NSD2, RFC3, ABL1, DNA2, EXO1, ATR, RPA2, TOP3A, RFC5, ERCC4, RAD51, POLE, POLE2, RAD51D, POLE3, TIPIN, LIG3, XRCC3, CCNA2, RNF168, RAD51C, RFC4, RAD52, POLD1, UBA52, RAD17, CHEK1
virus.vs.control	KEGG_ABC_TRANSPORTERS	0.0827749	0.27993	-0.463541	-1.38967	456	29	ABCC11, ABCA13, ABCA5, ABCC6, ABCG4, ABCB11, ABCB6, ABCG1
virus.vs.control	KEGG_THYROID_CANCER	0.0856766	0.280044	0.465405	1.3987	389	25	MYC, PPARG, CCND1, LEF1, PAX8, BRAF, KRAS, MAP2K1
virus.vs.control	KEGG_CHRONIC_MYELOID_LEUKEMIA	0.08582	0.280044	0.355882	1.3099	370	64	NFKBIA, MYC, CCND1, RUNX1, E2F1, PIK3CD, BCL2L1, E2F2, BRAF, KRAS, MAP2K1, CHUK, GAB2, CBL, ABL1, NFKB1, HRAS, RAF1, CRKL, SMAD4, TGFB2, CRK, AKT1, HDAC2
virus.vs.control	REACTOME_METABOLISM_OF_FAT_SOLUBLE_VITAMINS	0.0569135	0.281923	-0.500815	-1.45406	311	25	LRP2, GPC3, GPIHBP1, BCO1
virus.vs.control	REACTOME_MECP2_REGULATES_NEURONAL_RECEPTORS_AND_CHANNELS	0.056914	0.281923	0.638576	1.50829	269	10	MET, GPRIN1, CREB1, FKBP5, NOTCH1, HDAC2, MECP2, PTPN4, PTPN1
virus.vs.control	REACTOME_NEUROTRANSMITTER_CLEARANCE	0.0571665	0.282236	0.809663	1.47468	275	4	SLC6A4, ACHE
virus.vs.control	REACTOME_DNA_REPLICATION	0.0589681	0.29017	0.324136	1.30504	239	109	E2F1, CDT1, DBF4, MCM10, CDC45, CCNE1, E2F2, MCM2, ANAPC7, FEN1, ORC6, GINS2, ORC1, CUL1, RFC3, CDC6, MCM7, DNA2, RPA2, GINS3, ANAPC1, MCM4, RFC5, PSME3, POLE, POLE2, PSMD9, POLE3, PSMD7, FZR1, MCM5, PSME4, CCNA2, PSMC5, MCM6, RFC4, PSMD5, PSMC3, CDC26, POLD1, UBA52, CCNE2
virus.vs.control	REACTOME_EICOSANOID_LIGAND_BINDING_RECEPTORS	0.0600632	0.293821	0.703706	1.50178	284	7	PTGDR2, LTB4R, PTGER4, PTGFR, LTB4R2
virus.vs.control	REACTOME_ENDOGENOUS_STEROLS	0.0601042	0.293821	-0.580499	-1.48962	322	15	NR1H4, CYP39A1, FDXR, CYP4V2, NCOA2, CYP46A1, ARNT, NCOA1
virus.vs.control	REACTOME_HORMONE_LIGAND_BINDING_RECEPTORS	0.061316	0.298765	0.912695	1.38598	300	2	TSHB, GNRH1
virus.vs.control	REACTOME_ASPARTATE_AND_ASPARAGINE_METABOLISM	0.0618223	0.300251	-0.708427	-1.47512	324	7	FOLH1
virus.vs.control	REACTOME_METABOLISM_OF_NITRIC_OXIDE:_ENOS_ACTIVATION_AND_REGULATION	0.0621341	0.300785	-0.600635	-1.48333	328	13	CYGB, CALM1, CAV1, NOS3
virus.vs.control	REACTOME_CELL_CYCLE	0.0628714	0.30337	0.239435	1.15785	200	490	TERT, MYC, TUBA8, CCND1, CDC25A, DKC1, E2F1, RANGAP1, FBXW11, CEP76, CDT1, TUBB6, DBF4, DIDO1, MCM10, CDC45, HUS1, ATRIP, NUP62, E2F4, UIMC1, E2F5, PPP2R2A, CCNE1, E2F2, AJUBA, WEE1, NUP153, MCM2, TUBA1C, NEK6, ANKLE2, CSNK2B, NUP98, E2F6, ANAPC7, PIAS4, FEN1, PKMYT1, NUP43, ORC6, GINS2, MAU2, PPP2R2D, ORC1, YWHAG, NSD2, NUP50, ACD, LIN54, DYRK1A, NUP160, EMD, FBXL18, CUL1, CSNK2A2, CLIP1, LIN37,…
virus.vs.control	REACTOME_METABOLISM_OF_INGESTED_SEMET_SEC_MESEC_INTO_H2SE	0.0643478	0.308547	-0.807361	-1.43369	332	4	HNMT, CTH
virus.vs.control	REACTOME_REGULATION_OF_GENE_EXPRESSION_IN_BETA_CELLS	0.0643583	0.308547	-0.584591	-1.47571	341	14	NKX2-2, SLC2A2, HNF4A, HNF1A, GCK
virus.vs.control	REACTOME_METABOLISM_OF_VITAMINS_AND_COFACTORS	0.0651525	0.311354	-0.323119	-1.28499	392	139	PARP14, LRP2, ENPP3, GPC3, SLC52A3, GPIHBP1, QPRT, BCO1, ACP5, IDH1, MMAA, CALM1, MMUT, MCCC2, MCCC1, VNN2, MTHFR, RETSAT, ALDH1L2, NOS3, BST1, PARP8, AMN, PPCS, ALDH1L1, ENPP1, GCHFR, ACACB, TCN2, NADSYN1, NADK2, APOE, VKORC1, GSTO2, PARP4
virus.vs.control	REACTOME_SHC1_EVENTS_IN_ERBB2_SIGNALING	0.0655308	0.311774	0.523991	1.46791	299	19	EREG, HBEGF, PRKCE, NRG1, EGFR, KRAS
virus.vs.control	REACTOME_P2Y_RECEPTORS	0.0656587	0.311774	0.798913	1.45511	316	4	P2RY2, LPAR6, P2RY11, P2RY6
virus.vs.control	REACTOME_HISTIDINE_CATABOLISM	0.0658966	0.311911	-0.766895	-1.45506	347	5	HNMT, CARNS1, AMDHD1, FTCD
virus.vs.control	REACTOME_ACTIVATION_OF_TRKA_RECEPTORS	0.0662049	0.312249	0.907886	1.37868	324	2	NGF, ADORA2A
virus.vs.control	REACTOME_CDC6_ASSOCIATION_WITH_THE_ORC:ORIGIN_COMPLEX	0.0665547	0.312249	0.650601	1.4909	316	9	E2F1, E2F2, ORC6, ORC1, CDC6
virus.vs.control	REACTOME_TRNA_MODIFICATION_IN_THE_MITOCHONDRION	0.0665964	0.312249	0.697122	1.48773	315	7	PUS1, TRMU, TRMT61B, TRMT10C, MTO1, TRIT1
virus.vs.control	REACTOME_REGULATION_BY_C_FLIP	0.0668072	0.312255	0.696001	1.48533	316	7	TNFRSF10B, TNFRSF10A, TRAF2, CFLAR, RIPK1
virus.vs.control	REACTOME_SYNTHESIS_OF_DIPHTHAMIDE_EEF2	0.0685738	0.317197	0.672759	1.48828	325	8	DPH2, EEF2, DPH1, DPH5, DPH7
virus.vs.control	REACTOME_NEGATIVE_REGULATION_OF_ACTIVITY_OF_TFAP2_AP_2_FAMILY_TRANSCRIPTION_FACTORS	0.0686295	0.317197	0.757143	1.46196	323	5	KCTD15, TFAP2C, WWOX
virus.vs.control	REACTOME_BETA_OXIDATION_OF_VERY_LONG_CHAIN_FATTY_ACIDS	0.0687154	0.317197	-0.659575	-1.47012	359	9	ACOT6, DECR2, ECI2, HSD17B4, ACAA1, EHHADH
virus.vs.control	REACTOME_PCNA_DEPENDENT_LONG_PATCH_BASE_EXCISION_REPAIR	0.0688681	0.317197	0.527594	1.46181	316	18	FEN1, RFC3, RPA2, RFC5, POLE, POLE2, POLE3, RFC4, POLD1
virus.vs.control	REACTOME_FORMATION_OF_TUBULIN_FOLDING_INTERMEDIATES_BY_CCT_TRIC	0.068928	0.317197	0.509019	1.44697	316	20	TUBA8, TUBB6, TUBA1C, TCP1, CCT8, CCT6A, CCT5, TUBB2A, CCT4, TUBB4B, CCT7, CCT2, TUBA1A, TUBA1B, CCT3
virus.vs.control	REACTOME_MITOCHONDRIAL_PROTEIN_IMPORT	0.0693161	0.31776	0.387055	1.35563	299	50	TOMM40, GRPEL1, CHCHD4, TIMM44, TIMM10, HSPA9, TIMM8A, TIMM8B, TOMM70, SLC25A4, COX17, CHCHD10, GFER, SLC25A13, COA4, CMC2, HSPD1, FXN, TIMM22, SLC25A6, CHCHD7, COQ2, ATP5F1B
virus.vs.control	REACTOME_CYTOSOLIC_TRNA_AMINOACYLATION	0.0694768	0.31776	0.756237	1.46021	327	5	FARSA, AIMP2, FARSB, PPA1
virus.vs.control	REACTOME_THE_ACTIVATION_OF_ARYLSULFATASES	0.0697409	0.317968	-0.676941	-1.46172	365	8	ARSK, ARSG, SUMF1, ARSB, SUMF2, STS
virus.vs.control	REACTOME_PHASE_II_CONJUGATION_OF_COMPOUNDS	0.0699486	0.317968	-0.412768	-1.37514	394	48	ACSM5, SULT1C2, GGT5, TPMT, UGDH, SLC35B3, UGP2, GSTZ1, GSTK1, MAT2B, AKR1A1, OPLAH, ABHD14B, ESD, GSTO2, GSTA4, GGT7, GSTM4, MGST2, NAT1, PAPSS1
virus.vs.control	REACTOME_ACYL_CHAIN_REMODELLING_OF_PS	0.0704995	0.318631	-0.625312	-1.47599	373	11	PLA2G12A, PLA1A, LPCAT3, PLA2R1, MBOAT1, OSBPL8, PLAAT3
virus.vs.control	REACTOME_POTASSIUM_CHANNELS	0.0705219	0.318631	-0.408763	-1.37004	399	49	KCNG2, KCND1, KCNH3, KCNH7, KCNC4, KCNJ1, KCNK6, KCNAB3, KCNK3, KCNJ15, KCNN2, KCNMB4, HCN3, GABBR1, KCNS3, KCNC3, GNG10
virus.vs.control	REACTOME_POLO_LIKE_KINASE_MEDIATED_EVENTS	0.0708191	0.319007	0.567368	1.4718	331	14	CDC25A, WEE1, PKMYT1, LIN54, LIN37, LIN9, MYBL2, EP300, PLK1
virus.vs.control	REACTOME_CALNEXIN_CALRETICULIN_CYCLE	0.0715205	0.31976	-0.506409	-1.42757	388	22	SEL1L, OS9, EDEM2, EDEM3, PDIA3, MAN1B1, CALR, TRIM13, UGGT1, RNF5, CANX, DERL2, GANAB, PRKCSH
virus.vs.control	REACTOME_SYNTHESIS_OF_BILE_ACIDS_AND_BILE_SALTS	0.0716892	0.31976	-0.486515	-1.41254	392	25	NR1H4, SLC27A2, HSD3B7, ABCB11, CYP39A1, SCP2, ACOX2, AMACR
virus.vs.control	REACTOME_MAP3K8_TPL2_DEPENDENT_MAPK1_3_ACTIVATION	0.0718079	0.31976	0.578818	1.47003	337	13	MAP3K8, FBXW11, MAP2K4, MAP2K1, CHUK, CUL1, NFKB1
virus.vs.control	REACTOME_FOXO_MEDIATED_TRANSCRIPTION_OF_CELL_DEATH_GENES	0.0718857	0.31976	0.565575	1.46715	336	14	DDIT3, BCL6, FOXO1, CITED2, CREBBP, EP300, FOXO3
virus.vs.control	REACTOME_KETONE_BODY_METABOLISM	0.0722731	0.31976	-0.729629	-1.45445	378	6	ACSS3, HMGCL, ACAT1, BDH1, BDH2
virus.vs.control	REACTOME_SYNTHESIS_OF_KETONE_BODIES	0.0722731	0.31976	-0.729629	-1.45445	378	6	ACSS3, HMGCL, ACAT1, BDH1, BDH2
virus.vs.control	REACTOME_PINK_PARKIN_MEDIATED_MITOPHAGY	0.0728702	0.321448	0.577485	1.46664	342	13	TOMM40, SQSTM1, TOMM70, MTERF3, ATG5
virus.vs.control	KEGG_RIG_I_LIKE_RECEPTOR_SIGNALING_PATHWAY	0.100362	0.321849	0.386247	1.30935	443	43	NFKBIA, TRAF3, ISG15, CXCL10, CYLD, NFKBIB, DDX3X, CHUK, ATG5, TRAF2, NFKB1, IFIH1
virus.vs.control	REACTOME_NUCLEAR_SIGNALING_BY_ERBB4	0.0734513	0.323056	0.471102	1.41249	331	25	EREG, HBEGF, ESR1, NRG1
virus.vs.control	REACTOME_RNA_POLYMERASE_III_CHAIN_ELONGATION	0.073898	0.324065	0.550502	1.45462	341	15	POLR3E, POLR1C, POLR3D, POLR3A, POLR3K, POLR3C, POLR2H
virus.vs.control	REACTOME_ACTIVATION_OF_PPARGC1A_PGC_1ALPHA_BY_PHOSPHORYLATION	0.0743229	0.324972	0.643992	1.47576	353	9	PRKAG2, PPARGC1A, PRKAA2
virus.vs.control	KEGG_PENTOSE_AND_GLUCURONATE_INTERCONVERSIONS	0.103577	0.326532	-0.674563	-1.41158	552	7	DHDH, UGDH, UGP2, XYLB, CRYL1
virus.vs.control	REACTOME_TRAF6_MEDIATED_INDUCTION_OF_TAK1_COMPLEX_WITHIN_TLR4_COMPLEX	0.075253	0.326986	0.621393	1.46771	356	10	TICAM1, IRAK2, SARM1, TICAM2, TRAF6, TAB1, UBA52
virus.vs.control	REACTOME_TRANSCRIPTION_COUPLED_NUCLEOTIDE_EXCISION_REPAIR_TC_NER	0.0753959	0.326986	0.35614	1.31785	318	67	COPS3, ELL, ERCC1, COPS2, GTF2H4, RFC3, ERCC6, CDK7, POLR2D, RPA2, EP300, POLR2C, RFC5, USP7, GTF2H1, ERCC4, POLE, POLE2, PRPF19, POLE3, POLR2H, CCNH, ERCC3, CUL4A, LIG3, XAB2, RFC4, ZNF830, POLD1, UBA52, COPS7B, POLR2I
virus.vs.control	REACTOME_TYSND1_CLEAVES_PEROXISOMAL_PROTEINS	0.0755184	0.326986	-0.69631	-1.44989	396	7	SCP2, PHYH, HSD17B4, ACAA1, TYSND1
virus.vs.control	REACTOME_ENOS_ACTIVATION	0.0757778	0.326986	-0.652703	-1.45481	396	9	CYGB, CALM1, CAV1, NOS3
virus.vs.control	REACTOME_CELL_CYCLE_MITOTIC	0.0761848	0.326986	0.244051	1.15967	253	408	MYC, TUBA8, CCND1, CDC25A, E2F1, RANGAP1, FBXW11, CEP76, CDT1, TUBB6, DBF4, MCM10, CDC45, NUP62, E2F4, E2F5, PPP2R2A, CCNE1, E2F2, AJUBA, WEE1, NUP153, MCM2, TUBA1C, NEK6, ANKLE2, CSNK2B, NUP98, E2F6, ANAPC7, FEN1, PKMYT1, NUP43, ORC6, GINS2, MAU2, PPP2R2D, ORC1, YWHAG, NUP50, LIN54, DYRK1A, NUP160, EMD, FBXL18, CUL1, CSNK2A2, CLIP1, LIN37, RFC3, CENPT, ABL1, NUP58, TFDP1, CDC6, LIN9, MCM7, DNA2,…
virus.vs.control	REACTOME_SIRT1_NEGATIVELY_REGULATES_RRNA_EXPRESSION	0.0763568	0.326986	0.664892	1.47088	362	8	TAF1D, RRP8, TAF1A, TBP, TAF1C, TAF1B, SUV39H1
virus.vs.control	REACTOME_GPVI_MEDIATED_ACTIVATION_CASCADE	0.0765287	0.326986	-0.496058	-1.41244	417	23	PIK3R5, COL1A1, VAV3, VAV1, PTPN6, PIK3R1, PIK3R3
virus.vs.control	REACTOME_SIGNALING_BY_NTRKS	0.0765379	0.326986	0.338211	1.29351	320	81	NGF, CDK5R1, DUSP4, BDNF, PTPRO, MEF2A, GAB1, DUSP7, BRAF, KRAS, IRS2, RAPGEF1, CREB1, RPS6KA5, TIAM1, DUSP3, MAPKAPK2, HRAS
virus.vs.control	REACTOME_CYP2E1_REACTIONS	0.0769385	0.327758	0.959584	1.28036	383	1	CYP2C9
virus.vs.control	REACTOME_SYNTHESIS_OF_LEUKOTRIENES_LT_AND_EOXINS_EX	0.0773048	0.32838	-0.65128	-1.45164	404	9	GGT5, DPEP2, CYP4F11, PTGR1, CYP4B1, LTA4H, DPEP1
virus.vs.control	REACTOME_MET_ACTIVATES_RAP1_AND_RAC1	0.078102	0.330824	0.641437	1.4699	371	9	MET, GAB1, RAPGEF1, CRKL, CRK, DOCK7
virus.vs.control	REACTOME_ACTIVATION_OF_SMO	0.0784526	0.331368	0.535933	1.44114	362	16	ARRB2, PTCH1, CDON, IHH, BOC, GRK2, CSNK1A1
virus.vs.control	KEGG_CELL_ADHESION_MOLECULES_CAMS	0.109264	0.331617	-0.363098	-1.27482	617	62	MADCAM1, NFASC, NCAM2, VCAN, CNTN2, F11R, CDH1, MPZ, ALCAM, HLA-DMA, CNTNAP1, ITGAM, CLDN2, ITGAV, ITGB7, NCAM1, NEGR1, NECTIN1, JAM3, GLG1, NLGN1, CADM1, NRCAM, NLGN2, CLDN10, MPZL1, CD40, ITGB2
virus.vs.control	KEGG_PROSTATE_CANCER	0.109446	0.331617	0.329485	1.24986	459	77	NFKBIA, CREB5, CCND1, TGFA, ATF4, E2F1, FOXO1, EGFR, PIK3CD, CCNE1, E2F2, LEF1, BRAF, CREBBP, KRAS, MAP2K1, PDPK1, CREB1, PDGFB
virus.vs.control	KEGG_TRYPTOPHAN_METABOLISM	0.110539	0.331617	-0.494067	-1.35782	600	20	CAT, DDC, GCDH, KYNU, ACAT1, OGDHL, ALDH7A1, AFMID, WARS2, ALDH3A2, EHHADH, AADAT, ECHS1, HADHA
virus.vs.control	REACTOME_PROLONGED_ERK_ACTIVATION_EVENTS	0.0787737	0.331784	0.601713	1.45713	369	11	NGF, BRAF, RAPGEF1, CRKL, FRS2, CRK
virus.vs.control	REACTOME_DDX58_IFIH1_MEDIATED_INDUCTION_OF_INTERFERON_ALPHA_BETA	0.0799445	0.335767	0.381065	1.33465	345	50	TNFAIP3, NFKBIA, TRAF3, NFKB2, ISG15, CYLD, NFKBIB, CREBBP, CHUK, ATG5, TRAF2, NFKB1, IFIH1, EP300
virus.vs.control	REACTOME_SCAVENGING_OF_HEME_FROM_PLASMA	0.0802878	0.336262	-0.754582	-1.4317	423	5	JCHAIN, AMBP, CD163
virus.vs.control	KEGG_DILATED_CARDIOMYOPATHY	0.114009	0.336597	-0.378213	-1.28732	646	52	TPM2, ITGA2, SGCA, ITGA7, RYR2, ITGB6, SGCG, ITGAV, MYH7, CACNA2D2, ITGB7, TNNC1, ITGA2B, CACNG7, ITGA1, ITGA10, SGCB
virus.vs.control	REACTOME_ACTIVATION_OF_RAS_IN_B_CELLS	0.0815505	0.340593	0.744831	1.43819	384	5	RASGRP1, KRAS, RASGRP3, HRAS
virus.vs.control	REACTOME_DEX_H_BOX_HELICASES_ACTIVATE_TYPE_I_IFN_AND_INFLAMMATORY_CYTOKINES_PRODUCTION	0.0824025	0.341358	0.681356	1.45408	390	7	NFKB2, DHX36, NFKB1, RELA, IRF7
virus.vs.control	REACTOME_FRS2_MEDIATED_ACTIVATION	0.082511	0.341358	0.637855	1.46169	392	9	NGF, BRAF, RAPGEF1, CRKL, FRS2
virus.vs.control	REACTOME_DISEASE	0.0826386	0.341358	0.222055	1.11115	227	774	TAF1L, NR4A1, AREG, JUN, EREG, NFKBIA, HBEGF, GUCY2C, CXCR4, ABCA4, CDK5R1, MYC, SLC1A3, SPON1, ARRB2, BDNF, FGF7, ESR1, MAMLD1, SLC20A2, MAP2K3, NOTCH3, SNAP25, TICAM1, TAF4B, TRAF3, OMD, B3GALT6, TGFA, CFP, CNKSR1, CHST3, ADAMTS3, CNKSR2, CDC25A, SLC3A2, LCT, THBS1, FOXO1, NFKB2, CUBN, RPIA, RANGAP1, NRG1, SLC16A1, ISG15, MET, EGFR, PPP1R3C, AXIN1, NMT2, MAML2, GAB1, FOXO6, STAM, TAF5, NUP62, I…
virus.vs.control	REACTOME_ABC_TRANSPORTERS_IN_LIPID_HOMEOSTASIS	0.0826494	0.341358	-0.645457	-1.43866	432	9	ABCA5, ABCG4, ABCG1
virus.vs.control	REACTOME_RUNX1_AND_FOXP3_CONTROL_THE_DEVELOPMENT_OF_REGULATORY_T_LYMPHOCYTES_TREGS	0.084516	0.347283	0.742335	1.43337	398	5	NFATC2, RUNX1
virus.vs.control	REACTOME_OTHER_SEMAPHORIN_INTERACTIONS	0.0846349	0.347283	0.581084	1.44786	400	12	SEMA7A, SEMA4A, PLXNA1
virus.vs.control	REACTOME_NEPHRIN_FAMILY_INTERACTIONS	0.0847826	0.347283	0.52298	1.42814	389	17	ACTN2, ACTN3, NCK2, ACTN1, KIRREL1
virus.vs.control	REACTOME_INNATE_IMMUNE_SYSTEM	0.0854893	0.349218	-0.246145	-1.14767	607	641	MUC1, GGH, C1S, TLR1, ATP6V0D2, SLC27A2, MAP2K6, HVCN1, TXNIP, PELI2, ABCA13, CD209, GMFG, MEFV, LRRC7, NFASC, TLR5, STOM, ADGRG3, METTL7A, LRG1, LYZ, CRISPLD2, DUSP6, MUC20, SLCO4C1, C6, IDH1, PROS1, PLD1, CAT, FUCA2, CASP4, ITGAX, C1R, JUP, VAV3, GHDC, TLR7, TIMP2, ADAM8, DSP, C3AR1, CALM1, TBC1D10C, LCN2, TLR3, CEP290, CTSC, VAV1, ATP8A1, DTX4, GM2A, DOCK2, PTPN6, FRK, ASAH1, MGAM, LRMP, PSAP,…
virus.vs.control	REACTOME_PLATELET_ADHESION_TO_EXPOSED_COLLAGEN	0.0863186	0.351642	-0.66058	-1.4264	452	8	ITGA2, COL1A1, ITGA1, ITGA10
virus.vs.control	REACTOME_CARDIAC_CONDUCTION	0.0874915	0.354987	-0.358251	-1.30473	511	78	SCN4A, KCND1, FXYD6, ATP2B3, KCNK6, SCN3A, SCN2A, FGF11, CALM1, CAMK2A, RYR2, KCNK3, SCN1B, SCN9A, SCN4B, DMPK, ATP2B4, CACNA2D2, SLC8A2, FKBP1B, FGF13, CACNG7, KCNIP4, KAT2B
virus.vs.control	REACTOME_ASSEMBLY_OF_ACTIVE_LPL_AND_LIPC_LIPASE_COMPLEXES	0.0878303	0.354987	-0.555965	-1.42666	471	15	GPIHBP1, APOA5, CIDEC, CREB3L3, LIPC
virus.vs.control	REACTOME_PI3K_EVENTS_IN_ERBB2_SIGNALING	0.0881666	0.354987	0.565958	1.43737	414	13	EREG, HBEGF, NRG1, EGFR, GAB1
virus.vs.control	REACTOME_CASPASE_ACTIVATION_VIA_EXTRINSIC_APOPTOTIC_SIGNALLING_PATHWAY	0.0881781	0.354987	0.529034	1.42258	407	16	TNFRSF10B, TICAM1, TNFRSF10A, TICAM2, DAPK3, TRAF2
virus.vs.control	REACTOME_G_ALPHA_I_SIGNALLING_EVENTS	0.0883301	0.354987	-0.296807	-1.22664	547	184	LRP2, PPEF1, GPC3, PDE6B, GPIHBP1, SSTR5, RDH10, PDE1B, PRKCG, RDH12, GRM2, BCO1, RLBP1, AGT, DHRS3, GPR37L1, SLC24A1, STRA6, LPAR3, CCR10, C3AR1, CALM1, CAMK2A, MYO7A, PSAP, GNG11, PCP2, C5, CCR7, NPY1R, GNAT2, HRH4, RETSAT, OPRL1, GPSM2, RGS17, CCR9, GNB5, TAS1R3, CYP4V2, HEBP1, C3
virus.vs.control	KEGG_AXON_GUIDANCE	0.122369	0.355635	0.304491	1.21743	499	103	SEMA7A, NFATC2, CXCR4, EPHA2, SEMA4A, SRGAP1, RND1, NTN1, MET, NFAT5, NRP1, PLXNA1, KRAS, EFNB3, CFL2, L1CAM, SEMA3C, NCK2, UNC5C, PPP3R1, ABL1, EFNB2, SLIT1, PAK2, PPP3CC, HRAS
virus.vs.control	REACTOME_CLEC7A_DECTIN_1_SIGNALING	0.090584	0.363067	0.329534	1.26897	379	83	NFKBIA, NFATC2, RELB, NFKB2, FBXW11, MAP3K14, IL1B, ITPR3, PDPK1, PPP3R1, CHUK, PYCARD, CUL1, NFKB1, UBE2M
virus.vs.control	REACTOME_REGULATION_OF_GENE_EXPRESSION_BY_HYPOXIA_INDUCIBLE_FACTOR	0.0910432	0.363362	0.674221	1.43885	431	7	VEGFA, CITED2, CREBBP, EP300
virus.vs.control	REACTOME_AMPK_INHIBITS_CHREBP_TRANSCRIPTIONAL_ACTIVATION_ACTIVITY	0.0912148	0.363362	0.699001	1.42878	433	6	PRKAG2, PRKAA2, STK11, ADIPOR1
virus.vs.control	REACTOME_ERBB2_REGULATES_CELL_MOTILITY	0.0913888	0.363362	0.576697	1.43693	432	12	EREG, HBEGF, NRG1, EGFR
virus.vs.control	REACTOME_DOWNREGULATION_OF_ERBB2_SIGNALING	0.092197	0.3656	0.485317	1.39673	422	21	EREG, HBEGF, NRG1, EGFR
virus.vs.control	REACTOME_INCRETIN_SYNTHESIS_SECRETION_AND_INACTIVATION	0.0930188	0.367881	-0.678573	-1.41296	488	7	DPP4, PAX6, SPCS1, CTNNB1
virus.vs.control	KEGG_PYRIMIDINE_METABOLISM	0.129239	0.369822	0.323526	1.22494	544	76	CTPS1, UCK2, ENTPD3, POLR1B, UPP1, POLR1E, NME1, CAD, POLR1C, UCKL1, POLR3D, TYMP, POLR3A, POLR3K, POLR2D, NT5C, PNPT1, POLR3C, POLR1A, POLR2C, TXNRD1, ZNRD1, UMPS, POLE, POLE2, POLE3, POLR2H
virus.vs.control	REACTOME_REGULATED_NECROSIS	0.0940135	0.369902	0.608271	1.43671	445	10	TNFRSF10B, TNFRSF10A, TRAF2, CFLAR, RIPK1, UBA52
virus.vs.control	REACTOME_RECEPTOR_MEDIATED_MITOPHAGY	0.0940261	0.369902	0.648608	1.43485	446	8	CSNK2B, PGAM5, CSNK2A2, ATG5, ULK1
virus.vs.control	REACTOME_TRANSCRIPTIONAL_REGULATION_BY_RUNX2	0.0948087	0.371071	0.317083	1.2529	388	99	ESR1, CCND1, PPARGC1B, PPARGC1A, RUNX1, PPM1D, GLI3, HIVEP3, BGLAP, IHH, SMURF1, FBXW7, GLI2, NR3C1, CUL1, BMP2, ABL1, SMAD6, HDAC4
virus.vs.control	REACTOME_CD28_DEPENDENT_PI3K_AKT_SIGNALING	0.095	0.371071	0.515673	1.40819	436	17	TRIB3, MAP3K8, MAP3K14, PRR5, PDPK1
virus.vs.control	REACTOME_SODIUM_PROTON_EXCHANGERS	0.0950838	0.371071	-0.653362	-1.41081	498	8	SLC9A9, SLC9A5, SLC9A3, SLC9A6, SLC9A8
virus.vs.control	REACTOME_RUNX1_REGULATES_TRANSCRIPTION_OF_GENES_INVOLVED_IN_DIFFERENTIATION_OF_MYELOID_CELLS	0.0953188	0.371071	0.735176	1.41954	449	5	RUNX1, CREBBP, RUNX2
virus.vs.control	KEGG_ASCORBATE_AND_ALDARATE_METABOLISM	0.135026	0.373015	-0.707761	-1.34997	701	5	UGDH, MIOX, ALDH7A1, ALDH3A2
virus.vs.control	KEGG_HYPERTROPHIC_CARDIOMYOPATHY_HCM	0.136163	0.373015	-0.372771	-1.25787	769	50	TPM2, ITGA2, SGCA, ITGA7, RYR2, ITGB6, SGCG, ITGAV, MYH7, CACNA2D2, ITGB7, TNNC1, ITGA2B, CACNG7, ITGA1, ITGA10, SGCB
virus.vs.control	KEGG_TYROSINE_METABOLISM	0.137679	0.373015	-0.455325	-1.30658	751	24	DCT, ALDH3B2, DDC, HGD, GSTZ1
virus.vs.control	KEGG_RENAL_CELL_CARCINOMA	0.138376	0.373015	0.336337	1.23411	599	63	JUN, VEGFA, TGFA, MET, GAB1, PIK3CD, BRAF, CREBBP, KRAS, MAP2K1, EGLN1, RAPGEF1, VEGFC, PDGFB, ETS1, PAK2, HRAS, RAF1, EP300, CRKL, TGFB2, FLCN, CRK, AKT1
virus.vs.control	REACTOME_REGULATION_OF_TNFR1_SIGNALING	0.0966814	0.375396	0.45659	1.36898	436	25	TNFAIP3, CYLD, OTULIN, CHUK, TRAF2, TNFRSF1A
virus.vs.control	REACTOME_ROLE_OF_SECOND_MESSENGERS_IN_NETRIN_1_SIGNALING	0.0972394	0.375397	0.824324	1.38348	471	3	NTN1, TRPC1, PLCG1
virus.vs.control	REACTOME_ADRENOCEPTORS	0.0973488	0.375397	0.768917	1.40047	469	4	ADRB2, ADRB1
virus.vs.control	REACTOME_NADE_MODULATES_DEATH_SIGNALLING	0.097437	0.375397	0.732964	1.41527	459	5	NGF, CASP2
virus.vs.control	REACTOME_L1CAM_INTERACTIONS	0.0980763	0.375455	-0.345106	-1.27781	570	87	SCN4A, NFASC, ITGA2, ANK3, SCN3A, SCN2A, CNTN2, SCN1B, ALCAM, SCN9A, CNTNAP1, SCN4B, RPS6KA2, ITGAV, TUBA4A, NCAM1, DLG4, DNM1, RPS6KA6, ITGA2B, LAMB1, DNM3, TUBB2B, ITGA1, DLG3, ITGA10, NRCAM, AP2M1, MSN
virus.vs.control	REACTOME_ACYL_CHAIN_REMODELLING_OF_PI	0.0980875	0.375455	-0.741352	-1.4066	517	5	PLA2G12A, PLA2R1, MBOAT7, PLAAT3
virus.vs.control	REACTOME_HDL_REMODELING	0.0982075	0.375455	-0.707625	-1.41059	514	6	LIPG, PLTP, ABCG1, APOE
virus.vs.control	REACTOME_DEGRADATION_OF_THE_EXTRACELLULAR_MATRIX	0.0985988	0.375987	-0.353203	-1.28635	576	78	ADAMTS16, CAPN12, SPOCK3, COL1A1, ADAMTS9, TIMP2, COL4A5, CAPN5, ADAM8, SPP1, CDH1, MMP14, A2M, MMP7, NCSTN, BMP1, CTSK, MMP19, COL6A3, COL4A1, LAMB1, COL7A1, NID1, MMP10, SCUBE1, CAPN10
virus.vs.control	KEGG_ARRHYTHMOGENIC_RIGHT_VENTRICULAR_CARDIOMYOPATHY_ARVC	0.146903	0.378698	-0.369671	-1.24309	829	49	TCF7, ITGA2, SGCA, DSC2, JUP, ITGA7, DSP, RYR2, ITGB6, SGCG, ITGAV, CACNA2D2, ITGB7, ITGA2B, CACNG7, ITGA1, ITGA10, SGCB
virus.vs.control	KEGG_ASTHMA	0.147117	0.378698	-0.792939	-1.30872	749	3	HLA-DMA, EPX, CD40
virus.vs.control	KEGG_GLYCOSYLPHOSPHATIDYLINOSITOL_GPI_ANCHOR_BIOSYNTHESIS	0.148256	0.378698	-0.453854	-1.29116	811	23	PIGN, PIGV, PIGX, PIGB, PIGC, PIGS, PGAP1, PIGK, PIGF, DPM2, PIGT, PIGW, PIGU, PIGZ, PIGM, PIGP
virus.vs.control	KEGG_RIBOFLAVIN_METABOLISM	0.148629	0.378698	-0.561926	-1.32923	801	11	ENPP3, ACP5
virus.vs.control	REACTOME_VOLTAGE_GATED_POTASSIUM_CHANNELS	0.100295	0.380211	-0.507288	-1.38336	543	19	KCNG2, KCND1, KCNH3, KCNH7, KCNC4, KCNAB3
virus.vs.control	REACTOME_METALLOPROTEASE_DUBS	0.100489	0.380211	0.554093	1.40723	472	13	STAMBPL1, STAM, UIMC1, MYSM1, EP300
virus.vs.control	REACTOME_TP53_REGULATES_TRANSCRIPTION_OF_GENES_INVOLVED_IN_G1_CELL_CYCLE_ARREST	0.100683	0.380211	0.540467	1.40201	471	14	ARID3A, E2F1, CCNE1, E2F8, E2F7, PCBP4, CCNA2, CCNE2
virus.vs.control	REACTOME_SYNTHESIS_OF_5_EICOSATETRAENOIC_ACIDS	0.100726	0.380211	-0.880748	-1.31313	512	2	PON2
virus.vs.control	REACTOME_TP53_REGULATES_TRANSCRIPTION_OF_ADDITIONAL_CELL_CYCLE_GENES_WHOSE_EXACT_ROLE_IN_THE_P53_PATHWAY_REMAIN_UNCERTAIN	0.101573	0.381511	0.493606	1.38279	464	19	PLK3, PLK2, BTG2, CNOT4, CNOT3, PLAGL1, CNOT9, CENPJ, NPM1
virus.vs.control	REACTOME_THYROXINE_BIOSYNTHESIS	0.101583	0.381511	0.948348	1.26537	506	1	TSHB
virus.vs.control	KEGG_GLYCOLYSIS_GLUCONEOGENESIS	0.152494	0.383295	-0.411711	-1.2677	849	32	PCK1, ALDH3B2, GALM, GCK, AKR1A1, ALDH7A1, ADH5, FBP1, ACSS2, ALDH3A2
virus.vs.control	REACTOME_FORMATION_OF_FIBRIN_CLOT_CLOTTING_CASCADE	0.102982	0.383973	-0.514014	-1.37993	555	18	TFPI, SERPINA5, PROS1, F8, A2M, PROCR, F7, F10, PRCP
virus.vs.control	REACTOME_TERMINAL_PATHWAY_OF_COMPLEMENT	0.102995	0.383973	-0.771372	-1.36978	532	4	C6, C5, CLU
virus.vs.control	REACTOME_BUTYROPHILIN_BTN_FAMILY_INTERACTIONS	0.103011	0.383973	-0.737899	-1.40005	543	5	CD209, BTNL8
virus.vs.control	REACTOME_ALPHA_LINOLENIC_OMEGA3_AND_LINOLEIC_OMEGA6_ACID_METABOLISM	0.103652	0.38447	-0.608984	-1.39871	544	10	FADS2, SCP2, HSD17B4, ACAA1, FADS1, ELOVL5
virus.vs.control	REACTOME_TNFR1_INDUCED_NFKAPPAB_SIGNALING_PATHWAY	0.10366	0.38447	0.470939	1.36885	472	22	TNFAIP3, CYLD, CHUK, TRAF2, TNFRSF1A, USP4, TAB1, RIPK1, UBA52
virus.vs.control	REACTOME_SYNTHESIS_OF_BILE_ACIDS_AND_BILE_SALTS_VIA_24_HYDROXYCHOLESTEROL	0.10423	0.385265	-0.645732	-1.39433	546	8	SLC27A2, HSD3B7, CYP39A1, AMACR
virus.vs.control	REACTOME_PROSTANOID_LIGAND_RECEPTORS	0.104391	0.385265	0.763589	1.39077	503	4	PTGDR2, PTGER4, PTGFR
virus.vs.control	REACTOME_PI3K_AKT_ACTIVATION	0.105296	0.387647	0.686513	1.40325	500	6	NGF, IRS2
virus.vs.control	REACTOME_COMMON_PATHWAY_OF_FIBRIN_CLOT_FORMATION	0.105744	0.388334	-0.607007	-1.39416	555	10	SERPINA5, PROS1, F8, PROCR, F10
virus.vs.control	REACTOME_ROS_AND_RNS_PRODUCTION_IN_PHAGOCYTES	0.106275	0.389327	-0.459467	-1.34599	585	26	ATP6V0D2, HVCN1, NOS3, NCF2, NCF4, TCIRG1, ATP6V1A, CYBA, SLC11A1, ATP6V1G1, ATP6V1C1, ATP6V0E1
virus.vs.control	KEGG_ADIPOCYTOKINE_SIGNALING_PATHWAY	0.1585	0.39308	0.349578	1.22011	688	50	NFKBIA, PRKAG2, PPARGC1A, NFKBIE, TNFRSF1B, NFKBIB, CAMKK1, PRKAA2, IRS2, LEPR, CHUK, TRAF2, NFKB1
virus.vs.control	REACTOME_ACTIVATION_OF_BAD_AND_TRANSLOCATION_TO_MITOCHONDRIA	0.10847	0.396395	0.524979	1.38718	501	15	YWHAG, PPP3R1, SFN, BID, PPP3CC, AKT1, YWHAH, BCL2, YWHAZ, AKT3, YWHAB
virus.vs.control	REACTOME_CHYLOMICRON_REMODELING	0.109342	0.398602	-0.817846	-1.34445	562	3	GPIHBP1, APOA5, APOE
virus.vs.control	REACTOME_ACTIVATED_NTRK2_SIGNALS_THROUGH_FRS2_AND_FRS3	0.110225	0.400841	0.614858	1.40899	524	9	BDNF, KRAS, HRAS, FRS2
virus.vs.control	REACTOME_ACTIVATED_NTRK2_SIGNALS_THROUGH_RAS	0.110643	0.401076	0.65717	1.40247	524	7	BDNF, KRAS, HRAS
virus.vs.control	REACTOME_RNA_POLYMERASE_II_TRANSCRIPTION_TERMINATION	0.110827	0.401076	0.357886	1.27788	476	55	ZNF473, SRSF2, LSM10, ALYREF, SRSF7, CPSF4, SLBP, SRSF1, FIP1L1, CLP1, SRSF4, CSTF1, SNRPD3, U2AF2, DDX39A, MAGOH, CSTF2, SRRM1, CPSF7, DDX39B, WDR33, NCBP1, SRSF6, LSM11, CPSF1, SRSF3, UPF3B, SNRPB, RBM8A
virus.vs.control	REACTOME_GAP_FILLING_DNA_REPAIR_SYNTHESIS_AND_LIGATION_IN_GG_NER	0.111546	0.4027	0.480345	1.36546	512	20	RFC3, RPA2, RFC5, POLE, POLE2, POLE3, LIG3, RFC4, POLD1, UBA52
virus.vs.control	REACTOME_REGULATION_OF_BETA_CELL_DEVELOPMENT	0.111855	0.402841	-0.449826	-1.33775	617	28	NKX2-2, SLC2A2, HNF4A, ONECUT1, MAML3, HNF1A, GCK
virus.vs.control	REACTOME_SIGNALING_BY_NON_RECEPTOR_TYROSINE_KINASES	0.112608	0.404577	0.374526	1.29295	492	46	EREG, HBEGF, CCND1, NRG1, EGFR, BCAR1, CCNE1, KRAS, PXN, NR3C1, PELP1
virus.vs.control	REACTOME_ATF6_ATF6_ALPHA_ACTIVATES_CHAPERONE_GENES	0.112985	0.404953	0.593802	1.40254	535	10	DDIT3, ATF4, XBP1
virus.vs.control	REACTOME_GASTRIN_CREB_SIGNALLING_PATHWAY_VIA_PKC_AND_MAPK	0.114088	0.406447	0.521425	1.37779	527	15	HBEGF, EGFR, KRAS, CREB1, PRKCA, HRAS
virus.vs.control	REACTOME_MET_PROMOTES_CELL_MOTILITY	0.114119	0.406447	0.424652	1.32888	509	30	LAMB3, COL11A2, LAMA5, MET, GAB1, LAMA3, RAPGEF1, ITGA3
virus.vs.control	REACTOME_LIPOPHAGY	0.11422	0.406447	0.630931	1.39575	542	8	PRKAG2, PRKAA2, PLIN2, HSPA8, PLIN3
virus.vs.control	REACTOME_DISEASES_OF_METABOLISM	0.115044	0.406718	-0.358472	-1.27077	662	68	PAH, TPMT, IDH1, MMAA, EPM2A, MMUT, MCCC2, MCCC1, SLC37A4, GNS, AMN, FDXR, CYP17A1, GAA, GLB1, ARSB, TCN2, CYP2R1, CYP2U1, OPLAH, GALNS, PCCB, LMBRD1, IDUA, HGSNAT, PCCA, BTD
virus.vs.control	REACTOME_CLASS_C_3_METABOTROPIC_GLUTAMATE_PHEROMONE_RECEPTORS	0.11537	0.406718	-0.692867	-1.38117	604	6	GRM2, TAS1R3, GABBR1, TAS1R1
virus.vs.control	REACTOME_FOXO_MEDIATED_TRANSCRIPTION_OF_OXIDATIVE_STRESS_METABOLIC_AND_NEURONAL_GENES	0.115491	0.406718	-0.490436	-1.35023	623	20	PCK1, TRIM63, CAT, FOXO4, SIRT3, GCK, FBXO32
virus.vs.control	REACTOME_DIGESTION_OF_DIETARY_LIPID	0.115722	0.406718	-0.941892	-1.25433	579	1	CEL
virus.vs.control	REACTOME_TRIF_MEDIATED_PROGRAMMED_CELL_DEATH	0.115783	0.406718	0.754333	1.37391	558	4	TICAM1, TICAM2, RIPK1
virus.vs.control	REACTOME_RESOLUTION_OF_AP_SITES_VIA_THE_MULTIPLE_NUCLEOTIDE_PATCH_REPLACEMENT_PATHWAY	0.115933	0.406718	0.463429	1.34702	528	22	FEN1, RFC3, RPA2, RFC5, PARG, POLE, POLE2, POLE3, RFC4, ADPRHL2, POLD1
virus.vs.control	REACTOME_N_GLYCAN_TRIMMING_IN_THE_ER_AND_CALNEXIN_CALRETICULIN_CYCLE	0.116754	0.408454	-0.438707	-1.32415	645	30	SEL1L, OS9, EDEM2, EDEM3, PDIA3, MAN1B1, MLEC, CALR, TRIM13, UGGT1, RNF5, CANX, DERL2, GANAB, ENGASE, PRKCSH
virus.vs.control	REACTOME_PEPTIDE_LIGAND_BINDING_RECEPTORS	0.116975	0.408454	0.378339	1.29097	511	44	CXCR4, EDN1, C5AR1, CCL5, EDN2, QRFP, GPR37, NPB, CXCL10, NLN
virus.vs.control	REACTOME_HYALURONAN_BIOSYNTHESIS_AND_EXPORT	0.118665	0.410902	0.80795	1.35599	575	3	CEMIP, HAS3
virus.vs.control	REACTOME_INTERLEUKIN_27_SIGNALING	0.118916	0.410902	-0.616919	-1.37505	622	9	IL6ST, TYK2, JAK2, STAT3, STAT1, CANX, IL27RA
virus.vs.control	REACTOME_DEFECTIVE_CHST14_CAUSES_EDS_MUSCULOCONTRACTURAL_TYPE	0.118993	0.410902	-0.689617	-1.37469	623	6	CSPG4, VCAN, BGN
virus.vs.control	REACTOME_RUNX2_REGULATES_CHONDROCYTE_MATURATION	0.119043	0.410902	0.71456	1.37974	561	5	IHH, GLI2, HDAC4, RUNX2
virus.vs.control	REACTOME_KERATINIZATION	0.11933	0.410902	0.416649	1.31488	533	31	KRT17, TGM1, KRT80, KRT28, EVPL, PI3
virus.vs.control	REACTOME_FORMATION_OF_THE_CORNIFIED_ENVELOPE	0.11933	0.410902	0.416649	1.31488	533	31	KRT17, TGM1, KRT80, KRT28, EVPL, PI3
virus.vs.control	KEGG_STEROID_BIOSYNTHESIS	0.168697	0.412864	-0.492363	-1.28373	913	16	CEL, TM7SF2, LIPA, MSMO1, FDFT1, SC5D
virus.vs.control	REACTOME_CHROMOSOME_MAINTENANCE	0.120818	0.415068	0.355111	1.26797	519	55	TERT, DKC1, FEN1, ACD, RFC3, CENPT, DNA2, CENPQ, RPA2, RFC5, TERF2IP, POLE, POLE2, POLE3, CENPP, CENPU, RUVBL2, TERF2, RFC4, POLD1, CENPO, NPM1, RSF1, CENPM
virus.vs.control	REACTOME_PROPIONYL_COA_CATABOLISM	0.121739	0.417271	-0.756605	-1.34356	629	4	MMAA, MMUT, PCCB, PCCA
virus.vs.control	REACTOME_RHO_GTPASES_ACTIVATE_FORMINS	0.122595	0.418967	0.296463	1.20838	496	116	TUBA8, RHOB, RANGAP1, TUBB6, MRTFA, DVL1, TUBA1C, NUP98, NUP43, DAAM1, NUP160, CLIP1, CENPT, NDEL1, TUBB2A, DIAPH3, SRF, CENPQ, KIF2A, RCC2, DYNC1LI1, PLK1, TUBB4B, SGO2, RANBP2, PMF1, BUB3, CENPP, KIF18A, TUBA1A, CENPU, DSN1, PPP2R1B, PPP2CB, PPP2CA, TUBA1B, SPDL1, DYNLL2, AURKB, XPO1, DIAPH2, RHOD, CDCA8, CENPO, AHCTF1, SEH1L, DVL2, MAD1L1
virus.vs.control	REACTOME_DUAL_INCISION_IN_TC_NER	0.122909	0.418967	0.35435	1.26525	528	55	ERCC1, GTF2H4, RFC3, ERCC6, CDK7, POLR2D, RPA2, EP300, POLR2C, RFC5, USP7, GTF2H1, ERCC4, POLE, POLE2, PRPF19, POLE3, POLR2H, CCNH, ERCC3, CUL4A, XAB2, RFC4, ZNF830, POLD1, UBA52, POLR2I
virus.vs.control	REACTOME_RECYCLING_OF_EIF2:GDP	0.123077	0.418967	0.646875	1.38049	583	7	EIF2S2, EIF2S1, EIF2B5, EIF2B2, EIF2B3, EIF2B4
virus.vs.control	REACTOME_INTERLEUKIN_1_FAMILY_SIGNALING	0.123439	0.419242	0.30443	1.21769	503	105	NFKBIA, IL1A, MAP3K8, IRAK2, NFKB2, FBXW11, SQSTM1, PELI1, PTPN14, IL1B, NFKBIB, IL18R1, MAP2K4, MAP2K1, RIPK2, IRAK1, PTPN2, CHUK, CUL1
virus.vs.control	REACTOME_PLATELET_HOMEOSTASIS	0.124516	0.421941	-0.372819	-1.26798	707	54	PDE1B, GUCY1B1, ATP2B3, CALM1, PTPN6, GNG11, ATP2B4, PDE5A, NOS3, KCNMB4, GNB5, SLC8A2, P2RX6
virus.vs.control	REACTOME_PHENYLALANINE_AND_TYROSINE_METABOLISM	0.125215	0.423345	-0.61251	-1.36522	655	9	PAH, HGD, GSTZ1
virus.vs.control	REACTOME_SIGNALING_BY_ERBB2	0.126161	0.424746	0.378473	1.27876	556	42	EREG, HBEGF, PRKCE, NRG1, EGFR, GAB1, KRAS, MATK, RNF41, PRKCA, HRAS
virus.vs.control	REACTOME_DARPP_32_EVENTS	0.126199	0.424746	0.462846	1.33206	578	21	PDE4B, PDE4D, PDE4A, PPP3R1, PPP3CC, PPP2R1B, PPP2CB, PPP2CA, PPP1R1B
virus.vs.control	REACTOME_FGFR3_LIGAND_BINDING_AND_ACTIVATION	0.128574	0.431766	-0.718176	-1.36262	678	5	FGF1, FGFR3, FGF17
virus.vs.control	KEGG_SPHINGOLIPID_METABOLISM	0.179931	0.43464	-0.403492	-1.23062	996	31	DEGS2, SPHK2, ASAH1, SMPD1, GBA, B4GALT6, SMPD3, GLB1, GLA, NEU3
virus.vs.control	REACTOME_YAP1_AND_WWTR1_TAZ_STIMULATED_GENE_EXPRESSION	0.130691	0.43789	0.579076	1.36776	619	10	CCN2, TEAD1, TEAD4, TEAD3, HIPK2, RUNX2
virus.vs.control	REACTOME_FORMATION_OF_XYLULOSE_5_PHOSPHATE	0.131225	0.438576	-0.716665	-1.35976	692	5	SORD, AKR1A1, XYLB, CRYL1
virus.vs.control	REACTOME_METAL_SEQUESTRATION_BY_ANTIMICROBIAL_PROTEINS	0.131484	0.438576	-0.935351	-1.24562	658	1	LCN2
virus.vs.control	REACTOME_CHEMOKINE_RECEPTORS_BIND_CHEMOKINES	0.13248	0.440175	0.598085	1.37056	630	9	CXCR4, CCL5, CXCL10
virus.vs.control	REACTOME_MUSCLE_CONTRACTION	0.132554	0.440175	-0.309663	-1.21068	793	121	SCN4A, KCND1, FXYD6, TPM2, GUCY1B1, ATP2B3, KCNK6, MYL4, SCN3A, SCN2A, FGF11, CALM1, CAMK2A, RYR2, KCNK3, MYBPC2, SCN1B, MYL9, SCN9A, SCN4B, DMPK, ATP2B4, TCAP, CACNA2D2, TNNI2, TNNC1, SLC8A2, FKBP1B, FGF13, CACNG7, ITGA1
virus.vs.control	KEGG_LINOLEIC_ACID_METABOLISM	0.184887	0.440883	-0.592298	-1.28572	985	8	CYP3A43, PLA2G12A, PLA2G6
virus.vs.control	REACTOME_G2_M_CHECKPOINTS	0.134059	0.442863	0.294135	1.19706	541	115	CDC25A, DBF4, MCM10, CDC45, HUS1, ATRIP, UIMC1, WEE1, MCM2, PIAS4, PKMYT1, ORC6, ORC1, YWHAG, NSD2, RFC3, SFN, CDC6, MCM7, DNA2, EXO1, ATR, RPA2, TOP3A, MCM4, RFC5, PSME3, PSMD9, PSMD7, MCM5, PSME4, PSMC5, RNF168, MCM6, RFC4, YWHAH, PSMD5, PSMC3, UBA52, RAD17, YWHAZ, CHEK1, PSMD6, PSMD3, PSMD8, PSMD13, PSMD12, RAD9A, BARD1, YWHAB, RMI2, RMI1, HERC2, PSMA7
virus.vs.control	REACTOME_SIGNALING_BY_ROBO_RECEPTORS	0.134109	0.442863	0.288132	1.18815	529	129	CXCR4, SRGAP1, ABL2, NTN1, AKAP5, LHX2, NRP1, ARHGAP39, MSI1, RPL28, FAU, NCK2, ENAH, GSPT1, ABL1, RPL32, GPC1, PRKCA, SLIT1, EIF4G1, PAK2, RPLP2, FLRT3, PABPC1, RPS14
virus.vs.control	REACTOME_NRCAM_INTERACTIONS	0.134255	0.442863	-0.714131	-1.35495	708	5	CNTN2, DLG4, DLG3, NRCAM
virus.vs.control	REACTOME_ZBP1_DAI_MEDIATED_INDUCTION_OF_TYPE_I_IFNS	0.134695	0.443333	0.483089	1.3385	619	18	NFKBIA, TICAM1, NFKB2, NFKBIB, CHUK, NFKB1
virus.vs.control	REACTOME_G_ALPHA_S_SIGNALLING_EVENTS	0.135429	0.444492	0.333988	1.23588	572	67	ADRB2, ADM, ARRB2, HTR6, PDE4D, OR2C1, OR2H2, TSHB, PDE4A, GRK2, ADCY3, PTGER4, GPR83, P2RY11, PDE7B, GNG7, GNAZ, ADCY7
virus.vs.control	REACTOME_TFAP2_AP_2_FAMILY_REGULATES_TRANSCRIPTION_OF_CELL_CYCLE_FACTORS	0.135776	0.444492	0.702431	1.35632	640	5	MYC, TFAP2C, KDM5B
virus.vs.control	REACTOME_LAGGING_STRAND_SYNTHESIS	0.135941	0.444492	0.49688	1.33612	628	16	FEN1, RFC3, DNA2, RPA2, RFC5, RFC4, POLD1
virus.vs.control	REACTOME_METABOLISM_OF_FOLATE_AND_PTERINES	0.136305	0.444708	0.515867	1.3382	638	14	SLC19A1, MTHFD2, MTHFD2L, MTHFD1L
virus.vs.control	REACTOME_TRANSCRIPTIONAL_REGULATION_BY_E2F6	0.137654	0.448126	0.40792	1.28734	615	31	EPC1, E2F1, E2F6, YAF2, RYBP, PCGF6, PCGF2, TFDP1, SUZ12, MAX, EED, EHMT1, PHC3, RAD51
virus.vs.control	REACTOME_DERMATAN_SULFATE_BIOSYNTHESIS	0.138148	0.448755	-0.621305	-1.34159	724	8	CSPG4, VCAN, BGN
virus.vs.control	KEGG_CARDIAC_MUSCLE_CONTRACTION	0.190742	0.449089	-0.383245	-1.21544	1058	37	TPM2, RYR2, MYH7, CACNA2D2, TNNC1, CACNG7, UQCR10, SLC9A6, UQCRQ, CACNG8, COX5B, COX8A, COX6A1, UQCRB, TNNI3
virus.vs.control	REACTOME_INTERLEUKIN_20_FAMILY_SIGNALING	0.139189	0.450091	-0.52158	-1.33843	747	15	JAK3, STAT2, TYK2, JAK2, STAT3, STAT1, IL10RB, IL22RA1, STAT5B
virus.vs.control	REACTOME_REGULATION_OF_SIGNALING_BY_NODAL	0.139395	0.450091	0.738656	1.34536	672	4	ACVR2B, ACVR2A, ACVR1C, ACVR1B
virus.vs.control	REACTOME_ADVANCED_GLYCOSYLATION_ENDPRODUCT_RECEPTOR_SIGNALING	0.13953	0.450091	-0.602859	-1.34371	730	9	AGER, APP, DDOST, MAPK3, CAPZA2, PRKCSH
virus.vs.control	REACTOME_ARACHIDONIC_ACID_METABOLISM	0.139826	0.450091	-0.441768	-1.29414	770	26	GGT5, DPEP2, CYP4F11, PON2, EPHX2, PRXL2B, PTGR1, CYP4B1, LTA4H, CYP2U1, DPEP1
virus.vs.control	REACTOME_BILE_ACID_AND_BILE_SALT_METABOLISM	0.140069	0.450091	-0.426763	-1.2881	774	30	NR1H4, SLC27A2, HSD3B7, STARD5, ABCB11, CYP39A1, SCP2, ACOX2, AMACR
virus.vs.control	REACTOME_SYNTHESIS_SECRETION_AND_INACTIVATION_OF_GLUCOSE_DEPENDENT_INSULINOTROPIC_POLYPEPTIDE_GIP	0.141495	0.453391	-0.673748	-1.34306	741	6	DPP4, PAX6, SPCS1
virus.vs.control	REACTOME_GABA_SYNTHESIS_RELEASE_REUPTAKE_AND_DEGRADATION	0.141704	0.453391	0.526047	1.33601	666	13	SLC6A12, SLC6A13, SNAP25, DNAJC5, SYT1, HSPA8, STX1A, RAB3A, CPLX1
virus.vs.control	REACTOME_MET_INTERACTS_WITH_TNS_PROTEINS	0.142357	0.453404	0.791794	1.32888	690	3	MET, TNS3
virus.vs.control	REACTOME_MECP2_REGULATES_TRANSCRIPTION_FACTORS	0.142916	0.453404	0.736518	1.34146	689	4	PPARG, CREB1, MECP2
virus.vs.control	REACTOME_TGF_BETA_RECEPTOR_SIGNALING_ACTIVATES_SMADS	0.143176	0.453404	0.416181	1.28259	640	28	PPP1R15A, SMURF1, USP15, CBL, SMAD7, UBE2M, PMEPA1, SMAD4, UCHL5, TGFBR2, SMAD2, XPO1, UBA52
virus.vs.control	REACTOME_HSF1_ACTIVATION	0.143385	0.453404	0.478479	1.32573	659	18	HSPA1L, HSPH1, FKBP4, DNAJB1, RPA2, HSF1, DEDD2, DNAJB6
virus.vs.control	REACTOME_INACTIVATION_OF_CDC42_AND_RAC1	0.143548	0.453404	0.662675	1.35453	682	6	SRGAP1, ARHGAP39
virus.vs.control	REACTOME_DEFECTIVE_B4GALT7_CAUSES_EDS_PROGEROID_TYPE	0.143628	0.453404	-0.508201	-1.32319	771	16	GPC3, CSPG4, VCAN, BGN
virus.vs.control	REACTOME_INTERFERON_SIGNALING	0.144068	0.453404	0.287822	1.17862	577	121	EGR1, ICAM1, MX1, SOCS1, GBP1, IFIT1, ABCE1, TRIM35, ISG15, NUP62, PDE12, NEDD4, KPNA4, NUP153, NUP98, NUP43
virus.vs.control	REACTOME_CYTOCHROME_P450_ARRANGED_BY_SUBSTRATE_TYPE	0.144226	0.453404	-0.424266	-1.28056	797	30	NR1H4, CYP3A43, CYP4F11, CYP39A1, FDXR, CYP4V2, CYP4B1, CYP2R1, CYP2U1
virus.vs.control	REACTOME_NON_INTEGRIN_MEMBRANE_ECM_INTERACTIONS	0.144444	0.453404	0.369012	1.25483	636	43	LAMB3, DDR2, COL11A2, THBS1, LAMA5, HSPG2, LAMA3, PDGFB, ACTN1, COL10A1, PRKCA
virus.vs.control	REACTOME_REGULATION_OF_TP53_ACTIVITY_THROUGH_ASSOCIATION_WITH_CO_FACTORS	0.144815	0.453577	0.570768	1.34813	686	10	TP53BP2, PHF20, BANP, TP73, AKT1, AKT3, TP53, PPP1R13B, ZNF385A
virus.vs.control	REACTOME_PREFOLDIN_MEDIATED_TRANSFER_OF_SUBSTRATE_TO_CCT_TRIC	0.145815	0.453577	0.441113	1.29517	661	23	TUBB6, TUBA1C, TCP1, CCT8, CCT6A, CCT5, TUBB2A, CCT4, TUBB4B, CCT7, PFDN2, CCT2, TUBA1A, CCT3
virus.vs.control	REACTOME_SODIUM_CALCIUM_EXCHANGERS	0.145901	0.453577	-0.639998	-1.33263	766	7	SLC8B1, SLC24A1, CALM1, SLC8A2
virus.vs.control	REACTOME_HIGHLY_SODIUM_PERMEABLE_ACETYLCHOLINE_NICOTINIC_RECEPTORS	0.146083	0.453577	-0.853417	-1.27238	743	2	CHRNB2, CHRNA3
virus.vs.control	REACTOME_DEFECTIVE_ST3GAL3_CAUSES_MCT12_AND_EIEE15	0.146262	0.453577	0.851939	1.29372	717	2	OMD, ST3GAL3
virus.vs.control	REACTOME_FORMATION_OF_HIV_ELONGATION_COMPLEX_IN_THE_ABSENCE_OF_HIV_TAT	0.146325	0.453577	0.379748	1.26124	644	39	ELL, NELFA, CCNT2, CCNT1, CTDP1, GTF2H4, GTF2F2, CDK7, POLR2D, POLR2C, GTF2H1, ELOA, POLR2H, CCNH, SSRP1, ERCC3, CCNK, NCBP1, POLR2I
virus.vs.control	REACTOME_CYCLIN_A_B1_B2_ASSOCIATED_EVENTS_DURING_G2_M_TRANSITION	0.146916	0.454465	0.440504	1.29338	666	23	CDC25A, PPP2R2A, WEE1, PKMYT1, CDK7, PLK1, CCNH, PPP2R1B, CCNA2, PPP2CB, PPP2CA, XPO1
virus.vs.control	REACTOME_TANDEM_PORE_DOMAIN_POTASSIUM_CHANNELS	0.148406	0.458122	-0.740797	-1.31548	767	4	KCNK6, KCNK3
virus.vs.control	REACTOME_INTRINSIC_PATHWAY_OF_FIBRIN_CLOT_FORMATION	0.148916	0.45832	-0.565047	-1.33374	789	11	SERPINA5, F8, A2M, F10, PRCP
virus.vs.control	REACTOME_MICRORNA_MIRNA_BIOGENESIS	0.149085	0.45832	0.451394	1.2991	683	21	AGO2, AGO3, XPO5, DGCR8, POLR2D, RAN, POLR2C, POLR2H, DICER1
virus.vs.control	REACTOME_PLASMA_LIPOPROTEIN_ASSEMBLY	0.150247	0.460944	-0.578574	-1.32886	789	10	MTTP, A2M, BMP1, APOE, ABCA1
virus.vs.control	REACTOME_PROCESSING_OF_CAPPED_INTRONLESS_PRE_MRNA	0.151006	0.461609	0.43193	1.28168	682	24	ZNF473, LSM10, CPSF4, SLBP, FIP1L1, CLP1, CSTF1, SNRPD3, CSTF2, CPSF7, WDR33, NCBP1, LSM11, CPSF1, SNRPB
virus.vs.control	REACTOME_METABOLISM_OF_STEROID_HORMONES	0.151324	0.461609	-0.484738	-1.30134	816	18	STARD6, STARD4, HSD17B11, TSPOAP1, FDXR, CYP17A1, SRD5A3, HSD17B12, HSD17B14, TSPO, HSD17B1, HSD11B2
virus.vs.control	REACTOME_ANDROGEN_BIOSYNTHESIS	0.151691	0.461609	-0.738856	-1.31204	784	4	CYP17A1, SRD5A3, HSD17B12
virus.vs.control	REACTOME_DNA_REPLICATION_PRE_INITIATION	0.151905	0.461609	0.324147	1.21129	637	71	E2F1, CDT1, DBF4, MCM10, CDC45, E2F2, MCM2, ORC6, ORC1, CDC6, MCM7, RPA2, MCM4, PSME3, POLE, POLE2, PSMD9, POLE3, PSMD7, MCM5, PSME4, PSMC5, MCM6, PSMD5, PSMC3, UBA52, PSMD6, PSMD3, PSMD8, PSMD13, PSMD12
virus.vs.control	REACTOME_ACTIVATION_OF_IRF3_IRF7_MEDIATED_BY_TBK1_IKK_EPSILON	0.152012	0.461609	0.548646	1.32862	713	11	TICAM1, TRAF3, SARM1, TICAM2
virus.vs.control	KEGG_RIBOSOME	0.200833	0.462679	0.402387	1.21843	915	26	RPL28, FAU, RPL32, RPLP2, RPL3L, RPL26, RPS16, UBA52, RPL15, RPL27, RPS15, RPS5, RPL7, RPL36A
virus.vs.control	KEGG_COMPLEMENT_AND_COAGULATION_CASCADES	0.203445	0.462679	-0.391217	-1.2046	1133	32	C1S, TFPI, SERPINA5, C6, PROS1, F8, C1R, C3AR1, C5, A2M, PLAT, C3, F7, F10
virus.vs.control	KEGG_CALCIUM_SIGNALING_PATHWAY	0.209109	0.462679	-0.301206	-1.14781	1234	102	ITPKB, GRIN2C, SPHK2, PDE1B, CACNA1G, PRKCG, MYLK2, ERBB3, ATP2B3, PTK2B, ADORA2B, CACNA1H, CALM1, CAMK2A, RYR2, PDGFRA, ATP2B4, GRIN2D, NOS3, BST1, TNNC1, SLC8A2, P2RX6
virus.vs.control	KEGG_OXIDATIVE_PHOSPHORYLATION	0.209174	0.462679	-0.313424	-1.15524	1212	82	ATP6V0D2, COX15, NDUFA4, NDUFB5, UQCR10, NDUFA5, ATP5PF, TCIRG1, LHPP, ATP6V1A, NDUFB6, UQCRQ, PPA2, ATP6AP1, NDUFS2, NDUFC1, COX5B, ATP6V1G1, COX8A, NDUFB3, ATP5F1E, COX6A1, UQCRB, NDUFB2, ATP5F1A, ATP6V1C1, ATP6V0E1, NDUFA2, ATP6V0D1, NDUFB8, COX7A2, NDUFV1, NDUFA9, NDUFA8, COX4I1, NDUFS4, NDUFA6
virus.vs.control	KEGG_PANTOTHENATE_AND_COA_BIOSYNTHESIS	0.212386	0.462679	-0.500882	-1.23591	1141	13	ENPP3, VNN2, PPCS, ENPP1
virus.vs.control	KEGG_RNA_DEGRADATION	0.212546	0.462679	0.336272	1.16886	924	49	EXOSC9, HSPA9, TENT4A, EXOSC4, CNOT4, EXOSC2, DCP1A, PNPT1, CNOT3, EDC3, PATL1, DCP2, HSPD1, DIS3, LSM1, EXOSC7, EXOSC8, EXOSC5, EXOSC10, CNOT9, PAPOLG
virus.vs.control	KEGG_PRIMARY_BILE_ACID_BIOSYNTHESIS	0.213927	0.462679	-0.538971	-1.24245	1148	10	HSD3B7, CYP39A1, SCP2, ACOX2, AMACR, HSD17B4
virus.vs.control	REACTOME_RESPONSE_TO_ELEVATED_PLATELET_CYTOSOLIC_CA2PLUS	0.153859	0.466269	-0.321046	-1.20169	898	92	SERPINA4, EGF, PRKCG, ITIH4, PROS1, PLEK, F8, SCG3, RAB27B, CALM1, CD109, FERMT3, STXBP3, PSAP, A2M, MAGED2, SPARC, TUBA4A, CYB5R1, CLU, LAMP2, ITGA2B, APLP2, QSOX1, STXBP2
virus.vs.control	REACTOME_UB_SPECIFIC_PROCESSING_PROTEASES	0.155634	0.470122	0.277552	1.16159	615	142	NFKBIA, ADRB2, MYC, ARRB2, AXIN2, CDC25A, SIAH2, PTRH2, AXIN1, USP42, CYLD, USP15, USP10, USP37, TOMM70, RCE1, ADRM1, TRAF2, SMAD7, WDR20, IFIH1, TAF10, USP7, PSME3, USP30, TADA2B, SMAD4, PSMD9, PSMD7, TRAF6, USP4, PSME4, USP13, USP25, CCNA2, PSMC5, SMAD2, TNKS2, USP47, TAB1, PSMD5, RIPK1, PSMC3, UBA52, PSMD6, USP3, KEAP1, VDAC2, USP14
virus.vs.control	REACTOME_GLYCOGEN_METABOLISM	0.155804	0.470122	-0.448009	-1.27563	850	23	EPM2A, PGM2L1, CALM1, UGP2, GAA, PHKG1, PHKB, AGL
virus.vs.control	REACTOME_CARGO_TRAFFICKING_TO_THE_PERICILIARY_MEMBRANE	0.156077	0.470122	-0.384832	-1.24627	871	42	CNGA4, CYS1, BBS2, BBS9, RP2, ARL6, SMO, ARL3, PKD2, BBS12, UNC119B, LZTFL1, PDE6D, EXOC1, EXOC4, ARF4, BBS7, RAB11A
virus.vs.control	REACTOME_G_PROTEIN_BETA:GAMMA_SIGNALLING	0.15695	0.470165	-0.467418	-1.28686	847	20	PIK3R5, ARHGEF6, GNG11, GNB5, GNG10, PLCB1
virus.vs.control	REACTOME_INTERLEUKIN_21_SIGNALING	0.157132	0.470165	-0.664188	-1.324	823	6	JAK3, STAT3, STAT1, STAT5B
virus.vs.control	REACTOME_SIGNALING_BY_ACTIVIN	0.157239	0.470165	0.526981	1.31305	744	12	INHBA, FSTL3, FST, ACVR2B, ACVR2A, ACVR1C, SMAD4, ACVR1B, SMAD2
virus.vs.control	REACTOME_DEFECTS_IN_BIOTIN_BTN_METABOLISM	0.157393	0.470165	-0.608964	-1.31494	825	8	MCCC2, MCCC1, PCCB, PCCA, BTD
virus.vs.control	REACTOME_SYNTHESIS_SECRETION_AND_DEACYLATION_OF_GHRELIN	0.157972	0.470165	0.599227	1.32561	750	8	KLF4, ACHE
virus.vs.control	REACTOME_GLYCOGEN_BREAKDOWN_GLYCOGENOLYSIS	0.157983	0.470165	-0.510782	-1.31072	848	15	PGM2L1, CALM1, GAA, PHKG1, PHKB, AGL
virus.vs.control	REACTOME_CATION_COUPLED_CHLORIDE_COTRANSPORTERS	0.158467	0.470665	-0.663729	-1.32308	830	6	SLC12A5, SLC12A1, SLC12A6
virus.vs.control	REACTOME_TRAFFICKING_OF_GLUR2_CONTAINING_AMPA_RECEPTORS	0.159284	0.472151	-0.557478	-1.31588	844	11	PRKCG, GRIP1, TSPAN7, AP2M1, AP2B1, GRIP2
virus.vs.control	KEGG_GLYCOSPHINGOLIPID_BIOSYNTHESIS_LACTO_AND_NEOLACTO_SERIES	0.221674	0.473924	-0.426341	-1.19873	1212	22	B3GNT3, FUT2, ST8SIA1
virus.vs.control	REACTOME_NETRIN_MEDIATED_REPULSION_SIGNALS	0.160992	0.476268	0.651465	1.33161	765	6	NTN1, UNC5C, UNC5A, SRC, UNC5D
virus.vs.control	KEGG_CITRATE_CYCLE_TCA_CYCLE	0.226766	0.47898	-0.419852	-1.19442	1241	23	PCK1, IDH1, IDH2, MDH1, OGDHL, ACO1, ACO2
virus.vs.control	KEGG_HEMATOPOIETIC_CELL_LINEAGE	0.229449	0.47898	0.375087	1.18279	1015	32	IL11, IL1A, IL9R, DNTT, TFRC, IL1B
virus.vs.control	KEGG_FOLATE_BIOSYNTHESIS	0.231764	0.47898	-0.567335	-1.23153	1235	8	GGH
virus.vs.control	REACTOME_MAP2K_AND_MAPK_ACTIVATION	0.162458	0.479654	0.397578	1.2547	726	31	ARRB2, CNKSR1, CNKSR2, BRAF, KRAS, MAP2K1, HRAS, WDR83, RAF1, VWF, MARK3
virus.vs.control	REACTOME_TRNA_AMINOACYLATION	0.162996	0.480285	0.432835	1.27087	739	23	MARS2, FARSA, AIMP2, FARSB, EARS2, YARS2, PPA1, LARS2, NARS2, SARS2, VARS2, FARS2
virus.vs.control	REACTOME_FGFR1B_LIGAND_BINDING_AND_ACTIVATION	0.163333	0.480285	-0.780045	-1.28231	840	3	FGF1
virus.vs.control	REACTOME_RUNX1_INTERACTS_WITH_CO_FACTORS_WHOSE_PRECISE_EFFECT_ON_RUNX1_TARGETS_IS_NOT_KNOWN	0.163828	0.480285	0.388105	1.25057	730	34	PHC2, RUNX1, CSNK2B, YAF2, ARID1B, RYBP, CSNK2A2, ARID1A, AUTS2, CBX4, EP300, CBX6, PHC3, HIPK2, CBX2, PCGF5
virus.vs.control	REACTOME_NEUROTOXICITY_OF_CLOSTRIDIUM_TOXINS	0.16425	0.480285	0.721873	1.31479	792	4	SNAP25, SYT1, STX1A, SV2A
virus.vs.control	REACTOME_MET_RECEPTOR_RECYCLING	0.164283	0.480285	0.595396	1.31714	780	8	MET, GAB1, ARF6, CRKL, CRK
virus.vs.control	REACTOME_ORGANIC_ANION_TRANSPORTERS	0.16531	0.482342	-0.692318	-1.31356	872	5	SLC17A7, SLC17A1, SLC25A18
virus.vs.control	REACTOME_SIGNALING_BY_RETINOIC_ACID	0.166154	0.483554	-0.421938	-1.25482	917	28	RDH10, DHRS3, PPARD, ALDH1A2, CPT1B, PDK4, ALDH1A1, RARB, CRABP2, DHRS9, PDK2
virus.vs.control	REACTOME_ATF6_ATF6_ALPHA_ACTIVATES_CHAPERONES	0.166526	0.483554	0.521776	1.30008	788	12	DDIT3, ATF4, XBP1
virus.vs.control	REACTOME_EARLY_PHASE_OF_HIV_LIFE_CYCLE	0.166737	0.483554	0.521485	1.29936	789	12	CXCR4, FEN1, HMGA1
virus.vs.control	REACTOME_SEMA3A_PLEXIN_REPULSION_SIGNALING_BY_INHIBITING_INTEGRIN_ADHESION	0.167022	0.483554	0.498771	1.29385	782	14	RND1, NRP1, PLXNA1
virus.vs.control	REACTOME_ACTIVATION_OF_AMPK_DOWNSTREAM_OF_NMDARS	0.167645	0.484416	0.449007	1.27638	770	20	TUBA8, PRKAG2, TUBB6, PRKAA2, TUBA1C
virus.vs.control	REACTOME_FORMYL_PEPTIDE_RECEPTORS_BIND_FORMYL_PEPTIDES_AND_MANY_OTHER_LIGANDS	0.168382	0.484789	-0.77645	-1.2764	866	3	HEBP1, APP
virus.vs.control	REACTOME_CS_DS_DEGRADATION	0.168505	0.484789	-0.568972	-1.30681	885	10	CSPG4, VCAN, BGN, HEXB, ARSB
virus.vs.control	REACTOME_ORGANIC_CATION_ANION_ZWITTERION_TRANSPORT	0.169266	0.484789	-0.568493	-1.30571	889	10	SLC22A11, SLC22A12, SLC22A18, SLC22A6
virus.vs.control	REACTOME_NUCLEAR_ENVELOPE_BREAKDOWN	0.169329	0.484789	0.354939	1.21784	741	45	NUP62, NUP153, NEK6, NUP98, NUP43, NUP50, NUP160, EMD, NUP58, PRKCA, NUP35, PLK1, NUP205, NUP155, RANBP2, LEMD3, NUP54, VRK1, NUP88, NUP93, CTDNEP1, RAE1, SEH1L, NUP214, NUP188, LMNA
virus.vs.control	REACTOME_NEGATIVE_REGULATORS_OF_DDX58_IFIH1_SIGNALING	0.169563	0.484789	0.413959	1.25174	760	26	TNFAIP3, TRAF3, ISG15, CYLD
virus.vs.control	REACTOME_CELL_CYCLE_CHECKPOINTS	0.169725	0.484789	0.251599	1.12429	628	224	CDC25A, RANGAP1, DBF4, MCM10, CDC45, HUS1, ATRIP, UIMC1, CCNE1, WEE1, MCM2, NUP98, ANAPC7, PIAS4, PKMYT1, NUP43, ORC6, ORC1, YWHAG, NSD2, NUP160, CLIP1, RFC3, CENPT, SFN, CDC6, MCM7, DNA2, EXO1, NDEL1, CENPQ, ATR, PHF20, KIF2A, RPA2, RCC2, TOP3A, DYNC1LI1, ANAPC1, MCM4, RFC5, PLK1, PSME3, PCBP4, SGO2, PSMD9, RANBP2, PMF1, BUB3, PSMD7, CENPP, KIF18A, MCM5, PSME4, CENPU, DSN1, PPP2R1B, CCNA2, PSMC5…
virus.vs.control	KEGG_P53_SIGNALING_PATHWAY	0.23739	0.485215	0.320008	1.13995	1025	55	TNFRSF10B, SERPINE1, GADD45B, GADD45A, CCND1, THBS1, PPM1D
virus.vs.control	REACTOME_RAP1_SIGNALLING	0.170385	0.485743	0.508224	1.29074	801	13	PRKG1, RASGRP1, RAF1
virus.vs.control	REACTOME_ERBB2_ACTIVATES_PTK6_SIGNALING	0.171164	0.487032	0.554533	1.30979	811	10	EREG, HBEGF, NRG1, EGFR
virus.vs.control	KEGG_ARACHIDONIC_ACID_METABOLISM	0.241728	0.488711	-0.435608	-1.18348	1314	19	GGT5, PLA2G12A, PLA2G6, EPHX2, LTA4H, CYP2U1, GGT7
virus.vs.control	REACTOME_NAPLUS_CL_DEPENDENT_NEUROTRANSMITTER_TRANSPORTERS	0.172392	0.489593	0.616693	1.31608	817	7	SLC6A12, SLC6A13, SLC6A9, SLC6A15
virus.vs.control	REACTOME_RRNA_PROCESSING_IN_THE_MITOCHONDRION	0.173959	0.492295	0.589567	1.30424	826	8	ELAC2, MRM3, MRM1, TRMT10C, NSUN4
virus.vs.control	REACTOME_REPRODUCTION	0.174631	0.492295	-0.367561	-1.21927	982	47	CATSPER2, HVCN1, IZUMO4, STAG3, SYCE3, POT1, RBBP8, SYCP2, ATM, MLH1, B4GALT1
virus.vs.control	REACTOME_HDR_THROUGH_SINGLE_STRAND_ANNEALING_SSA	0.17532	0.492295	0.380094	1.2317	779	35	HUS1, ATRIP, ERCC1, RFC3, ABL1, DNA2, EXO1, ATR, RPA2, TOP3A, RFC5, ERCC4, RAD51, RFC4, RAD52, RAD17, RAD9A, BARD1, RMI2, RMI1
virus.vs.control	REACTOME_SUMOYLATION_OF_DNA_METHYLATION_PROTEINS	0.175341	0.492295	0.494135	1.28183	821	14	PHC2, PCGF2, DNMT1, CBX4, PHC3, CBX2, SCMH1, RING1, RNF2
virus.vs.control	REACTOME_TRANSCRIPTIONAL_REGULATION_OF_WHITE_ADIPOCYTE_DIFFERENTIATION	0.175574	0.492295	0.314275	1.18132	725	75	EGR2, KLF4, EBF1, PPARG, PPARGC1A, MED27, CEBPB, CREBBP, NCOA6, NCOR2, MED16, MED22, TBL1X, CDK8, MED15, MED13, NFKB1, SLC2A4, EP300, MED17, MED13L, CHD9, CCND3, MED1
virus.vs.control	REACTOME_AMYLOID_FIBER_FORMATION	0.175685	0.492295	-0.403757	-1.23609	973	32	CALB1, LYZ, SORL1, NCSTN, ITM2B, GSN, APH1B, TSPAN33, APP, B2M, MFGE8, PSENEN, TSPAN15, ADAM10, UBE2L6, CST3, SNCA, APH1A
virus.vs.control	REACTOME_REGULATION_OF_PYRUVATE_DEHYDROGENASE_PDH_COMPLEX	0.176204	0.492295	-0.521426	-1.28772	932	13	PPARD, PDK4, GSTZ1, PDK2, PDPR, DLD, PDHB
virus.vs.control	REACTOME_VASOPRESSIN_LIKE_RECEPTORS	0.176518	0.492295	0.912041	1.21692	880	1	AVPR1B
virus.vs.control	REACTOME_IRF3_MEDIATED_ACTIVATION_OF_TYPE_1_IFN	0.176733	0.492295	-0.770554	-1.26671	909	3	DTX4, TBK1
virus.vs.control	REACTOME_ER_QUALITY_CONTROL_COMPARTMENT_ERQC	0.176971	0.492295	-0.480619	-1.27318	955	17	SEL1L, OS9, EDEM2, EDEM3, MAN1B1, TRIM13, UGGT1, RNF5, DERL2
virus.vs.control	REACTOME_SEROTONIN_AND_MELATONIN_BIOSYNTHESIS	0.176975	0.492295	-0.91506	-1.21859	886	1	DDC
virus.vs.control	REACTOME_SLBP_DEPENDENT_PROCESSING_OF_REPLICATION_DEPENDENT_HISTONE_PRE_MRNAS	0.177829	0.493084	0.568788	1.30342	846	9	ZNF473, LSM10, SLBP, SNRPD3, NCBP1, LSM11, SNRPB
virus.vs.control	REACTOME_RUNX1_REGULATES_EXPRESSION_OF_COMPONENTS_OF_TIGHT_JUNCTIONS	0.17792	0.493084	0.715158	1.30256	858	4	RUNX1, TJP1
virus.vs.control	REACTOME_VEGF_LIGAND_RECEPTOR_INTERACTIONS	0.179062	0.494256	-0.653367	-1.30243	938	6	FLT4, PGF
virus.vs.control	REACTOME_NEUROFASCIN_INTERACTIONS	0.179324	0.494256	-0.724063	-1.28577	927	4	NFASC, CNTNAP1, NRCAM, CNTN1
virus.vs.control	REACTOME_NICOTINAMIDE_SALVAGING	0.179338	0.494256	-0.508016	-1.28241	952	14	PARP14, PARP8, PARP4, PARP9, NUDT12, PARP10
virus.vs.control	REACTOME_SIGNALING_BY_MST1	0.179903	0.4949	-0.723471	-1.28472	930	4	MST1R, HPN
virus.vs.control	REACTOME_ION_HOMEOSTASIS	0.180325	0.495146	-0.395678	-1.22476	998	34	FXYD6, ATP2B3, CALM1, CAMK2A, RYR2, DMPK, ATP2B4, SLC8A2, FKBP1B
virus.vs.control	REACTOME_DEVELOPMENTAL_BIOLOGY	0.180855	0.495688	0.218073	1.07295	528	615	JUN, EGR2, SEMA7A, KRT17, CXCR4, KLF4, EBF1, EPHA2, SEMA4A, TGM1, CDK5R1, MYC, TUBA8, SRGAP1, KRT80, PPARG, MAMLD1, RND1, MEF2D, SPTBN2, SOX2, RHOB, GRB10, PPARGC1A, RUNX1, E2F1, SIAH2, KRT28, FOXO1, ABL2, NTN1, AKAP5, TUBB6, MET, ARHGEF28, EGFR, KDM6A, MEF2A, MAML2, MED27, GAB1, TRIO, TCF4, RFX6, CDON, SPTBN5, GATA2, PIK3CD, BOC, LHX2, KCNQ2, AJUBA, NRP1, EVPL, LEF1, KMT2C, TUBA1C, CEBPB, CSNK2B…
virus.vs.control	REACTOME_TRANSCRIPTIONAL_REGULATION_BY_RUNX3	0.18236	0.498897	0.303245	1.16774	764	83	CCN2, MYC, MAMLD1, CCND1, RUNX1, MAML2, TEAD1, SMURF1, LEF1, BRD2, CREBBP, KRAS, TEAD4, TEAD3, HDAC4, NOTCH1
virus.vs.control	KEGG_OLFACTORY_TRANSDUCTION	0.250092	0.500183	-0.407094	-1.16818	1365	24	CNGA4, OR2A14, CNGA3, CALM1, CAMK2A, OR2A2
virus.vs.control	REACTOME_MET_ACTIVATES_PTK2_SIGNALING	0.184394	0.503538	0.433622	1.24795	845	21	LAMB3, COL11A2, LAMA5, MET, LAMA3, ITGA3
virus.vs.control	REACTOME_TRANSCRIPTION_OF_E2F_TARGETS_UNDER_NEGATIVE_CONTROL_BY_P107_RBL1_AND_P130_RBL2_IN_COMPLEX_WITH_HDAC1	0.185863	0.5052	0.52753	1.27748	872	11	E2F1, E2F4, E2F5, LIN54, LIN37, TFDP1, LIN9, MYBL2
virus.vs.control	REACTOME_NRIF_SIGNALS_CELL_DEATH_FROM_THE_NUCLEUS	0.186577	0.5052	0.509198	1.26874	883	12	NGF, SQSTM1
virus.vs.control	REACTOME_ACTIVATION_OF_NMDA_RECEPTORS_AND_POSTSYNAPTIC_EVENTS	0.186601	0.5052	0.319037	1.18494	790	68	ACTN2, KIF17, TUBA8, PRKAG2, DLG2, NRG1, TUBB6, CAMKK1, PRKAA2, TUBA1C, KRAS, PDPK1, GRIN1, CREB1, PRKX
virus.vs.control	REACTOME_ACYL_CHAIN_REMODELLING_OF_PE	0.18693	0.5052	-0.528986	-1.27596	983	12	PLA2G12A, PNPLA8, ABHD4, PLA2G6, LPCAT3, PLA2R1, MBOAT1, MBOAT2, PLAAT3
virus.vs.control	REACTOME_PROLACTIN_RECEPTOR_SIGNALING	0.186953	0.5052	-0.556543	-1.27826	982	10	PRLR, JAK2, SKP1, GHR, STAT5B, SH2B1, BTRC
virus.vs.control	REACTOME_O_LINKED_GLYCOSYLATION	0.187251	0.5052	-0.333779	-1.18693	1080	69	MUC1, ADAMTS16, B3GNT3, LARGE2, ADAMTS13, MUC20, CHST4, ADAMTS9
virus.vs.control	REACTOME_NUCLEOTIDE_EXCISION_REPAIR	0.187636	0.5052	0.295763	1.15668	773	93	COPS3, ELL, INO80D, ERCC1, COPS2, NFRKB, GTF2H4, INO80, RFC3, RAD23A, YY1, ERCC6, CDK7, POLR2D, RPA2, EP300, POLR2C, RNF111, RFC5, USP7, RAD23B, GTF2H1, ERCC4, POLE, POLE2, PRPF19, POLE3, POLR2H, CCNH, ERCC3, PIAS1, CUL4A, LIG3, XAB2, RFC4, ZNF830, POLD1, UBA52, COPS7B, POLR2I, ACTR5
virus.vs.control	REACTOME_CRMPS_IN_SEMA3A_SIGNALING	0.187713	0.5052	0.487299	1.26409	879	14	CDK5R1, NRP1, PLXNA1
virus.vs.control	REACTOME_VLDLR_INTERNALISATION_AND_DEGRADATION	0.188313	0.5059	-0.540997	-1.27697	998	11	MYLIP, NR1H3, VLDLR
virus.vs.control	REACTOME_PHYSIOLOGICAL_FACTORS	0.189155	0.507249	0.634346	1.29662	899	6	NPPC, NPR2, HIPK2
virus.vs.control	REACTOME_REGULATION_OF_GLYCOLYSIS_BY_FRUCTOSE_2_6_BISPHOSPHATE_METABOLISM	0.189908	0.508355	0.525073	1.27154	891	11	PFKFB3, PFKFB2, PPP2R1B, PPP2CB, PPP2CA
virus.vs.control	REACTOME_KERATAN_SULFATE_KERATIN_METABOLISM	0.191212	0.510926	-0.438704	-1.23671	1039	22	B3GNT3, GLB1L, B4GALT6, HEXB, GNS, CHST2, B4GAT1, GLB1, GALNS, B4GALT1
virus.vs.control	KEGG_ALLOGRAFT_REJECTION	0.26075	0.511987	-0.792872	-1.18356	1327	2	HLA-DMA, CD40
virus.vs.control	KEGG_GRAFT_VERSUS_HOST_DISEASE	0.263866	0.511987	0.715653	1.20892	1293	3	IL1A, IL1B
virus.vs.control	KEGG_VIRAL_MYOCARDITIS	0.264291	0.511987	0.366113	1.14782	1178	31	MYH15, ICAM1, CCND1, ABL2, CD55, ABL1, EIF4G1, BID
virus.vs.control	KEGG_HOMOLOGOUS_RECOMBINATION	0.267004	0.511987	0.398732	1.14781	1212	21	XRCC2, RPA2, TOP3A, TOP3B, RAD51, RAD51D, XRCC3, RAD51C, RAD52, POLD1
virus.vs.control	KEGG_AMINO_SUGAR_AND_NUCLEOTIDE_SUGAR_METABOLISM	0.269813	0.512093	-0.358687	-1.13756	1497	37	UGDH, FPGT, NPL, GCK, UGP2, CYB5R1, HEXB
virus.vs.control	REACTOME_VEGFR2_MEDIATED_CELL_PROLIFERATION	0.192391	0.512561	0.457077	1.24818	884	17	VEGFA, SPHK1, KRAS, ITPR3, PDPK1, PRKCA, HRAS, PRKCD
virus.vs.control	REACTOME_SEMA4D_IN_SEMAPHORIN_SIGNALING	0.192511	0.512561	0.420017	1.23323	873	23	RND1, RHOB, MET
virus.vs.control	REACTOME_CALCINEURIN_ACTIVATES_NFAT	0.19289	0.512655	0.578788	1.2804	916	8	NFATC2, PPP3R1
virus.vs.control	REACTOME_ACTIVATED_NTRK2_SIGNALS_THROUGH_PI3K	0.194239	0.51532	0.663955	1.28203	916	5	BDNF, GAB1
virus.vs.control	REACTOME_MITOCHONDRIAL_TRANSLATION	0.195683	0.517734	0.311069	1.16651	815	73	MRPL12, MRPS2, MRPL55, MRPS34, MRPS5, MRPL21, MRPL15, MRPL41, MRPL38, MRPS6, MRPS30, GADD45GIP1, MRPL17, MRPL54, MRPS26, MTIF2, MRPL58, MRPS23, MRPS7, MRPL4, MTFMT, MRPL43, MRPS31, MRPS12, CHCHD1, MRPS15, MRPL57, MRPS18A, MRRF, MTRF1L, MRPL51, MRPS35, MRPL46, PTCD3, MRPL42, MRPL28, MRPL22
virus.vs.control	REACTOME_INTERLEUKIN_23_SIGNALING	0.195843	0.517734	-0.642172	-1.28011	1026	6	TYK2, IL23A, JAK2, STAT3, P4HB
virus.vs.control	REACTOME_MITOCHONDRIAL_FATTY_ACID_BETA_OXIDATION_OF_SATURATED_FATTY_ACIDS	0.197175	0.520333	-0.566579	-1.26285	1032	9	ACSM3, ACADM, HADHB, ACADS, ACADVL
virus.vs.control	KEGG_BASAL_CELL_CARCINOMA	0.280063	0.520921	0.32984	1.11813	1238	43	AXIN2, WNT2B, FZD9, PTCH2, GLI3, DVL1, PTCH1, AXIN1, WNT5B, GLI2, LEF1, FZD5, WNT4
virus.vs.control	KEGG_NATURAL_KILLER_CELL_MEDIATED_CYTOTOXICITY	0.280065	0.520921	0.304762	1.10332	1203	59	NFATC2, ICAM1, TNFRSF10B, TNFRSF10A, TNFRSF10D, PIK3CD, NFAT5, BRAF, KRAS, MAP2K1, PPP3R1, IFNGR2, VAV2, PRKCA, BID, PPP3CC, HRAS, RAF1, LAT
virus.vs.control	REACTOME_GLYCEROPHOSPHOLIPID_CATABOLISM	0.198131	0.521932	-0.64098	-1.27774	1038	6	PNPLA7, PNPLA6, GDPD1, GDE1
virus.vs.control	REACTOME_BASIGIN_INTERACTIONS	0.198779	0.522716	0.426988	1.22886	911	21	SLC7A5, SLC7A6, SLC7A11, SLC3A2, SLC16A1, SLC7A9, L1CAM, ITGA3
virus.vs.control	REACTOME_AMINO_ACID_TRANSPORT_ACROSS_THE_PLASMA_MEMBRANE	0.200661	0.525901	0.416235	1.22213	910	23	SLC7A5, SLC7A6, SLC6A12, SLC7A11, SLC7A1, SLC3A2, SLC1A4, SLC7A9, SLC38A1, SLC38A2, SLC6A15
virus.vs.control	REACTOME_TRAF6_MEDIATED_NF_KB_ACTIVATION	0.200696	0.525901	0.43273	1.23011	922	20	NFKBIA, NFKB2, NFKBIB, CHUK, TRAF2, NFKB1, IFIH1
virus.vs.control	REACTOME_ELASTIC_FIBRE_FORMATION	0.201375	0.525906	-0.397367	-1.20747	1112	31	EFEMP1, LOX, ITGB6, ITGAV, EFEMP2, LTBP3, LOXL3, EMILIN1, MFAP1, MFAP3, FBLN1, LOXL2, TGFB3, ITGB5, TGFB1, FURIN, BMP4
virus.vs.control	REACTOME_DEFECTIVE_CHST6_CAUSES_MCDC1	0.201467	0.525906	0.819387	1.24429	988	2	OMD, CHST6
virus.vs.control	REACTOME_REDUCTION_OF_CYTOSOLIC_CAPLUSPLUS_LEVELS	0.201756	0.525906	-0.564449	-1.2581	1056	9	ATP2B3, CALM1, ATP2B4, SLC8A2
virus.vs.control	REACTOME_SIGNALING_BY_BMP	0.202485	0.526576	0.425325	1.22407	928	21	SMAD9, SMURF1, ACVR2B, FSTL1, BMP2, SMAD6, ACVR2A, SMAD7, BMPR1B, SMAD4, SKI, BMPR2, ACVRL1, SMAD5
virus.vs.control	REACTOME_IRS_ACTIVATION	0.202719	0.526576	0.756122	1.26901	983	3	GRB10, IRS2, INSR
virus.vs.control	KEGG_MELANOMA	0.289395	0.526681	0.316379	1.10424	1257	50	MITF, FGF7, CCND1, E2F1, FGF12, MET, EGFR, PIK3CD, E2F2, BRAF, KRAS, MAP2K1
virus.vs.control	KEGG_AUTOIMMUNE_THYROID_DISEASE	0.291268	0.526681	0.649885	1.18567	1400	4	TG, TSHB
virus.vs.control	KEGG_PURINE_METABOLISM	0.291656	0.526681	0.267757	1.07689	1184	108	PDE4B, GUCY2C, ADCY10, PDE4D, ENTPD3, POLR1B, NPR2, POLR1E, PAPSS2, NME1, PDE4A, ADCY3, POLR1C, POLR3D, PDE1C, PDE7B, PRPS1, ADCY7, POLR3A, PPAT, POLR3K, AMPD2, GART, IMPDH1, POLR2D, NT5C, PNPT1, POLR3C, PDE9A, POLR1A, POLR2C, PDE8A, ADSL, ADCY9
virus.vs.control	REACTOME_ION_TRANSPORT_BY_P_TYPE_ATPASES	0.204332	0.529842	-0.388225	-1.20169	1131	34	FXYD6, ATP2B3, CALM1, CAMK2A, ATP8A1, ATP2B4, ATP7A, ATP13A4
virus.vs.control	REACTOME_LGI_ADAM_INTERACTIONS	0.205574	0.532136	-0.562302	-1.25331	1076	9	ADAM11, LGI4, LGI3, DLG4, ADAM22, CACNG8
virus.vs.control	REACTOME_SPHINGOLIPID_DE_NOVO_BIOSYNTHESIS	0.205956	0.532202	-0.380159	-1.19442	1147	36	DEGS2, SPHK2, SPTLC3, ALDH3B2
virus.vs.control	REACTOME_LEUKOTRIENE_RECEPTORS	0.206356	0.532312	0.817185	1.24095	1012	2	LTB4R, LTB4R2
virus.vs.control	REACTOME_CYTOSOLIC_IRON_SULFUR_CLUSTER_ASSEMBLY	0.207049	0.533179	0.499524	1.24464	980	12	CIAO1, NDOR1, POLD1, MMS19, NUBP1, BRIP1, CIAPIN1, CIAO3, NUBP2, ERCC2
virus.vs.control	REACTOME_TRANSLESION_SYNTHESIS_BY_POLH	0.207694	0.533917	0.458617	1.23323	960	16	RFC3, RPA2, RCHY1, NPLOC4, RFC5, SPRTN, RFC4, UBA52
virus.vs.control	KEGG_RENIN_ANGIOTENSIN_SYSTEM	0.302678	0.536387	-0.553507	-1.15826	1615	7	ACE2, AGT, CTSA, MME, LNPEP
virus.vs.control	KEGG_GNRH_SIGNALING_PATHWAY	0.302799	0.536387	0.29582	1.08883	1308	64	JUN, HBEGF, MAP2K3, ATF4, EGFR, MAP2K4, KRAS, MAP2K1, ITPR3, ADCY3, PRKX, ADCY7, PRKCA, HRAS, GNA11, RAF1, MAP3K4, ADCY9, GNAQ, PRKCD, ADCY5
virus.vs.control	REACTOME_METABOLISM_OF_WATER_SOLUBLE_VITAMINS_AND_COFACTORS	0.209686	0.53742	-0.30338	-1.14848	1233	98	PARP14, ENPP3, SLC52A3, QPRT, ACP5, MMAA, MMUT, MCCC2, MCCC1, VNN2, MTHFR, ALDH1L2, BST1, PARP8, AMN, PPCS, ALDH1L1, ENPP1, ACACB, TCN2, NADSYN1, NADK2, GSTO2, PARP4, PARP9, PCCB, LMBRD1, NUDT12, NFS1, PARP10, PCCA, BTD, PDZD11, SLC25A16
virus.vs.control	REACTOME_SIGNALING_BY_PDGF	0.209778	0.53742	-0.362536	-1.18647	1179	44	THBS4, PDGFD, THBS3, COL4A5, SPP1, PDGFRA, PIK3R1, GRB7, PLAT, COL6A3, COL4A1
virus.vs.control	KEGG_GLYCOSAMINOGLYCAN_BIOSYNTHESIS_HEPARAN_SULFATE	0.307979	0.538758	0.398227	1.11532	1404	19	HS3ST3A1, B3GALT6, HS3ST3B1, XYLT1, NDST1, HS3ST1, HS6ST1
virus.vs.control	KEGG_ALZHEIMERS_DISEASE	0.312016	0.538758	-0.278109	-1.07003	1853	109	GRIN2C, CALM1, GRIN2D, NCSTN, NDUFA4, NDUFB5, UQCR10, NDUFA5, ATP5PF, APBB1, APOE, MME, APP, CASP9, PLCB1, NDUFB6, UQCRQ, MAPK3, ADAM17, ITPR1, PSENEN, NDUFS2, NDUFC1, COX5B, COX8A, CALM3, NDUFB3, ATP5F1E, COX6A1, UQCRB, ADAM10, NDUFB2, ATP5F1A, APAF1, SNCA, CAPN1, ATP2A1, NDUFA2, APH1A, CALM2, NDUFB8, COX7A2, NDUFV1, NDUFA9, NDUFA8, COX4I1, NDUFS4, BACE1, NDUFA6, HSD17B10, PLCB4, NDUFS7, ITPR2, …
virus.vs.control	KEGG_SYSTEMIC_LUPUS_ERYTHEMATOSUS	0.312921	0.538758	-0.413729	-1.11235	1716	18	C1S, C6, C1R, HLA-DMA, C5
virus.vs.control	KEGG_GLYCEROLIPID_METABOLISM	0.315723	0.538758	-0.350788	-1.09945	1762	35	LIPG, GK, CEL, PNPLA3, LIPC, TKFC, AKR1A1, GLA, ALDH7A1, MBOAT1, MBOAT2, ALDH3A2
virus.vs.control	REACTOME_EPHRIN_SIGNALING	0.211033	0.539709	-0.463208	-1.22706	1139	17	EFNB1, EPHB6, EPHB3
virus.vs.control	REACTOME_SMALL_INTERFERING_RNA_SIRNA_BIOGENESIS	0.211822	0.540798	0.568067	1.25668	1006	8	AGO2, AGO3, DICER1, TSNAX
virus.vs.control	REACTOME_FRUCTOSE_METABOLISM	0.212243	0.540832	-0.632897	-1.26162	1112	6	SORD, TKFC, ALDH1A1
virus.vs.control	REACTOME_INTESTINAL_ABSORPTION	0.21256	0.540832	-0.705332	-1.25251	1099	4	SLC2A2, SLC5A1, NPC1L1
virus.vs.control	KEGG_ALDOSTERONE_REGULATED_SODIUM_REABSORPTION	0.323508	0.544274	-0.384797	-1.1042	1766	24	PIK3R5, PRKCG, KCNJ1, SCNN1A, PIK3R1
virus.vs.control	KEGG_MELANOGENESIS	0.324809	0.544274	-0.300048	-1.07975	1866	71	DCT, KITLG, TCF7, WNT9B, PRKCG, WNT1, FZD6, WNT10B, CALM1, CAMK2A
virus.vs.control	REACTOME_RETROGRADE_NEUROTROPHIN_SIGNALLING	0.214859	0.544872	0.495948	1.23573	1017	12	NGF, AP2A2
virus.vs.control	REACTOME_PTK6_REGULATES_PROTEINS_INVOLVED_IN_RNA_PROCESSING	0.214879	0.544872	-0.70392	-1.25	1111	4	PTK6
virus.vs.control	KEGG_PRIMARY_IMMUNODEFICIENCY	0.328862	0.546145	-0.465038	-1.12288	1764	12	JAK3, BLNK, TNFRSF13C, CD40
virus.vs.control	REACTOME_METABOLISM_OF_ANGIOTENSINOGEN_TO_ANGIOTENSINS	0.215892	0.54651	-0.578008	-1.2481	1132	8	ACE2, AGT, ATP6AP2, MME
virus.vs.control	REACTOME_NEURONAL_SYSTEM	0.216993	0.548367	-0.258505	-1.10657	1373	244	GRIK4, KCNG2, GRIN2C, KCND1, KCNH3, SYT10, LRRTM4, KCNH7, GLUL, PRKCG, LRRC7, KCNC4, KCNJ1, ABAT, PPFIA2, SLC17A7, KCNK6, GRIK2, KCNAB3, CALM1, CAMK2A, KCNK3, KCNJ15, GRIN3B, ARL6IP5, TSPOAP1, GABRA5, GNG11, SHANK2, ALDH5A1, KCNN2, RPS6KA2, GRIN3A, CACNA2D2, GRIP1, TUBA4A, GRIN2D, GRIK5, GABRA2, DLG4, LIN7A, SYN3, CHRNB2, KCNMB4, GNB5, PPFIBP1, RPS6KA6, NCALD, CHRNA3, ARHGEF9, PPFIA4, TUBB2B, DLG…
virus.vs.control	REACTOME_TRANSPORT_OF_FATTY_ACIDS	0.218489	0.550671	-0.746014	-1.22637	1124	3	LCN12
virus.vs.control	REACTOME_TRANSLESION_SYNTHESIS_BY_POLK	0.218643	0.550671	0.470845	1.22141	1024	14	RFC3, REV3L, RPA2, RFC5, REV1, RFC4, UBA52
virus.vs.control	KEGG_LIMONENE_AND_PINENE_DEGRADATION	0.33626	0.553491	0.503958	1.12214	1569	8	YOD1, ALDH1B1
virus.vs.control	KEGG_PHENYLALANINE_METABOLISM	0.3406	0.555716	-0.460355	-1.11157	1827	12	PAH, ALDH3B2, DDC
virus.vs.control	REACTOME_INTERLEUKIN_RECEPTOR_SHC_SIGNALING	0.221437	0.556181	-0.477428	-1.22513	1189	15	JAK3, PTPN6, PIK3R1, PIK3R3, JAK2
virus.vs.control	REACTOME_HIV_ELONGATION_ARREST_AND_RECOVERY	0.221577	0.556181	0.388266	1.19656	991	28	ELL, NELFA, CCNT2, CCNT1, CTDP1, GTF2F2, POLR2D, POLR2C, ELOA, POLR2H, SSRP1, CCNK, POLR2I, TCEA1, ELOC, NELFE
virus.vs.control	REACTOME_JNK_C_JUN_KINASES_PHOSPHORYLATION_AND_ACTIVATION_MEDIATED_BY_ACTIVATED_HUMAN_TAK1	0.223423	0.559775	0.460163	1.21591	1033	15	IRAK2, MAP2K4, RIPK2, IRAK1, TRAF6, TAB1, MAP2K7, UBA52, MAP3K7, MAPK8, NOD1
virus.vs.control	REACTOME_NUCLEOBASE_BIOSYNTHESIS	0.22376	0.559775	0.507276	1.22844	1050	11	CAD, PPAT, GART, IMPDH1, ADSL, UMPS, GMPS, PFAS, DHODH
virus.vs.control	REACTOME_IKK_COMPLEX_RECRUITMENT_MEDIATED_BY_RIP1	0.224611	0.560181	0.506369	1.22624	1054	11	TICAM1, SARM1, TICAM2, CHUK, TRAF6, RIPK1, UBA52
virus.vs.control	REACTOME_SYNTHESIS_OF_IP3_AND_IP4_IN_THE_CYTOSOL	0.224674	0.560181	-0.426262	-1.20163	1221	22	ITPKB, CALM1, PLCH2, PLCD1, INPP5J, PLCB1, INPP5B
virus.vs.control	REACTOME_MITOCHONDRIAL_FATTY_ACID_BETA_OXIDATION_OF_UNSATURATED_FATTY_ACIDS	0.225336	0.560895	-0.654504	-1.24182	1189	5	DECR1, ACADM, HADHB, ECI1, HADHA
virus.vs.control	KEGG_ENDOCYTOSIS	0.351042	0.561148	0.246249	1.03862	1380	150	CXCR4, ADRB2, ARRB2, HSPA1L, EHD4, EEA1, PIP5K1A, PSD3, TFRC, MET, EGFR, RAB11FIP5, STAM, SMURF1, VPS37B, FLT1, NEDD4, VPS37A, ASAP2, LDLR, PIP5K1B, ARF6, CLTB, GRK2, ASAP1, F2R, RET, CBL, RNF41, PARD3, RAB22A, EPN1, HSPA8, GIT1, HRAS, LDLRAP1, ARAP2, EHD1, AGAP1, RABEP1, GRK6, ADRB1
virus.vs.control	KEGG_TIGHT_JUNCTION	0.352402	0.561148	0.266859	1.05047	1459	94	ACTN2, MYH15, CLDN4, RRAS2, PRKCE, CLDN1, PPP2R2A, CLDN22, CSNK2B, KRAS, PPP2R2D, ACTN3, ACTN1, CSNK2A2, AMOTL1, PARD3, CLDN15, PRKCA, PPP2R2C, HRAS
virus.vs.control	KEGG_AMINOACYL_TRNA_BIOSYNTHESIS	0.35298	0.561148	0.368258	1.07085	1598	22	MARS2, FARSA, FARSB, EARS2, YARS2, LARS2, NARS2, SARS2, VARS2, FARS2, MTFMT, AARS2, CARS2
virus.vs.control	REACTOME_PI_3K_CASCADE:FGFR3	0.226767	0.563516	-0.522002	-1.23214	1202	11	FGF1, FGFR3, FGF17, PIK3R1
virus.vs.control	REACTOME_PKA_MEDIATED_PHOSPHORYLATION_OF_KEY_METABOLIC_FACTORS	0.228005	0.565651	-0.740501	-1.21731	1173	3	PFKFB1
virus.vs.control	REACTOME_GLUTAMATE_BINDING_ACTIVATION_OF_AMPA_RECEPTORS_AND_SYNAPTIC_PLASTICITY	0.229132	0.566517	-0.43649	-1.20171	1237	20	PRKCG, CAMK2A, GRIP1, DLG4, TSPAN7, AP2M1, CACNG8, AP2B1, GRIP2
virus.vs.control	REACTOME_MRNA_EDITING	0.229405	0.566517	-0.622713	-1.24132	1202	6	APOBEC3H, A1CF, APOBEC2, APOBEC3C
virus.vs.control	REACTOME_G2_PHASE	0.229495	0.566517	0.687018	1.2513	1107	4	E2F1, CCNA2
virus.vs.control	REACTOME_SERINE_BIOSYNTHESIS	0.230373	0.567196	-0.570313	-1.23148	1208	8	SRR, SERINC3, SERINC5, PHGDH, SERINC2, SERINC1
virus.vs.control	REACTOME_FATTY_ACIDS	0.23053	0.567196	-0.739279	-1.2153	1186	3	CYP4F11, CYP4B1
virus.vs.control	REACTOME_DOWNREGULATION_OF_TGF_BETA_RECEPTOR_SIGNALING	0.231498	0.568638	0.405695	1.19118	1050	23	PPP1R15A, SMURF1, USP15, SMAD7, PMEPA1, UCHL5, TGFBR2, SMAD2, XPO1, UBA52
virus.vs.control	REACTOME_DISEASES_OF_IMMUNE_SYSTEM	0.2319	0.568688	0.447963	1.20458	1072	16	NFKBIA, TICAM1, TRAF3, NFKB2
virus.vs.control	REACTOME_PHASE_3_RAPID_REPOLARISATION	0.23343	0.571501	0.684553	1.24682	1126	4	KCNE4, KCNQ1, KCNH2
virus.vs.control	REACTOME_TRANSPORT_OF_VITAMINS_NUCLEOSIDES_AND_RELATED_MOLECULES	0.234304	0.572701	-0.385639	-1.17183	1294	31	LCN12, SLCO2A1, SLCO4C1, SLC29A3, SLC16A2, SLCO2B1, SLC35B3, SLC28A1
virus.vs.control	REACTOME_SIGNALING_BY_FGFR2_IIIA_TM	0.235535	0.574506	-0.460012	-1.19772	1265	16	FGFR2, FGF1
virus.vs.control	REACTOME_ADENYLATE_CYCLASE_ACTIVATING_PATHWAY	0.235813	0.574506	0.608573	1.24394	1121	6	ADCY3, ADCY7, ADCY9, ADCY5
virus.vs.control	REACTOME_CYCLIN_A:CDK2_ASSOCIATED_EVENTS_AT_S_PHASE_ENTRY	0.237485	0.577635	0.299962	1.12752	981	75	MYC, CCND1, CDC25A, E2F1, E2F4, E2F5, CCNE1, WEE1, LIN54, CUL1, LIN37, TFDP1, LIN9, MAX, CDK7, PSME3, PSMD9, AKT1, CCNH, PSMD7, FZR1, CCNA2, PSMC5, PSMD5, PSMC3, UBA52, CCNE2, PSMD6, AKT3
virus.vs.control	REACTOME_CD209_DC_SIGN_SIGNALING	0.238106	0.578201	0.432072	1.19715	1095	18	RELB, CREBBP, KRAS, RPS6KA5, NFKB1, PAK2, HRAS, RAF1, EP300
virus.vs.control	REACTOME_DNA_DOUBLE_STRAND_BREAK_REPAIR	0.238725	0.578764	0.276168	1.11069	973	108	HUS1, ATRIP, UIMC1, XRCC2, PIAS4, FEN1, ERCC1, NSD2, PAXIP1, BAZ1B, RFC3, ABL1, DNA2, EXO1, EYA4, KDM4B, ATR, RPA2, TOP3A, RFC5, ERCC4, RIF1, RAD51, EYA3, POLE, POLE2, RAD51D, POLE3, KPNA2, TIPIN, LIG3, XRCC3, LIG4, CCNA2, RNF168, RAD51C, RFC4, RAD52, POLD1, UBA52, RAD17, CHEK1, PPP5C
virus.vs.control	REACTOME_STING_MEDIATED_INDUCTION_OF_HOST_IMMUNE_RESPONSES	0.240122	0.580591	-0.50219	-1.21133	1263	12	DTX4, TBK1, STAT6, IFI16, PRKDC, DDX41, IRF3, XRCC5, XRCC6, TRIM21
virus.vs.control	REACTOME_DNA_REPLICATION_INITIATION	0.240437	0.580591	0.605816	1.23831	1143	6	POLE, POLE2, POLE3, PRIM2
virus.vs.control	REACTOME_SOS_MEDIATED_SIGNALLING	0.240647	0.580591	0.605637	1.23794	1144	6	KRAS, IRS2, HRAS
virus.vs.control	REACTOME_DEFECTIVE_TPR_MAY_CONFER_SUSCEPTIBILITY_TOWARDS_THYROID_PAPILLARY_CARCINOMA_TPC	0.241925	0.58273	0.385762	1.1783	1085	27	NUP62, NUP153, NUP98, NUP43, NUP50, NUP160, NUP58, NUP35, NUP205, NUP155, RANBP2, NUP54, NUP88, NUP93, RAE1, SEH1L, NUP214, NUP188
virus.vs.control	REACTOME_NOTCH1_INTRACELLULAR_DOMAIN_REGULATES_TRANSCRIPTION	0.242931	0.583267	0.349864	1.15548	1073	38	MYC, MAMLD1, TLE3, MAML2, FBXW7, CREBBP, NCOR2, CUL1, TBL1X, CDK8, HDAC4, NOTCH1, MAML1, EP300
virus.vs.control	REACTOME_FGFR1_LIGAND_BINDING_AND_ACTIVATION	0.243893	0.583267	-0.644011	-1.22191	1287	5	FGF1, FGF17
virus.vs.control	REACTOME_FGFR1C_LIGAND_BINDING_AND_ACTIVATION	0.243893	0.583267	-0.644011	-1.22191	1287	5	FGF1, FGF17
virus.vs.control	REACTOME_NOSTRIN_MEDIATED_ENOS_TRAFFICKING	0.243893	0.583267	-0.643862	-1.22163	1287	5	CAV1, NOS3
virus.vs.control	REACTOME_G2_M_DNA_DAMAGE_CHECKPOINT	0.244444	0.583267	0.321614	1.14098	1055	53	HUS1, ATRIP, UIMC1, WEE1, PIAS4, YWHAG, NSD2, RFC3, SFN, DNA2, EXO1, ATR, RPA2, TOP3A, RFC5
virus.vs.control	REACTOME_HEDGEHOG_ON_STATE	0.244694	0.583267	0.300964	1.12715	1025	72	ARRB2, PTCH2, GLI3, PTCH1, CDON, IHH, SMURF1, BOC, GLI2, GRK2
virus.vs.control	REACTOME_PROTEIN_LOCALIZATION	0.24598	0.583267	-0.282181	-1.11168	1483	127	HAO2, SLC27A2, DDO, IDH1, CAT, PIPOX, OTOF, LDHD, SCP2, COA6, CROT, GSTK1, EPHX2, ECH1, PHYH, CAMLG, PEX6, ACOX2, PECR, AMACR, PXMP4, PEX2, ACBD5, PXMP2, DECR2, ECI2, MPV17, UBE2D1, HMGCL, APP, PEX16, HSD17B4, PMPCB, PEX11B, ALDH3A2, ACAA1, PEX7, GNPAT, ACO2, PEX19, PEX13, EHHADH, HACL1, ATP5F1A, ZFAND6
virus.vs.control	REACTOME_ESTROGEN_STIMULATED_SIGNALING_THROUGH_PRKCZ	0.246112	0.583267	0.601826	1.23015	1170	6	KRAS, PDPK1, HRAS, MAPK1
virus.vs.control	REACTOME_MECP2_REGULATES_TRANSCRIPTION_OF_NEURONAL_LIGANDS	0.246346	0.583267	0.638534	1.23294	1162	5	BDNF, CREB1, MECP2
virus.vs.control	REACTOME_PROCESSING_OF_DNA_DOUBLE_STRAND_BREAK_ENDS	0.246996	0.583267	0.325434	1.13981	1068	50	HUS1, ATRIP, UIMC1, PIAS4, NSD2, RFC3, DNA2, EXO1, ATR, RPA2, TOP3A, RFC5, TIPIN, CCNA2, RNF168, RFC4, UBA52, RAD17, CHEK1, RAD9A, BARD1, RMI2, RMI1, HERC2
virus.vs.control	REACTOME_VXPX_CARGO_TARGETING_TO_CILIUM	0.247316	0.583267	-0.447839	-1.18635	1335	17	CNGA4
virus.vs.control	REACTOME_METHIONINE_SALVAGE_PATHWAY	0.247405	0.583267	0.638159	1.23222	1167	5	ENOPH1, MRI1, GOT1, ADI1, APIP
virus.vs.control	REACTOME_DCC_MEDIATED_ATTRACTIVE_SIGNALING	0.247929	0.583267	0.471336	1.19706	1166	13	NTN1, TRIO, ABLIM3, SRC, WASL, PTK2, RAC1
virus.vs.control	REACTOME_SIGNALLING_TO_ERKS	0.247995	0.583267	0.385728	1.16637	1112	26	NGF, BRAF, KRAS, RAPGEF1, MAPKAPK2, HRAS, CRKL, FRS2, CRK
virus.vs.control	REACTOME_CREB3_FACTORS_ACTIVATE_GENES	0.248476	0.583267	-0.56155	-1.21256	1303	8	CREB3L3, CREB3L1, MBTPS1, MBTPS2, CREB3L2, CREB3L4
virus.vs.control	REACTOME_KSRP_KHSRP_BINDS_AND_DESTABILIZES_MRNA	0.248973	0.583267	0.4403	1.18397	1151	16	EXOSC9, EXOSC4, EXOSC2, DCP2, AKT1, DIS3, EXOSC7, EXOSC8, EXOSC5, YWHAZ
virus.vs.control	REACTOME_CARGO_CONCENTRATION_IN_THE_ER	0.249332	0.583267	0.385232	1.16487	1118	26	AREG, TGFA, SEC24A
virus.vs.control	REACTOME_REGULATION_OF_LIPID_METABOLISM_BY_PEROXISOME_PROLIFERATOR_ACTIVATED_RECEPTOR_ALPHA_PPARALPHA	0.25	0.583267	0.278841	1.10774	1019	102	TRIB3, GRHL1, ANKRD1, PPARG, PPARGC1B, NR1D1, PPARGC1A, FHL2, MED27, CREBBP, NCOA6, NCOR2, NRF1, PLIN2, ARNTL, MED16, MED22, GPS2, TBL1X, CDK8, MED15, MED13, MTF1, EP300, ESRRA, MED17, MED13L, CHD9, TXNRD1, MED1, ALAS1, MED8, SIN3B
virus.vs.control	REACTOME_RRNA_MODIFICATION_IN_THE_MITOCHONDRION	0.250583	0.583267	0.636706	1.22941	1182	5	MRM3, MRM1, NSUN4, TFB1M, MTERF4
virus.vs.control	REACTOME_THE_CANONICAL_RETINOID_CYCLE_IN_RODS_TWILIGHT_VISION	0.25133	0.583267	-0.496964	-1.19872	1322	12	RDH10, RDH12, RLBP1, STRA6, MYO7A, CYP4V2, DHRS9
virus.vs.control	REACTOME_ALPHA_OXIDATION_OF_PHYTANATE	0.251335	0.583267	-0.609758	-1.2155	1317	6	SLC27A2, PHYH, PECR, ALDH3A2, HACL1
virus.vs.control	REACTOME_SYNTHESIS_OF_GLYCOSYLPHOSPHATIDYLINOSITOL_GPI	0.251349	0.583267	-0.45279	-1.17892	1350	16	PIGN, PIGV, PIGX, PIGB, PIGC, PIGF, DPM2, PIGW, PIGZ, PIGM, PIGP
virus.vs.control	REACTOME_RET_SIGNALING	0.251805	0.583267	-0.372003	-1.15148	1394	34	GFRA3, DOK5, SHC3, GFRA4, PIK3R1, GRB7, PIK3R3, DOK4
virus.vs.control	REACTOME_CLEC7A_DECTIN_1_INDUCES_NFAT_ACTIVATION	0.251897	0.583267	0.511523	1.2082	1194	10	NFATC2, ITPR3, PPP3R1
virus.vs.control	REACTOME_ETHANOL_OXIDATION	0.252036	0.583267	-0.639919	-1.21414	1330	5	ALDH1A1, ADH5, ACSS2
virus.vs.control	REACTOME_FRUCTOSE_CATABOLISM	0.25256	0.583267	-0.683385	-1.21353	1306	4	TKFC, ALDH1A1, KHK, GLYCTK
virus.vs.control	REACTOME_HOMOLOGOUS_DNA_PAIRING_AND_STRAND_EXCHANGE	0.25271	0.583267	0.340514	1.13793	1118	40	HUS1, ATRIP, XRCC2, RFC3, DNA2, EXO1, ATR, RPA2, TOP3A, RFC5, RAD51, RAD51D, XRCC3, RAD51C, RFC4, RAD17, CHEK1, RAD9A, BARD1, RMI2, RMI1, RAD51AP1
virus.vs.control	REACTOME_HSF1_DEPENDENT_TRANSACTIVATION	0.253151	0.583381	0.39341	1.16738	1144	24	HSPA1L, HSPH1, CREBBP, FKBP4, DNAJB1, HSPA8, HSF1, EP300, DEDD2, DNAJB6, RPTOR
virus.vs.control	REACTOME_CLASS_I_PEROXISOMAL_MEMBRANE_PROTEIN_IMPORT	0.253795	0.583963	-0.445085	-1.17905	1370	17	PXMP4, PEX2, ACBD5, PXMP2, PEX16, PEX11B, ALDH3A2, PEX19, PEX13
virus.vs.control	REACTOME_CHYLOMICRON_ASSEMBLY	0.255072	0.585999	-0.681959	-1.211	1319	4	MTTP, APOE
virus.vs.control	REACTOME_DEGRADATION_OF_CYSTEINE_AND_HOMOCYSTEINE	0.255796	0.586758	-0.508902	-1.20122	1356	11	TSTD1, CSAD, SUOX, CTH, MPST
virus.vs.control	REACTOME_LOSS_OF_MECP2_BINDING_ABILITY_TO_THE_NCOR_SMRT_COMPLEX	0.2562	0.586781	0.596335	1.21893	1218	6	NCOR2, GPS2, TBL1X, MECP2
virus.vs.control	KEGG_BIOSYNTHESIS_OF_UNSATURATED_FATTY_ACIDS	0.372315	0.586869	0.385924	1.06352	1680	18	YOD1, BAAT, HACD1
virus.vs.control	KEGG_GLIOMA	0.378412	0.591467	-0.308008	-1.05258	2148	53	EGF, PIK3R5, PRKCG, SHC3, CALM1, CAMK2A, SHC4, PDGFRA, PIK3R1
virus.vs.control	REACTOME_BIOTIN_TRANSPORT_AND_METABOLISM	0.259566	0.593579	-0.507294	-1.19742	1376	11	MCCC2, MCCC1, ACACB, PCCB, PCCA, BTD, PDZD11
virus.vs.control	REACTOME_SIGNALING_BY_RECEPTOR_TYROSINE_KINASES	0.260087	0.593859	0.22553	1.0587	895	358	AREG, EREG, LAMB3, NGF, HBEGF, CDK5R1, COL11A2, TRIB3, DUSP4, SPRY2, BDNF, FGF7, VEGFA, ESR1, SOCS1, PTPRO, TGFA, GRB10, SH2B3, THBS1, PRKCE, NRG1, LAMA5, MET, EGFR, MEF2A, SPRY1, GAB1, STAM, DUSP7, PAG1, NCF1, BCAR1, FLT1, NEDD4, NRP1, SPHK1, BRAF, SPRED2, KRAS, PTBP1, IRS2, ARF6, PXN, ITPR3, PRR5, PDPK1, LAMA3, KLB, SPRED1, RAPGEF1, VEGFC, CREB1, AXL, NCK2, PDGFB, MATK, RPS6KA5, ITGA3, PTPN2, E…
virus.vs.control	KEGG_GLYCOSPHINGOLIPID_BIOSYNTHESIS_GLOBO_SERIES	0.385159	0.594794	-0.432223	-1.0665	2070	13	FUT2, GBGT1, ST8SIA1, B3GALNT1, NAGA, HEXB
virus.vs.control	KEGG_N_GLYCAN_BIOSYNTHESIS	0.386936	0.594794	-0.319767	-1.04196	2167	42	MAN1A1, MAN1C1, MAN2A1, ALG6, DPM3, MAN1B1, MGAT4A, FUT8, B4GALT1, DDOST, DPAGT1, TUSC3, ALG13, ALG14, GANAB, ALG11, STT3B, DAD1, DPM2
virus.vs.control	KEGG_REGULATION_OF_ACTIN_CYTOSKELETON	0.39016	0.594834	-0.253539	-1.02825	2370	160	PFN4, FGFR2, EGF, PIK3R5, MYLK2, ITGA2, PDGFD, ITGAX, VAV3, FGF11, ITGA7, FGF1, ARHGEF6, VAV1, MYL9, PDGFRA, ITGAM, ITGB6, FGFR3, ITGAV, FGF17, PIK3R1, ITGB7
virus.vs.control	REACTOME_SYNTHESIS_OF_WYBUTOSINE_AT_G37_OF_TRNA_PHE	0.261385	0.5949	0.631223	1.21882	1233	5	LCMT2, TYW5, TRMT12
virus.vs.control	REACTOME_VLDL_ASSEMBLY	0.261928	0.5949	-0.789846	-1.1776	1333	2	MTTP
virus.vs.control	REACTOME_ZINC_EFFLUX_AND_COMPARTMENTALIZATION_BY_THE_SLC30_FAMILY	0.262085	0.5949	0.593164	1.21245	1246	6	SLC30A2, SLC30A1, SLC30A5, SLC30A6, SLC30A7, SLC30A3
virus.vs.control	REACTOME_NOTCH2_ACTIVATION_AND_TRANSMISSION_OF_SIGNAL_TO_THE_NUCLEUS	0.262495	0.5949	-0.441003	-1.16824	1417	17	JAG1, NEURL1B, NCSTN, APH1B, PSENEN, ADAM10, CNTN1, APH1A, DLL1
virus.vs.control	REACTOME_PI_3K_CASCADE:FGFR2	0.262538	0.5949	-0.491436	-1.18539	1381	12	FGFR2, FGF1, FGF17, PIK3R1
virus.vs.control	REACTOME_SIGNALING_BY_ERBB4	0.263182	0.595454	0.336354	1.13035	1162	41	EREG, HBEGF, ESR1, NRG1, EGFR, NEDD4, KRAS
virus.vs.control	REACTOME_NOTCH4_ACTIVATION_AND_TRANSMISSION_OF_SIGNAL_TO_THE_NUCLEUS	0.264656	0.59724	-0.505146	-1.19235	1403	11	JAG1, NCSTN, APH1B, PSENEN, NOTCH4, ADAM10, APH1A
virus.vs.control	REACTOME_UBIQUINOL_BIOSYNTHESIS	0.265461	0.59724	0.539746	1.19403	1261	8	PDSS1, COQ3, COQ9, COQ2, COQ6
virus.vs.control	REACTOME_ACTIVATION_OF_NF_KAPPAB_IN_B_CELLS	0.265574	0.59724	0.312978	1.12093	1133	56	NFKBIA, NFKBIE, FBXW11, REL, NFKBIB, CHUK, CUL1, NFKB1, BCL10, PSME3, PSMD9, PSMD7, PSME4, PSMC5, PSMD5, PSMC3, UBA52, PSMD6, PSMD3, PSMD8, PSMD13, RELA, PSMD12
virus.vs.control	REACTOME_MITOTIC_PROPHASE	0.265681	0.59724	0.296481	1.11036	1113	72	NUP62, NUP153, NEK6, NUP98, NUP43, PPP2R2D, NUP50, NUP160, EMD, NUP58, PRKCA, NUP35, NCAPH2, PLK1, NUP205, MCPH1, NUP155, RANBP2, LEMD3, KMT5A, NUP54, MASTL, VRK1, PPP2R1B, PPP2CB, PPP2CA, NUP88, NUP93, CTDNEP1, RAE1, SEH1L, NUP214, NUP188, MAPK1, LMNA
virus.vs.control	REACTOME_NOTCH_HLH_TRANSCRIPTION_PATHWAY	0.265974	0.59724	0.389382	1.15542	1202	24	MAMLD1, NOTCH3, MAML2, CREBBP, NCOR2, TBL1X, HDAC4, NOTCH1, MAML1, NOTCH2, HDAC7, HDAC2
virus.vs.control	REACTOME_DISEASES_OF_SIGNAL_TRANSDUCTION	0.266965	0.597802	0.230544	1.06149	955	302	NR4A1, AREG, EREG, HBEGF, ABCA4, MYC, ARRB2, FGF7, ESR1, MAMLD1, TGFA, CNKSR1, CNKSR2, FOXO1, NRG1, MET, EGFR, AXIN1, MAML2, GAB1, FOXO6, IHH, PIK3CD, FBXW7, TENT4A, BRAF, SPRED2, CREBBP, KRAS, ZC3HAV1, MAP2K1, IRS2, FZD5, NCOR2, PRR5, PDPK1, KLB, SPRED1, RASAL2, CREB1, PDGFB, DLL4, CHUK, CUL1, TBL1X, CDK8, GAB2, CBL, GTF2F2, HDAC4, NOTCH1, TRAK1, FGFR1OP2, KDM7A
virus.vs.control	REACTOME_VITAMIN_B5_PANTOTHENATE_METABOLISM	0.267026	0.597802	-0.456471	-1.17135	1434	15	ENPP3, VNN2, PPCS, ENPP1
virus.vs.control	REACTOME_RUNX1_REGULATES_TRANSCRIPTION_OF_GENES_INVOLVED_IN_DIFFERENTIATION_OF_HSCS	0.268472	0.600137	-0.326729	-1.12288	1536	57	LMO2, LMO1
virus.vs.control	REACTOME_PHASE_I_FUNCTIONALIZATION_OF_COMPOUNDS	0.269878	0.602377	-0.338493	-1.12769	1523	48	NR1H4, CYP3A43, FMO1, CYP4F11, EPHX1, CYP39A1, ALDH1A1, FDXR, CYP4V2, CYP4B1, CYP2R1, CYP2U1
virus.vs.control	REACTOME_GLUCURONIDATION	0.270338	0.602503	-0.674621	-1.19797	1398	4	UGDH, UGP2
virus.vs.control	REACTOME_PECAM1_INTERACTIONS	0.271016	0.603111	-0.514907	-1.18263	1424	10	PTPN6, ITGAV
virus.vs.control	REACTOME_SUMO_IS_TRANSFERRED_FROM_E1_TO_E2_UBE2I_UBC9	0.271976	0.604347	0.62483	1.20648	1283	5	UBA2, SUMO3
virus.vs.control	REACTOME_SIGNAL_TRANSDUCTION_BY_L1	0.2733	0.605828	0.417174	1.15587	1257	18	EGFR, NRP1, CSNK2B, MAP2K1, L1CAM, CSNK2A2, VAV2
virus.vs.control	REACTOME_DEFECTIVE_CHSY1_CAUSES_TPBS	0.273455	0.605828	-0.599628	-1.19531	1433	6	CSPG4, VCAN, BGN
virus.vs.control	REACTOME_SMOOTH_MUSCLE_CONTRACTION	0.273898	0.605908	-0.387919	-1.14438	1509	27	TPM2, GUCY1B1, CALM1, MYL9
virus.vs.control	REACTOME_HDR_THROUGH_HOMOLOGOUS_RECOMBINATION_HRR	0.276719	0.610404	0.311666	1.11284	1190	55	HUS1, ATRIP, XRCC2, RFC3, DNA2, EXO1, ATR, RPA2, TOP3A, RFC5, RAD51, POLE, POLE2, RAD51D, POLE3, XRCC3, RAD51C, RFC4, POLD1, UBA52, RAD17, CHEK1, RAD9A, BARD1, RMI2, RMI1, RAD51AP1
virus.vs.control	REACTOME_SIGNALING_BY_THE_B_CELL_RECEPTOR_BCR	0.276749	0.610404	0.279786	1.09015	1150	91	NFKBIA, NFATC2, RASGRP1, NFKBIE, FBXW11, REL, PIK3CD, NFKBIB, KRAS, ITPR3, PPP3R1, CHUK, CUL1, RASGRP3, NFKB1, HRAS, BCL10, CD79A, ORAI1
virus.vs.control	REACTOME_HS_GAG_DEGRADATION	0.278045	0.611808	-0.43462	-1.15133	1501	17	GPC3, GLB1L, GLB1, HPSE, IDUA, HGSNAT, GPC2
virus.vs.control	REACTOME_HATS_ACETYLATE_HISTONES	0.278206	0.611808	0.292894	1.09924	1153	74	EPC1, BRPF1, JADE1, KANSL1, BRD1, KAT6A, CREBBP, ING3, KANSL2, MSL2, MRGBP, BRPF3, HCFC1, WDR5, KAT8, EP400, PHF20, EP300, TAF10, TADA2A, MEAF6, TADA2B
virus.vs.control	KEGG_FC_GAMMA_R_MEDIATED_PHAGOCYTOSIS	0.405199	0.61274	-0.28383	-1.03014	2337	75	PIK3R5, SPHK2, PRKCG, ASAP3, PLD1, VAV3, VAV1, DOCK2, PLA2G6, PIK3R1, DNM1, GSN, PIK3R3, DNM3
virus.vs.control	REACTOME_NOD1_2_SIGNALING_PATHWAY	0.279189	0.613064	0.376322	1.13793	1252	26	TNFAIP3, IRAK2, CYLD, RIPK2, IRAK1, CHUK
virus.vs.control	REACTOME_LYSINE_CATABOLISM	0.281056	0.613809	-0.497521	-1.17435	1490	11	PIPOX, GCDH, ALDH7A1, SLC25A21, AASS, DLD, AADAT
virus.vs.control	REACTOME_LEADING_STRAND_SYNTHESIS	0.281197	0.613809	0.496079	1.17172	1333	10	RFC3, RFC5, RFC4, POLD1, RFC1, PRIM2
virus.vs.control	REACTOME_DISEASES_ASSOCIATED_WITH_O_GLYCOSYLATION_OF_PROTEINS	0.281211	0.613809	-0.347737	-1.12085	1569	41	MUC1, ADAMTS16, ADAMTS13, MUC20, ADAMTS9, MUC15, SEMA5A, THSD4, B4GAT1, MUC12, ADAMTS2, B3GLCT, ADAMTS10, GALNT12, NOTCH4, SPON2, C1GALT1C1
virus.vs.control	REACTOME_PI5P_REGULATES_TP53_ACETYLATION	0.281441	0.613809	-0.548455	-1.18428	1476	8	MAP2K6
virus.vs.control	REACTOME_TNFS_BIND_THEIR_PHYSIOLOGICAL_RECEPTORS	0.281586	0.613809	-0.472831	-1.16771	1490	13	TNFSF15, EDA, TNFRSF18, EDARADD, TNFRSF14
virus.vs.control	REACTOME_TNF_RECEPTOR_SUPERFAMILY_TNFSF_MEMBERS_MEDIATING_NON_CANONICAL_NF_KB_PATHWAY	0.282289	0.613915	0.532156	1.17724	1341	8	TRAF3, TNFRSF12A, MAP3K14, TRAF2
virus.vs.control	REACTOME_TNF_SIGNALING	0.282842	0.613915	0.351016	1.12429	1265	33	TNFAIP3, CYLD, OTULIN, CHUK, TRAF2
virus.vs.control	REACTOME_PHOSPHORYLATION_OF_CD3_AND_TCR_ZETA_CHAINS	0.283066	0.613915	0.712764	1.19624	1373	3	PAG1, PTPRJ, CSK
virus.vs.control	REACTOME_PHOSPHOLIPASE_C_MEDIATED_CASCADE_FGFR2	0.284002	0.613915	-0.566566	-1.17973	1492	7	FGFR2, FGF1, FGF17
virus.vs.control	REACTOME_PERVASIVE_DEVELOPMENTAL_DISORDERS	0.284148	0.613915	0.493904	1.16658	1347	10	BDNF, NCOR2, GPS2, TBL1X
virus.vs.control	REACTOME_G_BETA:GAMMA_SIGNALLING_THROUGH_CDC42	0.284195	0.613915	-0.482347	-1.16346	1495	12	ARHGEF6, GNG11, GNB5, GNG10
virus.vs.control	REACTOME_SEROTONIN_RECEPTORS	0.284897	0.613915	0.617886	1.19307	1344	5	HTR6, HTR2A, HTR1D
virus.vs.control	REACTOME_IRON_UPTAKE_AND_TRANSPORT	0.284972	0.613915	-0.346708	-1.11754	1590	41	ATP6V0D2, STEAP2, LCN2, HFE, CYBRD1, TCIRG1, ATP6V1A, FTL, SKP1, ATP6AP1, ACO1, ATP6V1G1, TFR2, ATP6V1C1, ATP6V0E1
virus.vs.control	REACTOME_DSCAM_INTERACTIONS	0.285774	0.613915	0.554403	1.18315	1355	7	NTN1, MAPK8, RAC1, MAPK12
virus.vs.control	REACTOME_O_LINKED_GLYCOSYLATION_OF_MUCINS	0.285971	0.613915	-0.35653	-1.12018	1593	36	MUC1, B3GNT3, MUC20, CHST4, MUC15, B4GALT6, GALNT11
virus.vs.control	REACTOME_DISEASES_ASSOCIATED_WITH_GLYCOSYLATION_PRECURSOR_BIOSYNTHESIS	0.286164	0.613915	-0.423977	-1.13822	1544	18	CTSA, GLB1, DPM3, SRD5A3, DPM2, NEU1, GALT, DHDDS, PMM2, GALK1
virus.vs.control	REACTOME_TRYPTOPHAN_CATABOLISM	0.28725	0.615358	0.553378	1.18096	1362	7	SLC7A5, SLC3A2
virus.vs.control	REACTOME_CLEC7A_INFLAMMASOME_PATHWAY	0.287726	0.615396	0.580965	1.18751	1368	6	IL1B, PYCARD, NFKB1, RELA
virus.vs.control	REACTOME_POST_TRANSCRIPTIONAL_SILENCING_BY_SMALL_RNAS	0.288093	0.615396	0.552246	1.17855	1366	7	AGO2, AGO3, TNRC6C, TNRC6A
virus.vs.control	KEGG_NEUROACTIVE_LIGAND_RECEPTOR_INTERACTION	0.410631	0.615947	-0.275415	-1.02377	2386	87	PRLR, GRIK4, MC3R, GABRP, GRIN2C, SSTR5, GRM2, LPAR3, ADORA2B, GRIK2, C3AR1, GRIN3B, GABRA5, GRIN3A, NPY1R, GRIN2D, HRH4, GRIK5, OPRL1, GABRA2, CHRNB2
virus.vs.control	REACTOME_HOST_INTERACTIONS_OF_HIV_FACTORS	0.292157	0.623184	0.267912	1.07749	1191	108	RANGAP1, NUP62, NUP153, NUP98, CCNT1, AP1S3, NUP43, RANBP1, NUP50, RCC1, NUP160, SLC25A4, NUP58, NUP35, PAK2, RAN, HMGA1, ATP6V1H, PSME3, NUP205, AP1M2, NUP155, PSMD9, RANBP2, PSMD7, NUP54, PSME4, SLC25A6, PSMC5, KPNB1, NUP88, PSMD5, PSMC3, XPO1, NUP93, UBA52, PSMD6, NPM1, AP1M1, RAE1, SEH1L, NUP214, SLC25A5, NUP188, PSMD3, PSMD8, PSMD13, AP1G1, PSMD12
virus.vs.control	REACTOME_HYALURONAN_UPTAKE_AND_DEGRADATION	0.293377	0.624553	-0.521929	-1.16333	1536	9	STAB2, HEXB
virus.vs.control	REACTOME_DISEASES_ASSOCIATED_WITH_N_GLYCOSYLATION_OF_PROTEINS	0.293636	0.624553	-0.44426	-1.14002	1577	15	ALG6, MAN1B1, B4GALT1, DPAGT1, ALG13, ALG14, ALG11
virus.vs.control	KEGG_ENDOMETRIAL_CANCER	0.420874	0.62626	0.296107	1.01997	1858	46	MYC, CCND1, AXIN2, EGFR, AXIN1, PIK3CD, LEF1, BRAF, KRAS, MAP2K1, PDPK1
virus.vs.control	REACTOME_MRNA_SPLICING_MINOR_PATHWAY	0.295071	0.626585	0.322703	1.10723	1292	45	SRSF2, SRSF7, TXNL4A, SF3B4, GTF2F2, SRSF1, SNU13, POLR2D, SF3B3, PRPF6, SNRNP40, SNRPD1, POLR2C, SNRPD3, POLR2H, PDCD7, SNRNP35, NCBP1, POLR2I
virus.vs.control	REACTOME_DISINHIBITION_OF_SNARE_FORMATION	0.296232	0.626585	-0.66179	-1.17519	1532	4	PRKCG, STXBP3
virus.vs.control	REACTOME_TRANSFERRIN_ENDOCYTOSIS_AND_RECYCLING	0.296699	0.626585	-0.38563	-1.12969	1635	26	ATP6V0D2, STEAP2, HFE, TCIRG1, ATP6V1A, ATP6AP1, ATP6V1G1, TFR2, ATP6V1C1, ATP6V0E1
virus.vs.control	REACTOME_COOPERATION_OF_PDCL_PHLP1_AND_TRIC_CCT_IN_G_PROTEIN_BETA_FOLDING	0.297225	0.626585	0.360159	1.11976	1327	29	RGS7, CSNK2B, TCP1, GNG7, GNAZ, CSNK2A2, CCT8, CCT6A, CCT5, RGS9, CCT4, GNAI1, CCT7, CCT2
virus.vs.control	REACTOME_ACETYLCHOLINE_BINDING_AND_DOWNSTREAM_EVENTS	0.297534	0.626585	-0.707698	-1.16338	1531	3	CHRNB2, CHRNA3
virus.vs.control	REACTOME_HIGHLY_CALCIUM_PERMEABLE_POSTSYNAPTIC_NICOTINIC_ACETYLCHOLINE_RECEPTORS	0.297534	0.626585	-0.707698	-1.16338	1531	3	CHRNB2, CHRNA3
virus.vs.control	REACTOME_HIGHLY_CALCIUM_PERMEABLE_NICOTINIC_ACETYLCHOLINE_RECEPTORS	0.297534	0.626585	-0.707698	-1.16338	1531	3	CHRNB2, CHRNA3
virus.vs.control	REACTOME_SIGNALLING_TO_RAS	0.298833	0.6276	0.429441	1.13473	1382	15	NGF, KRAS, MAPKAPK2, HRAS
virus.vs.control	REACTOME_WNT_LIGAND_BIOGENESIS_AND_TRAFFICKING	0.298857	0.6276	-0.414699	-1.13087	1620	19	WNT9B, WNT1, WNT10B, WNT11, WLS, WNT9A, WNT3, VPS29, VPS35
virus.vs.control	REACTOME_IRF3_MEDIATED_INDUCTION_OF_TYPE_I_IFN	0.300114	0.628815	-0.501621	-1.15212	1577	10	DTX4, TBK1, IFI16, PRKDC, DDX41, IRF3, XRCC5
virus.vs.control	REACTOME_SYNTHESIS_OF_LIPOXINS_LX	0.300279	0.628815	-0.854268	-1.13764	1504	1	PTGR1
virus.vs.control	REACTOME_RUNX3_REGULATES_BCL2L11_BIM_TRANSCRIPTION	0.303231	0.630877	0.649861	1.18363	1463	4	FOXO3, SMAD4, BCL2L11, SMAD3
virus.vs.control	REACTOME_TRANSPORT_OF_CONNEXONS_TO_THE_PLASMA_MEMBRANE	0.303378	0.630877	0.445298	1.13093	1427	13	TUBA8, TUBB6, TUBA1C, GJA1, TUBB2A, TUBB4B, TUBA1A, TUBA1B
virus.vs.control	REACTOME_SULFIDE_OXIDATION_TO_SULFATE	0.303382	0.630877	-0.659002	-1.17024	1569	4	TSTD1, SUOX
virus.vs.control	REACTOME_DEFECTS_IN_VITAMIN_AND_COFACTOR_METABOLISM	0.303657	0.630877	-0.402687	-1.12193	1643	21	MMAA, MMUT, MCCC2, MCCC1, AMN, TCN2, PCCB, LMBRD1, PCCA, BTD
virus.vs.control	REACTOME_ERYTHROCYTES_TAKE_UP_OXYGEN_AND_RELEASE_CARBON_DIOXIDE	0.303671	0.630877	-0.852675	-1.13551	1521	1	CA2
virus.vs.control	REACTOME_SPRY_REGULATION_OF_FGF_SIGNALING	0.303803	0.630877	0.444976	1.13011	1429	13	SPRY2, BRAF, CBL, PPP2CB, PPP2CA, UBA52, MAPK1, SRC
virus.vs.control	REACTOME_PLATELET_CALCIUM_HOMEOSTASIS	0.304702	0.631865	-0.424732	-1.12513	1645	17	ATP2B3, CALM1, ATP2B4, SLC8A2, P2RX6, ITPR1, P2RX4, SRI
virus.vs.control	REACTOME_CD28_DEPENDENT_VAV1_PATHWAY	0.306402	0.633128	-0.536888	-1.15931	1607	8	VAV1, PAK3
virus.vs.control	REACTOME_ADHERENS_JUNCTIONS_INTERACTIONS	0.306738	0.633128	-0.423763	-1.12257	1656	17	CADM2, CDH6, JUP, CDH1, NECTIN1, CDH17, CADM1, CTNNB1, CTNNA1
virus.vs.control	REACTOME_SYNTHESIS_OF_PG	0.307018	0.633128	-0.582	-1.16017	1609	6	PLD1, PLD3
virus.vs.control	REACTOME_DETOXIFICATION_OF_REACTIVE_OXYGEN_SPECIES	0.30703	0.633128	-0.392782	-1.11838	1676	23	CAT, ATP7A, NCF2, NCF4, TXNRD2, CYBA, NOX4, PRDX5, ERO1A, GSTP1, P4HB, CCS, GPX8, PRDX3
virus.vs.control	REACTOME_ANCHORING_OF_THE_BASAL_BODY_TO_THE_PLASMA_MEMBRANE	0.307653	0.633128	-0.291293	-1.0817	1796	88	CC2D2A, CEP70, CEP290, CETN2, NPHP1, CEP162, RPGRIP1L, TUBA4A, TMEM67, CEP41, TCTN2, DYNC1I2, FGFR1OP, TCTN1, FBF1, B9D2, MKS1, HAUS1, ODF2, CEP164, TUBB4A, NEK2, CCP110, TCTN3, CEP89, AKAP9, RAB11A, PCM1, DYNLL1, SSNA1, B9D1
virus.vs.control	REACTOME_REGULATION_OF_MRNA_STABILITY_BY_PROTEINS_THAT_BIND_AU_RICH_ELEMENTS	0.307859	0.633128	0.287559	1.07922	1276	74	EXOSC9, EXOSC4, ELAVL1, EXOSC2, DCP1A, PRKCA, HSPA8, MAPKAPK2, EIF4G1, ZFP36, PABPC1, PRKCD, PSME3, DCP2, PSMD9, AKT1, PSMD7, DIS3, PSME4, PSMC5, EXOSC7, EXOSC8, EXOSC5, PSMD5, PSMC3, XPO1, UBA52, YWHAZ, PSMD6, NUP214, ZFP36L1, PSMD3, PSMD8, PSMD13, PSMD12, EXOSC3, YWHAB, PSMA7
virus.vs.control	REACTOME_NECTIN_NECL_TRANS_HETERODIMERIZATION	0.308792	0.634173	-0.655229	-1.16354	1597	4	NECTIN1, CADM1
virus.vs.control	REACTOME_NUCLEAR_ENVELOPE_REASSEMBLY	0.312157	0.640201	0.450895	1.12347	1478	12	PPP2R2A, ANKLE2, EMD, LEMD3, VRK1, PPP2CA, LMNA
virus.vs.control	REACTOME_HSP90_CHAPERONE_CYCLE_FOR_STEROID_HORMONE_RECEPTORS_SHR	0.312921	0.640885	0.33177	1.09101	1394	37	TUBA8, HSPA1L, TUBB6, TUBA1C, FKBP4, NR3C1, DNAJB1, FKBP5, HSPA8, TUBB2A, DYNC1LI1, TUBB4B, STIP1, TUBA1A, TUBA1B, DYNLL2
virus.vs.control	REACTOME_ACYL_CHAIN_REMODELING_OF_CL	0.314455	0.643144	-0.578731	-1.15365	1648	6	PLA2G6, HADHB
virus.vs.control	REACTOME_BIOSYNTHESIS_OF_EPA_DERIVED_SPMS	0.316042	0.643804	-0.847225	-1.12826	1583	1	LTA4H
virus.vs.control	REACTOME_BIOSYNTHESIS_OF_E_SERIES_18_S_RESOLVINS	0.316042	0.643804	-0.847225	-1.12826	1583	1	LTA4H
virus.vs.control	REACTOME_RUNX1_REGULATES_TRANSCRIPTION_OF_GENES_INVOLVED_IN_INTERLEUKIN_SIGNALING	0.316073	0.643804	0.645382	1.17547	1525	4	RUNX1, LIFR
virus.vs.control	REACTOME_DISEASES_OF_GLYCOSYLATION	0.316537	0.64387	-0.280277	-1.0696	1871	103	MUC1, ADAMTS16, GPC3, ADAMTS13, MUC20, CSPG4, VCAN, ADAMTS9, MUC15, BGN, SEMA5A, HEXB, CTSA, THSD4, B4GAT1, GLB1, ALG6, DPM3, MUC12, MAN1B1, SRD5A3, B4GALT1, ADAMTS2, B3GLCT, DPAGT1, ADAMTS10, GALNT12, ALG13, ALG14, NOTCH4, SPON2
virus.vs.control	KEGG_NON_SMALL_CELL_LUNG_CANCER	0.436231	0.64396	0.292041	1.00882	1911	47	CCND1, TGFA, E2F1, RASSF1, EGFR, PIK3CD, E2F2, BRAF, KRAS, MAP2K1, PDPK1, STK4, PRKCA, HRAS, RAF1, FOXO3
virus.vs.control	REACTOME_PROCESSIVE_SYNTHESIS_ON_THE_C_STRAND_OF_THE_TELOMERE	0.317867	0.645694	0.497248	1.13948	1513	9	FEN1, DNA2, RPA2, POLD1
virus.vs.control	REACTOME_ADENYLATE_CYCLASE_INHIBITORY_PATHWAY	0.318707	0.646519	0.496975	1.13885	1517	9	ADCY3, ADCY7, ADCY9, ADCY5, GNAI1
virus.vs.control	REACTOME_BIOSYNTHESIS_OF_MARESIN_LIKE_SPMS	0.31921	0.64666	0.758788	1.15227	1566	2	CYP2C9, CYP3A4
virus.vs.control	REACTOME_VITAMIN_B2_RIBOFLAVIN_METABOLISM	0.320175	0.647736	-0.575833	-1.14787	1678	6	SLC52A3, ACP5
virus.vs.control	REACTOME_GLYCOLYSIS	0.32178	0.6501	0.302366	1.08293	1373	56	PFKFB3, PFKFB2, HK2, NUP62, NUP153, NUP98, NUP43, NUP50, NUP160, PGP, NUP58, PFKP, NUP35, NUP205, NUP155, RANBP2, NUP54, PPP2R1B, PPP2CB, PPP2CA, NUP88, NUP93, ADPGK, RAE1, SEH1L, NUP214, NUP188
virus.vs.control	KEGG_NUCLEOTIDE_EXCISION_REPAIR	0.444192	0.650549	0.303968	1.00369	1957	39	ERCC1, GTF2H4, RFC3, RAD23A, ERCC6, CDK7, RPA2, RFC5, RAD23B, GTF2H1, ERCC4, POLE, POLE2, POLE3, CCNH, ERCC3, CUL4A, RFC4, POLD1
virus.vs.control	REACTOME_ACYL_CHAIN_REMODELLING_OF_PG	0.323378	0.652445	-0.54867	-1.14246	1699	7	PLA2G12A, PLA2R1
virus.vs.control	REACTOME_PEPTIDE_HORMONE_BIOSYNTHESIS	0.324772	0.653489	0.640606	1.16677	1567	4	INHBA, INHBE, TSHB
virus.vs.control	REACTOME_RUNX1_REGULATES_TRANSCRIPTION_OF_GENES_INVOLVED_IN_BCR_SIGNALING	0.324772	0.653489	0.640598	1.16676	1567	4	RUNX1, CBFB
virus.vs.control	REACTOME_DEFECTIVE_LFNG_CAUSES_SCDO3	0.325567	0.654205	0.599171	1.15693	1536	5	NOTCH3, NOTCH1, NOTCH2
virus.vs.control	REACTOME_PROCESSIVE_SYNTHESIS_ON_THE_LAGGING_STRAND	0.327656	0.657517	0.460237	1.11453	1538	11	FEN1, DNA2, RPA2, POLD1
virus.vs.control	REACTOME_COLLAGEN_CHAIN_TRIMERIZATION	0.328706	0.658114	-0.400984	-1.10395	1775	20	COL24A1, COL28A1, COL1A1, COL21A1, COL4A5, COL6A3, COL4A1, COL7A1
virus.vs.control	REACTOME_REPRESSION_OF_WNT_TARGET_GENES	0.328836	0.658114	0.475082	1.12213	1559	10	MYC, AXIN2, TLE3, LEF1
virus.vs.control	KEGG_ACUTE_MYELOID_LEUKEMIA	0.455487	0.661879	0.285193	0.995391	1979	50	MYC, CCND1, RUNX1, RUNX1T1, PIK3CD, LEF1, BRAF, PIM1, KRAS, MAP2K1, RARA, CHUK, NFKB1, HRAS, RAF1
virus.vs.control	REACTOME_N_GLYCAN_TRIMMING_AND_ELONGATION_IN_THE_CIS_GOLGI	0.332702	0.664942	-0.598771	-1.13607	1756	5	MAN1A1, MAN1C1
virus.vs.control	REACTOME_PROTEIN_REPAIR	0.33314	0.664942	-0.644765	-1.14495	1723	4	MSRB2, MSRB3, MSRA
virus.vs.control	REACTOME_TRANSPORT_OF_INORGANIC_CATIONS_ANIONS_AND_AMINO_ACIDS_OLIGOPEPTIDES	0.335181	0.668122	-0.300628	-1.06904	1934	69	SLC7A10, SLC9A9, SLC34A1, SLC38A3, SLC8B1, SLC24A1, SLC17A7, SLC17A1, SLC25A18, SLC12A5, CALM1, SLC7A7, SLC43A2, SLC26A7, SLC12A1, SLC3A1, SLC9A5, SLC12A6, SLC8A2, SLC4A9
virus.vs.control	REACTOME_APOPTOTIC_CLEAVAGE_OF_CELL_ADHESION_PROTEINS	0.337265	0.670707	-0.5429	-1.13045	1772	7	DSP, CDH1
virus.vs.control	REACTOME_MAPK1_ERK2_ACTIVATION	0.337843	0.670707	-0.522695	-1.12866	1772	8	IL6ST, TYK2, JAK2
virus.vs.control	REACTOME_ANTIGEN_PROCESSING_CROSS_PRESENTATION	0.338819	0.670707	-0.299861	-1.06631	1955	69	TLR1, ITGAV, PSMD10, SNAP23, NCF2, NCF4, VAMP8, PDIA3, PSMA2, B2M, CYBA, TAPBP, CALR, LNPEP, IKBKB, STX4, PSMA4, PSMA5, SEC61G, SEC22B, VAMP3, ITGB5
virus.vs.control	REACTOME_INITIAL_TRIGGERING_OF_COMPLEMENT	0.339054	0.670707	-0.566458	-1.12918	1777	6	C1S, C1R, C3
virus.vs.control	REACTOME_MET_ACTIVATES_PI3K_AKT_SIGNALING	0.339335	0.670707	0.591477	1.14208	1601	5	MET, GAB1
virus.vs.control	REACTOME_CASPASE_MEDIATED_CLEAVAGE_OF_CYTOSKELETAL_PROTEINS	0.339491	0.670707	-0.471314	-1.11249	1800	11	CASP6, GSN, VIM, ADD1
virus.vs.control	REACTOME_SIGNALING_BY_MODERATE_KINASE_ACTIVITY_BRAF_MUTANTS	0.339627	0.670707	0.331653	1.07472	1510	35	ARRB2, CNKSR1, CNKSR2, BRAF, KRAS, MAP2K1
virus.vs.control	REACTOME_PKA_ACTIVATION_IN_GLUCAGON_SIGNALLING	0.340217	0.670984	0.456611	1.10575	1597	11	ADCY3, ADCY7, ADCY9, ADCY5, PRKAR2A
virus.vs.control	REACTOME_PD_1_SIGNALING	0.342397	0.67439	-0.688565	-1.13193	1762	3	PTPN6
virus.vs.control	REACTOME_COMPETING_ENDOGENOUS_RNAS_CERNAS_REGULATE_PTEN_TRANSLATION	0.343711	0.676085	0.50427	1.11555	1633	8	AGO2, AGO3, TNRC6C, TNRC6A
virus.vs.control	REACTOME_NITRIC_OXIDE_STIMULATES_GUANYLATE_CYCLASE	0.344938	0.676494	-0.437216	-1.10369	1832	14	PDE1B, GUCY1B1, PDE5A, NOS3, KCNMB4, MRVI1, ITPR1
virus.vs.control	REACTOME_DOWNSTREAM_SIGNALING_OF_ACTIVATED_FGFR2	0.345317	0.676494	-0.400899	-1.09323	1872	19	FGFR2, FGF1, FGF17, PIK3R1
virus.vs.control	REACTOME_ASSEMBLY_AND_CELL_SURFACE_PRESENTATION_OF_NMDA_RECEPTORS	0.345491	0.676494	0.343409	1.07465	1543	30	ACTN2, KIF17, TUBA8, DLG2, TUBB6, TUBA1C, GRIN1
virus.vs.control	REACTOME_RUNX3_REGULATES_WNT_SIGNALING	0.345734	0.676494	0.553097	1.13055	1644	6	MYC, CCND1, LEF1
virus.vs.control	REACTOME_GLUTAMATE_AND_GLUTAMINE_METABOLISM	0.34722	0.678512	-0.468259	-1.10528	1841	11	GLUL, OAT, GLS2, RIMKLA
virus.vs.control	REACTOME_RHO_GTPASES_ACTIVATE_NADPH_OXIDASES	0.348019	0.679184	-0.411089	-1.08899	1879	17	NOXO1, NOXA1, NCF2, NCF4, MAPK3, CYBA
virus.vs.control	REACTOME_BETA_OXIDATION_OF_BUTANOYL_COA_TO_ACETYL_COA	0.348986	0.68018	-0.638194	-1.13329	1805	4	ACSM3, ACADS
virus.vs.control	REACTOME_COMPLEMENT_CASCADE	0.349742	0.680764	-0.399273	-1.0888	1896	19	C1S, C6, PROS1, C1R, C3AR1, C5, CLU, C3
virus.vs.control	KEGG_GAP_JUNCTION	0.476058	0.68641	0.266944	0.982546	2057	64	TUBA8, PRKG1, TUBB6, EGFR, HTR2A, TUBA1C, KRAS, MAP2K1, ITPR3, ADCY3, GJA1, PDGFB, PRKX, ADCY7, PRKCA, TUBB2A, HRAS, GNA11, RAF1, ADCY9, GNAQ, ADRB1, MAP2K5, TUBB4B, ADCY5
virus.vs.control	REACTOME_CD28_CO_STIMULATION	0.353308	0.686809	0.352296	1.07608	1585	27	TRIB3, MAP3K8, MAP3K14, PRR5, PDPK1
virus.vs.control	REACTOME_SIGNAL_ATTENUATION	0.354859	0.688926	0.498909	1.10369	1686	8	GRB10, IRS2, INSR, MAPK1
virus.vs.control	KEGG_ONE_CARBON_POOL_BY_FOLATE	0.482766	0.690727	0.364018	0.976131	2212	16	MTHFD2, MTHFD2L, MTHFD1L, GART, SHMT2, MTHFD1, SHMT1, MTFMT
virus.vs.control	REACTOME_REGULATION_OF_LOCALIZATION_OF_FOXO_TRANSCRIPTION_FACTORS	0.356691	0.691581	0.435475	1.08505	1689	12	FOXO1, FOXO6, YWHAG, SFN, FOXO3, AKT1, YWHAZ, AKT3
virus.vs.control	REACTOME_RECYCLING_OF_BILE_ACIDS_AND_SALTS	0.358473	0.694133	-0.452757	-1.09209	1886	12	NR1H4, STARD5, ABCB11
virus.vs.control	REACTOME_HEMOSTASIS	0.359225	0.6946	-0.229805	-1.03275	2390	402	SLC7A10, SERPINA4, EGF, JCHAIN, PIK3R5, ANGPT1, PDE1B, GUCY1B1, KIF12, KIF21B, PRKCG, DOCK4, ATP2B3, ITGA2, KLC4, TFPI, SERPINA5, ITIH4, PROS1, PLEK, ITGAX, COL1A1, F8, SCG3, VAV3, KIF6, F11R, RAB27B, CALM1, EHD3, CAV1, CD109, VAV1, SLC7A7, FERMT3, DOCK2, PTPN6, KIFC2, KIF27, STXBP3, PSAP, ITGAM, GNG11, ATP2B4, EHD2, A2M, MAGED2, PDE5A, RAPGEF3, ITGAV, SPARC, PIK3R1, GRB7, TUBA4A, CYB5R1, CLU, PL…
virus.vs.control	REACTOME_PRC2_METHYLATES_HISTONES_AND_DNA	0.359645	0.6946	0.434115	1.08166	1703	12	MTF2, SUZ12, DNMT1, EED, EZH2, AEBP2, DNMT3A
virus.vs.control	REACTOME_PYRIMIDINE_CATABOLISM	0.361076	0.696281	0.545603	1.11523	1717	6	UPP1, TYMP, NT5C
virus.vs.control	REACTOME_PRESYNAPTIC_DEPOLARIZATION_AND_CALCIUM_CHANNEL_OPENING	0.361747	0.696281	-0.557879	-1.11208	1896	6	CACNA2D2, CACFD1
virus.vs.control	REACTOME_BINDING_OF_TCF_LEF:CTNNB1_TO_TARGET_GENE_PROMOTERS	0.361917	0.696281	0.545366	1.11475	1721	6	MYC, AXIN2, LEF1
virus.vs.control	KEGG_NON_HOMOLOGOUS_END_JOINING	0.494283	0.70007	0.392243	0.975197	2290	12	DNTT, FEN1
virus.vs.control	KEGG_O_GLYCAN_BIOSYNTHESIS	0.496824	0.70007	0.34074	0.967776	2267	20	GCNT1, ST3GAL1, GCNT4
virus.vs.control	REACTOME_PHOSPHATE_BOND_HYDROLYSIS_BY_NUDT_PROTEINS	0.364466	0.700283	-0.529298	-1.10213	1915	7	ADPRM, NUDT18, NUDT16
virus.vs.control	REACTOME_SIGNALING_BY_WNT	0.365913	0.700829	0.232144	1.02817	1358	212	TERT, DACT1, AGO2, MYC, ARRB2, PRKG1, AXIN2, WNT2B, SOX2, TLE3, DVL1, AXIN1, WNT5B, TCF4, SMURF1, PRICKLE1, AGO3, PIP5K1B, ROR1, LEF1, BCL9, CSNK2B, CREBBP, KMT2D, FZD5, CLTB, ITPR3, DAAM1, CCDC88C, LGR5, WNT4, PPP3R1, GNG7, LGR6, SCRIB, CUL1, CSNK2A2
virus.vs.control	REACTOME_G_BETA:GAMMA_SIGNALLING_THROUGH_PI3KGAMMA	0.366208	0.700829	-0.419476	-1.07642	1967	15	PIK3R5, GNG11, GNB5, GNG10
virus.vs.control	REACTOME_DOWNSTREAM_SIGNALING_OF_ACTIVATED_FGFR1	0.367203	0.700829	-0.388756	-1.07029	1983	20	FLRT2, FGF1, FGF17, PIK3R1
virus.vs.control	REACTOME_UREA_CYCLE	0.367719	0.700829	0.576581	1.11331	1735	5	SLC25A2, SLC25A15
virus.vs.control	REACTOME_FOXO_MEDIATED_TRANSCRIPTION_OF_CELL_CYCLE_GENES	0.367761	0.700829	0.405771	1.07219	1701	15	KLF4, GADD45A, FOXO1
virus.vs.control	REACTOME_GLUTATHIONE_SYNTHESIS_AND_RECYCLING	0.368255	0.700829	0.472518	1.08281	1753	9	CHAC1, CHAC2
virus.vs.control	REACTOME_DEFECTIVE_EXT2_CAUSES_EXOSTOSES_2	0.368351	0.700829	-0.449451	-1.08411	1938	12	GPC3
virus.vs.control	REACTOME_ACTIVATION_OF_MATRIX_METALLOPROTEINASES	0.368627	0.700829	-0.418754	-1.07457	1980	15	SPOCK3, TIMP2, MMP14, MMP7, CTSK, MMP10
virus.vs.control	REACTOME_REGULATION_OF_PTEN_MRNA_TRANSLATION	0.369725	0.700829	0.471711	1.08096	1760	9	AGO2, AGO3, TNRC6C, TNRC6A
virus.vs.control	REACTOME_METABOLIC_DISORDERS_OF_BIOLOGICAL_OXIDATION_ENZYMES	0.369883	0.700829	-0.399733	-1.07313	1996	18	TPMT, FDXR, CYP17A1, CYP2R1, CYP2U1, OPLAH
virus.vs.control	REACTOME_GLUCONEOGENESIS	0.369921	0.700829	-0.377498	-1.06417	2011	22	PCK1, SLC37A4, MDH1, FBP1, PGAM2, ALDOC
virus.vs.control	REACTOME_NEDDYLATION	0.371505	0.70291	0.234541	1.0255	1381	195	KLHL3, ASB5, FBXO4, FBXO40, CISH, FBXW11, ANKRD9, SPSB1, WSB2, FEM1A, LRR1, DCUN1D3, KLHL21, COPS3, FBXW7, FBXO10, TULP4, COPS2, SPSB4, DCUN1D5, FBXO31, DTL, KBTBD8, ASB6, ASB1, FBXO30, DCAF4, FBXO17, FBXL18, CUL1, GAN, KLHL42, SOCS2, SOCS6, PUM2, ASB2, DCUN1D2, UBE2M
virus.vs.control	REACTOME_IMMUNOREGULATORY_INTERACTIONS_BETWEEN_A_LYMPHOID_AND_A_NON_LYMPHOID_CELL	0.371962	0.70291	-0.362864	-1.063	2050	26	MADCAM1, COL1A1, CDH1, ITGB7, TREM1, C3, CD300LG, CD40, B2M, ITGB2
virus.vs.control	REACTOME_ONCOGENE_INDUCED_SENESCENCE	0.37358	0.703869	0.347529	1.06152	1676	27	ETS2, E2F1, AGO3, E2F2, ETS1, TNRC6C, TFDP1
virus.vs.control	REACTOME_METALLOTHIONEINS_BIND_METALS	0.373859	0.703869	-0.673239	-1.10673	1924	3	MT1X
virus.vs.control	REACTOME_FGFR2_LIGAND_BINDING_AND_ACTIVATION	0.374358	0.703869	-0.525361	-1.09393	1967	7	FGFR2, FGF1, FGF17
virus.vs.control	REACTOME_DISEASES_ASSOCIATED_WITH_VISUAL_TRANSDUCTION	0.374358	0.703869	-0.525431	-1.09408	1967	7	RDH12, RLBP1, STRA6
virus.vs.control	REACTOME_PRESYNAPTIC_FUNCTION_OF_KAINATE_RECEPTORS	0.374929	0.704055	-0.457386	-1.07962	1988	11	GNG11, GNB5, GNG10, PLCB1
virus.vs.control	REACTOME_VEGFR2_MEDIATED_VASCULAR_PERMEABILITY	0.375593	0.704414	-0.366093	-1.06291	2058	25	JUP, VAV3, CALM1, CAV1, VAV1, PAK3, NOS3
virus.vs.control	REACTOME_TIE2_SIGNALING	0.378489	0.708954	-0.415424	-1.06602	2033	15	ANGPT1, PIK3R1, GRB7, GRB14
virus.vs.control	REACTOME_MYOGENESIS	0.379515	0.709984	0.359322	1.05502	1722	23	MEF2D, MEF2A, TCF4, CDON, BOC, BNIP2, MEF2B, ABL1
virus.vs.control	REACTOME_ANTIGEN_PRESENTATION:_FOLDING_ASSEMBLY_AND_PEPTIDE_LOADING_OF_CLASS_I_MHC	0.380256	0.710478	-0.396244	-1.06376	2052	18	ERAP2, PDIA3, B2M, ERAP1, TAPBP, CALR, CANX, SEC24D, SEC24C, TAP1, BCAP31
virus.vs.control	KEGG_PARKINSONS_DISEASE	0.51115	0.711129	-0.266431	-0.969599	2956	76	LRRK2, UBA7, NDUFA4, NDUFB5, UQCR10, NDUFA5, ATP5PF, CASP9, NDUFB6, UQCRQ, NDUFS2, NDUFC1, COX5B, COX8A, PINK1, NDUFB3, ATP5F1E, COX6A1, UQCRB, NDUFB2, ATP5F1A, UBE2L6, APAF1, SNCA, NDUFA2, VDAC3, NDUFB8, COX7A2, NDUFV1, NDUFA9, NDUFA8, COX4I1, NDUFS4, NDUFA6
virus.vs.control	KEGG_NOTCH_SIGNALING_PATHWAY	0.514176	0.711129	0.288111	0.963879	2266	41	NOTCH3, DLL3, DVL1, MAML2, NUMBL, CREBBP, NCOR2, DLL4, RFNG, NOTCH1, MAML1, DTX2, EP300, NOTCH2
virus.vs.control	KEGG_FC_EPSILON_RI_SIGNALING_PATHWAY	0.517345	0.711129	-0.286753	-0.964262	2922	49	PIK3R5, MAP2K6, PLA2G12A, VAV3, VAV1, PLA2G6, PIK3R1
virus.vs.control	KEGG_TYPE_I_DIABETES_MELLITUS	0.523697	0.711129	0.444718	0.952196	2441	7	IL1A, IL1B
virus.vs.control	KEGG_UBIQUITIN_MEDIATED_PROTEOLYSIS	0.526823	0.711129	0.239236	0.970484	2130	113	FBXO4, SOCS1, UBE2S, UBA2, FBXW11, SMURF1, NEDD4, FBXW7, ANAPC7, PIAS4, UBE2O, UBE3C, CUL1, RHOBTB2, UBE2J2, CBL, UBE2M, BIRC6, ANAPC1, RCHY1, HERC1, HERC4, UBE2Q1, PRPF19, UBE3A, UBE2G2, SYVN1, PIAS1, TRAF6, CUL4A, FZR1, CUL3
virus.vs.control	KEGG_ADHERENS_JUNCTION	0.527612	0.711129	0.261319	0.957171	2292	62	ACTN2, PTPRB, MET, EGFR, LEF1, CSNK2B, CREBBP, ACTN3, ACTN1, CSNK2A2, WASF3, PARD3, PTPRJ, EP300, BAIAP2, SMAD4, INSR, AFDN, TGFBR2, YES1, SMAD2, TJP1
virus.vs.control	REACTOME_PURINE_RIBONUCLEOSIDE_MONOPHOSPHATE_BIOSYNTHESIS	0.381363	0.711655	0.487783	1.07908	1812	8	PPAT, GART, IMPDH1, ADSL, GMPS, PFAS
virus.vs.control	REACTOME_STRIATED_MUSCLE_CONTRACTION	0.383173	0.713633	0.366186	1.05387	1757	21	ACTN2, ACTA1, NEB, TTN, ACTN3
virus.vs.control	REACTOME_SYNAPTIC_ADHESION_LIKE_MOLECULES	0.383381	0.713633	-0.432807	-1.06886	2029	13	GRIN2C, GRIN2D, DLG4, DLG3
virus.vs.control	REACTOME_INTERCONVERSION_OF_NUCLEOTIDE_DI_AND_TRIPHOSPHATES	0.384166	0.714205	-0.363628	-1.05575	2105	25	AK7, CTPS2, AK9, GLRX
virus.vs.control	REACTOME_FRS_MEDIATED_FGFR2_SIGNALING	0.386714	0.717421	-0.421062	-1.06291	2054	14	FGFR2, FGF1, FGF17
virus.vs.control	REACTOME_LINOLEIC_ACID_LA_METABOLISM	0.386859	0.717421	-0.573455	-1.08804	2042	5	FADS2, FADS1, ELOVL5
virus.vs.control	REACTOME_SHC_MEDIATED_CASCADE:FGFR2	0.387918	0.718491	-0.442293	-1.06685	2041	12	FGFR2, FGF1, FGF17
virus.vs.control	REACTOME_PI_3K_CASCADE:FGFR1	0.388878	0.719377	-0.452135	-1.06722	2062	11	FGF1, FGF17, PIK3R1
virus.vs.control	REACTOME_ATTACHMENT_OF_GPI_ANCHOR_TO_UPAR	0.389884	0.719735	0.503357	1.07421	1849	7	PLAUR, GPAA1, PIGU, PIGT, PIGK, PGAP1, PIGS
virus.vs.control	REACTOME_REGULATION_OF_RUNX2_EXPRESSION_AND_ACTIVITY	0.390038	0.719735	0.282884	1.0354	1659	63	ESR1, PPARGC1B, PPARGC1A, HIVEP3, SMURF1, FBXW7, NR3C1, CUL1, BMP2, ESRRA, PSME3, PSMD9, PSMD7, RUNX2, PSME4, PSMC5, PSMD5, PSMC3, UBA52, TWIST1, PSMD6, PSMD3, PSMD8, PSMD13, PSMD12
virus.vs.control	REACTOME_MICROAUTOPHAGY	0.39266	0.723678	0.353102	1.04777	1775	24	PRKAG2, VPS37B, VPS37A, PRKAA2, PLIN2, HSPA8, PLIN3
virus.vs.control	REACTOME_STAT5_ACTIVATION	0.393783	0.724853	-0.542791	-1.08201	2064	6	FLT3LG
virus.vs.control	REACTOME_BETA_OXIDATION_OF_OCTANOYL_COA_TO_HEXANOYL_COA	0.39538	0.726894	-0.569646	-1.08081	2087	5	ACADM, HADHB, ECHS1, HADHA
virus.vs.control	REACTOME_A_TETRASACCHARIDE_LINKER_SEQUENCE_IS_REQUIRED_FOR_GAG_SYNTHESIS	0.395891	0.726911	-0.380666	-1.04802	2138	20	GPC3, CSPG4, VCAN, BGN
virus.vs.control	REACTOME_SEMA4D_INDUCED_CELL_MIGRATION_AND_GROWTH_CONE_COLLAPSE	0.39668	0.726911	0.373196	1.04547	1815	19	RND1, RHOB
virus.vs.control	REACTOME_DNA_METHYLATION	0.396852	0.726911	0.604911	1.10176	1915	4	UHRF1, DNMT1, DNMT3A
virus.vs.control	REACTOME_APOPTOTIC_CLEAVAGE_OF_CELLULAR_PROTEINS	0.399169	0.729433	-0.348547	-1.04412	2208	29	DSP, CASP6, CDH1, GSN, VIM, CTNNB1, ADD1
virus.vs.control	REACTOME_TRANSPORT_OF_NUCLEOSIDES_AND_FREE_PURINE_AND_PYRIMIDINE_BASES_ACROSS_THE_PLASMA_MEMBRANE	0.399582	0.729433	-0.461274	-1.05945	2100	10	SLC29A3, SLC28A1, ARL2, ARL2BP
virus.vs.control	REACTOME_PURINE_CATABOLISM	0.399696	0.729433	-0.437111	-1.05435	2103	12	ADPRM, NUDT18, NUDT16, PNP, NUDT9
virus.vs.control	REACTOME_ACTIVATED_NTRK3_SIGNALS_THROUGH_PI3K	0.401049	0.731007	-0.660486	-1.08577	2064	3	PIK3R1
virus.vs.control	REACTOME_KERATAN_SULFATE_DEGRADATION	0.401793	0.731468	-0.538867	-1.07418	2106	6	GLB1L, HEXB, GNS, GLB1, GALNS
virus.vs.control	REACTOME_THE_NLRP3_INFLAMMASOME	0.40377	0.733989	-0.446312	-1.05348	2141	11	TXNIP, MEFV
virus.vs.control	REACTOME_PROCESSING_AND_ACTIVATION_OF_SUMO	0.404161	0.733989	0.523087	1.06921	1922	6	UBA2, SENP5
virus.vs.control	REACTOME_TRANSLESION_SYNTHESIS_BY_Y_FAMILY_DNA_POLYMERASES_BYPASSES_LESIONS_ON_DNA_TEMPLATE	0.405273	0.7341	0.321802	1.03072	1813	33	ISG15, USP10, RFC3, REV3L, RPA2, RCHY1, NPLOC4, RFC5, REV1, SPRTN, POLE, POLE2, POLE3, RFC4, POLD1, UBA52
virus.vs.control	REACTOME_SIGNALING_BY_FGFR1	0.405424	0.7341	0.319297	1.02885	1808	34	SPRY2, GAB1, BRAF, SPRED2, KRAS, SPRED1, CBL, FGFRL1, HRAS, FLRT3, FGF5
virus.vs.control	REACTOME_SUMOYLATION_OF_INTRACELLULAR_RECEPTORS	0.406367	0.7341	0.348873	1.03522	1837	24	NR4A2, ESR1, PPARG, PIAS4, NR3C1, RARA, HDAC4, THRB
virus.vs.control	REACTOME_GLOBAL_GENOME_NUCLEOTIDE_EXCISION_REPAIR_GG_NER	0.406429	0.7341	0.274511	1.02313	1706	70	COPS3, INO80D, ERCC1, COPS2, NFRKB, GTF2H4, INO80, RFC3, RAD23A, YY1, CDK7, RPA2, RNF111, RFC5, RAD23B, GTF2H1, ERCC4, POLE, POLE2, POLE3, CCNH, ERCC3, PIAS1, CUL4A, LIG3, RFC4, POLD1, UBA52, COPS7B, ACTR5
virus.vs.control	REACTOME_BETA_OXIDATION_OF_HEXANOYL_COA_TO_BUTANOYL_COA	0.406931	0.7341	-0.564119	-1.07033	2148	5	HADHB, ACADS, ECHS1, HADHA
virus.vs.control	REACTOME_ANTIGEN_ACTIVATES_B_CELL_RECEPTOR_BCR_LEADING_TO_GENERATION_OF_SECOND_MESSENGERS	0.407177	0.7341	-0.365305	-1.04014	2223	23	BLNK, CALM1, VAV1, PTPN6, PIK3R1
virus.vs.control	REACTOME_METHYLATION	0.408537	0.735662	-0.493058	-1.06466	2143	8	TPMT, MAT2B
virus.vs.control	REACTOME_CHAPERONE_MEDIATED_AUTOPHAGY	0.410688	0.738643	0.429321	1.03966	1928	11	PRKAG2, PRKAA2, PLIN2, HSPA8, PLIN3
virus.vs.control	REACTOME_FGFR2B_LIGAND_BINDING_AND_ACTIVATION	0.414315	0.744038	-0.561177	-1.06474	2187	5	FGFR2, FGF1
virus.vs.control	REACTOME_TRANSPORT_OF_ORGANIC_ANIONS	0.414685	0.744038	-0.508554	-1.05893	2179	7	SLCO2A1, SLCO4C1, SLC16A2, SLCO2B1
virus.vs.control	REACTOME_INTERACTION_WITH_CUMULUS_CELLS_AND_THE_ZONA_PELLUCIDA	0.415204	0.744073	-0.797585	-1.06215	2080	1	B4GALT1
virus.vs.control	REACTOME_TRANSPORT_OF_BILE_SALTS_AND_ORGANIC_ACIDS_METAL_IONS_AND_AMINE_COMPOUNDS	0.416931	0.745436	-0.301442	-1.02294	2368	53	SLC22A11, SLC22A12, SLC13A1, SLC44A5, SLC47A2, SLC22A18, SLC44A3, SLC10A6, SLC39A5, SLC22A6, SLC6A7, SLC44A1, SLC6A6, EMB, SLC39A4, SLC39A1, SLC44A2, SLC11A1, SLC47A1
virus.vs.control	REACTOME_TICAM1_DEPENDENT_ACTIVATION_OF_IRF3_IRF7	0.416964	0.745436	0.452837	1.03771	1985	9	TICAM1, TRAF3
virus.vs.control	REACTOME_COLLAGEN_DEGRADATION	0.417749	0.745944	-0.33443	-1.02385	2315	32	COL1A1, COL4A5, MMP14, MMP7, CTSK, MMP19, COL6A3, COL4A1, COL7A1, MMP10, COL4A2, ADAM17
virus.vs.control	REACTOME_DIGESTION	0.418344	0.746113	0.554557	1.07079	1974	5	GUCY2C, LCT
virus.vs.control	REACTOME_TERMINATION_OF_O_GLYCAN_BIOSYNTHESIS	0.419073	0.746521	-0.430655	-1.03878	2205	12	MUC1, MUC20, MUC15
virus.vs.control	REACTOME_DEFECTIVE_B4GALT1_CAUSES_B4GALT1_CDG_CDG_2D	0.421471	0.748545	0.712756	1.08236	2068	2	OMD
virus.vs.control	REACTOME_MASTL_FACILITATES_MITOTIC_PROGRESSION	0.422003	0.748545	0.450917	1.03331	2009	9	PPP2R2D, MASTL, PPP2R1B, PPP2CB, PPP2CA
virus.vs.control	REACTOME_PTK6_REGULATES_CELL_CYCLE	0.422026	0.748545	0.51407	1.05078	2007	6	CCND1, CCNE1
virus.vs.control	REACTOME_LYSOSPHINGOLIPID_AND_LPA_RECEPTORS	0.422218	0.748545	0.435611	1.0289	2002	10	S1PR1, S1PR3, LPAR5
virus.vs.control	REACTOME_NCAM_SIGNALING_FOR_NEURITE_OUT_GROWTH	0.422891	0.748848	-0.316086	-1.01883	2360	41	CACNA1G, CNTN2, CACNA1H, COL4A5, GFRA4, NCAM1, COL6A3, COL4A1, ST8SIA4, COL4A2, MAPK3, PTPRA
virus.vs.control	REACTOME_FBXW7_MUTANTS_AND_NOTCH1_IN_CANCER	0.423851	0.748875	0.551998	1.06585	2000	5	FBXW7, CUL1, NOTCH1
virus.vs.control	REACTOME_REGULATION_OF_TP53_EXPRESSION_AND_DEGRADATION	0.423911	0.748875	0.322439	1.01757	1896	31	PRR5, PDPK1, SGK1, PHF20, USP7, DAXX, AKT1, RICTOR, PPP2R1B, CCNA2, PPP2CB, PPP2CA, RFFL, UBA52, AKT3
virus.vs.control	KEGG_GLYCINE_SERINE_AND_THREONINE_METABOLISM	0.559684	0.748929	-0.338655	-0.930708	3042	20	GATM, PIPOX, AMT, SRR, SDS, CTH
virus.vs.control	KEGG_CHEMOKINE_SIGNALING_PATHWAY	0.564361	0.749794	0.237266	0.954257	2292	108	NFKBIA, CXCR4, ARRB2, CCL5, CXCL10, PREX1, NCF1, BCAR1, PIK3CD, NFKBIB, BRAF, KRAS, MAP2K1, PXN, GRK2, ADCY3, PRKX, GNG7, ADCY7, CHUK, TIAM1, PARD3, VAV2, NFKB1, HRAS, RAF1, FOXO3, ADCY9, GRK6, CRKL, PRKCD, ADCY5, CRK, AKT1, GNAI1, GSK3A
virus.vs.control	REACTOME_NEUROTRANSMITTER_RECEPTORS_AND_POSTSYNAPTIC_SIGNAL_TRANSMISSION	0.426878	0.751816	-0.257718	-1.0076	2556	121	GRIK4, GRIN2C, PRKCG, LRRC7, GRIK2, CALM1, CAMK2A, KCNJ15, GRIN3B, GABRA5, GNG11, RPS6KA2, GRIN3A, GRIP1, TUBA4A, GRIN2D, GRIK5, GABRA2, DLG4, LIN7A, CHRNB2, GNB5, RPS6KA6, NCALD, CHRNA3, ARHGEF9, TUBB2B, DLG3, RASGRF1, GABBR1, TSPAN7, AP2M1, GNG10, PLCB1, PRKAG1, MAPK3
virus.vs.control	REACTOME_NEGATIVE_REGULATION_OF_NMDA_RECEPTOR_MEDIATED_NEURONAL_TRANSMISSION	0.427614	0.751816	-0.399547	-1.02528	2297	15	GRIN2C, LRRC7, CALM1, CAMK2A, GRIN2D, DLG4, DLG3
virus.vs.control	REACTOME_CELL_SURFACE_INTERACTIONS_AT_THE_VASCULAR_WALL	0.427932	0.751816	-0.274231	-1.00724	2484	83	SLC7A10, JCHAIN, ANGPT1, PROS1, ITGAX, COL1A1, F11R, CAV1, SLC7A7, PTPN6, ITGAM, ITGAV, PIK3R1, GRB7, JAM3, TREM1, PROCR, GLG1, GRB14
virus.vs.control	REACTOME_TYROSINE_CATABOLISM	0.428213	0.751816	-0.599146	-1.06394	2215	4	HGD, GSTZ1, FAH
virus.vs.control	REACTOME_ASSEMBLY_OF_THE_ORC_COMPLEX_AT_THE_ORIGIN_OF_REPLICATION	0.428331	0.751816	0.511337	1.04519	2037	6	ORC6, ORC1
virus.vs.control	REACTOME_SUMO_IS_PROTEOLYTICALLY_PROCESSED	0.428601	0.751816	0.709954	1.07811	2103	2	SENP5, SUMO3
virus.vs.control	REACTOME_SODIUM_COUPLED_PHOSPHATE_COTRANSPORTERS	0.429955	0.753305	0.641759	1.07707	2086	3	SLC20A1, SLC20A2
virus.vs.control	REACTOME_SHC_MEDIATED_CASCADE:FGFR3	0.431291	0.75476	-0.436354	-1.02997	2287	11	FGF1, FGFR3, FGF17
virus.vs.control	REACTOME_INTERLEUKIN_6_SIGNALING	0.433625	0.757503	-0.44857	-1.03027	2279	10	IL6ST, TYK2, JAK2, STAT3, STAT1
virus.vs.control	REACTOME_INSULIN_RECEPTOR_RECYCLING	0.433875	0.757503	-0.366274	-1.02047	2348	21	ATP6V0D2, TCIRG1, ATP6V1A, ATP6AP1, ATP6V1G1, ATP6V1C1, ATP6V0E1
virus.vs.control	REACTOME_NRAGE_SIGNALS_DEATH_THROUGH_JNK	0.434762	0.757664	0.286625	1.01211	1875	52	NGF, ARHGEF33, FGD3, PREX1, TRIO, ARHGEF10
virus.vs.control	REACTOME_EPHB_MEDIATED_FORWARD_SIGNALING	0.43526	0.757664	-0.323842	-1.01099	2416	35	EFNB1, EPHB6, EPHB3
virus.vs.control	REACTOME_ROLE_OF_ABL_IN_ROBO_SLIT_SIGNALING	0.435687	0.757664	0.508493	1.03937	2072	6	ABL2, ABL1
virus.vs.control	REACTOME_DEFECTIVE_CSF2RB_CAUSES_PULMONARY_SURFACTANT_METABOLISM_DYSFUNCTION_5_SMDP5	0.436185	0.757664	0.780899	1.04194	2176	1	SFTPB
virus.vs.control	REACTOME_ORGANIC_CATION_TRANSPORT	0.436528	0.757664	0.508176	1.03873	2076	6	RUNX1, SLC22A15, RSC1A1, SLC22A5
virus.vs.control	REACTOME_UNBLOCKING_OF_NMDA_RECEPTORS_GLUTAMATE_BINDING_AND_ACTIVATION	0.437016	0.757664	-0.413963	-1.02233	2313	13	GRIN2C, LRRC7, CALM1, CAMK2A, GRIN2D, DLG4, DLG3
virus.vs.control	REACTOME_PKA_MEDIATED_PHOSPHORYLATION_OF_CREB	0.437713	0.757991	0.390554	1.01313	2051	14	ADCY3, CREB1, PRKX, ADCY7, ADCY9, ADCY5
virus.vs.control	REACTOME_MOLECULES_ASSOCIATED_WITH_ELASTIC_FIBRES	0.439438	0.75983	-0.349283	-1.0141	2408	25	EFEMP1, ITGB6, ITGAV, EFEMP2, LTBP3, EMILIN1, MFAP1, MFAP3, FBLN1, TGFB3, ITGB5, TGFB1, BMP4
virus.vs.control	REACTOME_FORMATION_OF_THE_EARLY_ELONGATION_COMPLEX	0.439794	0.75983	0.324255	1.00813	1964	29	NELFA, CTDP1, GTF2H4, GTF2F2, CDK7, POLR2D, POLR2C, GTF2H1, POLR2H, CCNH, ERCC3, NCBP1, POLR2I
virus.vs.control	REACTOME_INTERLEUKIN_3_INTERLEUKIN_5_AND_GM_CSF_SIGNALING	0.441469	0.760982	-0.333152	-1.01234	2439	31	JAK3, BLNK, VAV1, PTPN6, PIK3R1, PIK3R3, JAK2
virus.vs.control	REACTOME_PHASE_4_RESTING_MEMBRANE_POTENTIAL	0.441887	0.760982	-0.498222	-1.03742	2322	7	KCNK6, KCNK3
virus.vs.control	REACTOME_FGFRL1_MODULATION_OF_FGFR1_SIGNALING	0.441992	0.760982	0.505158	1.03256	2102	6	SPRED2, SPRED1, FGFRL1, FGF5
virus.vs.control	REACTOME_HDL_ASSEMBLY	0.446606	0.768038	-0.519393	-1.03536	2341	6	A2M, BMP1, ABCA1
virus.vs.control	REACTOME_IMPORT_OF_PALMITOYL_COA_INTO_THE_MITOCHONDRIAL_MATRIX	0.449331	0.771031	0.394965	1.00309	2114	13	PRKAG2, MID1IP1, PRKAA2
virus.vs.control	REACTOME_NOTCH3_ACTIVATION_AND_TRANSMISSION_OF_SIGNAL_TO_THE_NUCLEUS	0.44938	0.771031	-0.366683	-1.00952	2427	20	EGF, JAG1, NEURL1B, NCSTN, APH1B
virus.vs.control	REACTOME_G2_M_DNA_REPLICATION_CHECKPOINT	0.450911	0.771339	0.574112	1.04566	2176	4	WEE1, PKMYT1
virus.vs.control	REACTOME_POST_CHAPERONIN_TUBULIN_FOLDING_PATHWAY	0.450939	0.771339	0.386313	1.00213	2113	14	TUBA8, TUBB6, TUBA1C, TUBB2A, TUBB4B, TBCB, TUBA1A, TUBA1B
virus.vs.control	REACTOME_GAMMA_CARBOXYLATION_HYPUSINE_FORMATION_AND_ARYLSULFATASE_ACTIVATION	0.451112	0.771339	-0.333471	-1.00651	2495	30	FN3K, PROS1, ARSK, ARSG, SUMF1, F7, F10, ARSB, PROZ, SUMF2, GGCX, DPH6, STS
virus.vs.control	REACTOME_DOWNSTREAM_SIGNALING_OF_ACTIVATED_FGFR3	0.451936	0.771862	-0.375471	-1.008	2439	18	FGF1, FGFR3, FGF17, PIK3R1
virus.vs.control	REACTOME_SIGNALING_BY_FGFR4_IN_DISEASE	0.453481	0.773616	0.414606	1.00402	2129	11	GAB1, KRAS, HRAS, FGFR4, FRS2
virus.vs.control	REACTOME_CLASS_B_2_SECRETIN_FAMILY_RECEPTORS	0.455762	0.775479	0.299575	0.994968	2008	39	ADM, WNT2B, FZD9, PTCH2, PTCH1, IHH, FZD5, CD55, WNT4, GNG7
virus.vs.control	REACTOME_NEGATIVE_FEEDBACK_REGULATION_OF_MAPK_PATHWAY	0.456074	0.775479	0.498778	1.01952	2169	6	BRAF, MAP2K1, RAF1, MAPK1, MAP2K2
virus.vs.control	REACTOME_RA_BIOSYNTHESIS_PATHWAY	0.456877	0.775479	-0.417673	-1.00746	2404	12	RDH10, DHRS3, ALDH1A2, ALDH1A1, DHRS9
virus.vs.control	REACTOME_ERCC6_CSB_AND_EHMT2_G9A_POSITIVELY_REGULATE_RRNA_EXPRESSION	0.457155	0.775479	0.400877	0.998845	2165	12	MTA1, GATAD2B, ERCC6, MBD3, HDAC2, MTA2, TTF1
virus.vs.control	REACTOME_ACTIVATED_NTRK3_SIGNALS_THROUGH_RAS	0.457335	0.775479	0.498167	1.01827	2175	6	KRAS, HRAS, SHC1, GRB2, SOS1, NRAS
virus.vs.control	REACTOME_HUR_ELAVL1_BINDS_AND_STABILIZES_MRNA	0.458176	0.775479	0.497557	1.01702	2179	6	ELAVL1, PRKCA, PRKCD, XPO1, NUP214
virus.vs.control	REACTOME_E2F_ENABLED_INHIBITION_OF_PRE_REPLICATION_COMPLEX_FORMATION	0.458377	0.775479	0.474675	1.013	2174	7	ORC6, ORC1
virus.vs.control	REACTOME_GLUCAGON_LIKE_PEPTIDE_1_GLP1_REGULATES_INSULIN_SECRETION	0.458734	0.775479	-0.338209	-0.997736	2528	27	KCNG2, GNG11, RAPGEF3, GNB5, KCNS3, GNG10, ITPR1
virus.vs.control	REACTOME_NUCLEAR_EVENTS_KINASE_AND_TRANSCRIPTION_FACTOR_ACTIVATION	0.462304	0.780628	0.33462	0.992925	2090	24	DUSP4, MEF2A, DUSP7, CREB1, RPS6KA5, DUSP3, MAPKAPK2, RPS6KA1, PPP2R1B, PPP2CB, PPP2CA, MAPK7
virus.vs.control	REACTOME_DOWNREGULATION_OF_ERBB4_SIGNALING	0.463037	0.780983	0.531638	1.02654	2185	5	NEDD4, UBA52, SRC, ITCH
virus.vs.control	KEGG_VALINE_LEUCINE_AND_ISOLEUCINE_BIOSYNTHESIS	0.595718	0.78584	0.438984	0.898701	2809	6	BCAT1, LARS2, VARS2
virus.vs.control	REACTOME_POU5F1_OCT4_SOX2_NANOG_ACTIVATE_GENES_RELATED_TO_PROLIFERATION	0.467844	0.788198	0.492442	1.00657	2225	6	SOX2, NR6A1
virus.vs.control	REACTOME_GLUCOCORTICOID_BIOSYNTHESIS	0.469075	0.788412	-0.694172	-1.03496	2388	2	CYP17A1, HSD11B2
virus.vs.control	REACTOME_PLATELET_ACTIVATION_SIGNALING_AND_AGGREGATION	0.469282	0.788412	-0.241497	-0.994097	2894	179	SERPINA4, EGF, PIK3R5, PRKCG, ITIH4, PROS1, PLEK, COL1A1, F8, SCG3, VAV3, RAB27B, CALM1, CD109, VAV1, FERMT3, PTPN6, STXBP3, PSAP, GNG11, A2M, MAGED2, RAPGEF3, SPARC, PIK3R1, TUBA4A, CYB5R1, CLU, GNB5, PRKCH, PIK3R3, LAMP2, ITGA2B, APLP2
virus.vs.control	REACTOME_ACTIVATION_OF_PUMA_AND_TRANSLOCATION_TO_MITOCHONDRIA	0.470179	0.788412	0.4709	1.00495	2230	7	E2F1, TP53BP2, TFDP1, TP73
virus.vs.control	REACTOME_GAMMA_CARBOXYLATION_TRANSPORT_AND_AMINO_TERMINAL_CLEAVAGE_OF_PROTEINS	0.470319	0.788412	-0.452562	-1.00871	2463	9	PROS1, F7, F10, PROZ, GGCX
virus.vs.control	REACTOME_NEUROTRANSMITTER_RELEASE_CYCLE	0.470615	0.788412	0.313078	0.988029	2105	31	SLC1A3, SLC6A12, SLC6A13, SNAP25, DNAJC5, SYT1, SLC38A2, PPFIA1, HSPA8, PPFIA3, STX1A, RAB3A, CPLX1
virus.vs.control	REACTOME_TRIGLYCERIDE_CATABOLISM	0.472832	0.791238	-0.384753	-0.987317	2540	15	PNPLA4, CAV1, FABP4
virus.vs.control	REACTOME_NOTCH4_INTRACELLULAR_DOMAIN_REGULATES_TRANSCRIPTION	0.474454	0.792599	-0.37314	-0.988464	2562	17	FLT4, MAML3
virus.vs.control	REACTOME_DIGESTION_AND_ABSORPTION	0.474709	0.792599	-0.450654	-1.00446	2486	9	SLC2A2, CEL, SLC5A1, PIR, MGAM
virus.vs.control	REACTOME_CA_DEPENDENT_EVENTS	0.475425	0.792906	-0.330929	-0.991343	2630	29	PDE1B, PRKCG, CALM1, CAMK2A
virus.vs.control	KEGG_TYPE_II_DIABETES_MELLITUS	0.606121	0.793933	-0.293486	-0.906794	3346	33	SLC2A2, PIK3R5, CACNA1G, GCK, PIK3R1
virus.vs.control	REACTOME_MRNA_DECAY_BY_5_TO_3_EXORIBONUCLEASE	0.477839	0.796042	0.393259	0.979863	2263	12	DCP1A, EDC3, PATL1, DCP2, LSM1
virus.vs.control	REACTOME_FRS_MEDIATED_FGFR3_SIGNALING	0.479131	0.79658	-0.399925	-0.987658	2536	13	FGF1, FGFR3, FGF17
virus.vs.control	REACTOME_MAPK3_ERK1_ACTIVATION	0.47923	0.79658	-0.463498	-1.00084	2514	8	IL6ST, TYK2, JAK2, MAPK3
virus.vs.control	REACTOME_SCAVENGING_BY_CLASS_B_RECEPTORS	0.481052	0.798718	-0.68805	-1.02583	2449	2	SCARB1, SSC5D
virus.vs.control	REACTOME_RESOLUTION_OF_SISTER_CHROMATID_COHESION	0.483468	0.801836	0.24672	0.986853	1973	105	TUBA8, RANGAP1, TUBB6, TUBA1C, NUP98, NUP43, NUP160, CLIP1, CENPT, CDCA5, NDEL1, TUBB2A, CENPQ, KIF2A, RCC2, DYNC1LI1, PLK1, TUBB4B, SGO2, RANBP2, PMF1, BUB3, CENPP, KIF18A, TUBA1A, CENPU, DSN1, PPP2R1B, PPP2CB, PPP2CA, TUBA1B, SPDL1, DYNLL2, AURKB, XPO1, PDS5A, CDCA8, CENPO, AHCTF1, SEH1L, MAD1L1, SMC1A, DYNC1H1
virus.vs.control	REACTOME_GDP_FUCOSE_BIOSYNTHESIS	0.484757	0.80308	-0.529582	-1.0048	2559	5	FPGT, FCSK, TSTA3
virus.vs.control	REACTOME_P75_NTR_RECEPTOR_MEDIATED_SIGNALLING	0.48534	0.803154	0.256127	0.986296	2035	83	NFKBIA, NGF, ARHGEF33, FGD3, SQSTM1, PREX1, TRIO, ARHGEF10
virus.vs.control	REACTOME_TFAP2A_ACTS_AS_A_TRANSCRIPTIONAL_REPRESSOR_DURING_RETINOIC_ACID_INDUCED_CELL_DIFFERENTIATION	0.486537	0.804242	0.55577	1.01226	2348	4	MYBL2, HSPD1, NPM1
virus.vs.control	REACTOME_GLYCOGEN_SYNTHESIS	0.488032	0.804992	-0.406479	-0.980463	2568	12	EPM2A, PGM2L1, UGP2
virus.vs.control	REACTOME_ACTIVATION_OF_THE_TFAP2_AP_2_FAMILY_OF_TRANSCRIPTION_FACTORS	0.48807	0.804992	-0.445584	-0.99316	2556	9	CITED4, CITED1
virus.vs.control	REACTOME_REGULATION_OF_INSULIN_LIKE_GROWTH_FACTOR_IGF_TRANSPORT_AND_UPTAKE_BY_INSULIN_LIKE_GROWTH_FACTOR_BINDING_PROTEINS_IGFBPS	0.488638	0.805038	-0.269277	-0.97663	2859	76	GPC3, FUCA2, VCAN, SCG3, SPP1, APOA5, MXRA8, SPARCL1, PDIA6, HSP90B1, VWA1, MELTF, C3, LAMB1, APLP2, QSOX1, APOE, NUCB1, APP, MGAT4A, IGFBP6, MFGE8, MBTPS1, LAMB2, CHGB, CALU, ADAM10, CST3, IGFBP2, MMP1, CHRDL1, IGFBP3, PRKCSH, PNPLA2
virus.vs.control	REACTOME_PHOSPHOLIPASE_C_MEDIATED_CASCADE_FGFR4	0.489512	0.805587	-0.499899	-0.996504	2566	6	FGF1, FGF17
virus.vs.control	REACTOME_PHASE_1_INACTIVATION_OF_FAST_NAPLUS_CHANNELS	0.490059	0.805598	-0.526953	-0.999809	2587	5	KCND1
virus.vs.control	REACTOME_SYNTHESIS_OF_PIPS_AT_THE_LATE_ENDOSOME_MEMBRANE	0.490871	0.806045	-0.428289	-0.983689	2580	10	FIG4, MTM1, PIK3C2A, MTMR2, MTMR4
virus.vs.control	REACTOME_TP53_REGULATES_TRANSCRIPTION_OF_CASPASE_ACTIVATORS_AND_CASPASES	0.493902	0.809852	-0.457453	-0.987782	2591	8	CASP6, NLRC4, ATM, PIDD1, APAF1
virus.vs.control	REACTOME_P75NTR_REGULATES_AXONOGENESIS	0.494415	0.809852	0.460723	0.983228	2345	7	NGF, ARHGDIA, RTN4R, OMG
virus.vs.control	REACTOME_LDL_CLEARANCE	0.495462	0.809852	0.366977	0.969682	2292	15	NPC1, LDLR, LSR, PCSK9, LDLRAP1
virus.vs.control	REACTOME_BLOOD_GROUP_SYSTEMS_BIOSYNTHESIS	0.495895	0.809852	0.366926	0.969548	2294	15	FUT1, B3GALT5, FUT5, B3GALT2
virus.vs.control	REACTOME_PHOSPHORYLATION_OF_EMI1	0.49714	0.809852	0.512871	0.990299	2346	5	PLK1, FZR1, FBXO5, CDC20
virus.vs.control	REACTOME_RECEPTOR_TYPE_TYROSINE_PROTEIN_PHOSPHATASES	0.49829	0.809852	-0.402951	-0.971954	2622	12	PPFIA2, PPFIBP1, PPFIA4
virus.vs.control	REACTOME_GP1B_IX_V_ACTIVATION_SIGNALLING	0.498383	0.809852	-0.473655	-0.986266	2619	7	COL1A1, PIK3R1
virus.vs.control	REACTOME_RECOGNITION_OF_DNA_DAMAGE_BY_PCNA_CONTAINING_REPLICATION_COMPLEX	0.498451	0.809852	0.323255	0.969208	2252	25	DTL, RFC3, RPA2, RFC5, POLE, POLE2, POLE3, CUL4A, RFC4, RAD18, POLD1, UBA52
virus.vs.control	REACTOME_SIGNALING_BY_NOTCH1_HD_DOMAIN_MUTANTS_IN_CANCER	0.498586	0.809852	-0.413026	-0.97491	2644	11	JAG1, NEURL1B
virus.vs.control	REACTOME_VITAMIN_B1_THIAMIN_METABOLISM	0.498757	0.809852	0.550033	1.00181	2407	4	SLC25A19, SLC19A2
virus.vs.control	REACTOME_REELIN_SIGNALLING_PATHWAY	0.501041	0.809852	-0.521987	-0.990386	2645	5	VLDLR, SH3KBP1, RELN
virus.vs.control	REACTOME_NOTCH2_INTRACELLULAR_DOMAIN_REGULATES_TRANSCRIPTION	0.501476	0.809852	0.407178	0.961739	2378	10	MAMLD1, MAML2, CREB1, MAML1, EP300, NOTCH2
virus.vs.control	REACTOME_ZINC_INFLUX_INTO_CELLS_BY_THE_SLC39_GENE_FAMILY	0.502768	0.809852	-0.439672	-0.979983	2633	9	SLC39A5, SLC39A4, SLC39A1, SLC39A6, SLC39A3
virus.vs.control	REACTOME_GLUTATHIONE_CONJUGATION	0.502869	0.809852	-0.353251	-0.972539	2716	20	GGT5, GSTZ1, GSTK1, AKR1A1, OPLAH, ESD, GSTO2, GSTA4, GGT7, GSTM4, MGST2
virus.vs.control	REACTOME_RELEASE_OF_APOPTOTIC_FACTORS_FROM_THE_MITOCHONDRIA	0.502954	0.809852	0.673503	1.02276	2468	2	BAK1, BAX
virus.vs.control	REACTOME_DEFECTIVE_CHST3_CAUSES_SEDCJD	0.503623	0.809852	-0.495271	-0.987278	2640	6	CSPG4, VCAN, BGN
virus.vs.control	REACTOME_SYNTHESIS_OF_UDP_N_ACETYL_GLUCOSAMINE	0.503783	0.809852	0.477046	0.975097	2396	6	UAP1, GNPNAT1, GFPT2
virus.vs.control	REACTOME_WNT5A_DEPENDENT_INTERNALIZATION_OF_FZD2_FZD5_AND_ROR2	0.503799	0.809852	0.386131	0.962102	2386	12	ROR1, FZD5, CLTB, ROR2
virus.vs.control	REACTOME_TP53_REGULATES_TRANSCRIPTION_OF_SEVERAL_ADDITIONAL_CELL_DEATH_GENES_WHOSE_SPECIFIC_ROLES_IN_P53_DEPENDENT_APOPTOSIS_REMAIN_UNCERTAIN	0.504369	0.809852	-0.400604	-0.966293	2654	12	BCL2L14, NDRG1, TP53I3
virus.vs.control	REACTOME_INFLAMMASOMES	0.504516	0.809852	-0.381671	-0.963474	2680	14	TXNIP, MEFV, PSTPIP1, NLRC4, APP
virus.vs.control	REACTOME_OPIOID_SIGNALLING	0.504596	0.809852	0.263761	0.971567	2140	65	PDE4B, PDE4D, CAMKK1, PDE4A, ITPR3, GRK2, ADCY3, CREB1, PDE1C, PRKX, PPP3R1, GNG7, GNAZ, ADCY7
virus.vs.control	KEGG_LEUKOCYTE_TRANSENDOTHELIAL_MIGRATION	0.625744	0.813627	0.24152	0.916172	2629	77	CXCR4, ACTN2, ICAM1, CLDN4, CLDN1, NCF1, BCAR1, PIK3CD, CLDN22, PXN, ACTN3, ACTN1
virus.vs.control	KEGG_INTESTINAL_IMMUNE_NETWORK_FOR_IGA_PRODUCTION	0.629905	0.813627	-0.355386	-0.876903	3386	13	MADCAM1, CCR10, IL15, HLA-DMA, ITGB7, CCR9
virus.vs.control	REACTOME_TRANSMISSION_ACROSS_CHEMICAL_SYNAPSES	0.510008	0.813919	-0.240543	-0.977139	3133	160	GRIK4, GRIN2C, GLUL, PRKCG, LRRC7, ABAT, PPFIA2, SLC17A7, GRIK2, CALM1, CAMK2A, KCNJ15, GRIN3B, ARL6IP5, TSPOAP1, GABRA5, GNG11, ALDH5A1, RPS6KA2, GRIN3A, CACNA2D2, GRIP1, TUBA4A, GRIN2D, GRIK5, GABRA2, DLG4, LIN7A, SYN3, CHRNB2, GNB5, RPS6KA6, NCALD, CHRNA3, ARHGEF9, PPFIA4, TUBB2B, DLG3, RASGRF1, GABBR1, CACFD1, TSPAN7
virus.vs.control	REACTOME_NUCLEOTIDE_LIKE_PURINERGIC_RECEPTORS	0.510432	0.813919	0.454583	0.970125	2421	7	P2RY2, LPAR6, P2RY11, ADORA1
virus.vs.control	REACTOME_PTK6_PROMOTES_HIF1A_STABILIZATION	0.510719	0.813919	0.474373	0.969634	2429	6	HBEGF, EGFR
virus.vs.control	REACTOME_FORMATION_OF_SENESCENCE_ASSOCIATED_HETEROCHROMATIN_FOCI_SAHF	0.511172	0.813919	0.403375	0.952756	2424	10	HIRA, UBN1, EP400, HMGA1
virus.vs.control	REACTOME_REMOVAL_OF_AMINOTERMINAL_PROPEPTIDES_FROM_GAMMA_CARBOXYLATED_PROTEINS	0.511242	0.813919	-0.450048	-0.971794	2682	8	PROS1, F7, F10, PROZ
virus.vs.control	REACTOME_PRE_NOTCH_PROCESSING_IN_THE_ENDOPLASMIC_RETICULUM	0.511349	0.813919	0.473782	0.968424	2432	6	NOTCH3, NOTCH1, NOTCH2
virus.vs.control	REACTOME_PLASMA_LIPOPROTEIN_CLEARANCE	0.511425	0.813919	-0.329071	-0.964001	2819	26	MYLIP, NR1H3, VLDLR, LIPC, LIPA, AMN, NPC2, APOE, AP2M1
virus.vs.control	REACTOME_O2_CO2_EXCHANGE_IN_ERYTHROCYTES	0.511498	0.813919	-0.56088	-0.995993	2646	4	CYB5R1, CA2
virus.vs.control	REACTOME_FGFR2_ALTERNATIVE_SPLICING	0.512043	0.813919	-0.340528	-0.959947	2784	22	FGFR2
virus.vs.control	REACTOME_ANCHORING_FIBRIL_FORMATION	0.512875	0.814373	0.383781	0.956247	2429	12	LAMB3, LAMA3
virus.vs.control	REACTOME_MISCELLANEOUS_TRANSPORT_AND_BINDING_EVENTS	0.515095	0.815654	-0.358124	-0.961426	2780	18	ADD3, AZGP1, NIPAL3, MRS2, MAGT1, TUSC3, ADD1
virus.vs.control	REACTOME_AUTOPHAGY	0.515568	0.815654	0.248811	0.967916	2135	89	PRKAG2, TOMM40, SQSTM1, VPS37B, VPS37A, PRKAA2, CSNK2B, WDR45B, ATG101, TOMM70, PGAM5, UVRAG, PLIN2, ATG4D, MTERF3, CSNK2A2, ATG5, TSC1, HSPA8, PLIN3, ATG3, MTMR3, ATG4A, ULK1, ATG4B
virus.vs.control	REACTOME_PROCESSING_OF_INTRONLESS_PRE_MRNAS	0.515652	0.815654	0.349053	0.953188	2371	17	CPSF4, FIP1L1, CLP1, CSTF1, CSTF2, CPSF7, WDR33, NCBP1, CPSF1
virus.vs.control	REACTOME_ASSEMBLY_OF_THE_HIV_VIRION	0.516252	0.815654	0.374546	0.951239	2429	13	NMT2, VPS37B, VPS37A
virus.vs.control	REACTOME_NOTCH3_INTRACELLULAR_DOMAIN_REGULATES_TRANSCRIPTION	0.516417	0.815654	0.33742	0.95917	2374	20	MAMLD1, NOTCH3, MAML2, CREBBP, NOTCH1, MAML1, EP300, WWC1
virus.vs.control	REACTOME_ASSEMBLY_OF_THE_PRE_REPLICATIVE_COMPLEX	0.517185	0.816003	0.267543	0.96308	2211	57	E2F1, CDT1, E2F2, MCM2, ORC6, ORC1, CDC6, MCM7, MCM4, PSME3, PSMD9, PSMD7, MCM5, PSME4, PSMC5, MCM6, PSMD5, PSMC3, UBA52, PSMD6, PSMD3, PSMD8, PSMD13, PSMD12
virus.vs.control	REACTOME_NUCLEOTIDE_SALVAGE	0.52097	0.821106	0.340072	0.952679	2384	19	UCK2, UPP1, UCKL1, TYMP, AMPD2
virus.vs.control	REACTOME_VITAMIN_D_CALCIFEROL_METABOLISM	0.523001	0.823436	-0.431809	-0.962458	2739	9	LRP2, LGMN
virus.vs.control	KEGG_GLYOXYLATE_AND_DICARBOXYLATE_METABOLISM	0.642066	0.823616	-0.339682	-0.870851	3479	15	HAO2
virus.vs.control	REACTOME_INTERFERON_GAMMA_SIGNALING	0.524154	0.824379	-0.285217	-0.955953	2972	49	TRIM2, TRIM29, CAMK2A, PTPN6, TRIM45, OAS2, TRIM17, TRIM38, NCAM1, TRIM46, SP100, TRIM62, JAK2, MID1, PTAFR, B2M, IFI30
virus.vs.control	REACTOME_REGULATION_OF_PTEN_LOCALIZATION	0.525101	0.824379	0.496834	0.959332	2478	5	NEDD4, USP7, UBA52, PML
virus.vs.control	REACTOME_REGULATION_OF_FOXO_TRANSCRIPTIONAL_ACTIVITY_BY_ACETYLATION	0.525482	0.824379	-0.43092	-0.960476	2752	9	TXNIP, FOXO4, SIRT3
virus.vs.control	REACTOME_FGFR2_MUTANT_RECEPTOR_ACTIVATION	0.525811	0.824379	-0.34919	-0.952228	2851	19	FGFR2, FGF1, FGF17
virus.vs.control	REACTOME_PROTEIN_METHYLATION	0.526662	0.82448	0.37193	0.944595	2478	13	VCPKMT, EEF2, METTL22, KIN, HSPA8, METTL21A, EEF1AKMT1
virus.vs.control	REACTOME_INTERLEUKIN_35_SIGNALLING	0.526981	0.82448	0.398294	0.940754	2499	10	IL12RB2, STAT4, JAK1, IL27RA, CANX, STAT1, STAT3, JAK2, TYK2, IL6ST
virus.vs.control	REACTOME_CA2PLUS_ACTIVATED_KPLUS_CHANNELS	0.529176	0.826106	-0.483603	-0.964019	2774	6	KCNN2, KCNMB4, KCNN3, KCNMA1
virus.vs.control	REACTOME_PHASE_2_PLATEAU_PHASE	0.529759	0.826106	0.378802	0.943841	2509	12	KCNE4, CACNA2D4
virus.vs.control	REACTOME_ABACAVIR_TRANSMEMBRANE_TRANSPORT	0.530555	0.826106	0.731427	0.975934	2647	1	ABCB1
virus.vs.control	REACTOME_MACROAUTOPHAGY	0.530617	0.826106	0.255416	0.958583	2200	74	PRKAG2, TOMM40, SQSTM1, PRKAA2, CSNK2B, WDR45B, ATG101, TOMM70, PGAM5, UVRAG, ATG4D, MTERF3, CSNK2A2, ATG5, TSC1, ATG3, MTMR3, ATG4A, ULK1, ATG4B
virus.vs.control	REACTOME_THROMBIN_SIGNALLING_THROUGH_PROTEINASE_ACTIVATED_RECEPTORS_PARS	0.530791	0.826106	0.325559	0.946281	2421	22	ARRB2, GNA13, GNG7, F2R, GNA11, F2, GNAQ, GNA12, F2RL2, GNB4, MAPK1, SRC, GNG12, GNB1
virus.vs.control	REACTOME_REGULATION_OF_FZD_BY_UBIQUITINATION	0.532865	0.827236	-0.390634	-0.942244	2804	12	LGR4, FZD6
virus.vs.control	REACTOME_DNA_REPAIR	0.532952	0.827236	0.215167	0.971302	1956	246	ISG15, HUS1, ATRIP, UIMC1, COPS3, ELL, XRCC2, USP10, INO80D, PIAS4, FEN1, ERCC1, COPS2, NSD2, NFRKB, ACD, DTL, GTF2H4, PAXIP1, BAZ1B, INO80, RFC3, ABL1, RAD23A, YY1, ERCC6, DNA2, EXO1, CDK7, POLR2D, EYA4, REV3L, TDG, KDM4B, ATR, RPA2, EP300, POLR2C, TOP3A, RCHY1, RNF111, NPLOC4, RFC5, USP7, RAD23B, GTF2H1, MSH6, REV1, TERF2IP, UNG, ERCC4, RIF1, PARG, RAD51, EYA3, SPRTN, POLE, POLE2, RAD51D, PRPF1…
virus.vs.control	REACTOME_CD22_MEDIATED_BCR_REGULATION	0.534084	0.827236	-0.597902	-0.982887	2749	3	PTPN6
virus.vs.control	REACTOME_ACTIVATION_OF_BH3_ONLY_PROTEINS	0.534195	0.827236	0.312234	0.953711	2397	27	E2F1, YWHAG, PPP3R1, SFN, TP53BP2, TFDP1, BID, PPP3CC, TP73, AKT1, BCL2L11, YWHAH, DYNLL2, BCL2, YWHAZ, AKT3
virus.vs.control	REACTOME_COLLAGEN_FORMATION	0.534291	0.827236	0.269138	0.959138	2305	54	LAMB3, COL11A2, ADAMTS3, COL12A1, COL20A1
virus.vs.control	REACTOME_DEADENYLATION_DEPENDENT_MRNA_DECAY	0.534889	0.827303	0.272544	0.954563	2314	50	EXOSC9, EXOSC4, CNOT4, EXOSC2, DCP1A, EIF4A1, EIF4G1, CNOT3, PABPC1, EIF4B, EDC3, PATL1, DCP2, DIS3, EIF4E, LSM1, EXOSC7, EXOSC8, EXOSC5, CNOT9
virus.vs.control	REACTOME_FOXO_MEDIATED_TRANSCRIPTION	0.536936	0.827898	-0.280934	-0.949388	3059	51	PCK1, TXNIP, CCNG2, TRIM63, CAT, CAV1, RBL2, FOXO4, SIRT3, GCK, FBXO32
virus.vs.control	REACTOME_BMAL1:CLOCK_NPAS2_ACTIVATES_CIRCADIAN_GENE_EXPRESSION	0.537168	0.827898	0.314485	0.942912	2427	25	SERPINE1, NOCT, CREBBP, NCOA6, NAMPT, ARNTL, TBL1X, CHD9, MED1, ARNTL2, BHLHE40, CARM1
virus.vs.control	REACTOME_CROSS_PRESENTATION_OF_PARTICULATE_EXOGENOUS_ANTIGENS_PHAGOSOMES	0.537185	0.827898	-0.479749	-0.956336	2816	6	ITGAV, NCF2, NCF4, CYBA
virus.vs.control	REACTOME_CELL_CELL_COMMUNICATION	0.537873	0.827898	0.250383	0.960392	2250	82	LAMB3, ACTN2, CDH3, CLDN4, CLDN1, FLNC, CLDN22, PXN, LAMA3, ACTN3, NCK2, ACTN1, FERMT2, KIRREL1, PARD3, CLDN15, PLEC
virus.vs.control	REACTOME_SIGNALING_BY_MET	0.538281	0.827898	0.261067	0.952927	2291	62	LAMB3, COL11A2, LAMA5, MET, GAB1, STAM, KRAS, ARF6, LAMA3, RAPGEF1, ITGA3, PTPN2, CBL, PTPRJ, HRAS
virus.vs.control	REACTOME_MISSPLICED_LRP5_MUTANTS_HAVE_ENHANCED_BETA_CATENIN_DEPENDENT_SIGNALING	0.538745	0.827898	-0.595676	-0.979228	2773	3	DKK1, KREMEN1
virus.vs.control	REACTOME_FORMATION_OF_TC_NER_PRE_INCISION_COMPLEX	0.539251	0.827898	0.277455	0.951983	2362	45	COPS3, COPS2, GTF2H4, ERCC6, CDK7, POLR2D, EP300, POLR2C, USP7, GTF2H1, PRPF19, POLR2H, CCNH, ERCC3, CUL4A, XAB2, ZNF830, UBA52, COPS7B, POLR2I
virus.vs.control	REACTOME_MITOCHONDRIAL_UNCOUPLING_PROTEINS	0.539716	0.827898	-0.595354	-0.978698	2778	3	SLC25A27, SLC25A14, UCP2
virus.vs.control	REACTOME_LONG_TERM_POTENTIATION	0.541581	0.829846	-0.360803	-0.939416	2910	16	GRIN2C, LRRC7, CALM1, CAMK2A, GRIN2D, DLG4, DLG3
virus.vs.control	REACTOME_PASSIVE_TRANSPORT_BY_AQUAPORINS	0.542099	0.829846	-0.729163	-0.971033	2716	1	AQP11
virus.vs.control	REACTOME_CELL_CELL_JUNCTION_ORGANIZATION	0.54349	0.831122	-0.302562	-0.944559	3017	35	CADM2, CDH6, JUP, F11R, CDH1, CLDN2, NECTIN1, CDH17, CADM1, CLDN10, CLDN12, CTNNB1, PATJ, CTNNA1
virus.vs.control	REACTOME_NUCLEOTIDE_BINDING_DOMAIN_LEUCINE_RICH_REPEAT_CONTAINING_RECEPTOR_NLR_SIGNALING_PATHWAYS	0.546522	0.834902	0.281934	0.942167	2419	40	TNFAIP3, IRAK2, NFKB2, CYLD, BCL2L1, RIPK2, IRAK1, CHUK, PYCARD, NFKB1, CASP2
[truncated: 7,264 more rows]
