# Supplementary material for: Genome‐scale metabolic modeling reveals SARS‐CoV‐2‐induced metabolic changes and antiviral targets
Source: Mol Syst Biol. 2021 Oct 28;17(11):e10260. doi: 10.15252/msb.202110260 (PMC8552660; doi:10.15252/msb.202110260)
Supplement: Supplementary file 10 — Table EV9 [file MSB-17-e10260-s006.xlsx]

## Sheet: legend
Table EV9_Differential flux and pathway enrichment results in SARS-CoV-2-infected remdesivir-treated Vero E6 cell samples vs control
EV9A: differential flux results
EV9B: metabolic pathway enrichment results
Columns in EV9A:
id: reaction index in Recon 3D
rxn: reaction ID in Recon 3D
lb0, ub0, mean0: lower bound, upper bound and mean flux of the reaction in the control (virus-negative) group
lb1, ub1, mean1: lower bound, upper bound and mean flux of the reaction in the virus-infected + remdesivir group
diff.mean: mean1-mean0
rel.diff: relative flux difference, i.e. diff.mean/abs(mean0); abs() means absolute value
lfc.abs: log fold-change of absolute flux, i.e. log2(abs(mean1)/abs(mean0))
r: rank-biserial correlation comparing virus-infected to control (positive value means more positive flux value in the infected+remdesivir group, vice versa)
pval: Wilcoxon rank-sum test P value
padj: Wilcoxon rank-sum test adjusted P value
dir: direction of differential flux, 1 or 0 or -1, 1 means more positive flux in the infected+remdesivir group, vice versa, 0 means insignifiant or effect size too weak (abs(r)<0.2 or rel.diff<0.05)
Columns in EV9B:
reaction.set: metabolic pathway name
odds.ratio: odds ratio of enrichment
pval: P value of Fisher’s exact test
padj: BH-adjusted P value
reaction.set.size: number of reactions in metabolic pathway
overlap.size: number of overlap reactions
overlap.reactions: the IDs of the overlap reactions

## Sheet: EV9A
id	rxn	lb0	ub0	mean0	lb1	ub1	mean1	diff.mean	rel.diff	lfc.abs	r	pval	padj	dir
1	10FTHF5GLUtl	0.0186335	0.0314042	0.0232252	0.0200451	0.0314191	0.0260931	0.00286792	0.123483	0.167978	0.530731	0	0	1
2	10FTHF5GLUtm	0.0047672	0.0162685	0.00972795	0.00846072	0.0183024	0.0135634	0.00383547	0.394273	0.479513	0.720177	0	0	1
3	10FTHF6GLUtl	0.00205015	0.00438187	0.00320052	0.00124352	0.00629884	0.00350666	0.000306137	0.0956522	0.13179	0.132361	1.15881e-24	1.27329e-24	0
4	10FTHF6GLUtm	0.0016028	0.00354279	0.00264343	0.00122409	0.00479913	0.00275028	0.000106854	0.0404223	0.0571693	0.0644705	5.92805e-07	6.1866e-07	0
5	10FTHF7GLUtl	0.00113706	0.00251671	0.00188219	0.000669957	0.00294169	0.00152004	-0.000362149	-0.192409	-0.308303	-0.475946	1.72642e-297	2.55337e-297	-1
6	10FTHF7GLUtm	2.81006e-06	0.00119605	0.000519675	0.000493109	0.00195027	0.00120588	0.000686206	1.32045	1.21441	0.841598	0	0	1
7	10FTHFtl	-0.0364313	-0.0234865	-0.0283079	-0.0362739	-0.024093	-0.0311198	-0.00281191	-0.0993329	0.136628	-0.504322	0	0	-1
8	10FTHFtm	-72.6757	251.347	145.285	-66.1219	141.538	26.9993	-118.285	-0.814163	-2.42789	-0.809307	0	0	-1
9	11DOCRTSLtm	3.15412e-08	0.00020912	8.69442e-05	2.6759e-06	0.00128015	0.000688859	0.000601915	6.92301	2.98605	0.930217	0	0	1
10	11DOCRTSLtr	-0.0532476	-0.0266492	-0.0416938	-0.000615813	-0.000112765	-0.000326981	0.0413668	0.992158	-6.99448	1	0	0	1
11	11DOCRTSTRNtm	7.84292e-05	0.00136354	0.000604539	0.00135092	0.00484204	0.00304732	0.00244278	4.04073	2.33363	0.999999	0	0	1
12	11DOCRTSTRNtr	-0.00119621	-0.000130052	-0.000645409	-0.000793307	-4.39571e-05	-0.000480021	0.000165388	0.256253	-0.427116	0.404577	1.48807e-215	2.05545e-215	1
13	13DAMPPOX	0.0136865	33.6392	15.1936	0.025204	39.5488	13.656	-1.53765	-0.101203	-0.153933	-0.0929459	6.06105e-13	6.47653e-13	0
14	1a_24_25VITD2Hm	1.3546	4.8412	2.69019	0.122326	2.71825	1.02787	-1.66232	-0.61792	-1.38805	-0.974816	0	0	-1
15	1a_25VITD2Hm	0.000582873	24.6302	6.53897	0.00180373	31.4111	9.13861	2.59965	0.397562	0.482912	0.205547	4.55684e-57	5.29691e-57	1
16	1MNCAMti	0.0532039	2.63454	1.30317	0.0991739	2.8458	1.03386	-0.269307	-0.206655	-0.33398	-0.208394	1.31127e-58	1.52792e-58	-1
17	1PPDCRp	0.00811802	107.393	21.4248	0.0056718	114.608	38.4732	17.0485	0.795735	0.844575	0.394072	1.29975e-204	1.7743e-204	1
18	24_25DHVITD2t	0.00236202	37.414	11.7625	0.000143901	18.2098	6.15159	-5.61092	-0.477017	-0.935164	-0.39477	2.48846e-205	3.40093e-205	-1
19	24_25DHVITD2tm	0.00236202	37.414	11.7625	0.000143901	18.2098	6.15159	-5.61092	-0.477017	-0.935164	-0.39477	2.48846e-205	3.40093e-205	-1
20	24_25DHVITD3t	2.30823	7.44088	5.27792	1.96479	10.9472	6.50886	1.23094	0.233225	0.302436	0.268749	3.10454e-96	3.79039e-96	1
21	24_25DHVITD3tm	1.54676	6.99537	4.30287	0.563681	7.66066	4.27764	-0.0252262	-0.00586264	-0.00848289	-0.0107095	0.406823	0.409178	0
22	24_25VITD2Hm	2.08597	40.8037	14.4527	0.158464	19.6463	7.17945	-7.27324	-0.503244	-1.00939	-0.503429	0	0	-1
23	24_25VITD3Hm	1.54676	6.99537	4.30287	0.563681	7.66066	4.27764	-0.0252262	-0.00586264	-0.00848289	-0.0107095	0.406823	0.409178	0
24	24NPHte	-0.00364592	-4.40419e-07	-0.0012986	-0.00426164	-0.00132756	-0.00285233	-0.00155373	-1.19647	1.13519	-0.684238	0	0	-1
25	25HVITD2t	310.505	586.28	476.495	395.427	790.772	605.869	129.374	0.271512	0.346546	0.634314	0	0	1
26	25HVITD2tin_m	4.06711	65.0399	30.5694	1.72038	61.3856	28.8811	-1.68828	-0.0552279	-0.0819617	-0.0733784	1.31962e-08	1.38742e-08	0
27	25HVITD3t	0.729064	15.7325	8.25482	2.4703	17.2143	8.92581	0.670989	0.0812845	0.112746	0.108831	3.47086e-17	3.73969e-17	0
28	25HVITD3tin_m	2.47737	8.1464	5.78685	0.85542	10.4661	6.09707	0.310216	0.053607	0.0753369	0.094517	2.4651e-13	2.63487e-13	0
29	25VITD2Hm	0.00430453	41.0962	16.1167	0.0106738	47.599	21.7016	5.58496	0.346533	0.429249	0.302584	1.81182e-121	2.27902e-121	1
30	25VITD3Hm	0.00598025	3.2446	1.48398	0.00080236	4.55007	1.81942	0.335442	0.226042	0.294008	0.126798	9.13478e-23	9.98131e-23	0
31	2AMACHYD	0.0651293	0.0949549	0.081049	0.0154474	93.7992	28	27.9189	344.469	8.43241	0.998047	0	0	1
32	2AMACSULT	0.00174689	0.00758232	0.00433191	0.000450452	7.43786	2.62235	2.61802	604.356	9.24164	0.990172	0	0	1
33	2AMADPTm	0.0012308	92.3479	35.8559	243.373	360.914	301.582	265.726	7.41094	3.07227	1	0	0	1
34	2DR1PP	0.763124	203.815	79.7681	394.454	687.197	541.829	462.061	5.79256	2.76395	1	0	0	1
35	2HBO	116.362	548.554	358.748	-345.129	334.57	-10.5909	-369.339	-1.02952	-5.08207	-0.958666	0	0	-1
36	2HBt2	195.927	487.967	347.14	-472.918	-200.11	-344.284	-691.425	-1.99177	-0.0119174	-1	0	0	-1
37	2HCO3_NAt	-679.254	-327.741	-563.637	871.616	999.994	940.731	1504.37	2.66904	0.739014	1	0	0	1
38	2MCITt	0.0743263	148.571	66.11	29.9673	140.487	84.719	18.609	0.281486	0.357818	0.398783	1.75089e-209	2.40127e-209	1
39	2OXOADOXm	36.1555	187.711	116.72	0.0156355	92.9833	39.0969	-77.6231	-0.665037	-1.57793	-0.946059	0	0	-1
40	2OXOADPTm	-664.934	-437.852	-547.832	-951.165	-758.386	-869.286	-321.454	-0.586776	0.666098	-1	0	0	-1
41	34DHOXPEGOX	-471.51	-114.334	-275.556	-636.231	-306.546	-481.398	-205.842	-0.747008	0.804886	-0.892787	0	0	-1
42	34DHOXPEGt	-471.51	-114.334	-275.556	-636.231	-306.546	-481.398	-205.842	-0.747008	0.804886	-0.892787	0	0	-1
43	34DHPHAMT	147.13	404.491	281.946	0.142279	183.91	76.1664	-205.779	-0.729855	-1.88819	-0.997567	0	0	-1
44	34DHPHEt	-534.475	7.31671	-229.578	451.06	791.774	647.236	876.814	3.81924	1.49531	1	0	0	1
45	34DHPLACOX	26.0481	241.395	111.559	163.619	316.851	240.9	129.341	1.15939	1.11062	0.957154	0	0	1
46	34DHPLACOX_NADP_	-505.839	31.8547	-281.914	-590.662	-94.1561	-307.934	-26.02	-0.0922978	0.127366	-0.10504	4.09058e-16	4.39401e-16	0
47	34DHXMANDACOX	216.11	472.141	351.46	107.562	309.11	217.741	-133.719	-0.380467	-0.690747	-0.93608	0	0	-1
48	34DHXMANDACOX_NADP_	-233.004	128.452	-75.9034	40.2303	471.246	263.659	339.563	4.47361	1.79644	0.986331	0	0	1
49	34HPLFM	326.247	569.966	433.646	295.88	485.512	398.419	-35.2271	-0.0812346	-0.122232	-0.321766	4.25944e-137	5.46215e-137	-1
50	34HPPOR	0.000248317	0.000845665	0.000580419	4.8375e-05	0.000524242	0.000288047	-0.000292372	-0.503726	-1.01079	-0.908809	0	0	-1
51	35CGMPtn	0.000229918	22.3964	9.32163	19.2695	41.4114	29.7891	20.4674	2.19569	1.67613	0.999516	0	0	1
52	3AIBTm	0.0266878	126.208	57.5466	0.0711655	129.025	50.7466	-6.80002	-0.118166	-0.18142	-0.129397	1.21459e-23	1.32947e-23	0
53	3AIBtmi	0.0266878	126.208	57.5466	0.0711655	129.025	50.7466	-6.80002	-0.118166	-0.18142	-0.129397	1.21459e-23	1.32947e-23	0
54	3DPHBH1	0.921616	2.84508	1.6165	0.190427	0.982252	0.603416	-1.01309	-0.626715	-1.42165	-0.999782	0	0	-1
55	3DPHBH2	0.674378	1.30605	1.0439	1.39603	3.54829	2.26939	1.22549	1.17395	1.12032	1	0	0	1
56	3DSPHR	1.0326	101.993	42.5982	1.00968	121.581	50.5194	7.9212	0.185952	0.246045	0.16004	2.75159e-35	3.09955e-35	0
57	3HAO	0.0211634	0.029508	0.0260743	0.000467665	0.00613483	0.00285919	-0.0232151	-0.890345	-3.18895	-1	0	0	-1
58	3HBCDm	0.0261312	0.0579263	0.0454628	313.938	589.825	435.325	435.28	9574.42	13.2251	1	0	0	1
59	3HBCOAHLm	4.42081	99.7404	49.1715	3.51711	24.3613	14.8477	-34.3238	-0.698042	-1.72758	-0.84301	0	0	-1
60	3HKYNAKGAT	296.693	523.236	397.453	219.387	656.043	489.631	92.1779	0.231922	0.300911	0.572145	0	0	1
61	3HLYTCL	0.0155377	130.61	43.9625	0.0174546	84.4316	30.807	-13.1555	-0.299243	-0.513014	-0.146032	1.15962e-29	1.29171e-29	0
62	3M4HDXPAC	0.00175687	0.00560638	0.00353223	1.46965e-06	0.00605646	0.00209354	-0.00143868	-0.407302	-0.754632	-0.64202	0	0	-1
63	3MLDAt	0.0170335	0.0251812	0.0206019	0.00236242	0.0106413	0.00719355	-0.0134083	-0.65083	-1.518	-1	0	0	-1
64	3MOBt2im	32.9235	265.229	126.344	356.868	577.27	495.252	368.908	2.91986	1.9708	1	0	0	1
65	3MOPt2im	0.00260738	31.7875	12.5595	95.3865	291.414	178.616	166.057	13.2216	3.83002	1	0	0	1
66	3MOX4HOXPGALDOX	511.954	797.337	653.159	441.895	816.535	613.735	-39.4235	-0.0603583	-0.0898173	-0.254098	3.1324e-86	3.7744e-86	-1
67	3MOX4HOXPGALDOX_NADP_	-797.277	-511.882	-653.094	-816.505	-441.864	-613.707	39.387	0.0603083	-0.0897406	0.253871	4.42569e-86	5.33215e-86	1
68	3MOXTYROX	0.00175687	0.00560638	0.00353223	1.46965e-06	0.00605646	0.00209354	-0.00143868	-0.407302	-0.754632	-0.64202	0	0	-1
69	3SALAASPm	-95.5705	-2.39613	-36.1952	-111.223	-8.23903	-50.9527	-14.7575	-0.40772	0.49336	-0.366137	6.46936e-177	8.63342e-177	-1
70	3SALACBOXL	10.2701	19.6703	13.6347	2.78178	8.4267	5.65779	-7.97693	-0.585045	-1.26897	-1	0	0	-1
71	3SALAOX	0.0479111	4.33356	2.10521	6.90682	12.148	9.35984	7.25463	3.44604	2.15252	1	0	0	1
72	3SALATAi	3.12929	15.8905	9.68282	3.59422	15.7422	8.86194	-0.820881	-0.084777	-0.127805	-0.159604	4.19291e-35	4.72114e-35	0
73	3SALATAim	1.00018	5.75675	2.49708	2.61898	14.0511	8.04924	5.55216	2.22346	1.68861	0.983807	0	0	1
74	3SPYRSP	3.12929	15.8905	9.68282	3.59422	15.7422	8.86194	-0.820881	-0.084777	-0.127805	-0.159604	4.19291e-35	4.72114e-35	0
75	3SPYRSPm	1.00018	5.75675	2.49708	2.61898	14.0511	8.04924	5.55216	2.22346	1.68861	0.983807	0	0	1
76	41R1H2MAE12BOOX	1.41013e-07	0.00239601	0.000832724	1.82782e-08	0.00404264	0.00142834	0.000595612	0.715257	0.778425	0.382862	2.96787e-193	4.0178e-193	1
77	41R2A1H12BOOX	5.70497e-09	0.000211696	9.072e-05	0.000244516	0.000814409	0.000553079	0.000462359	5.09655	2.60799	1	0	0	1
78	42A12BOOX	0.000839283	12.446	5.80295	12.2487	43.5979	31.7566	25.9537	4.4725	2.4522	0.999999	0	0	1
79	4ABUTtm	-999.776	-602.071	-858.707	-957.739	-613.942	-789.281	69.4261	0.0808495	-0.121627	0.493994	0	0	1
80	4HBZCOAFm	3.99496	23.8796	15.022	0.00041099	8.89781	2.97155	-12.0505	-0.802187	-2.33779	-0.966422	0	0	-1
81	4HBZFm	3.99496	23.8796	15.022	0.00041099	8.89781	2.97155	-12.0505	-0.802187	-2.33779	-0.966422	0	0	-1
82	4HDEBRISOQUINEte	-0.00834927	-0.00376668	-0.00585368	-0.0119068	-0.00689992	-0.00903499	-0.00318131	-0.543472	0.626179	-0.958989	0	0	-1
83	4HGLSDm	2.20741	394.601	147.997	193.86	342.996	278.272	130.275	0.880251	0.910925	0.623588	0	0	1
84	4HOXPACDOX_NADP_	-520.28	-105.434	-351.791	-358.961	-76.1315	-233.637	118.154	0.335865	-0.590451	0.500376	0	0	1
85	4MOPt2im	375.903	522.811	445.946	0.0224	110.492	56.8233	-389.122	-0.872578	-2.97231	-1	0	0	-1
86	4MPTNLte	18.5415	33.0059	25.5124	8.21036	24.4976	15.2689	-10.2434	-0.401509	-0.740598	-0.943122	0	0	-1
87	4MPTNLtm	-33.0059	-18.5415	-25.5124	-24.4976	-8.21036	-15.2689	10.2434	0.401509	-0.740598	0.943122	0	0	1
88	4MTOLBUTAMIDEte	-0.0126132	-0.00692378	-0.00956927	-19.1999	-1.88705e-05	-5.99204	-5.98248	-625.176	9.29042	-0.998992	0	0	-1
89	4NPHSFte	-10.8444	-2.68429	-6.63724	-10.4787	-0.0133166	-6.07578	0.561459	0.0845923	-0.127514	0.0174664	0.176103	0.177967	0
90	4NPHSULT	2.68429	10.8444	6.63724	0.0133166	10.4787	6.07578	-0.561459	-0.0845923	-0.127514	-0.0174664	0.176103	0.177967	0
91	4NPHte	2.6869	10.8445	6.63854	0.0168141	10.4822	6.07863	-0.559905	-0.0843417	-0.127119	-0.0170841	0.185755	0.187631	0
92	4PYRDX	0.0101649	1.9426	0.566667	0.000103171	6.5348	1.21828	0.651608	1.1499	1.10427	0.403543	1.83039e-214	2.51943e-214	1
93	5ADTSTSTERONEGLCte	0.0894268	10.4633	4.75422	0.0319739	5.73413	2.67311	-2.08111	-0.437739	-0.830687	-0.460633	8.59541e-279	1.24759e-278	-1
94	5ADTSTSTERONEGLCtr	-10.4633	-0.0894268	-4.75422	-5.73413	-0.0319739	-2.67311	2.08111	0.437739	-0.830687	0.460633	8.59541e-279	1.24759e-278	1
95	5ADTSTSTERONESte	253.758	639.656	413.438	516.292	853.347	657.232	243.794	0.589673	0.66873	0.938656	0	0	1
96	5ADTSTSTERONESULT	1.35321	2.54379	1.79439	0.000526317	0.666362	0.271402	-1.52299	-0.84875	-2.72499	-1	0	0	-1
97	5ADTSTSTERONEte	-626.716	-146.974	-385.186	23.7266	464.346	218.604	603.789	1.56753	-0.817237	1	0	0	1
98	5ADTSTSTERONEtr	242.071	521.701	388.55	38.4188	252.821	163.592	-224.958	-0.578968	-1.248	-0.999972	0	0	-1
99	5AOPtm	-169.325	203.311	21.8204	166.179	594.224	436.713	414.893	19.0139	4.32293	0.999582	0	0	1
100	5DHFtl	0.0076503	0.0163554	0.0122428	4.86997e-06	0.0113167	0.00327193	-0.00897091	-0.732748	-1.90373	-0.993124	0	0	-1
101	5FTHFt2	819.105	999.996	930.09	12.9929	240.998	84.5903	-845.5	-0.909052	-3.45881	-1	0	0	-1
102	5HLTDL	0.232155	58.3837	28.9896	10.4549	53.5679	31.5354	2.54576	0.0878165	0.121435	0.078218	1.37519e-09	1.4519e-09	0
103	5HOMEPRAZOLEte	-48.9442	-0.000451291	-16.3576	-34.3684	-0.00431705	-11.0253	5.33232	0.325983	-0.569144	0.25286	2.06662e-85	2.48426e-85	1
104	5HOXINDACTO2OX	0.931968	69.4161	20.4255	2.80598	110.745	63.3458	42.9203	2.10131	1.63288	0.864954	0	0	1
105	5HOXINOXDA	0.00197153	0.00906133	0.00605247	0.0102434	0.0199607	0.0152182	0.0091657	1.51437	1.3302	1	0	0	1
106	5HTRPVESSEC	3.39824e-06	0.00089817	0.000417859	0.000326447	0.00177861	0.00109227	0.000674413	1.61397	1.38624	0.886858	0	0	1
107	5MTHFt	35.6963	277.513	138.695	109.295	429.887	203.936	65.241	0.470392	0.556201	0.48301	2.54342e-306	3.79188e-306	1
108	5MTHFt2	-999.953	-669.829	-918.655	-380.974	-19.8444	-191.34	727.315	0.791718	-2.26339	1	0	0	1
109	5THFtl	0.0127053	0.0270233	0.0172587	0.00464478	0.0218274	0.0109368	-0.00632186	-0.366301	-0.65813	-0.809663	0	0	-1
110	5THFtm	0.00358469	0.0127427	0.00748778	0.000260456	0.0129546	0.00471129	-0.0027765	-0.370804	-0.668417	-0.528919	0	0	-1
111	6DHFtl	0.005822	0.0123627	0.00780679	0.00254202	0.00614666	0.00455121	-0.00325558	-0.417019	-0.778478	-0.999793	0	0	-1
112	6DHFtm	0.00407799	0.0100794	0.00647185	3.87038e-07	0.00256453	0.00128443	-0.00518742	-0.801535	-2.33305	-1	0	0	-1
113	6HTSTSTERONEte	0.00383927	38.2805	11.5844	0.00839207	36.1456	15.986	4.40155	0.379954	0.46462	0.287529	7.14094e-110	8.8531e-110	1
114	6HTSTSTERONEtr	-38.2805	-0.00383927	-11.5844	-36.1456	-0.00839207	-15.986	-4.40155	-0.379954	0.46462	-0.287529	7.14094e-110	8.8531e-110	-1
115	6THFtl	0.00119012	0.00541705	0.0031624	0.00487215	0.00853121	0.00650408	0.00334167	1.05669	1.04032	0.999288	0	0	1
116	6THFtm	0.00210112	0.00491166	0.00346908	0.00381322	0.00677268	0.00517358	0.0017045	0.491342	0.576611	0.938995	0	0	1
117	7DHCHSTEROLtr	-438.909	-209.567	-340.534	-742.184	-508.366	-614.764	-274.23	-0.805293	0.852233	-1	0	0	-1
118	7DHFtl	0.00040784	0.0022833	0.0013938	0.00167025	0.00371635	0.00234155	0.000947755	0.67998	0.748444	0.948687	0	0	1
119	7DHFtm	3.58662e-07	0.00152384	0.000419779	0.000932615	0.00241627	0.00170852	0.00128874	3.07006	2.02505	0.965201	0	0	1
120	7THFtl	7.08672e-07	0.0019307	0.00088108	0.000588565	0.00212488	0.0014301	0.000549015	0.623116	0.698766	0.596695	0	0	1
121	7THFtm	0.000864046	0.00484107	0.00255421	0.000159134	0.0023511	0.000933726	-0.00162048	-0.634436	-1.4518	-0.953513	0	0	-1
122	A_MANASEly	8.70464	12.8356	10.4665	8.54476	12.1625	10.5273	0.0607621	0.00580537	0.00835116	0.0744902	7.94484e-09	8.36049e-09	0
123	A4GALTc	1.00166	26.2771	8.76629	1.01465	51.2381	18.1062	9.33991	1.06543	1.04645	0.482442	1.32063e-305	1.96694e-305	1
124	A4GALTg	7.04166	26.9714	13.0965	2.47069	15.6357	8.49106	-4.60546	-0.351655	-0.625167	-0.602987	0	0	-1
125	A4GNT1g	3.24778e-06	0.000553383	0.000201685	2.08312e-06	0.000907899	0.000333988	0.000132303	0.655988	0.727692	0.317834	8.15295e-134	1.04022e-133	1
126	A4GNT2g	3.1098e-06	0.000646296	0.000269778	0.000437863	0.000973609	0.000714212	0.000444434	1.64741	1.40458	0.954122	0	0	1
127	AACTOOR	61.2687	115.018	90.5144	0.0199929	105.641	53.8429	-36.6715	-0.405145	-0.74939	-0.689313	0	0	-1
128	AACTtm	576.328	826.178	702.732	628.157	999.651	804.935	102.203	0.145436	0.195897	0.606271	0	0	1
129	AASAD3m	0.0207019	112.151	42.8628	62.7489	204.398	124.491	81.6284	1.90441	1.53825	0.948265	0	0	1
130	AATAi	-663.888	-69.0475	-277.716	-999.394	-606.509	-822.249	-544.533	-1.96075	1.56596	-0.999296	0	0	-1
131	ABO1g	0.00404217	0.014804	0.00963554	0.00123245	0.00824982	0.00330017	-0.00633537	-0.6575	-1.54582	-0.952074	0	0	-1
132	ABO2g	0.00397378	0.00568556	0.00485334	0.000877868	0.00371288	0.00262079	-0.00223255	-0.460003	-0.888977	-1	0	0	-1
133	ABO3g	6.59416e-06	0.0011452	0.000603083	0.00175696	0.00260388	0.00214483	0.00154175	2.55645	1.83044	1	0	0	1
134	ABO4g	0.000624148	0.00232801	0.00141603	0.00258991	0.00378211	0.00337503	0.00195901	1.38345	1.25305	1	0	0	1
135	ABO5g	0.000624148	0.00232801	0.00141603	0.00258991	0.00378211	0.00337503	0.00195901	1.38345	1.25305	1	0	0	1
136	ABO6g	0.00129698	0.00209417	0.00173508	4.92722e-08	0.00126189	0.000658761	-0.00107632	-0.620328	-1.39717	-1	0	0	-1
137	ABO7g	0.00129698	0.00209417	0.00173508	4.92722e-08	0.00126189	0.000658761	-0.00107632	-0.620328	-1.39717	-1	0	0	-1
138	ABO8g	0.00022022	0.000839602	0.00053975	2.67853e-07	0.000905652	0.00022951	-0.00031024	-0.574784	-1.23373	-0.778394	0	0	-1
139	ABO9g	0.00115032	0.00188574	0.00156443	0.000811907	0.00203869	0.00138073	-0.000183702	-0.117424	-0.180208	-0.541109	0	0	-1
140	ABTArm	-999.776	-602.071	-858.707	-957.739	-613.942	-789.281	69.4261	0.0808495	-0.121627	0.493994	0	0	1
141	ABTD	-592.755	-98.3275	-361.025	-137.359	180.305	-10.1047	350.92	0.972011	-5.159	0.999464	0	0	1
142	ABTti	276.256	601.493	454.81	212.598	518.257	332.781	-122.028	-0.268306	-0.450689	-0.730042	0	0	-1
143	ABUTt2rL	305.305	530.74	407.836	392.453	742.506	596.002	188.166	0.461377	0.547329	0.906405	0	0	1
144	ABUTt4_2_r	-780.601	-540.87	-680.547	-999.927	-800.252	-914.187	-233.64	-0.343312	0.425795	-1	0	0	-1
145	ACACT10m	-468.864	-252.701	-337.486	1.01377	39.0831	16.6943	354.18	1.04947	-4.3374	1	0	0	1
146	ACACT1rm	74.833	314.251	192.049	267.831	499.173	382.004	189.956	0.989103	0.992118	0.995823	0	0	1
147	ACACT1x	495.248	718.569	593.02	576.358	781.557	684.074	91.0541	0.153543	0.206072	0.847369	0	0	1
148	ACACt2m	23.4631	258.557	165.785	294.144	508.009	402.892	237.106	1.4302	1.28108	1	0	0	1
149	ACACT4p	27.6653	49.2386	38.3075	50.7761	93.1153	72.9298	34.6223	0.9038	0.928882	1	0	0	1
150	ACACT5p	17.9296	42.9478	29.6269	0.00299151	35.8154	10.8354	-18.7916	-0.634273	-1.45116	-0.834901	0	0	-1
151	ACACT6p	33.31	60.8307	46.7565	25.1186	72.8559	44.2743	-2.48225	-0.0530888	-0.078699	-0.218461	3.15922e-64	3.7003e-64	-1
152	ACACT7p	31.6773	61.6745	47.7057	25.3027	67.2648	44.3887	-3.31697	-0.0695298	-0.103968	-0.237523	1.38081e-75	1.64142e-75	-1
153	ACACT8p	1.00587	48.9568	15.6011	1.02642	93.2731	31.8511	16.25	1.04159	1.0297	0.41061	5.75346e-222	7.97733e-222	1
154	ACACT9p	1.00006	34.3025	9.58756	19.9746	63.3158	43.9187	34.3311	3.5808	2.1956	0.981276	0	0	1
155	ACACtx	-432.566	-174.475	-285.688	-510.354	-241.365	-378.024	-92.3362	-0.323207	0.404038	-0.614115	0	0	-1
156	ACALDtm	-117.262	-1.20712	-41.4326	-288.413	-95.5363	-192.543	-151.11	-3.64713	2.21634	-0.999166	0	0	-1
157	ACALDtr	0.00081117	0.00915052	0.00474432	0.00159788	0.00800841	0.00487986	0.000135536	0.0285681	0.0406374	0.0501132	0.000103811	0.000107032	0
158	ACALDtx	11.1775	149.378	67.9926	0.0141402	73.4911	25.928	-42.0645	-0.618664	-1.39086	-0.849619	0	0	-1
159	ACCOACm	678.703	872.837	782.904	631.99	835.931	715.784	-67.1198	-0.0857318	-0.129311	-0.680808	0	0	-1
160	ACCOAgt	208.579	362.746	293.306	189.731	330.671	268.494	-24.8122	-0.0845948	-0.127518	-0.391022	1.72239e-201	2.34519e-201	-1
161	ACCOALm	0.000954625	11.7702	2.65174	6.64244	21.1735	14.1325	11.4807	4.32951	2.414	0.983971	0	0	1
162	ACCOAtn	-0.0264157	0.0673372	0.0311215	0.030988	0.0999882	0.0678351	0.0367136	1.17969	1.12412	0.839774	0	0	1
163	ACCOAtr	-576.312	-219.749	-388.827	-999.909	-430.061	-770.241	-381.414	-0.980936	0.986183	-0.994354	0	0	-1
164	ACETONEt2	1.03178	117.508	58.0043	-416.582	-26.8336	-195.676	-253.68	-4.37347	1.75423	-1	0	0	-1
165	ACETONEt2m	1.02916	117.506	58.0019	-416.595	-26.8463	-195.689	-253.691	-4.37383	1.75439	-1	0	0	-1
166	ACGAGBSIDEtg	-3.61048	-0.00255007	-1.40396	-2.46379	-2.42749e-05	-0.624159	0.779805	0.555431	-1.16952	0.50544	0	0	1
167	ACGAGBSIDEtl	0.00255007	3.61048	1.40396	2.42749e-05	2.46379	0.624159	-0.779805	-0.555431	-1.16952	-0.50544	0	0	-1
168	ACGALFUCGALACGALFUC12GAL14ACGLCGALGLUSIDEte	-0.00232801	-0.000624148	-0.00141603	-0.00378211	-0.00258991	-0.00337503	-0.00195901	-1.38345	1.25305	-1	0	0	-1
169	ACGALFUCGALACGALFUC12GAL14ACGLCGALGLUSIDEtg	0.000624148	0.00232801	0.00141603	0.00258991	0.00378211	0.00337503	0.00195901	1.38345	1.25305	1	0	0	1
170	ACGALFUCGALACGALFUCGALACGLCGAL14ACGLCGALGLUSIDEte	-0.00209417	-0.00129698	-0.00173508	-0.00126189	-4.92719e-08	-0.000658761	0.00107632	0.620328	-1.39717	1	0	0	1
171	ACGALFUCGALACGALFUCGALACGLCGAL14ACGLCGALGLUSIDEtg	0.00129698	0.00209417	0.00173508	4.92722e-08	0.00126189	0.000658761	-0.00107632	-0.620328	-1.39717	-1	0	0	-1
172	ACGALK	4.04953	26.8761	14.9559	3.23593	22.166	12.8014	-2.15444	-0.144053	-0.224406	-0.253603	6.66973e-86	8.03125e-86	-1
173	ACGALK2	2.7647	32.6282	16.8819	6.58351e-05	6.98423	1.48534	-15.3965	-0.912016	-3.50661	-0.989244	0	0	-1
174	ACGALtlg	-17.1113	-0.000181798	-3.88205	-11.8565	-0.00965108	-4.86441	-0.982359	-0.253051	0.325446	-0.296555	9.39105e-117	1.17443e-116	-1
175	ACGALtly	180.615	419.227	295.685	87.1446	233.37	166.066	-129.619	-0.438368	-0.832304	-0.930544	0	0	-1
176	ACGAM6PSi	54.545	152.628	113.291	0.0711664	84.9516	33.4114	-79.8799	-0.705084	-1.76162	-0.99283	0	0	-1
177	ACGAMK	150.362	190.957	173.234	152.271	213.562	185.773	12.5394	0.0723843	0.100822	0.610953	0	0	1
178	ACGAMPM	150.314	213.903	182.372	149.796	229.216	191.105	8.73318	0.0478867	0.0674828	0.347131	3.11807e-159	4.0951e-159	0
179	ACGAMtly	870.98	999.992	950.313	373.836	770.587	602.154	-348.16	-0.366363	-0.658272	-1	0	0	-1
180	ACGBGBSIDEtg	-17.1113	-0.000181798	-3.88205	-11.8565	-0.00965108	-4.86441	-0.982359	-0.253051	0.325446	-0.296555	9.39105e-117	1.17443e-116	-1
181	ACGBGBSIDEtl	0.000181798	17.1113	3.88205	0.00965108	11.8565	4.86441	0.982359	0.253051	0.325446	0.296555	9.39105e-117	1.17443e-116	1
182	ACGPID	21.6012	47.7705	36.3746	23.6794	41.8261	33.1932	-3.18138	-0.0874616	-0.132043	-0.349936	8.77916e-162	1.1553e-161	-1
183	ACGSm	35.5995	192.541	88.8379	0.0478217	87.7439	26.9118	-61.9261	-0.697069	-1.72294	-0.940842	0	0	-1
184	ACHEe	24.6669	149.191	81.5254	139.944	313.46	214.798	133.272	1.63473	1.39766	0.999788	0	0	1
185	ACHtn	-0.0264157	0.0673372	0.0311215	0.030988	0.0999882	0.0678351	0.0367136	1.17969	1.12412	0.839774	0	0	1
186	ACHVESSEC	8.06912e-06	0.000270313	0.000123092	0.000590423	0.00109507	0.000855003	0.000731911	5.94606	2.79619	1	0	0	1
187	ACITL	1.00388	57.4616	24.5348	1.00051	27.098	6.63724	-17.8975	-0.729476	-1.88617	-0.632348	0	0	-1
188	ACN13ACNGALGBSIDEte	0.000190132	1.84687	0.680835	2.87671e-05	0.844277	0.292453	-0.388382	-0.570449	-1.2191	-0.495354	0	0	-1
189	ACN13ACNGALGBSIDEtg	-1.84687	-0.000190132	-0.680835	-0.844277	-2.87671e-05	-0.292453	0.388382	0.570449	-1.2191	0.495354	0	0	1
190	ACN23ACNGALGBSIDEte	2.29002e-05	1.80099	0.590016	0.00454002	1.54014	0.553408	-0.0366084	-0.0620465	-0.0924117	0.0112844	0.382105	0.384499	0
191	ACN23ACNGALGBSIDEtg	-1.80099	-2.29002e-05	-0.590016	-1.54014	-0.00454002	-0.553408	0.0366084	0.0620465	-0.0924117	-0.0112844	0.382105	0.384499	0
192	ACNACNGAL14ACGLCGALGLUSIDEte	-12.4682	-3.64213	-7.00025	-2.71477	-0.0105963	-1.14182	5.85844	0.836889	-2.61608	1	0	0	1
193	ACNACNGAL14ACGLCGALGLUSIDEtg	5.03132e-05	0.000560651	0.000313033	8.75208e-05	0.000985418	0.000510771	0.000197738	0.631685	0.706363	0.421275	1.55048e-233	2.17137e-233	1
194	ACNACNGALGBSIDEte	0.00373769	1.00529	0.35244	4.29025e-07	1.71761	0.316587	-0.0358533	-0.101729	-0.154777	-0.126469	1.17608e-22	1.28388e-22	0
195	ACNACNGALGBSIDEtg	-1.00529	-0.00373769	-0.35244	-1.71761	-4.29025e-07	-0.316587	0.0358533	0.101729	-0.154777	0.126469	1.17608e-22	1.28388e-22	0
196	ACNAM9PL	0.975378	12.7118	6.56548	0.0327378	4.62386	1.91423	-4.65125	-0.70844	-1.77813	-0.720314	0	0	-1
197	ACNAM9PL2	0.000606033	36.8442	14.3633	0.0373066	32.7114	12.0034	-2.35989	-0.164301	-0.258944	-0.109128	2.85237e-17	3.07455e-17	0
198	ACNAMlt	-158.321	-90.1461	-127.999	-100.387	-33.8781	-61.3988	66.5999	0.520317	-1.05985	0.996645	0	0	1
199	ACNAMPH	0.975378	12.7118	6.56548	0.0327378	4.62386	1.91423	-4.65125	-0.70844	-1.77813	-0.720314	0	0	-1
200	ACNAMtn	101.258	183.909	139.963	59.2702	164.924	119.724	-20.2392	-0.144604	-0.225336	-0.428913	5.29479e-242	7.48032e-242	-1
201	ACNGALACGLCGAL14ACGLCGALGLUSIDEte	-2.93582	-0.269203	-1.29611	-1.32876	-0.0457065	-0.631967	0.664147	0.512414	-1.03627	0.505538	0	0	1
202	ACNGALACGLCGAL14ACGLCGALGLUSIDEtg	0.0814866	1.07473	0.481385	9.77661e-05	0.5242	0.206219	-0.275166	-0.571613	-1.22301	-0.657251	0	0	-1
203	ACNMLr	-34.6594	12.3472	-14.6493	-18.4172	3.99497	-5.95049	8.69885	0.593805	-1.29976	0.484744	0	0	1
204	ACOAD10m	17.3215	104.949	51.5631	53.7721	151.156	93.4967	41.9335	0.813246	0.858575	0.820332	0	0	1
205	ACOAD1fm	1.00405	34.4991	17.9525	4.19645	35.0681	17.4527	-0.499798	-0.0278401	-0.0407345	-0.0227075	0.0786114	0.0796635	0
206	ACOAD8m	7.28424	49.6103	29.1478	9.78617	73.1213	41.6554	12.5075	0.429106	0.515113	0.540482	0	0	1
207	ACOAD9m	1.03447	68.8367	29.4872	7.73809	48.8627	30.1141	0.626853	0.0212585	0.0303481	0.0853084	3.90757e-11	4.15658e-11	0
208	ACOAHi	0.010568	0.0204064	0.0139541	1.27331e-06	0.00951769	0.00541702	-0.00853711	-0.611798	-1.36512	-1	0	0	-1
209	ACOAO7p	1.00114	24.4468	6.03241	42.566	104.518	69.6963	63.6639	10.5536	3.53028	1	0	0	1
210	ACODA	143.172	348.28	240.801	0.194676	304.342	155.162	-85.6388	-0.355642	-0.634065	-0.71732	0	0	-1
211	ACONTm	182.958	428.229	321.868	116.457	424.23	238.44	-83.4288	-0.259202	-0.432847	-0.50427	0	0	-1
212	ACOX22x	0.0039512	16.668	5.70486	0.00453884	16.4843	6.32549	0.620634	0.10879	0.148987	0.113617	1.36632e-18	1.47861e-18	0
213	ACOX2x	0.024489	7.42087	2.85567	0.00208221	12.5402	4.72435	1.86869	0.654379	0.72629	0.304258	8.56159e-123	1.0777e-122	1
214	ACP1_FMN_	0.000222418	7.45103	2.48351	6.13204	21.433	13.6048	11.1213	4.47806	2.45366	0.998972	0	0	1
215	ACRNtm	-585.273	-245.791	-421.821	-787.701	-299.992	-547.517	-125.696	-0.297985	0.376274	-0.641805	0	0	-1
216	ACS2	1.03554	3.56197	1.92694	1.00322	1.47597	1.14998	-0.776961	-0.40321	-0.744705	-0.73902	0	0	-1
217	ACSm	1.28093e-06	0.00221946	0.000979568	6.28271e-06	0.0104536	0.00617065	0.00519108	5.29936	2.6552	0.893507	0	0	1
218	ACSRTNMT	131.51	295.513	194.662	122.908	363.396	239.828	45.1661	0.232023	0.30103	0.492544	0	0	1
219	ACt2m	-798.393	-529.102	-655.852	-797.986	-383.34	-584.094	71.758	0.109412	-0.16717	0.481244	4.2206e-304	6.28172e-304	1
220	ACt2r	-93.194	248.013	97.5912	-405.298	153.512	-104.74	-202.331	-2.07325	0.101991	-0.701498	0	0	-1
221	ACtg	-6.02218	-4.00045	-4.8065	-6.62065	-4.00004	-4.80974	-0.00323859	-0.000673792	0.00097175	0.0707111	4.3281e-08	4.53562e-08	0
222	ACTLMO	8.08292e-06	0.000862936	0.000437362	0.000385154	0.00078416	0.000606481	0.000169119	0.38668	0.471635	0.377134	1.4115e-187	1.90307e-187	1
223	ACTNMO	1.2122e-06	0.00621042	0.00235973	0.00854153	0.016508	0.0130126	0.0106529	4.51444	2.46321	1	0	0	1
224	ADA	0.00270414	50.8185	12.1636	8.1743	244.18	133.315	121.152	9.96015	3.4542	0.988507	0	0	1
225	ADAe	135.636	344.566	224.551	0.0146007	222.513	86.9453	-137.606	-0.612804	-1.36886	-0.865954	0	0	-1
226	ADCim	0.0249044	144.211	58.808	74.0423	433.939	243.077	184.269	3.13341	2.04733	0.968772	0	0	1
227	ADEt	-579.95	-214.845	-380.275	-423.767	89.6245	-201.702	178.572	0.469588	-0.914815	0.794485	0	0	1
228	ADK1m	-25.2663	405.745	180.395	-503.568	36.5063	-201.04	-381.434	-2.11444	0.156322	-0.999184	0	0	-1
229	ADK3	0.0618694	0.0999758	0.08335	0.00192181	0.090444	0.0314477	-0.0519023	-0.622703	-1.40623	-0.893346	0	0	-1
230	ADK3m	-273.712	181.169	-68.1253	161.843	718.869	390.582	458.707	6.73329	2.51936	0.999982	0	0	1
231	ADKd	-0.00199577	0.0567319	0.0309697	0.0706361	0.0999989	0.0912308	0.0602611	1.94581	1.55866	1	0	0	1
232	ADMDC	157.875	282.873	224.468	334.679	510.44	443.446	218.978	0.975541	0.982248	1	0	0	1
233	ADNCYC	1.16615	9.7581	4.77322	1.05617	4.45523	2.56916	-2.20407	-0.461756	-0.893669	-0.662478	0	0	-1
234	ADNK1m	2.32027	114.342	68.3914	43.8991	190.041	144.074	75.683	1.10662	1.07493	0.947768	0	0	1
235	ADNt	-85.1048	339.64	136.763	-157.723	224.171	48.706	-88.0567	-0.643865	-1.4895	-0.487317	0	0	-1
236	ADNt4	0.125528	169.194	88.6239	219.467	365.143	304.587	215.963	2.43685	1.78109	1	0	0	1
237	ADNtl	84.0605	253.456	186.485	173.251	371.598	272.449	85.9638	0.460969	0.546926	0.854982	0	0	1
238	ADNtm	-31.3598	85.6303	31.6951	8.72529	182.947	132.498	100.803	3.18039	2.06364	0.95528	0	0	1
239	ADPMAN	0.00546952	29.7745	8.28074	0.0423847	10.3541	4.98093	-3.29982	-0.398493	-0.733346	-0.227832	1.07892e-69	1.27172e-69	-1
240	ADPRIBt	0.0062975	0.0168638	0.0124396	0.005632	0.0163592	0.0110741	-0.00136549	-0.10977	-0.167751	-0.300807	4.5454e-120	5.70598e-120	-1
241	ADPtx	-447.592	102.617	-201.573	-929.822	-293.77	-677.024	-475.451	-2.35871	1.74791	-0.977355	0	0	-1
242	ADRNCOAtx	-14.7711	8.5869	-2.9294	-10.4769	16.6439	2.99449	5.92389	2.02222	0.0317016	0.489835	0	0	1
243	ADRNCPT1	2.85879	32.7479	15.5228	4.73082	32.7138	17.0254	1.50266	0.0968034	0.133305	0.160556	1.67033e-35	1.88196e-35	0
244	ADRNCPT2	2.85879	32.7479	15.5228	4.73082	32.7138	17.0254	1.50266	0.0968034	0.133305	0.160556	1.67033e-35	1.88196e-35	0
245	ADRNCRNt	-457.745	14.9554	-211.65	189.143	581.895	406.182	617.832	2.91912	0.940448	1	0	0	1
246	ADRNLPVESSEC	0.000142197	0.000309427	0.000221527	0.000102445	0.000515535	0.000303014	8.14876e-05	0.367845	0.451905	0.466848	2.6226e-286	3.83284e-286	1
247	ADRNt	232.321	985.277	615.916	645.747	974.718	808.182	192.266	0.312163	0.391947	0.400947	9.68893e-212	1.33138e-211	1
248	ADSK	106.399	127.854	115.834	102.696	134.814	121.372	5.53834	0.0478128	0.067381	0.572645	0	0	0
249	ADSL1	0.00276541	5.47081	2.53648	0.00574332	12.3453	5.24913	2.71265	1.06945	1.04925	0.544123	0	0	1
250	ADSL2	1.00004	7.40188	2.92498	1.00049	6.17625	3.15453	0.229558	0.0784821	0.109002	0.0222707	0.0845325	0.0855821	0
251	AFLATOXINte	1.00696	38.9309	11.4361	1.0013	22.823	9.49924	-1.93691	-0.169367	-0.267717	-0.0579635	7.13745e-06	7.40356e-06	0
252	AG13T16g	1	2.24104	1.45177	1.00027	1.65697	1.22087	-0.230899	-0.159046	-0.249901	-0.422574	5.77137e-235	8.09107e-235	-1
253	AG13T17g	1	2.24104	1.45177	1.00027	1.65697	1.22087	-0.230899	-0.159046	-0.249901	-0.422574	5.77137e-235	8.09107e-235	-1
254	AG13T18g	1	2.24104	1.45177	1.00027	1.65697	1.22087	-0.230899	-0.159046	-0.249901	-0.422574	5.77137e-235	8.09107e-235	-1
255	AG13T1g	1.00014	1.87137	1.27398	1.00014	1.95198	1.34786	0.0738796	0.0579912	0.0813276	0.120401	1.10302e-20	1.19906e-20	0
256	AG13T2g	1.00014	1.87137	1.27398	1.00014	1.95198	1.34786	0.0738796	0.0579912	0.0813276	0.120401	1.10302e-20	1.19906e-20	0
257	AG13T3g	1.00014	1.87137	1.27398	1.00014	1.95198	1.34786	0.0738796	0.0579912	0.0813276	0.120401	1.10302e-20	1.19906e-20	0
258	AGMTm	0.0154866	0.0422029	0.0275345	0.0452573	0.082241	0.0588939	0.0313595	1.13892	1.09688	1	0	0	1
259	AGPAT1	6.28773	21.0791	15.4296	1.00109	11.9897	5.25968	-10.17	-0.659118	-1.55266	-0.9529	0	0	-1
260	AGTim	0.0724982	0.0972097	0.084315	0.0167855	0.0730929	0.052156	-0.032159	-0.381415	-0.692956	-0.999998	0	0	-1
261	AGTix	0.0888193	0.0999997	0.0959642	0.00968896	0.0302512	0.0203478	-0.0756165	-0.787965	-2.23763	-1	0	0	-1
262	AHANDROSTANGLCte	3.87663	10.9328	6.87427	0.00225245	9.514	3.50642	-3.36785	-0.489921	-0.971207	-0.760633	0	0	-1
263	AHANDROSTANGLCtr	-10.9328	-3.87663	-6.87427	-9.514	-0.00225245	-3.50642	3.36785	0.489921	-0.971207	0.760633	0	0	1
264	AHCYStr	761.273	999.944	932.469	662.477	999.785	863.306	-69.1629	-0.0741718	-0.111184	-0.509789	0	0	-1
265	AHEXASE2ly	4.72132	8.18233	6.2949	4.59254	7.73134	6.35495	0.0600464	0.00953889	0.0136965	0.0755576	4.84827e-09	5.10953e-09	0
266	AHEXASEly	1.00115	2.77209	1.88327	1.23865	3.42048	2.62369	0.740426	0.39316	0.478361	0.797405	0	0	1
267	AIRCr	1.00004	7.40188	2.92498	1.00049	6.17625	3.15453	0.229558	0.0784821	0.109002	0.0222707	0.0845325	0.0855821	0
268	AKGDm	0.329961	102.221	49.3965	273.911	535.886	394.436	345.039	6.98509	2.99731	1	0	0	1
269	AKGMALtm	220.991	999.517	691.448	28.6711	436.772	227.766	-463.683	-0.670596	-1.60207	-0.968368	0	0	-1
270	AKGt4_3	-955.02	-861.98	-912.005	-0.0786685	-0.0579812	-0.0647909	911.94	0.999929	-13.781	1	0	0	1
271	AKGtp	-590.888	-202.662	-390.354	-687.278	-143.627	-393.152	-2.79719	-0.00716577	0.0103012	0.0263415	0.0413233	0.0419526	0
272	AKR1C1	109.089	290.526	196.461	212.742	412.223	303.945	107.484	0.547099	0.629566	0.906841	0	0	1
273	AKR1C41	749.418	950.054	837.496	548.666	815.138	683.408	-154.088	-0.183987	-0.293335	-0.9775	0	0	-1
274	AKR1C42	306.659	506.578	404.066	0.0591826	276.553	88.5588	-315.507	-0.780831	-2.18988	-1	0	0	-1
275	AKR1D	0.0610951	0.0779187	0.0710321	0.0183095	0.0523877	0.0313027	-0.0397293	-0.559315	-1.18218	-1	0	0	-1
276	AKR1D2	0.00209994	0.0158587	0.00934072	5.6549e-05	0.00645003	0.00283301	-0.00650771	-0.696703	-1.7212	-0.924144	0	0	-1
277	ALAASNNaEx	0.0104246	155.968	60.2383	0.0706457	262.2	143.563	83.3249	1.38326	1.25293	0.567324	0	0	1
278	ALACYSNaEx	102.167	235.491	173.781	99.1021	448.717	293.858	120.077	0.690967	0.757849	0.799763	0	0	1
279	ALADGLNexR	0.064656	0.0999914	0.087376	0.016396	0.0914149	0.0501341	-0.0372419	-0.426225	-0.801444	-0.895795	0	0	-1
280	ALADGLYexR	-0.0243914	0.0237723	-0.002895	-0.00409866	0.0373453	0.0166082	0.0195032	6.73686	2.52026	0.765477	0	0	1
281	ALAGLNexR	-0.00633523	0.0389465	0.0190781	0.0258956	0.0742091	0.0530243	0.0339462	1.77933	1.47474	0.968352	0	0	1
282	ALAGLNNaEx	0.112778	199.598	75.4889	146.584	238.528	192.647	117.158	1.55199	1.35162	0.971193	0	0	1
283	ALAGLYexR	-0.0999995	-0.0776853	-0.0941814	-0.00919631	0.0999773	0.0617174	0.155899	1.6553	-0.609765	1	0	0	1
284	ALASERNaEx	174.161	307.899	262.257	0.00314539	155.515	60.678	-201.579	-0.768631	-2.11174	-1	0	0	-1
285	ALASm	281.305	507.702	400.442	0.0255421	266.369	110.137	-290.306	-0.724963	-1.8623	-1	0	0	-1
286	ALAt4	20.8297	147.119	87.8047	1.29971	282.703	140.292	52.4877	0.597777	0.676066	0.529657	0	0	1
287	ALATA_L	-999.914	-443.279	-745.315	-662.384	-297.018	-461.97	283.345	0.380168	-0.69005	0.895396	0	0	1
288	ALATHRNaEx	146.777	252.676	206.101	0.00343522	133.603	48.221	-157.88	-0.766032	-2.09562	-1	0	0	-1
289	ALAtN1	-999.985	-798.3	-901.541	-881.406	-672.676	-781.605	119.936	0.133034	-0.205953	0.948156	0	0	1
290	ALCD21_D	620.588	881.26	743.138	809.372	999.557	911.87	168.732	0.227054	0.295198	0.987218	0	0	1
291	ALCD21_L	416.328	776.812	628.237	233.315	575.082	416.158	-212.079	-0.337578	-0.594178	-0.906807	0	0	-1
292	ALCD22_D	448.905	758.272	629.595	756.722	999.957	875.593	245.998	0.390724	0.475837	1	0	0	1
293	ALCD22_L	298.197	494.031	405.45	165.095	471.094	358.719	-46.7318	-0.115259	-0.176673	-0.420005	3.84112e-232	5.37574e-232	-1
294	ALCD2if	259.97	509.791	393.728	80.4096	363.302	250.12	-143.608	-0.36474	-0.654581	-0.880924	0	0	-1
295	ALCD2yf	204.977	413.331	334.422	523.862	699.335	609.341	274.919	0.822074	0.865581	1	0	0	1
296	ALDD20x	1.25072	47.2385	24.933	1.00751	33.2777	14.8208	-10.1121	-0.405573	-0.750429	-0.481619	1.42725e-304	2.12514e-304	-1
297	ALDD20xm	1.00912	17.8495	7.33648	8.43546	44.6095	31.397	24.0605	3.27957	2.09747	0.989993	0	0	1
298	ALDD21	805.116	999.998	929.145	425.343	585.785	500.163	-428.982	-0.461696	-0.893506	-1	0	0	-1
299	ALDD2xm	1.20712	117.262	41.4326	95.5363	288.413	192.543	151.11	3.64713	2.21634	0.999166	0	0	1
300	ALDD2y	213.514	410.119	296.667	48.3583	443.937	243.831	-52.836	-0.178099	-0.282963	-0.431344	9.91606e-245	1.40278e-244	-1
301	ALDSTRNte	1.64874	38.5691	20.6468	0.00507238	14.0361	5.15017	-15.4966	-0.750558	-2.00322	-0.86936	0	0	-1
302	ALDSTRNtm	-38.5691	-1.64874	-20.6468	-14.0361	-0.00507238	-5.15017	15.4966	0.750558	-2.00322	0.86936	0	0	1
303	ALOX12	2.49061e-06	0.000465939	0.000198431	0.00101937	0.00196691	0.00143174	0.00123331	6.21529	2.85106	1	0	0	1
304	ALOX15	0.000250787	0.000710863	0.000567403	0.000488162	0.00110753	0.000833954	0.000266551	0.469773	0.555593	0.830906	0	0	1
305	ALOX5	0.00078631	0.00594486	0.00329852	2.62037e-07	0.00503162	0.00176986	-0.00152866	-0.463437	-0.89818	-0.500457	0	0	-1
306	ALOX52	0.074612	0.0999582	0.0880555	0.0390997	0.0610651	0.050284	-0.0377715	-0.428951	-0.808315	-1	0	0	-1
307	ALR2	416.325	776.812	628.236	233.302	575.069	416.146	-212.09	-0.337596	-0.594217	-0.906819	0	0	-1
308	ALR3	416.328	776.812	628.237	233.315	575.082	416.158	-212.079	-0.337578	-0.594178	-0.906807	0	0	-1
309	AMACR2p	71.8728	181.395	125.745	70.9922	210.154	144.915	19.17	0.152451	0.204706	0.331347	2.91675e-145	3.78567e-145	1
310	AMACRp	0.024489	7.42087	2.85567	0.00208221	12.5402	4.72435	1.86869	0.654379	0.72629	0.304258	8.56159e-123	1.0777e-122	1
311	AMCOXO	19.2041	114.16	58.3317	0.00321266	104.817	34.3276	-24.0041	-0.41151	-0.764911	-0.547267	0	0	-1
312	AMETr	-999.944	-761.273	-932.469	-999.785	-662.477	-863.306	69.1629	0.0741718	-0.111184	0.509789	0	0	1
313	AMETt2m	710.627	999.97	869.97	-84.5813	382.345	126.517	-743.453	-0.854573	-2.78163	-1	0	0	-1
314	AMPDA	715.244	978.63	818.898	821.329	999.997	949.757	130.858	0.159798	0.213874	0.885778	0	0	1
315	AMPTASECGe	2.98665e-06	0.0301965	0.00952832	0.0246036	0.0582976	0.0435366	0.0340082	3.56917	2.19193	0.98745	0	0	1
316	AMPtp	19.8641	402.601	207.029	-106.669	543.54	354.432	147.403	0.711995	0.775678	0.71553	0	0	1
317	AMY1e	0.000175089	6.6786	1.73822	0.0157142	11.5514	6.27767	4.53946	2.61156	1.85262	0.754305	0	0	1
318	AMY2e	0.773367	9.20506	5.23241	2.54253e-05	18.9293	4.93731	-0.295099	-0.0563983	-0.0837501	-0.120837	8.02098e-21	8.73099e-21	0
319	ANDRSTRNGLCte	0.555139	5.74504	2.90472	0.00183526	5.72499	1.93631	-0.968403	-0.33339	-0.585085	-0.464346	2.85994e-283	4.16935e-283	-1
320	ANDRSTRNGLCtr	-5.74504	-0.555139	-2.90472	-5.72499	-0.00183526	-1.93631	0.968403	0.33339	-0.585085	0.464346	2.85994e-283	4.16935e-283	1
321	ANDRSTRNte	496.42	905.161	725.444	281.172	852.422	575.178	-150.266	-0.207136	-0.334855	-0.585395	0	0	-1
322	ANDRSTRNtr	-73.8526	208.706	34.4212	11.8144	169.106	90.5205	56.0994	1.62979	1.39495	0.346563	1.01913e-158	1.33682e-158	1
323	ANTIPYRENEte	0.0171091	91.1881	34.1163	0.00687416	83.7723	22.813	-11.3033	-0.331316	-0.580603	-0.320729	3.15519e-136	4.03925e-136	-1
324	AOBUTDsm	576.328	826.178	702.732	628.157	999.651	804.935	102.203	0.145436	0.195897	0.606271	0	0	1
325	APAT2rm	-530.461	-90.2	-374.793	-570.635	-358.151	-462.555	-87.7614	-0.234159	0.303529	-0.563864	0	0	-1
326	APNNOXte	-36.7074	-0.0215633	-10.3625	-31.2646	-0.00216068	-12.4621	-2.09953	-0.202607	0.266166	-0.231435	7.42775e-72	8.78436e-72	-1
327	APOCF	0.219247	20.7822	9.93326	4.85091	36.8617	17.3545	7.42128	0.747114	0.804973	0.426037	8.50474e-239	1.19658e-238	1
328	APOCFm	0.00470224	9.35614	3.94919	0.00398883	6.36178	2.06302	-1.88618	-0.477611	-0.936802	-0.467929	1.26369e-287	1.85042e-287	-1
329	APOC_LYS_BTNP	0.219247	20.7822	9.93326	4.85091	36.8617	17.3545	7.42128	0.747114	0.804973	0.426037	8.50474e-239	1.19658e-238	1
330	APOC_LYS_BTNPm	0.00470224	9.35614	3.94919	0.00398883	6.36178	2.06302	-1.88618	-0.477611	-0.936802	-0.467929	1.26369e-287	1.85042e-287	-1
331	APPNNte	0.0215633	36.7074	10.3625	0.00216068	31.2646	12.4621	2.09953	0.202607	0.266166	0.231435	7.42775e-72	8.78436e-72	1
332	APRTO2	1.22732	36.6159	15.7791	1.29868	33.3235	14.0318	-1.74726	-0.110733	-0.169311	-0.0971406	5.31232e-14	5.68506e-14	0
333	AQCOBALt	245.793	583.371	421.922	136.97	449.427	276.255	-145.667	-0.345246	-0.610974	-0.812804	0	0	-1
334	ARAB_Lt	1.04723	200.393	93.7848	214.265	504.002	322.677	228.892	2.44061	1.78266	1	0	0	1
335	ARABR	1.04723	200.393	93.7848	214.265	504.002	322.677	228.892	2.44061	1.78266	1	0	0	1
336	ARACHCOAtx	1.60187	101.107	45.4904	-56.6215	46.0133	-0.729294	-46.2197	-1.01603	-5.96292	-0.878939	0	0	-1
337	ARACHCPT1	-52.9109	132.009	37.9113	-31.1482	112.186	30.1602	-7.75105	-0.204452	-0.32998	-0.110686	1.00658e-17	1.08742e-17	0
338	ARACHCPT2	-52.9109	132.009	37.9113	-31.1482	112.186	30.1602	-7.75105	-0.204452	-0.32998	-0.110686	1.00658e-17	1.08742e-17	0
339	ARACHCRNt	443.68	999.949	825.513	-880.456	-390.128	-626.406	-1451.92	-1.75881	-0.398194	-1	0	0	-1
340	ARACHDCOAtx	257.533	508.489	400.691	-89.8244	346.715	133.093	-267.598	-0.667842	-1.59006	-0.968873	0	0	-1
341	ARACHDt2	563.436	990.016	776.608	586.039	999.939	875.953	99.3449	0.127922	0.173667	0.51545	0	0	1
342	ARACHDtr	-868.353	-555.765	-740.235	-999.954	-774.147	-900.544	-160.309	-0.216566	0.282814	-0.944938	0	0	-1
343	ARACHt	473.916	874.874	685.172	390.318	999.869	775.415	90.2432	0.131709	0.178503	0.350691	1.79232e-162	2.36095e-162	1
344	ARGDCm	9.86798e-06	0.0258013	0.0107864	0.0943683	0.133059	0.1189	0.108114	10.0231	3.46246	1	0	0	1
345	ARGLYSex	408.295	670.981	540.957	184.796	394.008	294.349	-246.609	-0.455875	-0.877989	-1	0	0	-1
346	ARGNm	0.0130918	0.0283638	0.0214804	0.00364716	0.0181324	0.0109118	-0.0105687	-0.492013	-0.977136	-0.986063	0	0	-1
347	ARGSS	1.56368	5.42278	3.45486	0.00719887	6.33697	2.73137	-0.72349	-0.209412	-0.339002	-0.232433	1.84306e-72	2.18187e-72	-1
348	ARGt4	1.89968e-06	0.0201596	0.00669477	0.0408543	0.0826945	0.0673278	0.0606331	9.05678	3.3301	1	0	0	1
349	ARGtm	121.43	536.177	354.457	97.329	361.737	262.988	-91.4689	-0.258054	-0.430613	-0.457263	9.27509e-275	1.34275e-274	-1
350	ARSA	0.000241614	4.07842	1.43514	0.000348467	8.22397	4.47421	3.03906	2.1176	1.64044	0.756625	0	0	1
351	ARTCOAL1	2.00978e-05	0.375648	0.186202	0.49479	3.92005	2.75075	2.56454	13.7729	3.88488	1	0	0	1
352	ARTCOAL2	1.5837e-05	7.33563	1.99139	0.00433668	3.43648	0.923435	-1.06796	-0.536286	-1.10869	-0.202172	2.87569e-55	3.33469e-55	-1
353	ARTCOAL3	0.0517029	3.175	1.65667	0.127927	4.9988	2.39458	0.737911	0.445419	0.531488	0.334143	1.09153e-147	1.42193e-147	1
354	R_group_phosphotase_1	0.00267005	32.862	10.6129	33.9198	98.452	68.9073	58.2945	5.4928	2.69884	1	0	0	1
355	R_group_phosphotase_2	1.03371	23.0601	11.3043	0.000810755	19.4264	7.90471	-3.39962	-0.300736	-0.516091	-0.356828	3.88224e-168	5.14461e-168	-1
356	R_group_phosphotase_3	8.04476	18.5582	12.695	4.28024	16.3897	8.85714	-3.83782	-0.302311	-0.519343	-0.771347	0	0	-1
357	ARTFR208	717.093	799.996	758.501	755.332	799.997	785.962	27.4616	0.036205	0.0513095	0.717772	0	0	0
358	ARTPLM3	0.000195095	3.60824	1.39136	0.00068786	1.85812	0.756517	-0.634846	-0.456276	-0.879054	-0.360413	1.71811e-171	2.28364e-171	-1
359	ARTPLM3m	0.0343197	9.58908	4.68469	0.0182573	9.6703	3.64872	-1.03597	-0.221139	-0.360562	-0.254469	1.77604e-86	2.14029e-86	-1
360	ASAH1	1.51102	14.9468	7.81569	5.31805	29.6432	18.5928	10.7771	1.3789	1.25029	0.856399	0	0	1
361	ASCBOX	0.00339402	21.8664	7.75104	0.00780711	11.4574	5.19301	-2.55803	-0.330024	-0.577818	-0.275777	3.13099e-101	3.84794e-101	-1
362	ASCBt	429.464	999.992	802.742	197.81	610.947	429.502	-373.239	-0.464956	-0.902269	-0.935456	0	0	-1
363	ASCBt4	-839.182	-109.303	-579.534	-509.748	-96.657	-324.793	254.741	0.439562	-0.835373	0.614097	0	0	1
364	ASNALANaEx	40.9955	173.885	112.843	190.954	401.148	297.069	184.226	1.63259	1.39648	1	0	0	1
365	ASNCYSNaEx	187.467	384.752	308.656	0.0232784	124.688	45.9632	-262.693	-0.851086	-2.74745	-1	0	0	-1
366	ASNGLNNaEx	0.0485462	300.377	156.177	243.771	454.704	341.365	185.188	1.18575	1.12813	0.990863	0	0	1
367	ASNNm	41.357	289.541	197.268	223.944	513.893	342.479	145.211	0.736113	0.795861	0.96369	0	0	1
368	ASNS1	1.98273	4.80483	3.73278	0.00869196	2.2875	0.855805	-2.87697	-0.770732	-2.1249	-0.998733	0	0	-1
369	ASNSERNaEx	18.2169	218.744	106.002	0.0353727	231.128	150.403	44.4008	0.418869	0.504741	0.550714	0	0	1
370	ASNt4	1.00217	145.886	45.1938	233.92	365.093	305.267	260.073	5.75462	2.75587	1	0	0	1
371	ASNTHRNaEx	27.7328	349.153	160.653	0.0768109	153.192	47.7702	-112.882	-0.702649	-1.74976	-0.801341	0	0	-1
372	ASNtm	41.357	289.541	197.268	223.944	513.893	342.479	145.211	0.736113	0.795861	0.96369	0	0	1
373	ASNtN1	-999.669	-745.847	-861.13	-999.955	-803.935	-906.841	-45.7118	-0.0530836	0.0746199	-0.493248	0	0	-1
374	ASPCTr	235.24	567.523	431.262	328.227	528.273	454.527	23.2647	0.0539457	0.0758005	0.145229	2.35027e-29	2.60867e-29	0
375	ASPDt6	0.0109253	25.5049	8.69053	0.00278203	14.4305	5.32746	-3.36307	-0.386982	-0.705997	-0.264631	2.29386e-93	2.78873e-93	-1
376	ASPDxt	-0.0336922	-0.00978725	-0.0184145	-0.0302614	-0.00404295	-0.0169123	0.00150219	0.0815762	-0.122768	0.0793352	8.00174e-10	8.46322e-10	0
377	ASPGLUm	131.113	295.823	229.235	1.00318	60.378	19.8598	-209.375	-0.913365	-3.52891	-1	0	0	-1
378	ASPNATm	422.116	595.482	501.604	569.519	913.392	730.563	228.959	0.456453	0.542459	0.999783	0	0	1
379	ASPt6	0.0266102	80.558	33.4655	0.00218352	22.4837	9.24324	-24.2223	-0.723798	-1.85621	-0.820728	0	0	-1
380	ASPTAm	-663.256	-412.332	-521.819	-406.699	-176.229	-305.911	215.908	0.413761	-0.770439	1	0	0	1
381	ATP1ter	75.7642	114.594	96.757	109.135	174.985	145.583	48.8262	0.504627	0.589406	0.999424	0	0	1
382	ATP2ter	281.573	375.275	328.552	326.81	423.364	371.52	42.9678	0.130779	0.177318	0.908281	0	0	1
383	ATPasel	0.000191731	5.04157	2.47382	5.12471	12.0485	9.35884	6.88503	2.78316	1.91959	1	0	0	1
384	ATPH1e	0.00235727	7.51667	3.26625	0.998261	6.5962	3.31108	0.0448284	0.0137247	0.019666	0.0265264	0.0399185	0.0405303	0
385	ATPH2e	0.118473	118.994	61.546	0.00201435	143.142	69.4142	7.86815	0.127842	0.173565	0.145334	2.14461e-29	2.38091e-29	0
386	ATPtm	938.756	999.998	981.302	905.167	999.99	968.041	-13.2613	-0.013514	-0.0196295	-0.36083	6.96032e-172	9.25365e-172	0
387	ATPtn	0.629768	117.107	56.5231	1.40546	156.269	63.106	6.58285	0.116463	0.158935	0.0823368	1.8015e-10	1.91112e-10	0
388	ATPtx	-304.272	162.276	-5.45618	145.913	498.559	322.591	328.048	60.124	5.88567	0.999965	0	0	1
389	AVITE2t	168.36	367.692	265.224	816.302	999.996	923.162	657.938	2.48068	1.79937	1	0	0	1
390	B_MANNASEly	8.70464	12.8356	10.4665	8.54476	12.1625	10.5273	0.0607621	0.00580537	0.00835116	0.0744902	7.94484e-09	8.36049e-09	0
391	B3GALT3g	2.37331	21.0747	7.99875	2.2732	15.1411	8.20361	0.204863	0.0256118	0.0364848	0.100685	6.26255e-15	6.71282e-15	0
392	B3GALT41g	0.000532517	0.0018186	0.00126868	0.000313569	0.00127481	0.000759291	-0.000509385	-0.401509	-0.740598	-0.713138	0	0	-1
393	B3GALT42g	1.24084e-05	0.00270747	0.0015571	5.44135e-05	0.00193368	0.000797562	-0.00075954	-0.487791	-0.965195	-0.649302	0	0	-1
394	B3GALT43g	0.000161566	0.00148301	0.00085046	0.000468653	0.00143669	0.00108186	0.000231399	0.272087	0.347197	0.499903	0	0	1
395	B3GALT44g	0.000611986	0.00140993	0.00101105	0.000835626	0.00171269	0.00130275	0.000291703	0.288515	0.365709	0.711064	0	0	1
396	B3GALT5g	1.02421	5.10632	2.71273	1.15348	4.81215	2.71504	0.00230933	0.000851293	0.00122763	0.0705436	4.65683e-08	4.87915e-08	0
397	B3GALTg	0.0684541	3.11004	0.889081	0.692902	24.257	9.92036	9.03128	10.158	3.48001	0.977846	0	0	1
398	B3GNT11g	1.18087	4.54767	2.74516	1.28519	3.99276	2.37078	-0.374378	-0.136377	-0.211527	-0.286963	1.89841e-109	2.35276e-109	-1
399	B3GNT12g	0.00463712	1.93584	0.749582	0.0221933	1.90482	0.936582	0.187001	0.249473	0.32132	0.253552	7.2065e-86	8.66972e-86	1
400	B3GNT310g	3.63201	11.9784	7.98921	9.63708	24.7621	18.0902	10.101	1.26433	1.17909	0.994398	0	0	1
401	B3GNT311g	0.000624148	0.00232801	0.00141603	0.00258991	0.00378211	0.00337503	0.00195901	1.38345	1.25305	1	0	0	1
402	B3GNT312g	1.18087	4.54767	2.74516	1.28519	3.99276	2.37078	-0.374378	-0.136377	-0.211527	-0.286963	1.89841e-109	2.35276e-109	-1
403	B3GNT313g	0.00129698	0.00209417	0.00173508	4.92718e-08	0.00126189	0.000658761	-0.00107632	-0.620328	-1.39717	-1	0	0	-1
404	B3GNT314g	0.00115032	0.00188574	0.00156443	0.000811907	0.00203869	0.00138073	-0.000183702	-0.117424	-0.180208	-0.541109	0	0	-1
405	B3GNT315g	0.00463712	1.93584	0.749582	0.0221933	1.90482	0.936582	0.187001	0.249473	0.32132	0.253552	7.2065e-86	8.66972e-86	1
406	B3GNT31g	3.46056	6.3922	5.09778	0.00042955	0.852203	0.287451	-4.81033	-0.943613	-4.14848	-1	0	0	-1
407	B3GNT32g	3.46056	6.3922	5.09778	0.00042955	0.852203	0.287451	-4.81033	-0.943613	-4.14848	-1	0	0	-1
408	B3GNT33g	3.46056	6.3922	5.09778	0.00042955	0.852203	0.287451	-4.81033	-0.943613	-4.14848	-1	0	0	-1
409	B3GNT34g	0.00122783	2.10327	1.06274	0.00823953	1.28858	0.634698	-0.42804	-0.402771	-0.743643	-0.43126	1.23179e-244	1.74139e-244	-1
410	B3GNT35g	0.00122783	2.10327	1.06274	0.00823953	1.28858	0.634698	-0.42804	-0.402771	-0.743643	-0.43126	1.23179e-244	1.74139e-244	-1
411	B3GNT36g	0.000181798	17.1113	3.88205	0.00965108	11.8565	4.86441	0.982359	0.253051	0.325446	0.296555	9.39105e-117	1.17443e-116	1
412	B3GNT37g	0.0308431	2.53167	0.885397	0.000214748	2.53789	0.603138	-0.282259	-0.318793	-0.553835	-0.323259	2.36053e-138	3.03145e-138	-1
413	B3GNT39g	0.229164	9.55215	5.11985	1.7173	4.94173	3.44634	-1.67351	-0.326867	-0.571037	-0.55435	0	0	-1
414	B3GNT51g	4.02124	12.8293	8.87829	14.8488	38.0922	28.0106	19.1323	2.15495	1.65762	1	0	0	1
415	BAAT1x	0.0184678	170.831	55.1595	204.318	385.033	292.08	236.921	4.29519	2.40468	1	0	0	1
416	BAAT2x	167.823	464.12	361.176	10.5779	219.179	118.214	-242.962	-0.672697	-1.6113	-0.992702	0	0	-1
417	BAAT3x	71.8732	181.396	125.746	70.9928	210.154	144.916	19.1701	0.152451	0.204705	0.331348	2.9153e-145	3.78425e-145	1
418	BAAT4x	81.3346	324.241	166.637	275.331	409.246	334.317	167.681	1.00626	1.00451	0.989931	0	0	1
419	BACCL	0.219247	20.7822	9.93326	4.85091	36.8617	17.3545	7.42128	0.747114	0.804973	0.426037	8.50474e-239	1.19658e-238	1
420	BACCLm	0.00470224	9.35614	3.94919	0.00398883	6.36178	2.06302	-1.88618	-0.477611	-0.936802	-0.467929	1.26369e-287	1.85042e-287	-1
421	BALAtmr	-530.461	-90.2	-374.793	-570.635	-358.151	-462.555	-87.7614	-0.234159	0.303529	-0.563864	0	0	-1
422	BALAVECSEC	0.00392695	0.0217051	0.0128923	0.014192	0.0240257	0.0188685	0.00597612	0.463541	0.549463	0.79799	0	0	1
423	BAMPPALDOX	1.00002	59.7251	22.2771	41.0749	76.4589	59.2801	37.003	1.66103	1.41199	0.958687	0	0	1
424	BBHOX	0.0007792	0.00181006	0.00141695	3.7322e-07	0.00126352	0.000663303	-0.000753642	-0.531878	-1.09504	-0.952173	0	0	-1
425	BCDO	0.00216596	65.8974	34.8734	0.00272935	29.5143	10.9131	-23.9603	-0.687065	-1.67607	-0.657669	0	0	-1
426	BDHm	-700.481	-470.65	-582.57	-840.035	-178.824	-510.837	71.7331	0.123132	-0.189569	0.318706	1.53718e-134	1.96386e-134	1
427	BETALDHxm	0.00295202	50.8832	15.1956	0.00197932	118.073	52.1999	37.0043	2.43519	1.78039	0.637132	0	0	1
428	BHBt	-999.901	-437.526	-714.607	-701.197	-298.651	-463.769	250.837	0.351014	-0.623742	0.863472	0	0	1
429	BHBtm	-700.481	-470.65	-582.57	-840.035	-178.824	-510.837	71.7331	0.123132	-0.189569	0.318706	1.53718e-134	1.96386e-134	1
430	BHMT	0.0262202	0.0453881	0.0339938	0.00540848	0.0450885	0.0290455	-0.00494828	-0.145564	-0.226956	-0.257768	1.10164e-88	1.33076e-88	-1
431	BILDGLCURt	-0.0998531	-0.039496	-0.0645117	0.00933038	0.0775859	0.046946	0.111458	1.72771	-0.458558	1	0	0	1
432	BILDGLCURte	1.00029	5.09625	2.57878	1.00003	3.50226	1.84149	-0.737286	-0.285905	-0.485813	-0.398469	3.70851e-209	5.0854e-209	-1
433	BILDGLCURtr	-16.5103	23.2631	1.61695	-1.98276	64.653	34.7099	33.0929	20.4663	4.424	0.899152	0	0	1
434	BILGLCURt	-944.159	-381.736	-652.671	-507.263	-210.91	-372.655	280.016	0.429031	-0.808516	0.977378	0	0	1
435	BILGLCURte	0.00135601	0.980245	0.490817	1.23292	2.3372	1.67789	1.18707	2.41856	1.77339	1	0	0	1
436	BILGLCURtr	588.487	834.596	707.282	615.089	746.826	683.128	-24.1543	-0.0341508	-0.0501302	-0.25147	1.70199e-84	2.04408e-84	0
437	BILIRED	7.27762	32.1471	19.2776	2.37376	36.5373	22.4116	3.13401	0.162573	0.217321	0.292702	8.62177e-114	1.0743e-113	1
438	BILIRUBt2	-0.0896879	-0.0808939	-0.0848474	-0.085107	-0.0386219	-0.0642505	0.020597	0.242753	-0.401164	0.983619	0	0	1
439	BILIRUBtr	-812.533	-564.222	-684.196	-712.583	-582.783	-650.286	33.9101	0.0495619	-0.0733355	0.349278	3.4992e-161	4.60193e-161	0
440	BIOCYTtn	0.0082347	15.5599	4.82665	0.0100365	26.3547	10.1044	5.27775	1.09346	1.06589	0.356665	5.51274e-168	7.298e-168	1
441	BMTer_U	6.9003	26.7251	17.7173	2.00814	14.858	7.63294	-10.0844	-0.569183	-1.21485	-0.881429	0	0	-1
442	BPNT2	0.175133	1.85381	0.802047	1.85259	10.1064	4.70826	3.90621	4.8703	2.55343	1	0	0	1
443	BTND1	0.169043	9.04668	5.10662	2.48521	12.8947	7.25015	2.14353	0.419755	0.505642	0.462624	3.45408e-281	5.0217e-281	1
444	BTND1n	0.0082347	15.5599	4.82665	0.0100365	26.3547	10.1044	5.27775	1.09346	1.06589	0.356665	5.51274e-168	7.298e-168	1
445	BTNDe	0.00235277	137.581	52.1151	22.7074	410.725	231.742	179.627	3.44673	2.15275	0.931517	0	0	1
446	BTNDm	0.00470224	9.35614	3.94919	0.00398883	6.36178	2.06302	-1.88618	-0.477611	-0.936802	-0.467929	1.26369e-287	1.85042e-287	-1
447	BTNPL	0.219247	20.7822	9.93326	4.85091	36.8617	17.3545	7.42128	0.747114	0.804973	0.426037	8.50474e-239	1.19658e-238	1
448	BTNPLm	0.00470224	9.35614	3.94919	0.00398883	6.36178	2.06302	-1.88618	-0.477611	-0.936802	-0.467929	1.26369e-287	1.85042e-287	-1
449	BTNt2	-284.58	-82.1019	-187.779	590.667	799.509	694.466	882.245	4.69833	1.88687	1	0	0	1
450	BTNt2m	8.71961	131.365	52.6012	58.7687	215.918	117.217	64.6154	1.2284	1.15601	0.850198	0	0	1
451	BTNt3i	4.00725	11.2781	8.97962	0.0694401	2.14143	0.985286	-7.99433	-0.890275	-3.18804	-1	0	0	-1
452	BTNt4i	0.0616694	0.0775457	0.0690952	0.0133615	0.0385932	0.0266494	-0.0424458	-0.614308	-1.37448	-1	0	0	-1
453	BTNtn	-0.908425	359.376	170.325	239.588	500.727	337.698	167.373	0.982669	0.987444	0.828053	0	0	1
454	BUP2	2.57589e-05	0.0238719	0.0112647	0.0156783	0.0646958	0.0346335	0.0233688	2.07452	1.62036	0.98673	0	0	1
455	BUTt2m	1.20946e-06	0.00348328	0.00137057	7.5253e-07	0.00498015	0.00130673	-6.38409e-05	-0.0465798	-0.0688159	-0.0404994	0.00170763	0.0017521	0
456	BVITEt	433.774	649.789	562.963	0.0513729	378.756	178.867	-384.097	-0.682277	-1.65416	-1	0	0	-1
457	BZt	-522.784	-203.852	-378.835	-624.896	-311.14	-496.587	-117.751	-0.310825	0.390475	-0.793279	0	0	-1
458	BZtr	-231.455	-0.323248	-90.5542	-200.66	-48.4887	-115.638	-25.084	-0.277006	0.352765	-0.382188	1.3962e-192	1.88796e-192	-1
459	C14STRr	3.18346	4.70212	3.59619	2.02365	4.72821	3.06404	-0.532154	-0.147977	-0.231036	-0.541864	0	0	-1
460	C160CPT1	-920.982	-326.276	-612.473	-118.871	247.338	114.109	726.581	1.18631	-2.42424	1	0	0	1
461	C160CPT2	-235.717	-33.9675	-132.089	-214.908	62.8794	-70.1894	61.8998	0.468621	-0.912187	0.590594	0	0	1
462	C160CRNt	-456.902	-88.279	-305.432	-468.32	-1.94615	-270.643	34.789	0.113901	-0.17446	0.158947	7.88349e-35	8.87008e-35	0
463	C161CPT1	-287.149	5.80701	-113.159	-807.597	-286.854	-556.829	-443.67	-3.92076	2.29888	-1	0	0	-1
464	C161CPT12	-52.4238	-14.0613	-36.0105	3.25997	57.4043	29.6691	65.6796	1.8239	-0.27946	1	0	0	1
465	C161CPT2	-279.531	25.4565	-103.76	-794.252	-248.28	-519.437	-415.676	-4.00612	2.32369	-0.99996	0	0	-1
466	C161CPT22	-89.5178	205.357	68.5516	298.64	652.336	466.119	397.567	5.79953	2.76544	1	0	0	1
467	C161CRN2t	73.2122	446.728	259.247	-123.252	457.902	124.807	-134.439	-0.518577	-1.05462	-0.609648	0	0	-1
468	C161CRNt	216.194	999.374	699.501	-342.126	62.7989	-140.465	-839.966	-1.20081	-2.31611	-1	0	0	-1
469	C180CPT1	-637.398	-378.585	-538.435	-239.371	277.601	25.3381	563.773	1.04706	-4.40939	1	0	0	1
470	C180CPT2	-21.4041	224.68	99.6903	-33.4274	237.21	118.919	19.2289	0.192886	0.254456	0.190754	2.12917e-49	2.44573e-49	0
471	C180CRNt	-774.457	154.523	-335.424	-135.288	456.091	100.571	435.995	1.29983	-1.73777	0.893731	0	0	1
472	C181CPT1	-756.633	-395.134	-561.036	43.2396	741.717	494.249	1055.28	1.88096	-0.182857	1	0	0	1
473	C181CPT2	-716.647	-314.574	-492.743	230.743	668.857	444.623	937.366	1.90234	-0.148253	1	0	0	1
474	C181CRNt	-928.578	-627.81	-805.441	62.2311	577.269	316.782	1122.22	1.3933	-1.34629	1	0	0	1
475	C204CPT1	-540.475	-277.14	-436.095	-360.619	47.0374	-162.646	273.449	0.627039	-1.4229	0.976336	0	0	1
476	C204CPT2	-28.5112	16.179	-4.12888	-21.1224	16.4226	-1.03287	3.09601	0.749842	-1.99909	0.167836	1.2285e-38	1.38917e-38	0
477	C204CRNt	-585.879	-193.277	-426.601	-194.01	351.212	119.677	546.278	1.28054	-1.83374	1	0	0	1
478	C226COAtx	49.6703	248.466	162.561	100.099	235.605	172.378	9.81693	0.0603892	0.0845939	0.121363	5.44678e-21	5.93014e-21	0
479	C226CPT1	3.4998	127.909	56.1204	10.7383	195.992	93.0921	36.9717	0.658792	0.730133	0.427306	3.29674e-240	4.64453e-240	1
480	C226CPT2	3.4998	127.909	56.1204	10.7383	195.992	93.0921	36.9717	0.658792	0.730133	0.427306	3.29674e-240	4.64453e-240	1
481	C226CRNt	97.3121	475.731	293.427	-53.0702	556.842	158.584	-134.842	-0.459544	-0.88775	-0.683796	0	0	-1
482	C3STDH1Pr	1.99921	3.57468	2.46528	1.85875	4.35052	2.91132	0.446039	0.180928	0.239921	0.469203	3.51356e-289	5.15628e-289	1
483	C3STDH1r	1.00002	1.28494	1.13091	5.73463e-05	0.434637	0.152716	-0.978193	-0.864962	-2.88856	-1	0	0	-1
484	C3STKR2r	2.44431	3.49327	2.98663	1.31828	2.44647	1.76553	-1.22109	-0.408854	-0.758412	-1	0	0	-1
485	C4STMO1r	1.25096	1.45825	1.37155	1.28107	1.92405	1.65164	0.280091	0.204215	0.268093	0.931955	0	0	1
486	C4STMO2Pr	1.00002	2.26356	1.34116	0.0297856	0.60071	0.298448	-1.04272	-0.777471	-2.16794	-1	0	0	-1
487	C4STMO2r	1.0001	2.16215	1.64546	1.00029	2.03065	1.46709	-0.178376	-0.108405	-0.165539	-0.275768	3.17872e-101	3.90615e-101	-1
488	CAATPS	1.00887	127.232	55.1079	1.01529	124.901	47.4769	-7.63092	-0.138472	-0.215031	-0.109004	3.09585e-17	3.33665e-17	0
489	CAROtr	0.00216596	65.8974	34.8734	0.00272935	29.5143	10.9131	-23.9603	-0.687065	-1.67607	-0.657669	0	0	-1
490	CARVEOLte	-100.418	-43.8249	-69.8804	-69.0996	-9.79154	-37.3705	32.5098	0.465221	-0.902985	0.870264	0	0	1
491	CAT2p	11.1775	149.378	67.9926	0.0141402	73.4911	25.928	-42.0645	-0.618664	-1.39086	-0.849619	0	0	-1
492	CAt7r	342.096	544.109	456.296	445.89	622.499	539.513	83.2174	0.182376	0.241689	0.877593	0	0	1
493	CATm	712.349	848.902	765.907	466.226	717.148	607.835	-158.072	-0.206385	-0.333489	-0.999991	0	0	-1
494	CATp	712.703	879.335	804.624	613.044	758.27	694.717	-109.907	-0.136594	-0.211889	-0.983119	0	0	-1
495	CBL2OR	122.896	291.686	210.961	68.485	224.714	138.128	-72.8333	-0.345246	-0.610974	-0.812804	0	0	-1
496	CBL2tm	245.793	583.371	421.922	136.97	449.427	276.255	-145.667	-0.345246	-0.610974	-0.812804	0	0	-1
497	CBPPer	1.05465	172.169	58.5604	1.04674	151.984	65.2697	6.70933	0.114571	0.156489	0.0134296	0.298254	0.300465	0
498	CBPSam	6.29096e-05	0.00117523	0.000665966	0.000519071	0.00113476	0.00077954	0.000113573	0.170539	0.227173	0.238498	3.42025e-76	4.06898e-76	1
499	CBPter	1.05465	172.169	58.5604	1.04674	151.984	65.2697	6.70933	0.114571	0.156489	0.0134296	0.298254	0.300465	0
500	CBR2	83.7994	402.599	282.953	374.546	554.48	461.018	178.065	0.629308	0.70426	0.999716	0	0	1
501	CDIPTr	-234.337	-5.66264	-93.3445	-120.125	31.9207	-42.555	50.7896	0.544108	-1.13324	0.630851	0	0	1
502	CDPDAGtm	-61.952	-0.815899	-25.9012	-43.8509	-0.391452	-19.3542	6.54697	0.252767	-0.42037	0.241521	4.3468e-78	5.18408e-78	1
503	CDS	1.00079	17.3772	7.96155	2.53901	20.6674	11.721	3.75947	0.472203	0.557977	0.491117	0	0	1
504	CDSm	1.67137	63.645	27.7677	1.16879	53.0253	24.8832	-2.88447	-0.103879	-0.158234	-0.0768943	2.58762e-09	2.73113e-09	0
505	CEPTC	1.00383	31.49	10.0897	1.00096	24.1205	8.26715	-1.82254	-0.180634	-0.28742	-0.175972	2.65927e-42	3.02189e-42	0
506	CEPTE	0.00437889	23.1375	7.66593	0.00382492	39.3631	11.1821	3.51616	0.458674	0.544657	0.120361	1.13582e-20	1.23459e-20	0
507	CERK	0.0027654	39.2062	13.0427	9.75702	87.0007	54.6878	41.6451	3.19299	2.06798	0.969331	0	0	1
508	CERT1gt	81.0807	245.821	170.062	-62.4862	123.572	36.9079	-133.154	-0.782974	-2.20406	-0.986059	0	0	-1
509	CERT1rt	12.6564	61.5817	29.5177	5.21756	67.9812	36.6575	7.1398	0.241882	0.312529	0.288389	1.61049e-110	1.9985e-110	1
510	CERT2gt	234.99	428.053	339.35	67.6205	352.865	195.418	-143.932	-0.424142	-0.796214	-0.889307	0	0	-1
511	CERT2rt	-10.0121	29.3214	7.16082	-20.1033	23.7636	7.21685	0.0560269	0.00782409	0.0112438	0.0973789	4.61191e-14	4.93851e-14	0
512	CGLYt3_2_	0.0342155	0.0598257	0.0471313	7.10436e-06	0.0287596	0.0144719	-0.0326594	-0.692945	-1.70343	-1	0	0	-1
513	CH25H	0.00168975	0.00987879	0.00494353	0.031242	0.0449107	0.0387991	0.0338556	6.84846	2.97241	1	0	0	1
514	CHAT	0.0503157	0.0914657	0.0681305	0.070455	0.0999955	0.0894367	0.0213063	0.312727	0.392567	0.913431	0	0	1
515	CHATn	-0.0264157	0.0673372	0.0311215	0.030988	0.0999882	0.0678351	0.0367136	1.17969	1.12412	0.839774	0	0	1
516	CHLP	0.00870657	61.5039	21.6025	15.7459	72.7809	43.6509	22.0484	1.02064	1.01481	0.724711	0	0	1
517	CHLPCTD	4.8416	47.1849	20.832	4.46072	57.3204	26.1052	5.27318	0.253129	0.325535	0.253423	8.76953e-86	1.05477e-85	1
518	CHLtm	-6.85843	47.0422	11.285	-9.00905	108.985	44.1729	32.8879	2.9143	1.96876	0.560819	0	0	1
519	CHOLATEt	0.0273449	0.0699949	0.048475	0.0300207	0.0798665	0.0537822	0.00530715	0.109482	0.149886	0.224582	9.00824e-68	1.05956e-67	1
520	CHOLATEt2	8.66457	125.349	63.3087	0.00773211	154.253	47.2471	-16.0616	-0.253703	-0.422179	-0.375682	3.76029e-186	5.06146e-186	-1
521	CHOLATEt3	16.5778	27.5378	20.8259	4.62666	9.80982	7.55898	-13.2669	-0.637039	-1.46211	-1	0	0	-1
522	CHOLD2m	0.00295202	50.8832	15.1956	0.00197932	118.073	52.1999	37.0043	2.43519	1.78039	0.637132	0	0	1
523	CHOLK	0.0383289	56.207	23.1365	1.63757	97.1071	53.1938	30.0573	1.29913	1.20109	0.83344	0	0	1
524	CHOLPtg	-134.968	-0.0217943	-46.9478	-104.73	-0.00140157	-53.7758	-6.82798	-0.145438	0.195899	-0.192402	3.17533e-50	3.65496e-50	0
525	CHOLPtl	-7.30712	-1.57117e-05	-2.44658	-5.94099	-0.000717803	-1.7222	0.724388	0.296081	-0.506519	0.224902	5.84812e-68	6.88014e-68	1
526	CHOLt4	-0.0999879	-0.0609127	-0.0778943	-0.0956537	-0.0581373	-0.0781503	-0.000255967	-0.00328608	0.00473304	-0.108077	5.7083e-17	6.14731e-17	0
527	CHOLtg	0.0356803	126.694	60.3139	0.179276	187.837	94.8623	34.5483	0.572809	0.653343	0.49148	0	0	1
528	CHOLtn	-0.0264157	0.0673372	0.0311215	0.030988	0.0999882	0.0678351	0.0367136	1.17969	1.12412	0.839774	0	0	1
529	CHOLtr	0.724988	173.887	106.104	0.0849294	241.195	73.7796	-32.3244	-0.304648	-0.524186	-0.439186	1.24727e-253	1.77393e-253	-1
530	CHOLtu	51.3773	572.022	369.591	-583.6	97.2141	-189.62	-559.211	-1.51306	-0.962814	-0.999633	0	0	-1
531	CHSTEROLSULT	1.13707	3.44053	2.08237	7.44569e-05	1.69437	0.310761	-1.77161	-0.850765	-2.74435	-0.987133	0	0	-1
532	CHSTEROLt1	-25.6823	389.255	150.17	24.7538	552.709	305.583	155.414	1.03492	1.02497	0.697066	0	0	1
533	CHSTEROLt2	-524.033	231.04	-127.172	81.6374	843.803	415.846	543.018	4.26995	1.70927	0.968561	0	0	1
534	CHSTEROLt3	-331.194	275.544	2.55302	-999.688	-423.589	-706.105	-708.658	-277.576	8.11153	-1	0	0	-1
535	CHSTEROLtg	1.00511	2.80467	1.68694	1.00286	2.77807	1.6416	-0.0453433	-0.026879	-0.0393089	-0.0553551	1.80682e-05	1.86924e-05	0
536	CHTNASE	1.43011	8.56779	5.01489	0.00047096	7.28208	2.48966	-2.52523	-0.503547	-1.01027	-0.636742	0	0	-1
537	CHTNASEe	95.1768	165.461	124.782	7.93941	106.979	52.2454	-72.5363	-0.581306	-1.25603	-0.997703	0	0	-1
538	CITMCOAHm	19.9248	132.746	89.0926	13.8993	138.446	74.4901	-14.6025	-0.163902	-0.258256	-0.346921	4.83208e-159	6.3399e-159	-1
539	CITMCOALm	0.00846937	118.054	72.0012	0.000987767	98.7565	47.4033	-24.5979	-0.341632	-0.603034	-0.580657	0	0	-1
540	CITRtm	518.277	872.473	711.171	-507.945	-252.289	-388.545	-1099.72	-1.54635	-0.872116	-1	0	0	-1
541	CITt4_2	-0.0761202	0.00649167	-0.0381802	-0.0798589	-0.0467611	-0.0615413	-0.0233611	-0.611864	0.68873	-0.684594	0	0	-1
542	CITtam	28.869	562.496	321.589	-940.764	-491.981	-704.909	-1026.5	-3.19196	1.13222	-1	0	0	-1
543	CITtbm	469.316	784.111	626.11	577.052	755.301	653.539	27.4288	0.0438083	0.0618568	0.167685	1.43158e-38	1.61864e-38	0
544	CK	0.00343818	27.8224	9.6785	0.400296	50.3125	27.5092	17.8307	1.8423	1.50706	0.776856	0	0	1
545	CKc	0.000228263	57.2774	20.2341	0.0211047	33.7941	17.0317	-3.20232	-0.158264	-0.24856	-0.0540296	2.85354e-05	2.94896e-05	0
546	CLFORtex	0.0419882	0.0649557	0.0555039	0.0159455	0.0539099	0.0304871	-0.0250168	-0.450721	-0.86439	-0.942641	0	0	-1
547	CLHCO3tex2	0.032465	290.043	78.623	201.812	446.919	305.955	227.332	2.89142	1.9603	0.961895	0	0	1
548	CLI2tex	0.0154742	0.0302892	0.0236988	0.0210793	0.029828	0.0254565	0.00175771	0.0741687	0.103221	0.238371	4.09789e-76	4.87297e-76	1
549	CLOHtex2	453.046	707.923	602.518	210.069	483.42	318.933	-283.585	-0.470666	-0.917751	-0.999322	0	0	-1
550	CLOXAtex2	135.654	301.877	213.163	94.9453	285.89	183.44	-29.7233	-0.139439	-0.216651	-0.408398	1.32415e-219	1.83309e-219	-1
551	CLPNDCOAtx	-4.61112	20.3979	8.93328	-4.84032	13.7301	1.40781	-7.52547	-0.842409	-2.66574	-0.668129	0	0	-1
552	CLPNDCPT1	2.80422	4.3791	3.62126	1.96446	3.85349	2.70831	-0.912951	-0.252109	-0.419099	-0.871572	0	0	-1
553	CLPNDCPT2	2.80422	4.3791	3.62126	1.96446	3.85349	2.70831	-0.912951	-0.252109	-0.419099	-0.871572	0	0	-1
554	CLPNDCRNt	1.26843	650.737	245.098	-338.804	188.738	-87.0785	-332.177	-1.35528	-1.49297	-0.952129	0	0	-1
555	CLPNDt	-25.7285	6.33431	-6.21173	-6.75116	23.1701	8.26504	14.4768	2.33055	0.412025	0.923986	0	0	1
556	CLS_hs	3.32676e-06	0.0372495	0.0105148	0.00411067	0.0370217	0.0223299	0.0118151	1.12367	1.08656	0.660385	0	0	1
557	CMPACNAtg	29.2484	107.103	59.6154	17.6589	80.2788	49.7849	-9.83048	-0.164898	-0.259976	-0.307635	1.71904e-125	2.17366e-125	-1
558	CMPACNAtn	107.514	211.36	158.587	90.945	193.536	139.029	-19.5577	-0.123325	-0.189886	-0.449552	1.21229e-265	1.74194e-265	-1
559	CMPSAS	1.01143	58.7974	24.218	12.3598	69.8855	36.4675	12.2495	0.5058	0.59053	0.437717	5.95228e-252	8.45879e-252	1
560	CMPSASn	107.514	211.36	158.587	90.945	193.536	139.029	-19.5577	-0.123325	-0.189886	-0.449552	1.21229e-265	1.74194e-265	-1
561	CO2ter	-276.68	-13.6906	-103.248	-168.247	-19.1008	-107.267	-4.01921	-0.0389278	0.0550955	-0.179698	4.89248e-44	5.58659e-44	0
562	CO2tg	-5.94945	-2.42905	-4.06167	-4.48579	-1.88969	-3.31577	0.745895	0.183643	-0.292727	0.560707	0	0	1
563	CO2tm	-720.309	-411.05	-588.611	-874.29	-560.916	-687.382	-98.7706	-0.167803	0.223797	-0.615188	0	0	-1
564	CO2tp	-224.104	-30.4454	-113.982	-406.523	-171.957	-307.426	-193.444	-1.69715	1.43144	-0.992916	0	0	-1
565	COAtg	-362.746	-208.579	-293.306	-330.671	-189.731	-268.494	24.8122	0.0845948	-0.127518	0.391022	1.72239e-201	2.34519e-201	1
566	COAtl	0.000627763	36.8128	15.1408	0.167865	18.4098	6.52799	-8.61279	-0.568847	-1.21373	-0.457654	3.16791e-275	4.58866e-275	-1
567	COAtm	-695.814	-214.213	-429.014	76.366	475.176	234.705	663.72	1.54708	-0.870175	1	0	0	1
568	COAtn	-0.0673372	0.0264157	-0.0311215	-0.0999882	-0.030988	-0.0678351	-0.0367136	-1.17969	1.12412	-0.839774	0	0	-1
569	COAtp	-22.9133	670.211	319.807	66.1098	478.442	254.534	-65.274	-0.204104	-0.329348	-0.204781	1.17454e-56	1.3644e-56	-1
570	COAtr	-465.114	56.2482	-166.512	-29.1272	794.11	412.081	578.593	3.47478	1.3073	0.9985	0	0	1
571	COKECBESr	0.323248	231.455	90.5542	48.4887	200.66	115.638	25.084	0.277006	0.352765	0.382188	1.3962e-192	1.88796e-192	1
572	COQ3m	1.00016	1.98813	1.31148	1.00059	2.33929	1.51906	0.20758	0.158279	0.211983	0.249507	3.27688e-83	3.92308e-83	1
573	COQ5m	1.00016	1.98813	1.31148	1.00059	2.33929	1.51906	0.20758	0.158279	0.211983	0.249507	3.27688e-83	3.92308e-83	1
574	COQ6m	1.00016	1.98813	1.31148	1.00059	2.33929	1.51906	0.20758	0.158279	0.211983	0.249507	3.27688e-83	3.92308e-83	1
575	COQ7m	1.00016	1.98813	1.31148	1.00059	2.33929	1.51906	0.20758	0.158279	0.211983	0.249507	3.27688e-83	3.92308e-83	1
576	CORE2GTg	1.00021	1.87198	1.27425	1.00095	1.95277	1.34857	0.074324	0.0583277	0.0817864	0.121726	4.16904e-21	4.53995e-21	0
577	CORE3GTg	1.91991	7.0792	4.36574	1.38607	3.25606	2.24759	-2.11815	-0.485176	-0.957849	-0.841033	0	0	-1
578	CORE4GTg	1.91991	7.0792	4.36574	1.38607	3.25606	2.24759	-2.11815	-0.485176	-0.957849	-0.841033	0	0	-1
579	CORE5GTg	0.00399781	3.16299	1.41552	2.37337	6.51769	4.51572	3.10019	2.19014	1.67362	0.995977	0	0	1
580	CORE6GTg	0.00478561	0.664273	0.264104	0.0209024	0.655067	0.358384	0.0942803	0.356982	0.440402	0.323217	2.56116e-138	3.28712e-138	1
581	CORE7GTg	0.000278087	1.96753	0.523109	0.0242501	4.49054	1.94423	1.42112	2.71667	1.89401	0.779223	0	0	1
582	CORE8GTg	0.0195838	2.48295	0.807561	1.48843	2.77492	2.0553	1.24774	1.54507	1.3477	0.948738	0	0	1
583	COt	1.00264	2.81913	1.67429	1.00027	2.5041	1.61371	-0.0605777	-0.0361811	-0.053166	-0.0285656	0.0269293	0.0273683	0
584	COUCOAFm	3.99496	23.8796	15.022	0.00041099	8.89781	2.97155	-12.0505	-0.802187	-2.33779	-0.966422	0	0	-1
585	COUMARINte	0.00372063	40.5502	13.0623	0.00138898	55.6362	16.3694	3.30717	0.253185	0.325599	0.131571	2.18019e-24	2.3911e-24	0
586	CREATt4_2_r	-999.993	-754.542	-928.802	-857.741	-576.491	-705.715	223.088	0.240188	-0.396286	0.986226	0	0	1
587	CREATtmdiffir	0.00343818	27.8224	9.6785	0.400296	50.3125	27.5092	17.8307	1.8423	1.50706	0.776856	0	0	1
588	CRMPte	-138.458	26.3019	-37.1375	-128.834	68.6247	-22.1715	14.966	0.402988	-0.744168	0.20608	2.35361e-57	2.73675e-57	1
589	CRNCAR3tp	0.0481535	109.681	46.2348	124.72	280.201	204.177	157.942	3.41609	2.14277	1	0	0	1
590	CRNCARtp	22.3124	497.796	272.338	0.124041	188.821	70.3066	-202.032	-0.741841	-1.95367	-0.864163	0	0	-1
591	CRNt	345.198	879.583	630.089	112.138	494.438	300.604	-329.485	-0.522918	-1.06769	-0.942146	0	0	-1
592	CRNtHa	10.4346	210.404	97.8014	97.1924	295.962	195.422	97.6205	0.99815	0.998665	0.825226	0	0	1
593	CRNtim	-714.614	161.561	-274.858	153.071	629.332	354.202	629.06	2.28867	0.365888	0.999996	0	0	1
594	CRNtuNa	150.764	390.095	288.835	335.648	509.141	415.271	126.437	0.437747	0.523809	0.913213	0	0	1
595	CRNtx	-232.997	124.269	-50.2304	-184.457	246.387	-42.1147	8.11567	0.161569	-0.254236	-0.0706443	4.45655e-08	4.66978e-08	0
596	CRTNsyn	22.9637	240.5	120.764	0.00660651	54.2049	16.7687	-103.996	-0.861145	-2.84835	-0.986781	0	0	-1
597	CRTSLt	101.017	840.422	485.746	480.522	966.787	816.333	330.587	0.680577	0.748957	0.912977	0	0	1
598	CRTSLtm	-0.00020912	-3.15427e-08	-8.69442e-05	-0.00128015	-2.6759e-06	-0.000688859	-0.000601915	-6.92301	2.98605	-0.930217	0	0	-1
599	CRTSLtr	100.903	840.297	485.626	480.432	966.687	816.237	330.611	0.680792	0.749141	0.913019	0	0	1
600	CRTSTRNt	1.55805	38.4716	20.5503	-0.0790458	13.9553	5.06863	-15.4817	-0.753355	-2.01949	-0.869064	0	0	-1
601	CRTSTRNtm	1.64809	38.5686	20.6462	0.00155673	14.0332	5.14712	-15.499	-0.750698	-2.00404	-0.869437	0	0	-1
602	CRVNCtr	-295.45	36.9785	-120.065	448.346	755.638	601.608	721.673	6.01069	2.32501	1	0	0	1
603	CSAPASEly	1.60149	6.32755	3.97383	4.42429	10.1025	6.94802	2.97419	0.748444	0.806072	0.832919	0	0	1
604	CSBPASEly	2.59976	5.35951	3.76445	0.411421	2.71534	1.63927	-2.12518	-0.56454	-1.19939	-0.99998	0	0	-1
605	CSCPASEly	2.80236	6.4636	4.59373	1.30179	4.79764	2.99155	-1.60218	-0.348775	-0.618772	-0.802558	0	0	-1
606	CSDPASEly	2.188	4.73262	3.32994	1.90867	4.57426	3.34676	0.0168274	0.00505336	0.00727209	0.0286791	0.0263285	0.0267653	0
607	CSEPASEly	5.58528	9.63043	7.95643	5.72267	9.11675	7.59904	-0.357388	-0.0449181	-0.0663036	-0.267157	4.03726e-95	4.92123e-95	0
608	CSm	68.0511	173.869	118.635	14.3948	264.606	151.61	32.9752	0.277956	0.353838	0.247479	6.78796e-82	8.12012e-82	1
609	CSNAT2m	-25.3345	306.267	178.646	111.311	445.407	297.929	119.283	0.667705	0.737864	0.642093	0	0	1
610	CSNAT2x	-634.157	-44.0425	-370.61	-605.591	-116.37	-346.577	24.0327	0.0648463	-0.0967246	0.124799	4.19463e-22	4.57675e-22	0
611	CSNAT3x	640.374	826.913	747.939	228.017	475.953	352.533	-395.407	-0.528661	-1.08516	-1	0	0	-1
612	CSNATer	-576.312	-219.749	-388.827	-999.909	-430.061	-770.241	-381.414	-0.980936	0.986183	-0.994354	0	0	-1
613	CSNATm	-710.443	-477.948	-585.807	-683.819	-256.032	-549.266	36.5413	0.0623776	-0.0929211	0.197478	8.18157e-53	9.44815e-53	0
614	CSNATp	-403.749	223.314	-11.0655	-19.0305	274.064	154.167	165.232	14.9321	3.80034	0.729473	0	0	1
615	CSNATr	-880.963	-483.106	-660.131	-421.566	-153.603	-282.055	378.076	0.572729	-1.22678	1	0	0	1
616	CSNt	1.01558	149.358	76.3526	0.0307603	167.019	53.7638	-22.5888	-0.295849	-0.506042	-0.339222	3.76667e-152	4.91769e-152	-1
617	CSPG_At	1.00005	2.61503	1.56234	1.00006	1.50861	1.18034	-0.382001	-0.244505	-0.404506	-0.629381	0	0	-1
618	CSPG_Atly	1.60149	6.32755	3.97383	4.42429	10.1025	6.94802	2.97419	0.748444	0.806072	0.832919	0	0	1
619	CSPG_Bt	1.00109	1.96068	1.32519	1.0001	1.74997	1.31049	-0.0146999	-0.0110927	-0.0160928	0.016713	0.195494	0.197299	0
620	CSPG_Btly	2.59976	5.35951	3.76445	0.411421	2.71534	1.63927	-2.12518	-0.56454	-1.19939	-0.99998	0	0	-1
621	CSPG_Ct	4.71001e-07	1.03249	0.320855	5.73212e-05	0.801544	0.226513	-0.0943424	-0.294034	-0.50233	-0.169537	2.17385e-39	2.45895e-39	0
622	CSPG_Ctly	2.80236	6.4636	4.59373	1.30179	4.79764	2.99155	-1.60218	-0.348775	-0.618772	-0.802558	0	0	-1
623	CSPG_Dt	0.00976021	1.21762	0.562897	0.198963	1.10698	0.689634	0.126736	0.22515	0.292959	0.306578	1.20985e-124	1.52581e-124	1
624	CSPG_Dtly	2.188	4.73262	3.32994	1.90867	4.57426	3.34676	0.0168274	0.00505336	0.00727209	0.0286791	0.0263285	0.0267653	0
625	CSPG_Et	1.16298	2.31948	1.63847	1.02519	1.76061	1.31252	-0.32595	-0.198935	-0.320009	-0.691332	0	0	-1
626	CSPG_Etly	5.58528	9.63043	7.95643	5.72267	9.11675	7.59904	-0.357388	-0.0449181	-0.0663036	-0.267157	4.03726e-95	4.92123e-95	0
627	CTPtn	107.514	211.36	158.587	90.945	193.536	139.029	-19.5577	-0.123325	-0.189886	-0.449552	1.21229e-265	1.74194e-265	-1
628	CYANt	196.818	579.009	380.797	0.572866	126.222	62.8689	-317.928	-0.834902	-2.5986	-1	0	0	-1
629	CYANtm	0.0259427	68.8874	30.7404	0.0104742	97.6886	33.3519	2.61154	0.0849546	0.117635	0.010744	0.405313	0.407736	0
630	CYSALANaEx	182.597	376.061	251.699	81.6454	230.056	148.985	-102.714	-0.408082	-0.756531	-0.983582	0	0	-1
631	CYSASNNaEx	0.00958114	258.338	129.162	0.00325868	104.805	21.6819	-107.48	-0.832134	-2.57462	-0.729058	0	0	-1
632	CYSGLNNaEx	278.839	445.137	372.909	188.603	368.111	285.207	-87.7021	-0.235184	-0.386815	-0.890187	0	0	-1
633	CYSGLTH	262.573	555.808	401.053	530.803	800.608	656.228	255.174	0.636261	0.710403	0.999694	0	0	1
634	CYSGLUexR	-599.669	1.07733	-265.9	-477.32	176.761	-131.912	133.988	0.503903	-1.01131	0.376518	5.6973e-187	7.67459e-187	1
635	CYSGLYexR	-0.0346406	0.0326233	0.0105352	-781.3	-390.356	-622.889	-622.9	-59125.4	15.8515	-1	0	0	-1
636	CYSO	20.3738	41.4153	30.025	31.8311	48.9485	41.2886	11.2636	0.37514	0.459579	0.890755	0	0	1
637	CYSSERNaEx	344.717	558.305	443.391	0.0107586	134.2	62.1351	-381.256	-0.859864	-2.8351	-1	0	0	-1
638	CYSt4	1.05015	224.951	68.759	159.611	293.456	219.094	150.335	2.18641	1.67193	0.981755	0	0	1
639	CYSTA	713.71	983.807	820.546	226.231	493.904	340.552	-479.993	-0.584969	-1.26871	-1	0	0	-1
640	CYStec	172.96	809.257	589.013	-135.955	281.274	85.8005	-503.213	-0.854332	-2.77924	-0.996901	0	0	-1
641	CYSTGLUex	502.03	811.073	597.719	860.655	999.925	942.704	344.986	0.577171	0.657339	1	0	0	1
642	CYSTHRNaEx	98.3478	230.653	180.902	148.369	407.871	309.634	128.732	0.711609	0.775353	0.928737	0	0	1
643	CYSTSERex	0.0416353	0.0649117	0.0563163	0.0355932	0.0498909	0.0426758	-0.0136405	-0.242212	-0.400134	-0.987501	0	0	-1
644	CYTD	2.28024e-06	0.0209171	0.0101073	2.92246e-06	0.017163	0.00783701	-0.00227026	-0.224616	-0.367018	-0.198493	2.43811e-53	2.8177e-53	0
645	CYTDK1	25.8752	135.196	78.4373	66.2922	187.955	121.454	43.0165	0.548418	0.630795	0.727452	0	0	1
646	CYTDK2m	0.00368633	19.1962	4.87714	0.00522954	20.8195	6.10819	1.23104	0.252411	0.324708	0.0968663	6.24909e-14	6.68622e-14	0
647	CYTDn	0.0572404	0.0809858	0.0694473	0.0111101	0.0387862	0.0253059	-0.0441414	-0.63561	-1.45645	-1	0	0	-1
648	CYTDt	-962.247	-662.802	-833.507	-513.26	-247.886	-392.168	441.339	0.529496	-1.08772	1	0	0	1
649	CYTDt4	60.7501	172.668	108.066	0.0787646	162.086	78.6801	-29.3859	-0.271926	-0.457842	-0.419813	6.21949e-232	8.70318e-232	-1
650	CYTDtl	0.00585466	42.7637	14.0155	0.000763823	48.8292	18.764	4.74853	0.338807	0.420948	0.264887	1.5251e-93	1.8556e-93	1
651	CYTDtm	0.00368633	19.1962	4.87714	0.00522954	20.8195	6.10819	1.23104	0.252411	0.324708	0.0968663	6.24909e-14	6.68622e-14	0
652	CYTDtn	0.0572404	0.0809858	0.0694473	0.0111101	0.0387862	0.0253059	-0.0441414	-0.63561	-1.45645	-1	0	0	-1
653	CYTK10	-999.84	-757.796	-865.249	-712.369	-477.996	-571.889	293.36	0.339047	-0.59738	1	0	0	1
654	CYTK10n	-877.892	-644.975	-762.434	401.807	747.982	544.23	1306.66	1.71381	-0.486396	1	0	0	1
655	CYTK11	870.41	999.985	942.471	400.689	591.993	520.721	-421.75	-0.447494	-0.855938	-1	0	0	-1
656	CYTK11n	-726.498	-472.723	-585.742	104.969	339.483	239.654	825.396	1.40915	-1.28931	1	0	0	1
657	CYTK12	-844.768	-579.117	-723.184	-656.853	-459.03	-582.254	140.929	0.194874	-0.312713	0.970874	0	0	1
658	CYTK12n	631.549	780.339	696.347	-456.65	-174.659	-305.585	-1001.93	-1.43884	-1.18823	-1	0	0	-1
659	CYTK13	396.286	621.581	533.07	-999.934	-660.978	-866.05	-1399.12	-2.62464	0.700124	-1	0	0	-1
660	CYTK13n	314.69	543.006	444.912	586.91	999.799	808.113	363.201	0.816343	0.861037	1	0	0	1
661	CYTK14	849.111	999.599	913.336	609.946	851.013	741.922	-171.415	-0.18768	-0.299879	-0.999996	0	0	-1
662	CYTK14n	459.455	652.122	547.59	548.109	762.555	658.786	111.196	0.203063	0.266713	0.879579	0	0	1
663	CYTK1m	0.159326	26.2609	6.74362	0.609937	22.8443	11.6372	4.89355	0.725656	0.787145	0.627459	0	0	1
664	CYTK1n	403.31	668.637	570.63	-936.664	-575.756	-746.52	-1317.15	-2.30824	0.387625	-1	0	0	-1
665	CYTK2n	-714.28	-493.075	-606.415	-722.09	-488.567	-603.952	2.46328	0.00406203	-0.0058722	0.0221131	0.0867561	0.0878249	0
666	CYTK3	0.00906233	0.0761484	0.0427357	-0.0831594	0.00341585	-0.0411182	-0.0838538	-1.96215	-0.0556658	-1	0	0	-1
667	CYTK3n	-682.385	-462.367	-530.19	-974.199	-680.955	-851.36	-321.17	-0.605763	0.683259	-0.999999	0	0	-1
668	CYTK4	0.0406617	0.0999774	0.0775435	-0.0161587	0.0553951	0.0152344	-0.0623091	-0.803537	-2.34767	-0.993255	0	0	-1
669	CYTK4n	-608.994	-192.913	-439.875	-273.861	-27.3271	-143.317	296.558	0.674188	-1.61789	0.975649	0	0	1
670	CYTK5	-331.007	-89.7368	-235.404	816.981	991.785	890.346	1125.75	4.7822	1.91923	1	0	0	1
671	CYTK5n	309.457	538.889	427.701	495.65	759.922	634.251	206.549	0.482929	0.568449	0.998325	0	0	1
672	CYTK6	-673.27	-285.377	-500.452	136.356	271.849	198.384	698.836	1.39641	-1.33494	1	0	0	1
673	CYTK6n	538.641	805.686	687.458	762.708	978.75	876.527	189.069	0.275027	0.350527	0.997568	0	0	1
674	CYTK7	258.456	502.965	406.416	-613.312	-128.811	-350.384	-756.8	-1.86213	-0.214019	-1	0	0	-1
675	CYTK7n	-151.997	-1.21449	-73.0997	-591.525	-228.049	-418.511	-345.412	-4.72521	2.51733	-1	0	0	-1
676	CYTK8	1.01772	177.62	67.2653	18.5877	166.424	85.851	18.5857	0.276304	0.351972	0.26341	1.59365e-92	1.93413e-92	1
677	CYTK8n	-688.935	-437.936	-598.818	-651.63	-366.449	-497.668	101.15	0.168917	-0.266935	0.765951	0	0	1
678	CYTK9	-440.458	-71.6939	-261.579	227.202	466.939	365.457	627.036	2.39712	0.482458	1	0	0	1
679	CYTK9n	-327.01	-182.263	-251.438	-479.21	-306.879	-392.309	-140.871	-0.560264	0.64179	-0.999872	0	0	-1
680	D_3AIBt	57.4236	293.791	188.086	175.379	358.474	277.074	88.9876	0.473122	0.558877	0.778582	0	0	1
681	D3AIBTm	-0.0805317	-0.0288825	-0.0524427	-0.0172852	0.0676223	0.0172416	0.0696843	1.32877	-1.60485	1	0	0	1
682	DADA	0.0610772	117.463	46.1332	0.00442243	145.341	60.88	14.7468	0.319658	0.400164	0.236395	6.89476e-75	8.19149e-75	1
683	DADAe	0.00416782	66.4605	27.2872	0.0570057	104.527	45.1857	17.8985	0.65593	0.727642	0.441967	7.9603e-257	1.13535e-256	1
684	DADNK	0.657725	4.62945	2.63928	1.6415	3.5209	2.7576	0.118318	0.0448296	0.0632677	-0.080084	5.54365e-10	5.86981e-10	0
685	DADNt4	-38.1757	415.726	146.11	72.4768	679.064	288.843	142.732	0.976882	0.983227	0.547154	0	0	1
686	DAG_HSter	47.2775	98.8683	76.0036	47.9524	83.7792	65.8663	-10.1373	-0.13338	-0.206528	-0.492184	0	0	-1
687	DAGK_hs	363.91	607.647	479.086	335.452	482.611	421.279	-57.8062	-0.120659	-0.185506	-0.498945	0	0	-1
688	DAGKn_hs	0.00368145	42.9296	17.1411	0.00114724	62.8183	17.3788	0.237665	0.0138652	0.0198659	-0.0756834	4.57221e-09	4.82099e-09	0
689	DAGt	-999.96	-835.286	-942.778	-940.599	-712.801	-829.512	113.266	0.120141	-0.184655	0.924252	0	0	1
690	DALAOXx	0.00656853	0.036892	0.0159778	1.73737e-06	0.00743708	0.00262791	-0.0133499	-0.835528	-2.60409	-0.999919	0	0	-1
691	DALAt2r	-317.559	167.333	-62.9379	-248.228	-12.7439	-161.637	-98.6986	-1.56819	1.36075	-0.528197	0	0	-1
692	DALAxt	0.00656853	0.036892	0.0159778	1.73737e-06	0.00743708	0.00262791	-0.0133499	-0.835528	-2.60409	-0.999919	0	0	-1
693	DARGOp	6.62022e-07	0.0102086	0.00398655	0.00963639	0.0190695	0.01401	0.0100235	2.51432	1.81325	0.99998	0	0	1
694	DASCBH	0.748778	3.54562	2.07945	2.44916	8.97269	5.3377	3.25825	1.56688	1.36002	0.947709	0	0	1
695	DASCBR	135.957	247.844	186.438	0.029807	97.0731	37.436	-149.002	-0.799205	-2.3162	-1	0	0	-1
696	DASPO1p	0.00978725	0.0336922	0.0184145	0.00404295	0.0302614	0.0169123	-0.00150219	-0.0815762	-0.122768	-0.0793352	8.00174e-10	8.46322e-10	0
697	DATPtn	0.0182344	34.545	13.247	0.0122663	23.8381	7.50318	-5.74382	-0.433594	-0.820091	-0.493544	0	0	-1
698	DCIm	-61.8599	-1.01273	-19.8807	-51.9341	-1.07989	-20.9767	-1.09594	-0.0551257	0.0774149	-0.109548	2.15706e-17	2.32579e-17	0
699	DCK1m	-875.575	-697.676	-780.867	-999.95	-758.616	-895.418	-114.551	-0.146698	0.197485	-0.829748	0	0	-1
700	DCK1n	-443.15	-216.842	-334.951	-728.971	-277.423	-456.275	-121.324	-0.362214	0.445953	-0.788115	0	0	-1
701	DCK2n	-257.318	-35.3832	-138.422	87.7219	476.539	258.614	397.036	2.8683	0.901728	1	0	0	1
702	DCSPTN1COAtx	-9.10674	9.44201	1.76641	5.36926	20.5719	11.9216	10.1551	5.74902	2.75468	0.983386	0	0	1
703	DCSPTN1CPT1	10.9798	35.5069	23.9072	18.1421	44.8493	33.7941	9.88689	0.413553	0.499326	0.743521	0	0	1
704	DCSPTN1CPT2	10.9798	35.5069	23.9072	18.1421	44.8493	33.7941	9.88689	0.413553	0.499326	0.743521	0	0	1
705	DCSPTN1CRNt	-654.249	-137.828	-369.317	-409.151	-13.5907	-211.695	157.621	0.426791	-0.802867	0.552952	0	0	1
706	DCSPTN1t	10.4523	43.1522	27.0079	26.5361	51.3457	37.9594	10.9515	0.405494	0.491077	0.705389	0	0	1
707	DCT	0.150432	73.277	30.1405	0.0552289	62.8423	24.4571	-5.68333	-0.188561	-0.301446	-0.18333	9.19021e-46	1.05054e-45	0
708	DCTPtn	427.593	544.089	492.081	129.85	295.701	214.406	-277.675	-0.564287	-1.19855	-1	0	0	-1
709	DCYTD	0.00529713	0.0370016	0.0206681	0.0281573	0.0552861	0.0371654	0.0164973	0.798201	0.846554	0.956481	0	0	1
710	DCYTDn	0.0683044	0.089848	0.0790893	0.0269737	0.0510261	0.0383239	-0.0407655	-0.515436	-1.04524	-1	0	0	-1
711	DCYTt	-999.988	-853.308	-970.189	-999.987	-846.982	-960.263	9.92513	0.0102301	-0.0148349	0.175725	3.45658e-42	3.92709e-42	0
712	DDPGAm	76.224	180.112	135.53	110.772	253.589	173.397	37.8665	0.279395	0.355462	0.674841	0	0	1
713	DEBRISOQUINEt	0.00376668	0.00834927	0.00585368	0.00689992	0.0119068	0.00903499	0.00318131	0.543472	0.626179	0.958989	0	0	1
714	DECDPtm	2.06253	3.69407	2.6604	2.01955	4.01046	2.87281	0.212405	0.0798392	0.110816	0.179478	6.20863e-44	7.08259e-44	0
715	DEDOLP1_L	0.00231014	0.504375	0.215721	1.40609e-06	0.296894	0.0835894	-0.132132	-0.612512	-1.36778	-0.646424	0	0	-1
716	DEDOLP2_L	0.00231014	0.504375	0.215721	1.40609e-06	0.296894	0.0835894	-0.132132	-0.612512	-1.36778	-0.646424	0	0	-1
717	DEDOLR_L	0.00231014	0.504375	0.215721	1.40609e-06	0.296894	0.0835894	-0.132132	-0.612512	-1.36778	-0.646424	0	0	-1
718	DESAT16_2	1.001	36.6115	10.3787	1.0004	16.5144	6.63631	-3.74244	-0.360587	-0.645179	-0.161374	7.54155e-36	8.50069e-36	0
719	DESAT18_10	0.0183966	59.4416	34.6777	0.0189513	36.0891	10.6971	-23.9806	-0.691527	-1.69679	-0.83953	0	0	-1
720	DESAT18_3	1.00105	12.0519	4.68682	1.0007	48.4266	18.9721	14.2853	3.04797	2.0172	0.671844	0	0	1
721	DESAT18_4	1.00546	14.5827	4.79117	4.0399	22.7199	13.7741	8.98292	1.87489	1.52351	0.887318	0	0	1
722	DESAT18_5	1.00048	38.1093	11.8385	1.00085	35.4706	9.77054	-2.06799	-0.174683	-0.27698	-0.0838393	8.37258e-11	8.89183e-11	0
723	DESAT18_6	0.00266245	34.3962	17.0237	0.00109369	19.5022	4.49973	-12.524	-0.735678	-1.91963	-0.837503	0	0	-1
724	DESAT18_7	3.45644e-05	6.40684	2.44	0.529765	4.61795	2.84741	0.407415	0.166974	0.222772	0.137045	2.5444e-26	2.80769e-26	0
725	DESAT18_8	0.00999762	64.6984	19.1401	0.00724923	35.9336	10.7739	-8.36624	-0.437106	-0.829064	-0.234416	1.13707e-73	1.34835e-73	-1
726	DESAT18_9	1.00604	28.6777	11.0833	1.00141	23.8302	6.62013	-4.46315	-0.402692	-0.743453	-0.482991	2.69138e-306	4.0119e-306	-1
727	DESAT20_1	1.00089	9.30624	3.31346	8.75484	18.9097	12.9006	9.58713	2.89339	1.96103	0.999916	0	0	1
728	DESAT20_2	6.5853	20.1027	13.5126	3.83876	11.8326	9.26786	-4.24474	-0.314132	-0.543997	-0.666444	0	0	-1
729	DESAT22_1p	0.00133003	11.2383	3.83582	1.30386	10.6406	6.74179	2.90598	0.75759	0.813599	0.582425	0	0	1
730	DESAT22_2p	0.279591	24.7027	13.5617	0.000794312	22.611	6.86017	-6.70156	-0.494152	-0.983225	-0.614096	0	0	-1
731	DESAT24_1	0.89867	12.3549	5.08033	3.85843	13.3387	8.59334	3.51301	0.691492	0.758297	0.643359	0	0	1
732	DGAT	3.3757	8.65015	4.96224	1.01293	4.73449	2.05732	-2.90492	-0.585404	-1.27022	-0.94789	0	0	-1
733	DGCHOLte	237.824	719.165	480.065	-878.557	32.6834	-525.378	-1005.44	-2.09439	0.130124	-1	0	0	-1
734	DGCHOLtx	204.968	440.51	292.382	376.336	574.535	479.233	186.851	0.639062	0.712871	0.987156	0	0	1
735	DGK2m	149.485	310.723	226.088	96.4739	260.273	219.914	-6.17449	-0.0273101	-0.0399482	-0.0246415	0.0563139	0.0571223	0
736	DGNSKm	155.116	313.568	235.866	103.871	277.237	229.79	-6.07587	-0.0257598	-0.0376506	-0.0621979	1.45353e-06	1.51305e-06	0
737	DGSNt	-202.372	184.197	38.508	-441.685	-137.931	-275.28	-313.788	-8.14867	2.83767	-0.992332	0	0	-1
738	DGSNtm	155.116	313.568	235.866	103.871	277.237	229.79	-6.07587	-0.0257598	-0.0376506	-0.0621979	1.45353e-06	1.51305e-06	0
739	DGTPtn	12.8993	97.364	59.2648	0.0033121	63.8612	16.1632	-43.1016	-0.727271	-1.87446	-0.895251	0	0	-1
740	DGULND	-308.641	127.721	-109.329	-499.753	-134.741	-307.546	-198.217	-1.81303	1.49213	-0.83587	0	0	-1
741	DHAAt1r	-394.876	-202.23	-298.139	-211.637	-1.01297	-75.9397	222.2	0.745288	-1.97306	0.999958	0	0	1
742	DHCHOLESTANATEtm	-0.0197432	-0.00535622	-0.0120842	-9.65782e-05	0.0210059	0.00724904	0.0193332	1.59988	-0.737258	1	0	0	1
743	DHCR241r	1.03132	1.24562	1.13652	0.295699	1.53599	0.80672	-0.329796	-0.290181	-0.494478	-0.711713	0	0	-1
744	DHCR242r	479.953	671.519	578.839	557.336	788.106	670.376	91.5369	0.158139	0.211808	0.79301	0	0	1
745	DHCR243r	1.00534	29.3772	10.5949	0.0158879	42.6962	17.3625	6.7676	0.63876	0.712604	0.347584	1.21315e-159	1.59447e-159	1
746	DHCR71r	8.19097	73.4921	41.2139	14.4479	95.5909	52.7151	11.5012	0.27906	0.355084	0.298511	2.84165e-118	3.56004e-118	1
747	DHCR72r	244.939	439.278	358.789	517.909	742.369	630.786	271.998	0.7581	0.814017	1	0	0	1
748	DHCRD1	472.76	716.371	565.929	350.117	561.843	462.921	-103.008	-0.182017	-0.289857	-0.922809	0	0	-1
749	DHCRD2	94.4402	195.638	142.316	56.6943	203.308	138.446	-3.86981	-0.0271916	-0.0397724	-0.0504465	9.33255e-05	9.62399e-05	0
750	DHDPBMTm	2.06253	3.69407	2.6604	2.01955	4.01046	2.87281	0.212405	0.0798392	0.110816	0.179478	6.20863e-44	7.08259e-44	0
751	DHEASt	-531.657	318.97	-80.7544	-914.302	-510.269	-683.908	-603.153	-7.46898	3.08219	-0.999938	0	0	-1
752	DHEAStr	-774.296	-432.746	-590.46	-234.614	-31.509	-134.088	456.372	0.772909	-2.13866	1	0	0	1
753	DHEASULT	0.939739	5.58755	3.05472	0.0126299	2.10769	0.712483	-2.34224	-0.76676	-2.10011	-0.958386	0	0	-1
754	DHEAtr	-364.474	-141.534	-252.359	-125.882	14.4683	-61.413	190.946	0.756645	-2.03886	1	0	0	1
755	DHFtl	-0.0289456	-0.0163849	-0.0214434	-0.0178912	-0.00702706	-0.0101647	0.0112787	0.525976	-1.07697	0.999711	0	0	1
756	DHFtm	94.7022	345.797	219.106	69.0203	289.547	176.173	-42.9332	-0.195947	-0.314637	-0.354755	3.26471e-166	4.31711e-166	-1
757	DHORD9	1.0096	92.6016	44.6931	1.00271	63.5511	22.9832	-21.7098	-0.485754	-0.959469	-0.48991	0	0	-1
758	DHPM1	335.994	498.996	414.837	1.07133	197.036	85.204	-329.633	-0.794608	-2.28355	-1	0	0	-1
759	DHPM2	1.08636e-06	0.0220091	0.00669277	0.0147014	0.0424822	0.0311554	0.0244626	3.65507	2.2188	0.980756	0	0	1
760	DHPR2	143.403	292.594	231.649	103.281	297.751	186.275	-45.3738	-0.195873	-0.314505	-0.66369	0	0	-1
761	DIDPtn	646.69	999.892	860.563	638.947	885.085	712.442	-148.12	-0.17212	-0.272507	-0.81726	0	0	-1
762	DIGALSGALSIDEtg	-3.58261	-1.26591	-1.924	-8.82064	-2.67184	-4.37912	-2.45512	-1.27605	1.18653	-0.979176	0	0	-1
763	DIGALSIDEtg	-14.6802	1.12162	-6.14608	-3.63987	8.71944	1.91121	8.05729	1.31096	-1.68518	0.937456	0	0	1
764	DIGALSIDEtl	8.58272	73.0804	37.2349	0.158013	70.1978	45.0496	7.81469	0.209875	0.274859	0.392155	1.20069e-202	1.63632e-202	1
765	DINt	-658.795	-407.91	-531.163	74.3597	455.952	284.412	815.575	1.53545	-0.901173	1	0	0	1
766	DITPtn	-999.892	-646.69	-860.563	-885.085	-638.947	-712.442	148.12	0.17212	-0.272507	0.81726	0	0	1
767	DKMPPD	0.00709166	0.0197399	0.0144377	0.000680862	0.00936355	0.00476002	-0.00967765	-0.670305	-1.6008	-0.985272	0	0	-1
768	D_LACt2	-999.979	-805.215	-954.971	-885.255	-483.214	-665.635	289.337	0.302979	-0.520727	0.99586	0	0	1
769	D_LACtm	-342.497	-68.4931	-193.026	-194.307	-40.9552	-123.134	69.8922	0.362086	-0.648566	0.594849	0	0	1
770	DLNLCGCPT1	-720.733	64.1332	-223.668	-817.815	-73.1152	-550.658	-326.99	-1.46195	1.2998	-0.781556	0	0	-1
771	DLNLCGCPT2	11.1472	53.1654	27.6756	2.17754	34.2196	13.9983	-13.6774	-0.494202	-0.983366	-0.776651	0	0	-1
772	DLNLCGCRNt	96.8963	461.924	235.791	446.297	999.976	756.792	521.001	2.20959	1.68239	0.999993	0	0	1
773	DLNLCGt	-50.517	14.278	-12.5676	-15.6862	18.4311	1.402	13.9696	1.11156	-3.16414	0.5493	0	0	1
774	DM_13_cis_oretn_n_	0.00618936	95.5359	30.1664	5.2235	112.827	61.5382	31.3718	1.03996	1.02854	0.638736	0	0	1
775	DM_13_cis_retn_n_	275.168	609.222	426.877	145.573	457.127	282.127	-144.75	-0.33909	-0.597474	-0.754364	0	0	-1
776	DM_Asn_X_Ser_Thr_ly_	69.4353	182.983	132.744	8.00459	176.028	96.6007	-36.1437	-0.27228	-0.458545	-0.58958	0	0	-1
777	DM_avite2_c_	168.36	367.692	265.224	816.302	999.996	923.162	657.938	2.48068	1.79937	1	0	0	1
778	DM_bvite_c_	433.774	649.789	562.963	0.0513729	378.756	178.867	-384.097	-0.682277	-1.65416	-1	0	0	-1
779	DM_core5_g_	195.028	522.862	403.664	0.0236957	203.061	65.5052	-338.158	-0.837723	-2.62347	-0.999984	0	0	-1
780	DM_core7_g_	522.205	710.753	614.375	97.0508	339.597	230.693	-383.682	-0.624508	-1.41314	-1	0	0	-1
781	DM_core8_g_	7.55736	345.071	186.228	157.605	364.333	234.435	48.2064	0.258857	0.332114	0.266639	9.27307e-95	1.13021e-94	1
782	DM_datp_m_	22.9757	107.245	60.1381	6.57617	112.375	45.1907	-14.9474	-0.248551	-0.412253	-0.409062	2.59254e-220	3.58993e-220	-1
783	DM_datp_n_	0.0178626	34.5363	13.2409	0.0105781	23.8366	7.49657	-5.74435	-0.433833	-0.820702	-0.493628	0	0	-1
784	DM_dctp_m_	30.4898	65.07	50.2317	55.0729	135.365	108.129	57.8974	1.15261	1.10609	0.988503	0	0	1
785	DM_dctp_n_	0.542107	31.1732	18.7031	3.18883	35.7121	16.7403	-1.96281	-0.104946	-0.159953	-0.186543	2.55716e-47	2.92626e-47	0
786	DM_dem2emgacpail_prot_hs_r_	5.71189	12.4589	8.81702	0.0053324	4.51474	1.75208	-7.06494	-0.801284	-2.33122	-1	0	0	-1
787	DM_dgpi_prot_hs_r_	3.41396	9.14148	7.35567	0.674965	5.51108	2.84555	-4.51012	-0.613149	-1.37015	-0.964133	0	0	-1
788	DM_dgtp_m_	151.55	279.474	227.793	21.5555	192.372	105.464	-122.328	-0.537017	-1.11097	-0.996757	0	0	-1
789	DM_dgtp_n_	12.8888	97.363	59.2603	0.000702885	63.8594	16.1583	-43.102	-0.727334	-1.87479	-0.895232	0	0	-1
790	DM_dsT_antigen_g_	0.0408391	0.403062	0.209823	0.00592412	0.480858	0.212792	0.00296894	0.0141498	0.0202707	-0.00278025	0.829503	0.830836	0
791	DM_dttp_m_	33.3068	266.191	114.059	425.72	608.133	503.893	389.834	3.41783	2.14334	1	0	0	1
792	DM_dttp_n_	0.000927727	42.6062	11.2356	0.00179832	41.2997	17.0317	5.79615	0.515874	0.60015	0.332702	1.95465e-146	2.54193e-146	1
793	DM_ethamp_r_	0.0400169	260.28	155.713	568.479	830.977	704.426	548.713	3.52387	2.17756	1	0	0	1
794	DM_gncore2_g_	556.268	780.426	699.48	73.3428	373.481	268.004	-431.476	-0.616852	-1.38403	-1	0	0	-1
795	DM_gpi_sig_er_	773.252	934.363	846.475	502.362	857.256	651.078	-195.397	-0.230836	-0.378637	-0.935375	0	0	-1
796	DM_hretn_n_	552.077	793.883	677.349	426.07	680.888	561.598	-115.751	-0.170888	-0.270361	-0.819825	0	0	-1
797	DM_kdn_c_	561.889	919.5	710.105	473.506	689.275	578.088	-132.016	-0.185911	-0.296742	-0.791599	0	0	-1
798	DM_m_em_3gacpail_prot_hs_r_	558.286	811.562	639.616	189.385	497.215	347.488	-292.128	-0.456724	-0.880242	-1	0	0	-1
799	DM_melanin_c_	0.0139734	0.0399425	0.0261569	0.0227742	0.0483901	0.0379299	0.011773	0.450091	0.536143	0.799342	0	0	1
800	DM_mem2emgacpail_prot_hs_r_	7.6105	288.011	137.114	630.664	850.693	729.878	592.763	4.32314	2.41228	1	0	0	1
801	DM_n5m2masn_g_	181.53	432.644	295.461	30.1585	185.178	114.872	-180.589	-0.61121	-1.36294	-0.999994	0	0	-1
802	DM_oretn_n_	23.0166	173.822	101.362	0.0225055	49.1842	13.1389	-88.2231	-0.870376	-2.9476	-0.998385	0	0	-1
803	DM_Ser_Thr_ly_	0.027536	22.4189	10.7823	0.0044899	42.341	21.7913	11.009	1.02102	1.01509	0.477209	4.64971e-299	6.89134e-299	1
804	DM_Ser_Gly_Ala_X_Gly_ly_	294.551	569.314	455.388	442.611	641.039	542.572	87.1835	0.191449	0.252717	0.739271	0	0	1
805	DM_sprm_c_	338.021	584.872	426.064	603.774	799.393	679.676	253.612	0.595245	0.673778	1	0	0	1
806	DM_sTn_antigen_g_	0.0963699	2.35657	1.48585	0.517431	1.40768	0.981813	-0.504032	-0.339223	-0.597764	-0.784961	0	0	-1
807	DM_T_antigen_g_	0.477323	0.747568	0.579774	0.283518	3.90919	1.68377	1.104	1.90419	1.53814	0.592639	0	0	1
808	DM_yvite_c_	160.105	378.573	278.799	0.120192	488.849	239.38	-39.4187	-0.141387	-0.219921	-0.187721	6.76892e-48	7.75598e-48	0
809	DMANTIPYRINEte	-91.1881	-0.0171091	-34.1163	-83.7723	-0.00687416	-22.813	11.3033	0.331316	-0.580603	0.320729	3.15519e-136	4.03925e-136	1
810	DMATTx	5.99368	11.072	9.27889	5.85014	10.3931	8.01646	-1.26243	-0.136054	-0.210986	-0.692899	0	0	-1
811	DMGDHm	0.00262302	0.00954321	0.00578162	1.2107e-07	0.00990903	0.00260306	-0.00317856	-0.54977	-1.15127	-0.704445	0	0	-1
812	DMGtm	0.00262302	0.00954321	0.00578162	1.21069e-07	0.00990903	0.00260306	-0.00317856	-0.54977	-1.15127	-0.704445	0	0	-1
813	DMHPTCRNCPT2	-5.68906	-1.0068	-2.26873	-6.63384	-1.00151	-3.05535	-0.786622	-0.346723	0.429454	-0.280406	1.36256e-104	1.67884e-104	-1
814	DMHPTCRNt	-196.927	233.623	-0.78527	-999.993	-660.955	-836.878	-836.092	-1064.72	10.0576	-1	0	0	-1
815	DMHPTCRNte	1.0068	5.68906	2.26873	1.00151	6.63384	3.05535	0.786622	0.346723	0.429454	0.280406	1.36256e-104	1.67884e-104	1
816	DMNONCOACRNCPT1	52.489	638.431	375.029	124.243	612.646	353.56	-21.4695	-0.0572475	-0.0850491	-0.115578	3.48881e-19	3.77939e-19	0
817	DMNONCRNCPT2	2.08503	9.18421	4.41965	4.41961	10.6859	6.98282	2.56317	0.579948	0.659877	0.836282	0	0	1
818	DMNONCRNt	-514.758	-62.3102	-248.425	-746.013	-302.801	-490.354	-241.929	-0.97385	0.981012	-0.889439	0	0	-1
819	DNADtn	-4.44634	83.6174	19.0493	-11.6165	63.2378	19.2138	0.164526	0.00863688	0.0124069	0.0338598	0.00872626	0.0089095	0
820	DNDPt10m	40.7602	170.079	110.562	0.0201728	201.335	75.7251	-34.8366	-0.315087	-0.546008	-0.328845	4.17195e-143	5.39894e-143	-1
821	DNDPt11m	0.019952	135.11	51.4706	0.00635256	129.893	49.3497	-2.1209	-0.041206	-0.0607072	-0.013892	0.281928	0.28418	0
822	DNDPt12m	2.67252	92.0204	43.3481	0.00721289	40.7203	11.5009	-31.8472	-0.734684	-1.91422	-0.798318	0	0	-1
823	DNDPt13m	0.00046334	112.081	19.4634	0.00500621	74.9255	23.2875	3.82405	0.196474	0.258789	0.263505	1.36961e-92	1.66279e-92	1
824	DNDPt14m	0.0741342	203.743	96.8041	5.7212	240.296	128.641	31.8372	0.328883	0.410214	0.274694	1.87937e-100	2.30785e-100	1
825	DNDPt15m	0.001909	81.5735	26.0402	44.4527	94.6594	65.427	39.3868	1.51254	1.32915	0.811271	0	0	1
826	DNDPt16m	0.0133897	129.406	36.4232	0.00194039	130.276	73.2131	36.7899	1.01007	1.00724	0.652162	0	0	1
827	DNDPt17m	0.00291098	51.0266	13.687	0.00124025	75.4299	37.992	24.305	1.77577	1.47289	0.758694	0	0	1
828	DNDPt18m	0.0203209	14.1765	6.96977	0.000111294	7.30313	2.17808	-4.79169	-0.687496	-1.67805	-0.787195	0	0	-1
829	DNDPt19m	10.2072	47.7292	30.4285	0.000691061	33.4273	12.875	-17.5535	-0.576877	-1.24085	-0.833342	0	0	-1
830	DNDPt1m	3.87975	10.4404	7.10521	0.0213067	3.3257	1.02383	-6.08137	-0.855904	-2.79489	-1	0	0	-1
831	DNDPt20m	9.81143	83.8222	41.323	0.0411477	36.7919	14.9393	-26.3837	-0.638474	-1.46783	-0.910126	0	0	-1
832	DNDPt21m	4.19865	60.9288	30.7526	0.0108479	27.7716	14.1367	-16.6158	-0.540307	-1.12126	-0.658605	0	0	-1
833	DNDPt23m	56.7672	161.037	104.783	4.58443e-06	121.977	25.5019	-79.2809	-0.756622	-2.03873	-0.956086	0	0	-1
834	DNDPt24m	4.31787	156.896	85.7122	0.0129556	243.962	117.263	31.551	0.368104	0.452178	0.396594	3.25842e-207	4.45898e-207	1
835	DNDPt25m	39.8534	157.595	106.916	0.00156692	216.918	131.737	24.8211	0.232155	0.301184	0.388431	7.4294e-199	1.00989e-198	1
836	DNDPt28m	0.891922	200.182	90.5622	64.7818	490.894	309.847	219.285	2.42137	1.77457	0.937816	0	0	1
837	DNDPt2m	0.00151004	2.87331	1.47502	0.000991185	13.8944	4.29885	2.82383	1.91443	1.54321	0.315973	2.81919e-132	3.59176e-132	1
838	DNDPt30m	0.00772879	78.6981	20.0631	0.0224048	85.517	26.5353	6.4722	0.322593	0.403369	0.108272	5.02259e-17	5.40942e-17	0
839	DNDPt31m	81.9018	279.61	197.387	0.0166009	106.088	42.2702	-155.117	-0.785851	-2.22332	-0.996259	0	0	-1
840	DNDPt32m	3.16867	160.042	75.9277	16.0403	333.77	170.147	94.2195	1.24091	1.16409	0.666169	0	0	1
841	DNDPt37m	159.954	284.809	220.647	3.07927	218.722	77.8102	-142.837	-0.647355	-1.50371	-0.980528	0	0	-1
842	DNDPt38m	207.211	429.858	345.825	379.341	547.697	484.236	138.411	0.400234	0.485668	0.981283	0	0	1
843	DNDPt39m	9.1371	80.1217	49.5904	43.7391	107.253	75.9745	26.384	0.532039	0.615453	0.718598	0	0	1
844	DNDPt3m	0.000234091	10.1373	4.18628	38.4072	96.0113	78.0686	73.8824	17.6487	4.221	1	0	0	1
845	DNDPt40m	27.631	179.321	104.415	0.189114	131.014	45.8269	-58.5885	-0.561109	-1.18807	-0.78503	0	0	-1
846	DNDPt41m	0.000653458	35.1493	13.2294	0.000234355	41.2294	12.5713	-0.65809	-0.0497447	-0.0736129	-0.0334771	0.00951538	0.00971144	0
847	DNDPt42m	0.00472641	8.6935	2.23326	0.00315485	12.3432	6.86349	4.63022	2.0733	1.61979	0.716998	0	0	1
848	DNDPt43m	0.00251423	15.1792	6.87682	24.7956	66.6743	50.3456	43.4688	6.32106	2.87205	1	0	0	1
849	DNDPt44m	4.8268	11.9518	8.36058	0.00426432	3.16524	1.28583	-7.07475	-0.846203	-2.7009	-1	0	0	-1
850	DNDPt45m	0.203176	3.62058	2.54489	0.00736616	2.1386	0.916402	-1.62848	-0.639905	-1.47355	-0.824699	0	0	-1
851	DNDPt46m	0.0114264	57.0851	20.8959	0.0109547	81.4681	19.2988	-1.59712	-0.0764321	-0.11471	-0.176549	1.43985e-42	1.63707e-42	0
852	DNDPt47m	0.000242476	53.2508	12.9548	0.0205427	73.6787	29.5178	16.5631	1.27853	1.1881	0.536604	0	0	1
853	DNDPt48m	0.00183297	8.36994	3.00943	0.00011217	7.78422	3.36623	0.356796	0.118559	0.161642	0.115383	4.00109e-19	4.3339e-19	0
854	DNDPt49m	0.0115799	44.0064	19.9861	41.0911	81.489	66.7965	46.8104	2.34215	1.74078	0.999822	0	0	1
855	DNDPt4m	0.00179413	107.11	33.4069	0.00798756	154.873	30.803	-2.60393	-0.0779457	-0.117076	-0.101999	2.78297e-15	2.98397e-15	0
856	DNDPt50m	0.00109428	21.2588	11.6024	0.000148776	7.05788	2.33081	-9.27158	-0.799109	-2.31552	-0.829506	0	0	-1
857	DNDPt51m	0.0089595	3.4074	1.19499	2.70618	16.2644	9.44241	8.24742	6.90167	2.98216	0.999649	0	0	1
858	DNDPt52m	0.000624318	20.5113	5.68212	0.00480712	31.9641	11.904	6.22187	1.09499	1.06694	0.426767	1.31194e-239	1.84781e-239	1
859	DNDPt53m	0.416498	3.0904	1.65815	0.0197316	7.28154	4.15697	2.49882	1.50699	1.32596	0.72561	0	0	1
860	DNDPt54m	12.6725	20.7929	16.3463	10.1736	28.6302	20.3025	3.95629	0.24203	0.3127	0.465031	4.23477e-284	6.17704e-284	1
861	DNDPt55m	0.308706	4.97533	3.00451	1.31782	3.89911	2.80778	-0.196728	-0.0654776	-0.0976989	-0.191385	1.02974e-49	1.18373e-49	0
862	DNDPt56m	2.375	6.74439	4.89825	0.00047498	1.87004	0.638545	-4.25971	-0.869638	-2.93941	-1	0	0	-1
863	DNDPt57m	0.00198173	4.6579	2.10029	9.79174	22.9791	18.9908	16.8905	8.04199	3.17664	1	0	0	1
864	DNDPt58m	0.519336	2.82772	1.58969	2.26564e-06	0.792535	0.244602	-1.34509	-0.846132	-2.70024	-0.997188	0	0	-1
865	DNDPt59m	0.00495943	29.3396	9.93238	0.0438179	51.5301	22.602	12.6696	1.27559	1.18624	0.516286	0	0	1
866	DNDPt5m	0.0118953	74.7984	32.7965	13.0176	151.646	91.2824	58.4859	1.78329	1.47679	0.825762	0	0	1
867	DNDPt60m	9.87694	148.019	80.5417	0.0025546	53.8029	15.0625	-65.4792	-0.812985	-2.41878	-0.965844	0	0	-1
868	DNDPt61m	0.00661697	93.7952	26.17	0.000646885	49.1388	19.684	-6.48606	-0.247843	-0.410894	-0.148308	1.53e-30	1.70608e-30	0
869	DNDPt62m	4.96427e-05	7.40032	2.34369	2.76192e-05	8.17487	2.91519	0.571494	0.243843	0.314805	0.145819	1.39933e-29	1.55384e-29	0
870	DNDPt63m	10.742	61.0313	40.0032	0.00659692	9.60307	3.41172	-36.5914	-0.914714	-3.55154	-1	0	0	-1
871	DNDPt6m	3.24253	8.03915	5.56041	6.70214	21.7156	14.728	9.16755	1.64872	1.40529	0.998192	0	0	1
872	DNDPt7m	0.00109965	16.3281	4.73668	0.00942841	69.6732	22.1944	17.4577	3.68564	2.22825	0.526969	0	0	1
873	DOGULNO1	0.748778	3.54562	2.07945	2.44916	8.97269	5.3377	3.25825	1.56688	1.36002	0.947709	0	0	1
874	DOLGLCP_Lter	4.09845	62.1034	31.3988	7.05041	95.669	46.5993	15.2005	0.484111	0.569599	0.348985	6.46253e-161	8.49594e-161	1
875	DOLGPP_Ler	11.1108	65.2633	36.5542	16.479	101.465	55.2118	18.6576	0.510409	0.594939	0.522161	0	0	1
876	DOLICHOL_Lter	0.0569463	5.75989	2.62014	0.109443	5.87515	2.33018	-0.289962	-0.110667	-0.169204	-0.104269	6.68745e-16	7.17843e-16	0
877	DOLICHOL_Uter	0.00301391	13.682	4.39739	0.000637288	5.66844	1.7713	-2.62609	-0.597192	-1.31184	-0.314573	3.9989e-131	5.08924e-131	-1
878	DOLK_L	0.000906897	5.35925	2.35742	4.53561e-05	5.73107	2.15608	-0.201348	-0.0854102	-0.128803	-0.0872125	1.42811e-11	1.52064e-11	0
879	DOLK_U	0.00301391	13.682	4.39739	0.000637288	5.66844	1.7713	-2.62609	-0.597192	-1.31184	-0.314573	3.9989e-131	5.08924e-131	-1
880	DOLMANP_Uter	71.1629	171.333	129.326	89.1866	162.154	128.175	-1.15045	-0.00889577	-0.0128913	-0.0868498	1.73283e-11	1.84399e-11	0
881	DOLPGT3_Ler	0.0569463	5.75989	2.62014	0.109443	5.87515	2.33018	-0.289962	-0.110667	-0.169204	-0.104269	6.68745e-16	7.17843e-16	0
882	DOLPGT3_Uer	0.00301391	13.682	4.39739	0.000637288	5.66844	1.7713	-2.62609	-0.597192	-1.31184	-0.314573	3.9989e-131	5.08924e-131	-1
883	DOLPMT3_Uer	71.1629	171.333	129.326	89.1866	162.154	128.175	-1.15045	-0.00889577	-0.0128913	-0.0868498	1.73283e-11	1.84399e-11	0
884	DOLPMT4_Ler	0.00216019	45.0774	14.4112	0.0014403	90.005	35.4495	21.0383	1.45986	1.29858	0.537458	0	0	1
885	DOLPMT4_Uer	70.249	169.248	124.928	88.0887	161.829	126.404	1.47563	0.0118119	0.0169411	0.0037585	0.770968	0.77279	0
886	DOPABMO	0.0035931	31.0314	7.93556	9.94779	30.4478	20.2361	12.3006	1.55006	1.35053	0.810652	0	0	1
887	DOPACHRMISO	6.94885e-06	0.0136072	0.00547646	0.0159503	0.0345707	0.026055	0.0205786	3.75764	2.25025	1	0	0	1
888	DOPAMT	0.0154702	152.859	69.3583	394.458	677.381	515.367	446.009	6.43051	2.89346	1	0	0	1
889	DOPAQNISO1	31.7382	178.426	107.868	34.7498	207.489	105.7	-2.16841	-0.0201024	-0.0292971	-0.0768428	2.65149e-09	2.79827e-09	0
890	DOPASFt	0.0617782	4.75881	1.99188	3.45004	9.55507	6.45837	4.46649	2.24235	1.69704	0.997222	0	0	1
891	DOPASULT	0.0617782	4.75881	1.99188	3.45004	9.55507	6.45837	4.46649	2.24235	1.69704	0.997222	0	0	1
892	DOPAt4_2_r	-999.942	-818.938	-915.056	-0.0998985	-0.0656043	-0.0852788	914.971	0.999907	-13.3894	1	0	0	1
893	DOPAtu	501.821	999.989	828.457	212.619	494.012	359.035	-469.422	-0.566622	-1.2063	-1	0	0	-1
894	DOPAVESSEC	2.57269e-05	0.0005902	0.000290471	0.000143036	0.000337686	0.00020666	-8.38114e-05	-0.288536	-0.491138	-0.306212	2.3737e-124	2.99289e-124	-1
895	DORNOp	0.00487	0.0158925	0.0091668	0.00149926	0.0108116	0.00673875	-0.00242805	-0.264874	-0.443937	-0.565635	0	0	-1
896	DPCOAtl	0.000627763	36.8128	15.1408	0.167865	18.4098	6.52799	-8.61279	-0.568847	-1.21373	-0.457654	3.16791e-275	4.58866e-275	-1
897	DPGase	24.3722	51.1137	38.7421	1.01508	13.3362	5.49129	-33.2508	-0.858261	-2.81869	-1	0	0	-1
898	DPGM	24.3722	51.1137	38.7421	1.01508	13.3362	5.49129	-33.2508	-0.858261	-2.81869	-1	0	0	-1
899	DPHMBDCm	2.06253	3.69407	2.6604	2.01955	4.01046	2.87281	0.212405	0.0798392	0.110816	0.179478	6.20863e-44	7.08259e-44	0
900	DPMVDx	4.47163	20.1064	12.836	7.91991	33.762	22.7213	9.88532	0.770126	0.823852	0.671867	0	0	1
901	DPPS	2.06253	3.69407	2.6604	2.01955	4.01046	2.87281	0.212405	0.0798392	0.110816	0.179478	6.20863e-44	7.08259e-44	0
902	DRIBt	-167.677	9.23012	-62.2429	-651.007	-375.498	-517.938	-455.695	-7.32124	3.0568	-1	0	0	-1
903	DRPA	631.6	921.583	767.436	795.551	999.966	900.104	132.668	0.172872	0.230046	0.826577	0	0	1
904	DSAT	0.0638673	64.5668	33.5715	0.0717209	43.0935	18.0895	-15.4819	-0.461164	-0.892081	-0.553682	0	0	-1
905	DTDPtn	385.974	548.269	458.938	-614.344	-230.646	-463.517	-922.455	-2.00998	0.0143212	-1	0	0	-1
906	DTTPtn	-546.821	-364.154	-447.696	240.805	650.664	480.555	928.251	2.07339	0.10218	1	0	0	1
907	DUDPtn	-825.832	-599.618	-731.875	-921.796	-656.368	-790.282	-58.4064	-0.0798038	0.110769	-0.492121	0	0	-1
908	DUMPtn	-6.11979	-0.0273292	-2.60227	-6.50984	-0.00375294	-2.2623	0.339972	0.130644	-0.201982	0.166419	5.12771e-38	5.79094e-38	0
909	DURAD	-999.996	-788.261	-917.495	-489.802	-188.834	-349.516	567.979	0.619054	-1.39234	1	0	0	1
910	DURAD2	738.078	999.817	916.069	652.483	969.621	826.157	-89.9122	-0.09815	-0.149041	-0.661453	0	0	-1
911	DURIK1	1.12401	149.097	67.8948	178.869	356.631	279.162	211.267	3.11168	2.03973	1	0	0	1
912	DURIK1m	0.0152513	73.9454	49.6315	0.000660697	53.0796	23.0014	-26.6301	-0.536556	-1.10953	-0.748605	0	0	-1
913	DURIt	-105.586	145.975	47.6653	-539.257	-163.347	-325.552	-373.218	-7.82997	2.77188	-1	0	0	-1
914	DURItn	-0.089848	-0.0683044	-0.0790893	-0.0510261	-0.0269737	-0.0383239	0.0407655	0.515436	-1.04524	1	0	0	1
915	DUTPDPm	2.31577	9.90845	6.48877	1.00625	13.3643	5.90873	-0.580049	-0.0893927	-0.135099	-0.152779	2.62061e-32	2.93207e-32	0
916	DUTPDPn	0.0273292	6.11979	2.60227	0.00375294	6.50984	2.2623	-0.339972	-0.130644	-0.201982	-0.166419	5.12771e-38	5.79094e-38	0
917	EAFLATOXINte	-38.9309	-1.00696	-11.4361	-22.823	-1.0013	-9.49924	1.93691	0.169367	-0.267717	0.0579635	7.13745e-06	7.40356e-06	0
918	EBASTINEOHte	-91.1078	-5.41177	-40.8663	-40.2976	-0.00136881	-9.96802	30.8983	0.756082	-2.03553	0.850073	0	0	1
919	EBASTINEOHtr	5.41177	91.1078	40.8663	0.00136881	40.2976	9.96802	-30.8983	-0.756082	-2.03553	-0.850073	0	0	-1
920	EBASTINEte	5.41177	91.1078	40.8663	0.00136881	40.2976	9.96802	-30.8983	-0.756082	-2.03553	-0.850073	0	0	-1
921	EBASTINEtr	-91.1078	-5.41177	-40.8663	-40.2976	-0.00136881	-9.96802	30.8983	0.756082	-2.03553	0.850073	0	0	1
922	EBP1r	1.01123	1.46751	1.1728	1.0006	2.63502	1.56392	0.39112	0.333492	0.415209	0.524371	0	0	1
923	EBP2r	2.05138	3.5876	2.42339	1.00001	2.63837	1.50012	-0.923274	-0.380985	-0.691953	-0.88189	0	0	-1
924	ECOAH12m	4.42081	99.7404	49.1715	3.51711	24.3613	14.8477	-34.3238	-0.698042	-1.72758	-0.84301	0	0	-1
925	ECOAH1m	-79.3687	-11.615	-42.7047	290.505	544.335	405.387	448.091	10.4928	3.24683	1	0	0	1
926	ECOAH1x	-21.7079	-2.46895	-11.1225	-35.393	-9.42133	-21.2302	-10.1077	-0.908758	0.932634	-0.84197	0	0	-1
927	ECOAH9m	-339.836	-153.029	-231.099	34.9	71.9663	50.018	281.117	1.21644	-2.20799	1	0	0	1
928	EHGLAT2m	12.8758	94.5401	47.9475	99.2352	208.694	152.986	105.038	2.19069	1.67387	1	0	0	1
929	EHGLATm	1.01836	145.168	87.5826	1.0015	58.9971	20.4109	-67.1717	-0.766953	-2.10131	-0.852584	0	0	-1
930	EICOSTETCPT1	2.10201	20.8841	8.48148	2.00729	20.9708	8.26919	-0.212289	-0.0250297	-0.0365698	-0.0273431	0.0341876	0.0347182	0
931	EICOSTETCPT2	2.10201	20.8841	8.48148	2.00729	20.9708	8.26919	-0.212289	-0.0250297	-0.0365698	-0.0273431	0.0341876	0.0347182	0
932	EICOSTETCRNt	-375.434	113.457	-115.839	36.6557	463.965	290.243	406.082	3.50557	1.32514	0.998133	0	0	1
933	EICOSTETt	-11.5405	7.69138	-2.35316	-9.69024	16.3738	3.43737	5.79053	2.46075	0.546706	0.555635	0	0	1
934	ELAIDCPT1	136.692	625.866	366.22	-17.3654	506.061	301.317	-64.9021	-0.177222	-0.281425	-0.159098	6.82107e-35	7.67552e-35	0
935	ELAIDCPT2	287.179	594.306	465.639	-143.165	128.697	-15.5541	-481.193	-1.0334	-4.90385	-1	0	0	-1
936	ELAIDCRNt	-211.059	109.875	-61.8705	202.097	587.043	401.834	463.704	7.49476	2.69928	1	0	0	1
937	ELAIDt	-0.0661063	-0.044297	-0.0570416	-556.586	-302.783	-419.36	-419.303	-7350.82	12.8439	-1	0	0	-1
938	ENGASE2ly	4.72132	8.18233	6.2949	4.59254	7.73134	6.35495	0.0600464	0.00953889	0.0136965	0.0755576	4.84827e-09	5.10953e-09	0
939	ENGASE3ly	1.93017	2.82492	2.28837	1.18197	2.06472	1.54866	-0.739711	-0.323248	-0.563302	-0.997765	0	0	-1
940	ENGASEly	1.00115	2.77209	1.88327	1.23865	3.42048	2.62369	0.740426	0.39316	0.478361	0.797405	0	0	1
941	ESTRADIOLGLCt	-46.1871	2.37465	-13.2751	-69.9259	2.80342	-14.3145	-1.03943	-0.0782992	0.108758	0.010603	0.411505	0.413847	0
942	ESTRADIOLGLCt2	1.01941	2.57589	2.08683	1.02772	3.72105	1.94608	-0.14075	-0.0674468	-0.100742	-0.209397	3.71125e-59	4.3268e-59	-1
943	ESTRADIOLGLCtr	-48.3325	-0.00360553	-15.3605	-72.4004	-0.00363011	-16.26	-0.899549	-0.0585625	0.0821064	0.0198865	0.123487	0.124889	0
944	ESTRADIOLt	-186.197	7.01275	-88.3394	-676.828	-436.841	-559.763	-471.424	-5.33651	2.66369	-1	0	0	-1
945	ESTRADIOLtr	188.001	517.774	315.582	377.137	696.648	514.994	199.412	0.631887	0.706541	0.886357	0	0	1
946	ESTRIOLGLCte	0.00989445	21.1509	10.7693	2.01745	21.2635	12.2877	1.51844	0.140998	0.190296	0.178052	2.8888e-43	3.29261e-43	0
947	ESTRIOLGLCtr	-21.1509	-0.00989445	-10.7693	-21.2635	-2.01745	-12.2877	-1.51844	-0.140998	0.190296	-0.178052	2.8888e-43	3.29261e-43	0
948	ESTRIOLtr	-6.64216	82.4356	43.1027	-16.2478	32.4291	6.89905	-36.2037	-0.839939	-2.64331	-0.865207	0	0	-1
949	ESTRONEGLCt	1.00308	4.76972	2.18641	1.00147	6.73945	3.3612	1.17479	0.537315	0.620413	0.427616	1.48722e-240	2.09747e-240	1
950	ESTRONEGLCtr	-4.76972	-1.00308	-2.18641	-6.73945	-1.00147	-3.3612	-1.17479	-0.537315	0.620413	-0.427616	1.48722e-240	2.09747e-240	-1
951	ESTRONESt	-896.7	-510.903	-714.138	-729.248	-126.678	-465.073	249.065	0.348763	-0.618745	0.762854	0	0	1
952	ESTRONESt2	0.0179328	92.9206	41.0799	0.00105262	61.9773	23.6846	-17.3953	-0.423451	-0.794484	-0.333077	9.23514e-147	1.20113e-146	-1
953	ESTRONEtr	-528.47	-81.6114	-265.488	-384.954	-66.9012	-220.511	44.9774	0.169414	-0.267799	0.185204	1.14649e-46	1.31155e-46	0
954	ESTSULT	0.0577971	3.40436	1.03911	0.000275075	1.73881	0.323621	-0.715491	-0.68856	-1.68297	-0.646298	0	0	-1
955	ETF	1.00075	73.5411	27.1164	1.00447	61.0392	24.9466	-2.16981	-0.0800183	-0.120323	-0.0516143	6.39426e-05	6.59844e-05	0
956	ETFQO	1.00075	73.5411	27.1164	1.00447	61.0392	24.9466	-2.16981	-0.0800183	-0.120323	-0.0516143	6.39426e-05	6.59844e-05	0
957	ETHAK	1.00002	47.775	18.0357	4.24142	56.4951	34.1101	16.0745	0.89126	0.919347	0.680017	0	0	1
958	ETHP	0.0019347	80.6973	24.6585	1.01063	121.544	29.5677	4.90915	0.199085	0.261934	0.0305074	0.0181307	0.0184545	0
959	ETOHMO	0.000649617	0.00332289	0.00173962	6.57563e-07	0.000141813	5.0274e-05	-0.00168935	-0.971101	-5.11282	-1	0	0	-1
960	ETOHtx	11.1775	149.378	67.9926	0.0141402	73.4911	25.928	-42.0645	-0.618664	-1.39086	-0.849619	0	0	-1
961	EX_10fthf[e]	0.0758731	0.097461	0.08525	0.0389475	0.0552466	0.0463949	-0.0388551	-0.455778	-0.877733	-1	0	0	-1
962	EX_10fthf5glu[e]	-0.0216103	0.0186237	-0.00102833	-0.00409422	0.0205129	0.0086894	0.00971773	9.44998	3.07895	0.467308	7.22209e-287	1.05563e-286	1
963	EX_10fthf6glu[e]	-0.0499735	-0.0212371	-0.0345697	0.0126976	0.0467398	0.0292791	0.0638487	1.84696	-0.239636	1	0	0	1
964	EX_10fthf7glu[e]	-0.0591484	-0.0420262	-0.049652	-0.0989881	-0.0729845	-0.0843634	-0.0347114	-0.699093	0.764765	-1	0	0	-1
965	EX_11_cis_retfa[e]	-167.086	171.632	-50.4241	202.833	422.826	316.682	367.107	7.28038	2.65085	1	0	0	1
966	EX_13_cis_retnglc[e]	2.30563	88.3742	46.4019	0.80251	100.42	50.0469	3.64493	0.0785512	0.109095	0.0456099	0.000411339	0.000423114	0
967	EX_1glyc_hs[e]	3.93165e-07	0.0125581	0.00690524	0.0191036	0.0369512	0.0241401	0.0172348	2.49591	1.80567	1	0	0	1
968	EX_2425dhvitd2[e]	0.00236202	37.414	11.7625	0.000143901	18.2098	6.15159	-5.61092	-0.477017	-0.935164	-0.39477	2.48846e-205	3.40093e-205	-1
969	EX_2425dhvitd3[e]	2.30823	7.44088	5.27792	1.96479	10.9472	6.50886	1.23094	0.233225	0.302436	0.268749	3.10454e-96	3.79039e-96	1
970	EX_24nph[e]	4.40419e-07	0.00364592	0.0012986	0.00132756	0.00426164	0.00285233	0.00155373	1.19647	1.13519	0.684238	0	0	1
971	EX_25hvitd2[e]	310.505	586.28	476.495	395.427	790.772	605.869	129.374	0.271512	0.346546	0.634314	0	0	1
972	EX_25hvitd3[e]	0.729064	15.7325	8.25482	2.4703	17.2143	8.92581	0.670989	0.0812845	0.112746	0.108831	3.47086e-17	3.73969e-17	0
973	EX_2hb[e]	-548.554	-116.362	-358.748	-334.57	345.129	10.5909	369.339	1.02952	-5.08207	0.958666	0	0	1
974	EX_2mcit[e]	0.0743263	148.571	66.11	29.9673	140.487	84.719	18.609	0.281486	0.357818	0.398783	1.75089e-209	2.40127e-209	1
975	EX_34dhoxpeg[e]	-471.51	-114.334	-275.556	-636.231	-306.546	-481.398	-205.842	-0.747008	0.804886	-0.892787	0	0	-1
976	EX_34dhphe[e]	-253.101	-6.2497	-151.35	-881.141	-581.053	-747.235	-595.885	-3.93714	2.30367	-1	0	0	-1
977	EX_35cgmp[e]	1.00461	4.97817	2.40064	1.00002	6.78881	2.95206	0.55142	0.229697	0.298303	0.190852	1.90336e-49	2.18682e-49	0
978	EX_3aib[e]	0.0266878	126.208	57.5466	0.0711655	129.025	50.7466	-6.80002	-0.118166	-0.18142	-0.129397	1.21459e-23	1.32947e-23	0
979	EX_3aib_D[e]	57.4236	293.791	188.086	175.379	358.474	277.074	88.9876	0.473122	0.558877	0.778582	0	0	1
980	EX_3mlda[e]	0.0170335	0.0251812	0.0206019	0.00236242	0.0106413	0.00719355	-0.0134083	-0.65083	-1.518	-1	0	0	-1
981	EX_4hdebrisoquine[e]	0.00376668	0.00834927	0.00585368	0.00689992	0.0119068	0.00903499	0.00318131	0.543472	0.626179	0.958989	0	0	1
982	EX_4hphac[e]	0.00346207	0.00742043	0.00496935	3.97897e-07	0.00405224	0.00232576	-0.00264359	-0.531979	-1.09536	-0.99713	0	0	-1
983	EX_4mptnl[e]	18.5415	33.0059	25.5124	8.21036	24.4976	15.2689	-10.2434	-0.401509	-0.740598	-0.943122	0	0	-1
984	EX_4mtolbutamide[e]	0.00692378	0.0126132	0.00956927	1.88705e-05	19.1999	5.99204	5.98248	625.176	9.29042	0.998992	0	0	1
985	EX_4nph[e]	-999.945	-811.518	-942.732	-999.977	-724.408	-945.299	-2.56775	-0.00272373	0.00392417	-0.0972071	5.10693e-14	5.46803e-14	0
986	EX_4nphsf[e]	2.68429	10.8444	6.63724	0.0133166	10.4787	6.07578	-0.561459	-0.0845923	-0.127514	-0.0174664	0.176103	0.177967	0
987	EX_4pyrdx[e]	0.0101649	1.9426	0.566667	0.000103171	6.5348	1.21828	0.651608	1.1499	1.10427	0.403543	1.83039e-214	2.51943e-214	1
988	EX_5adtststerone[e]	146.974	626.716	385.186	-464.346	-23.7266	-218.604	-603.789	-1.56753	-0.817237	-1	0	0	-1
989	EX_5adtststeroneglc[e]	0.0894268	10.4633	4.75422	0.0319739	5.73413	2.67311	-2.08111	-0.437739	-0.830687	-0.460633	8.59541e-279	1.24759e-278	-1
990	EX_5adtststerones[e]	253.758	639.656	413.438	516.292	853.347	657.232	243.794	0.589673	0.66873	0.938656	0	0	1
991	EX_5dhf[e]	-0.0146747	0.0302686	0.00307404	-0.00636856	0.030421	0.0147781	0.0117041	3.8074	2.26526	0.553249	0	0	1
992	EX_5fthf[e]	-999.996	-819.105	-930.09	-240.998	-12.9929	-84.5903	845.5	0.909052	-3.45881	1	0	0	1
993	EX_5homeprazole[e]	0.000451291	48.9442	16.3576	0.00431705	34.3684	11.0253	-5.33232	-0.325983	-0.569144	-0.25286	2.06662e-85	2.48426e-85	-1
994	EX_5htrp[e]	3.39824e-06	0.00089817	0.000417859	0.000326447	0.00177861	0.00109227	0.000674413	1.61397	1.38624	0.886858	0	0	1
995	EX_5mthf[e]	544.315	999.985	837.539	563.611	999.95	830.893	-6.64647	-0.00793571	-0.0114945	-0.108726	3.72114e-17	4.00895e-17	0
996	EX_5thf[e]	0.0130246	0.0512102	0.0378547	-0.0453367	-0.00421174	-0.0283348	-0.0661895	-1.74851	-0.417899	-1	0	0	-1
997	EX_6dhf[e]	0.0200384	0.0718364	0.0429699	-0.0494109	0.0074866	-0.0248159	-0.0677858	-1.57752	-0.792061	-1	0	0	-1
998	EX_6htststerone[e]	0.00383927	38.2805	11.5844	0.00839207	36.1456	15.986	4.40155	0.379954	0.46462	0.287529	7.14094e-110	8.8531e-110	1
999	EX_6thf[e]	-0.0672135	-0.0208985	-0.0457424	0.00579276	0.0564465	0.0312705	0.0770129	1.68362	-0.54873	1	0	0	1
1000	EX_7dhf[e]	-0.099965	-0.0708625	-0.0842528	-0.0401642	-1.13555e-06	-0.014405	0.0698477	0.829026	-2.54815	1	0	0	1
1001	EX_7thf[e]	-0.0493298	-0.0104128	-0.0293343	-0.059686	-0.0354367	-0.0484907	-0.0191564	-0.653039	0.72512	-0.874276	0	0	-1
1002	EX_9_cis_retfa[e]	303.664	523.861	426.99	382.352	631.245	507.125	80.1352	0.187675	0.24814	0.760868	0	0	1
1003	EX_abt[e]	276.256	601.493	454.81	212.598	518.257	332.781	-122.028	-0.268306	-0.450689	-0.730042	0	0	-1
1004	EX_acetone[e]	0.022023	144.211	58.8057	74.0295	433.926	243.064	184.259	3.13335	2.04731	0.968758	0	0	1
1005	EX_acgalfucgalacgalfuc12gal14acglcgalgluside_hs[e]	0.000624148	0.00232801	0.00141603	0.00258991	0.00378211	0.00337503	0.00195901	1.38345	1.25305	1	0	0	1
1006	EX_acgalfucgalacgalfucgalacglcgal14acglcgalgluside_hs[e]	0.00129698	0.00209417	0.00173508	4.92708e-08	0.00126189	0.000658761	-0.00107632	-0.620328	-1.39717	-1	0	0	-1
1007	EX_ach[e]	-149.148	-24.6329	-81.4824	-313.329	-139.838	-214.674	-133.192	-1.6346	1.39759	-0.999784	0	0	-1
1008	EX_acn13acngalgbside_hs[e]	0.000190132	1.84687	0.680835	2.87671e-05	0.844277	0.292453	-0.388382	-0.570449	-1.2191	-0.495354	0	0	-1
1009	EX_acn23acngalgbside_hs[e]	2.29002e-05	1.80099	0.590016	0.00454002	1.54014	0.553408	-0.0366084	-0.0620465	-0.0924117	0.0112844	0.382105	0.384499	0
1010	EX_acnacngal14acglcgalgluside_hs[e]	3.64213	12.4682	7.00025	0.0105963	2.71477	1.14182	-5.85844	-0.836889	-2.61608	-1	0	0	-1
1011	EX_acnacngalgbside_hs[e]	0.00373769	1.00529	0.35244	4.29026e-07	1.71761	0.316587	-0.0358533	-0.101729	-0.154777	-0.126469	1.17608e-22	1.28388e-22	0
1012	EX_acngalacglcgal14acglcgalgluside_hs[e]	0.269203	2.93582	1.29611	0.0457065	1.32876	0.631967	-0.664147	-0.512414	-1.03627	-0.505538	0	0	-1
1013	EX_adp[e]	-118.399	34.6475	-44.9976	-140.791	44.9036	-51.1019	-6.10425	-0.135657	0.183527	-0.108901	3.3145e-17	3.57195e-17	0
1014	EX_adprbp[e]	-827.51	-378.472	-625.244	-380.262	-41.7376	-233.504	391.741	0.62654	-1.42097	1	0	0	1
1015	EX_adrn[e]	-2.52905	27.8193	11.7082	-10.5211	8.36475	-2.47398	-14.1822	-1.2113	-2.24262	-0.884038	0	0	-1
1016	EX_adrnl[e]	-999.969	-686.658	-854.442	-842.436	-636.606	-718.846	135.596	0.158695	-0.249299	0.72843	0	0	1
1017	EX_aflatoxin[e]	-38.9309	-1.00696	-11.4361	-22.823	-1.0013	-9.49924	1.93691	0.169367	-0.267717	0.0579635	7.13745e-06	7.40356e-06	0
1018	EX_ahandrostanglc[e]	3.87663	10.9328	6.87427	0.00225245	9.514	3.50642	-3.36785	-0.489921	-0.971207	-0.760633	0	0	-1
1019	EX_ak2lgchol_hs[e]	-36.2662	4.19374	-11.9568	-44.2051	6.79873	-8.72685	3.22993	0.270134	-0.454296	0.403355	2.88645e-214	3.972e-214	1
1020	EX_ala_B[e]	184.142	648.176	467.174	571.407	788.184	669.831	202.657	0.433793	0.519837	0.980881	0	0	1
1021	EX_ala_D[e]	261.727	759.847	482.42	112.09	357.729	228.857	-253.563	-0.525607	-1.07584	-0.984998	0	0	-1
1022	EX_aldstrn[e]	1.64874	38.5691	20.6468	0.00507238	14.0361	5.15017	-15.4966	-0.750558	-2.00322	-0.86936	0	0	-1
1023	EX_amp[e]	587.245	999.515	744.759	497.601	957.334	723.374	-21.3845	-0.0287133	-0.0420309	-0.0829994	1.28702e-10	1.36602e-10	0
1024	EX_andrstrn[e]	-905.161	-496.42	-725.444	-852.422	-281.172	-575.178	150.266	0.207136	-0.334855	0.585395	0	0	1
1025	EX_andrstrnglc[e]	0.555139	5.74504	2.90472	0.00183526	5.72499	1.93631	-0.968403	-0.33339	-0.585085	-0.464346	2.85994e-283	4.16935e-283	-1
1026	EX_antipyrene[e]	-91.1881	-0.0171091	-34.1163	-83.7723	-0.00687416	-22.813	11.3033	0.331316	-0.580603	0.320729	3.15519e-136	4.03925e-136	1
1027	EX_apnnox[e]	0.0215633	36.7074	10.3625	0.00216068	31.2646	12.4621	2.09953	0.202607	0.266166	0.231435	7.42775e-72	8.78436e-72	1
1028	EX_appnn[e]	-36.7074	-0.0215633	-10.3625	-31.2646	-0.00216068	-12.4621	-2.09953	-0.202607	0.266166	-0.231435	7.42775e-72	8.78436e-72	-1
1029	EX_aprgstrn[e]	109.089	290.526	196.461	212.742	412.223	303.945	107.484	0.547099	0.629566	0.906841	0	0	1
1030	EX_aqcobal[e]	-583.371	-245.793	-421.922	-449.427	-136.97	-276.255	145.667	0.345246	-0.610974	0.812804	0	0	1
1031	EX_arach[e]	-158.583	60.1586	-71.0196	-140.848	47.3947	-36.7727	34.247	0.482218	-0.949584	0.438351	1.12476e-252	1.59926e-252	1
1032	EX_arachd[e]	-546.835	-51.6189	-271.883	-372.971	-31.8697	-199.517	72.3663	0.266167	-0.446477	0.428468	1.66147e-241	2.34571e-241	1
1033	EX_ascb_L[e]	-495.142	-311.981	-411.754	-393.354	-156.163	-266.476	145.278	0.352827	-0.627777	0.952169	0	0	1
1034	EX_asp_D[e]	-0.0336922	-0.00978725	-0.0184145	-0.0302614	-0.00404295	-0.0169123	0.00150219	0.0815762	-0.122768	0.0793352	8.00174e-10	8.46322e-10	0
1035	EX_atp[e]	-999.998	-831.142	-959.773	-999.992	-917.282	-970.251	-10.4776	-0.0109167	0.0156642	-0.0170176	0.187473	0.189348	0
1036	EX_avite1[e]	-353.545	-32.208	-198.95	-490.008	-255.366	-390.472	-191.522	-0.962661	0.972811	-0.927021	0	0	-1
1037	EX_avite2[e]	-367.692	-168.36	-265.224	-999.996	-816.302	-923.162	-657.938	-2.48068	1.79937	-1	0	0	-1
1038	EX_bhb[e]	470.65	700.481	582.57	178.824	840.035	510.837	-71.7331	-0.123132	-0.189569	-0.318706	1.53718e-134	1.96386e-134	-1
1039	EX_bildglcur[e]	5.30862	20.5986	10.927	2.15648	52.3961	20.8937	9.96666	0.912111	0.935166	0.648175	0	0	1
1040	EX_bilglcur[e]	-10.1467	112.172	62.7991	-18.8186	62.0203	27.032	-35.7671	-0.569548	-1.21608	-0.65825	0	0	-1
1041	EX_bilirub[e]	-78.586	0.133875	-40.0334	-33.4978	0.118876	-14.8885	25.1449	0.628099	-1.42701	0.679611	0	0	1
1042	EX_biocyt[e]	-137.581	-0.00235277	-52.1151	-410.725	-22.7074	-231.742	-179.627	-3.44673	2.15275	-0.931517	0	0	-1
1043	EX_bvite[e]	-649.789	-433.774	-562.963	-378.756	-0.0513729	-178.867	384.097	0.682277	-1.65416	1	0	0	1
1044	EX_camp[e]	1.12012	7.82337	3.89037	1.00223	2.69563	1.55626	-2.33411	-0.599971	-1.32182	-0.834757	0	0	-1
1045	EX_caro[e]	-65.8974	-0.00216596	-34.8734	-29.5143	-0.00272935	-10.9131	23.9603	0.687065	-1.67607	0.657669	0	0	1
1046	EX_carveol[e]	43.8249	100.418	69.8804	9.79154	69.0996	37.3705	-32.5098	-0.465221	-0.902985	-0.870264	0	0	-1
1047	EX_chol[e]	-529.347	51.8391	-288.017	88.246	866.641	404.481	692.498	2.40436	0.489918	1	0	0	1
1048	EX_cholate[e]	-97.8542	10.5281	-42.5258	-145.975	9.67735	-39.7667	2.75909	0.0648804	-0.0967772	0.177661	4.39036e-43	4.99708e-43	0
1049	EX_chsterol[e]	-995.372	-432.022	-662.967	-999.684	-630.611	-824.65	-161.683	-0.243878	0.314845	-0.668653	0	0	-1
1050	EX_chtn[e]	-465.187	-233.329	-355.561	-220.433	-13.3048	-106.767	248.794	0.699722	-1.73563	1	0	0	1
1051	EX_clpnd[e]	-4.89564	28.1109	7.72495	-9.8968	15.1049	2.8343	-4.89065	-0.633098	-1.44653	-0.381613	5.22228e-192	7.05893e-192	-1
1052	EX_cmp[e]	587.632	838.062	725.664	582.754	945.915	731.527	5.86251	0.00807881	0.0116084	-0.0619211	1.61797e-06	1.68373e-06	0
1053	EX_co[e]	1.00264	2.81913	1.67429	1.00027	2.5041	1.61371	-0.0605777	-0.0361811	-0.053166	-0.0285656	0.0269293	0.0273683	0
1054	EX_coumarin[e]	-40.5502	-0.00372063	-13.0623	-55.6362	-0.00138898	-16.3694	-3.30717	-0.253185	0.325599	-0.131571	2.18019e-24	2.3911e-24	0
1055	EX_creat[e]	-26.4157	187.974	68.5519	-319.932	-62.2498	-171.859	-240.411	-3.50699	1.32596	-1	0	0	-1
1056	EX_crmp_hs[e]	-138.458	26.3019	-37.1375	-128.834	68.6247	-22.1715	14.966	0.402988	-0.744168	0.20608	2.35361e-57	2.73675e-57	1
1057	EX_crn[e]	-999.937	-620.459	-886.365	-999.922	-656.039	-885.748	0.616225	0.000695228	-0.00100335	0.0563075	1.29302e-05	1.33926e-05	0
1058	EX_crtsl[e]	-840.422	-101.017	-485.746	-966.787	-480.522	-816.333	-330.587	-0.680577	0.748957	-0.912977	0	0	-1
1059	EX_crtstrn[e]	-38.4716	-1.55805	-20.5503	-13.9553	0.0790458	-5.06863	15.4817	0.753355	-2.01949	0.869064	0	0	1
1060	EX_crvnc[e]	516.837	837.39	648.776	57.8605	520.392	301.333	-347.443	-0.535536	-1.10636	-0.999999	0	0	-1
1061	EX_cspg_a[e]	-5.10122	0.291589	-2.41149	-8.89465	-3.39786	-5.76768	-3.35619	-1.39175	1.25807	-0.878522	0	0	-1
1062	EX_cspg_b[e]	-4.29907	-1.25905	-2.43926	-1.66105	0.869693	-0.328776	2.11048	0.865214	-2.89126	0.999251	0	0	1
1063	EX_cspg_c[e]	-6.45989	-1.89917	-4.27287	-4.68217	-0.726988	-2.76504	1.50783	0.352886	-0.627907	0.734857	0	0	1
1064	EX_cspg_d[e]	-4.22633	-1.5275	-2.76704	-4.21372	-1.12917	-2.65713	0.109909	0.0397208	-0.0584742	0.0701868	5.4399e-08	5.69905e-08	0
1065	EX_cspg_e[e]	-7.8093	-3.55768	-6.31796	-7.91035	-4.60153	-6.28652	0.0314379	0.00497595	-0.0071967	0.020583	0.110881	0.112204	0
1066	EX_cyan[e]	-579.009	-196.818	-380.797	-126.222	-0.572866	-62.8689	317.928	0.834902	-2.5986	1	0	0	1
1067	EX_dag_hs[e]	748.915	962.702	862.731	449.252	678.661	577.763	-284.968	-0.330309	-0.578433	-1	0	0	-1
1068	EX_dcsptn1[e]	-31.1971	-1.42869	-16.2551	-50.3744	-26.4541	-37.4745	-21.2194	-1.3054	1.20502	-0.994423	0	0	-1
1069	EX_debrisoquine[e]	-0.00834927	-0.00376668	-0.00585368	-0.0119068	-0.00689992	-0.00903499	-0.00318131	-0.543472	0.626179	-0.958989	0	0	-1
1070	EX_dgchol[e]	-755.196	-274.451	-507.65	-51.2944	846.031	510.904	1018.55	2.00641	0.00921985	1	0	0	1
1071	EX_dhdascb[e]	298.76	476.662	381.986	85.8044	347.928	210.529	-171.456	-0.448856	-0.859498	-0.979389	0	0	-1
1072	EX_dheas[e]	-978.82	-664.192	-857.621	-284.814	-104.498	-201.018	656.603	0.76561	-2.09302	1	0	0	1
1073	EX_dhf[e]	0.0214111	0.0477429	0.0382089	0.0128519	0.0373826	0.0244428	-0.0137661	-0.360284	-0.644497	-0.926849	0	0	-1
1074	EX_digalsgalside_hs[e]	1.26591	3.58261	1.924	2.67184	8.82064	4.37912	2.45512	1.27605	1.18653	0.979176	0	0	1
1075	EX_dlnlcg[e]	-11.3467	57.1456	15.945	-16.7375	16.4665	-0.296155	-16.2412	-1.01857	-5.75061	-0.584251	0	0	-1
1076	EX_dmantipyrine[e]	0.0171091	91.1881	34.1163	0.00687416	83.7723	22.813	-11.3033	-0.331316	-0.580603	-0.320729	3.15519e-136	4.03925e-136	-1
1077	EX_dmhptcrn[e]	1.0068	5.68906	2.26873	1.00151	6.63384	3.05535	0.786622	0.346723	0.429454	0.280406	1.36256e-104	1.67884e-104	1
1078	EX_dopa[e]	-400.163	155.676	-185.776	-332.623	152.533	-25.2077	160.568	0.864311	-2.88162	0.535645	0	0	1
1079	EX_dopasf[e]	0.0617782	4.75881	1.99188	3.45004	9.55507	6.45837	4.46649	2.24235	1.69704	0.997222	0	0	1
1080	EX_eaflatoxin[e]	1.00696	38.9309	11.4361	1.0013	22.823	9.49924	-1.93691	-0.169367	-0.267717	-0.0579635	7.13745e-06	7.40356e-06	0
1081	EX_ebastine[e]	-91.1078	-5.41177	-40.8663	-40.2976	-0.00136881	-9.96802	30.8983	0.756082	-2.03553	0.850073	0	0	1
1082	EX_ebastineoh[e]	5.41177	91.1078	40.8663	0.00136881	40.2976	9.96802	-30.8983	-0.756082	-2.03553	-0.850073	0	0	-1
1083	EX_eicostet[e]	-6.19075	11.7007	3.9208	-13.9268	9.9991	-2.04284	-5.96364	-1.52103	-0.940574	-0.606897	0	0	-1
1084	EX_elaid[e]	0.067861	22.5594	8.90374	304.208	558.546	422.141	413.237	46.4116	5.56717	1	0	0	1
1085	EX_estradiol[e]	-7.01275	186.197	88.3394	436.841	676.828	559.763	471.424	5.33651	2.66369	1	0	0	1
1086	EX_estradiolglc[e]	0.00360553	48.3325	15.3605	0.00363011	72.4004	16.26	0.899549	0.0585625	0.0821064	-0.0198865	0.123487	0.124889	0
1087	EX_estriolglc[e]	0.00989445	21.1509	10.7693	2.01745	21.2635	12.2877	1.51844	0.140998	0.190296	0.178052	2.8888e-43	3.29261e-43	0
1088	EX_estroneglc[e]	1.00308	4.76972	2.18641	1.00147	6.73945	3.3612	1.17479	0.537315	0.620413	0.427616	1.48722e-240	2.09747e-240	1
1089	EX_estrones[e]	-305.473	-122.44	-224.157	-795.345	-596.234	-688.144	-463.988	-2.06992	1.6182	-1	0	0	-1
1090	EX_fuc13galacglcgal14acglcgalgluside_hs[e]	2.37637	15.8369	9.53981	0.0638468	9.28082	3.05447	-6.48534	-0.679818	-1.64304	-0.820924	0	0	-1
1091	EX_fuc14galacglcgalgluside_hs[e]	0.0420857	0.0939613	0.0721511	0.152221	25.7274	9.89079	9.81863	136.084	7.09892	1	0	0	1
1092	EX_fucacgalfucgalacglcgalgluside_hs[e]	0.0303962	0.056821	0.043616	0.083795	0.102666	0.0912283	0.0476123	1.09163	1.06462	1	0	0	1
1093	EX_fucacngal14acglcgalgluside_hs[e]	0.74671	8.66327	3.38511	0.290137	13.2359	7.07585	3.69074	1.09029	1.0637	0.716443	0	0	1
1094	EX_fucacngalacglcgalgluside_hs[e]	0.000160186	3.02965	0.811152	1.33797e-05	2.77911	0.807604	-0.00354769	-0.00437364	-0.00632366	0.0556761	1.61507e-05	1.67152e-05	0
1095	EX_fucfuc12gal14acglcgalgluside_hs[e]	0.012836	0.0344625	0.021564	0.714663	17.9915	11.294	11.2724	522.744	9.03272	1	0	0	1
1096	EX_fucfuc132galacglcgal14acglcgalgluside_hs[e]	2.09972e-05	2.56621	0.853385	0.102143	1.19267	0.53384	-0.319545	-0.374444	-0.676789	-0.218836	1.92783e-64	2.25926e-64	-1
1097	EX_fucfucfucgalacglc13galacglcgal14acglcgalgluside_hs[e]	0.00463712	1.93584	0.749582	0.0221933	1.90482	0.936582	0.187001	0.249473	0.32132	0.253552	7.2065e-86	8.66972e-86	1
1098	EX_fucfucfucgalacglcgal14acglcgalgluside_hs[e]	0.0618243	0.0786106	0.0702765	0.000189547	1.15161	0.329162	0.258886	3.68382	2.22768	0.741915	0	0	1
1099	EX_fucfucgalacglcgalgluside_hs[e]	0.0209331	0.0382666	0.0310529	0.000988386	4.0207	1.37439	1.34334	43.2598	5.46792	0.980801	0	0	1
1100	EX_fucgal14acglcgalgluside_hs[e]	0.00590302	6.52268	3.30841	0.303476	2.17151	1.13942	-2.16898	-0.655597	-1.53783	-0.866247	0	0	-1
1101	EX_fucgalfucgalacglcgalgluside_hs[e]	0.0341401	0.0672186	0.0506671	0.0438251	0.0759188	0.0618184	0.0111513	0.22009	0.286987	0.733803	0	0	1
1102	EX_fucgalgbside_hs[e]	0.0175063	0.0341643	0.0267014	0.00150837	1.9623	0.917895	0.891193	33.3763	5.10334	0.973044	0	0	1
1103	EX_fuc_L[e]	618.169	995.318	769.885	521.401	861.758	686.697	-83.1889	-0.108054	-0.164971	-0.439733	2.94229e-254	4.18747e-254	-1
1104	EX_galacglcgalgbside_hs[e]	0.00122783	2.10327	1.06274	0.00823953	1.28858	0.634698	-0.42804	-0.402771	-0.743643	-0.43126	1.23179e-244	1.74139e-244	-1
1105	EX_galfuc12gal14acglcgalgluside_hs[e]	6.59416e-06	0.0011452	0.000603083	0.00175696	0.00260388	0.00214483	0.00154175	2.55645	1.83044	1	0	0	1
1106	EX_galfucgalacglcgal14acglcgalgluside_hs[e]	0.00022022	0.000839602	0.00053975	2.67852e-07	0.000905652	0.00022951	-0.00031024	-0.574784	-1.23373	-0.778394	0	0	-1
1107	EX_galgalfucfucgalacglcgalacglcgal14acglcgalgluside_hs[e]	0.00115032	0.00188574	0.00156443	0.000811907	0.00203869	0.00138073	-0.000183702	-0.117424	-0.180208	-0.541109	0	0	-1
1108	EX_galgalgalthcrm_hs[e]	3.46056	6.3922	5.09778	0.00042955	0.852203	0.287451	-4.81033	-0.943613	-4.14848	-1	0	0	-1
1109	EX_gbside_hs[e]	-203.38	-82.5918	-140.85	-119.608	1.87015	-57.4968	83.3535	0.591788	-1.29261	0.975177	0	0	1
1110	EX_gchola[e]	-898.931	-526.913	-700.866	-679.445	-389.842	-524.463	176.403	0.251693	-0.418299	0.922565	0	0	1
1111	EX_gd1b2_hs[e]	0.0308431	2.53167	0.885397	0.000214748	2.53789	0.603138	-0.282259	-0.318793	-0.553835	-0.323259	2.36053e-138	3.03145e-138	-1
1112	EX_gd1c_hs[e]	-315.544	-136.019	-211.202	-107.377	-0.00824256	-31.9284	179.274	0.848825	-2.72571	1	0	0	1
1113	EX_gdp[e]	-230.92	88.3599	-108.722	-123.938	74.7559	-19.7463	88.976	0.818379	-2.46099	0.738132	0	0	1
1114	EX_gluala[e]	-672.118	-406.637	-515.759	-547.223	-264.913	-436.682	79.0768	0.153321	-0.240113	0.552948	0	0	1
1115	EX_glyc_S[e]	227.748	494.116	403.975	610.717	923.637	777.231	373.256	0.923959	0.944078	1	0	0	1
1116	EX_glygn2[e]	-9.20506	-0.773367	-5.23241	-18.9293	-2.54253e-05	-4.93731	0.295099	0.0563983	-0.0837501	0.120837	8.02098e-21	8.73099e-21	0
1117	EX_glygn4[e]	0.704241	9.14156	5.16691	-0.0368751	18.8988	4.90452	-0.262391	-0.050783	-0.0751902	-0.116167	2.30557e-19	2.49965e-19	0
1118	EX_glygn5[e]	-447.175	-54.021	-229.717	-0.0525973	-0.0205352	-0.0354597	229.682	0.999846	-12.6614	1	0	0	1
1119	EX_gmp[e]	94.3575	252.251	179.11	2.27186	160.146	100.082	-79.0279	-0.441226	-0.839663	-0.918306	0	0	-1
1120	EX_gp1c_hs[e]	0.000399128	0.00122021	0.000841836	0.000132913	0.00141396	0.000692936	-0.0001489	-0.176875	-0.280817	-0.308903	1.64278e-126	2.07873e-126	-1
1121	EX_gp1calpha_hs[e]	4.44875e-09	0.000522208	0.000169213	4.68169e-06	0.00123269	0.000609815	0.000440603	2.60384	1.84954	0.73976	0	0	1
1122	EX_gq1b_hs[e]	-228.918	-64.9298	-148.28	-172.201	26.5272	-68.8367	79.4429	0.535764	-1.10707	0.792617	0	0	1
1123	EX_gq1balpha_hs[e]	2.64562	31.1829	12.9711	4.71374	45.9294	18.893	5.92192	0.456548	0.542553	0.214769	3.89403e-62	4.5504e-62	1
1124	EX_gsn[e]	773.065	936.626	868.344	-32.3469	501.226	250.931	-617.413	-0.711024	-1.79098	-1	0	0	-1
1125	EX_gt1a_hs[e]	-45.1838	0.0138488	-21.6412	-45.6709	-0.0113154	-20.3503	1.2909	0.05965	-0.0887303	0.0747593	7.0194e-09	7.38957e-09	0
1126	EX_gthox[e]	17.0885	92.6636	55.0038	5.20433	64.1457	34.3991	-20.6047	-0.374606	-0.677162	-0.578796	0	0	-1
1127	EX_gthrd[e]	-679.636	-269.145	-481.576	-999.969	-551.293	-769.501	-287.925	-0.59788	0.676159	-0.907516	0	0	-1
1128	EX_gtp[e]	-197.057	-1.00926	-70.4004	-148.504	-1.32404	-80.3678	-9.96733	-0.141581	0.191033	-0.229619	9.21594e-71	1.08846e-70	-1
1129	EX_h2o2[e]	-999.999	-959.542	-988.32	-999.97	-971.619	-988.779	-0.459212	-0.000464639	0.000670177	0.048222	0.000187699	0.000193316	0
1130	EX_ha[e]	-9.92426	10.1118	-2.38728	-3.41983	7.89792	1.35014	3.73741	1.56555	-0.822264	0.443539	1.21773e-258	1.74032e-258	1
1131	EX_ha_pre1[e]	-7.18958	11.51	2.85019	-6.57866	10.1188	1.57281	-1.27738	-0.448175	-0.857717	-0.195825	5.7961e-52	6.68538e-52	0
1132	EX_hco3[e]	271.117	563.279	451.885	432.489	676.732	542.122	90.2366	0.199689	0.262661	0.717479	0	0	1
1133	EX_hcoumarin[e]	0.00372063	40.5502	13.0623	0.00138898	55.6362	16.3694	3.30717	0.253185	0.325599	0.131571	2.18019e-24	2.3911e-24	0
1134	EX_hdca[e]	333.261	663.564	537.726	-12.8479	360.198	191.671	-346.055	-0.643553	-1.48824	-0.999724	0	0	-1
1135	EX_hdcea[e]	-27.8283	322.751	93.9572	10.7307	168.117	106.685	12.7276	0.135462	0.183279	0.225322	3.30924e-68	3.89538e-68	1
1136	EX_hestratriol[e]	0.161201	61.0261	25.6283	0.116532	56.9414	23.8506	-1.77775	-0.0693666	-0.103715	-0.0793585	7.91146e-10	8.37024e-10	0
1137	EX_hexc[e]	-10.4782	40.3918	8.41027	-0.938685	42.2686	15.6923	7.28201	0.865847	0.899831	0.41448	3.94472e-226	5.48812e-226	1
1138	EX_hista[e]	-593.49	-121.405	-402.692	-969.492	-598.186	-800	-397.308	-0.986629	0.990323	-1	0	0	-1
1139	EX_hom_L[e]	-282.704	-159.84	-223.838	-145.013	-12.1143	-72.9706	150.867	0.674002	-1.61707	1	0	0	1
1140	EX_hpdca[e]	-8.84408	8.48844	-0.637178	-9.50157	6.03696	-1.6053	-0.968121	-1.51939	1.33307	-0.132909	7.46312e-25	8.20463e-25	0
1141	EX_hspg[e]	-1.50262	0.439556	-0.327002	-0.843137	0.524374	-0.10261	0.224392	0.686211	-1.67213	0.108601	4.04225e-17	4.35401e-17	0
1142	EX_htaxol[e]	0.00390092	0.00865697	0.00624195	0.000862034	0.0110773	0.00494804	-0.00129391	-0.207293	-0.33514	-0.358886	4.65707e-170	6.17988e-170	-1
1143	EX_i[e]	77.4169	599.417	295.067	64.5274	448.487	241.667	-53.3994	-0.180974	-0.288019	-0.271072	7.16455e-98	8.76751e-98	-1
1144	EX_idp[e]	-162.202	-1.09233	-70.7021	-311.864	-127.607	-202.824	-132.122	-1.86871	1.5204	-0.984038	0	0	-1
1145	EX_imp[e]	310.298	856.191	603.306	536.232	949.236	790.525	187.219	0.310321	0.38992	0.769511	0	0	1
1146	EX_inost[e]	-747.832	-393.353	-531.031	-666.262	-488.683	-582.13	-51.0992	-0.0962263	0.132546	-0.585782	0	0	-1
1147	EX_ksi[e]	-245.408	-4.59105	-79.8864	-658.999	-513.525	-574.136	-494.25	-6.1869	2.84537	-1	0	0	-1
1148	EX_ksi_deg1[e]	2.50279	243.06	77.598	511.953	657.136	572.587	494.989	6.37889	2.8834	1	0	0	1
1149	EX_ksii_core2[e]	-4.56865	-1.3571	-2.80985	-2.8342	-0.500763	-1.55993	1.24992	0.444837	-0.849016	0.770334	0	0	1
1150	EX_ksii_core4[e]	-1.27011	0.474645	-0.485921	-2.31355	0.0252506	-1.29935	-0.813433	-1.674	1.419	-0.750296	0	0	-1
1151	EX_lac_D[e]	805.215	999.979	954.971	483.214	885.255	665.635	-289.337	-0.302979	-0.520727	-0.99586	0	0	-1
1152	EX_Lcystin[e]	-811.239	-502.213	-597.884	-999.984	-860.711	-942.759	-344.875	-0.576826	0.657023	-1	0	0	-1
1153	EX_leuktrA4[e]	-507.338	-223.006	-343.08	-260.709	-39.4889	-160.528	182.552	0.532097	-1.09572	0.990093	0	0	1
1154	EX_leuktrB4[e]	253.784	473.489	333.768	50.9001	211.89	125.512	-208.256	-0.623955	-1.41102	-1	0	0	-1
1155	EX_leuktrC4[e]	-650.763	-263.826	-438.662	-322.52	160.827	-115.063	323.599	0.737696	-1.93069	0.99712	0	0	1
1156	EX_leuktrD4[e]	-144.074	338.089	120.924	522.927	999.888	720.12	599.196	4.95516	2.57414	1	0	0	1
1157	EX_leuktrE4[e]	-223.167	104.731	-78.9718	-644.015	-252.89	-459.735	-380.763	-4.82151	2.54139	-1	0	0	-1
1158	EX_leuktrF4[e]	378.58	720.413	556.58	-239.096	74.6918	-50.4162	-606.996	-1.09058	-3.46463	-1	0	0	-1
1159	EX_lgnc[e]	-58.0066	48.0486	-13.7423	-83.2545	26.5659	-36.1265	-22.3842	-1.62886	1.39444	-0.568434	0	0	-1
1160	EX_limnen[e]	-127.936	-67.5163	-90.7054	-76.215	-10.2746	-45.0397	45.6658	0.503451	-1.00999	0.998124	0	0	1
1161	EX_lipoate[e]	-426.669	-206.304	-334.191	-176.124	-18.2093	-85.1622	249.028	0.745169	-1.97239	1	0	0	1
1162	EX_lneldc[e]	-0.372893	133.436	47.3737	109.644	358.583	213.141	165.767	3.49913	2.16965	0.997193	0	0	1
1163	EX_lnlc[e]	374.126	826.83	603.473	-628.582	-13.8704	-336.172	-939.645	-1.55706	-0.84409	-1	0	0	-1
1164	EX_lnlnca[e]	81.6228	288.448	202.7	-40.3691	124.199	38.1659	-164.534	-0.811713	-2.40899	-0.985982	0	0	-1
1165	EX_lnlncg[e]	139.769	327.761	237.217	77.6513	266.523	183.196	-54.0212	-0.227729	-0.372821	-0.601495	0	0	-1
1166	EX_lpchol_hs[e]	354.719	587.6	473.599	329.777	513.596	415.859	-57.7408	-0.121919	-0.187574	-0.566497	0	0	-1
1167	EX_mag_hs[e]	-127.749	68.6219	-16.6729	-149.996	-13.7056	-75.2539	-58.5811	-3.51356	2.17427	-0.720481	0	0	-1
1168	EX_meoh[e]	-731.76	-429.844	-616.056	-717.783	-483.882	-599.411	16.6446	0.027018	-0.039515	0.225712	1.94908e-68	2.29507e-68	0
1169	EX_mercplaccys[e]	112.596	403.036	255.035	0.00132715	104.018	26.9256	-228.109	-0.894424	-3.24365	-1	0	0	-1
1170	EX_mthgxl[e]	171.585	390.205	275.853	348.856	597.094	519.814	243.961	0.884389	0.914097	0.99645	0	0	1
1171	EX_n2m2nmasn[e]	-8.18233	-4.72132	-6.2949	-7.73134	-4.59254	-6.35495	-0.0600464	-0.00953889	0.0136965	-0.0755576	4.84827e-09	5.10953e-09	0
1172	EX_nad[e]	-279.871	546.824	182.182	287.21	575.298	442.146	259.965	1.42695	1.27915	0.854718	0	0	1
1173	EX_nadp[e]	-0.0257195	-9.2027e-06	-0.0109783	-0.0403725	-0.0135716	-0.0264299	-0.0154515	-1.40746	1.26751	-0.892794	0	0	-1
1174	EX_ncam[e]	-293.349	-61.0296	-187.795	-428.755	-247.195	-357.811	-170.015	-0.905322	0.930035	-0.995724	0	0	-1
1175	EX_nifedipine[e]	-46.0428	-0.00511669	-17.5925	-19.6232	-0.00110656	-5.3409	12.2516	0.69641	-1.7198	0.662043	0	0	1
1176	EX_no[e]	5.35519	39.1402	26.2948	2.54107	33.9037	15.6397	-10.6551	-0.405218	-0.749566	-0.660537	0	0	-1
1177	EX_npthl[e]	-25.0338	-0.00616663	-5.69688	-24.8093	-0.00114779	-8.00259	-2.30572	-0.404733	0.490296	-0.154408	5.7839e-33	6.48022e-33	0
1178	EX_nrpphr[e]	-399.764	-141.814	-247.258	-0.132608	-0.0326742	-0.0783673	247.18	0.999683	-11.6235	1	0	0	1
1179	EX_nrpphrsf[e]	0.137522	2.45943	1.4395	0.0751165	4.01995	1.83198	0.392482	0.272651	0.347837	0.250112	1.31946e-83	1.58073e-83	1
1180	EX_nrvnc[e]	-12.3851	90.9122	27.7873	-24.6332	46.2047	-0.0645901	-27.8519	-1.00232	-8.7489	-0.648933	0	0	-1
1181	EX_o2s[e]	-999.948	-993.248	-997.149	-999.979	-994.756	-998.047	-0.898202	-0.00090077	0.00129895	-0.244288	7.61681e-80	9.09521e-80	0
1182	EX_oagd3_hs[e]	302.178	493.514	394.028	223.793	468.063	339.506	-54.5219	-0.138371	-0.214861	-0.594786	0	0	-1
1183	EX_oagt3_hs[e]	0.00770629	23.2839	9.47615	0.0174818	32.1845	12.4199	2.94371	0.310644	0.390276	0.263474	1.4397e-92	1.74749e-92	1
1184	EX_ocdca[e]	-848.712	-562.47	-713.92	-878.584	-427.326	-676.645	37.2748	0.0522115	-0.0773629	0.144859	3.25325e-29	3.60792e-29	0
1185	EX_ocdcea[e]	-534.636	-123.892	-338.778	-871.109	-259.766	-634.608	-295.83	-0.873226	0.905525	-0.792236	0	0	-1
1186	EX_octa[e]	-11.053	46.9371	22.4893	-5.24775	93.8762	54.1357	31.6464	1.40718	1.26734	0.725989	0	0	1
1187	EX_omeprazole[e]	-48.9442	-0.000451291	-16.3576	-34.3684	-0.00431705	-11.0253	5.33232	0.325983	-0.569144	0.25286	2.06662e-85	2.48426e-85	1
1188	EX_onpthl[e]	0.00616663	25.0338	5.69688	0.00114779	24.8093	8.00259	2.30572	0.404733	0.490296	0.154408	5.7839e-33	6.48022e-33	0
1189	EX_oxa[e]	2.91171	91.151	45.4058	48.8901	183.389	123.262	77.8562	1.71467	1.44078	0.980241	0	0	1
1190	EX_paf_hs[e]	-4.19374	36.2662	11.9568	-6.79873	44.2051	8.72685	-3.22993	-0.270134	-0.454296	-0.403355	2.88645e-214	3.972e-214	-1
1191	EX_pchol_hs[e]	-803.028	-504.017	-644.673	-680.224	-464.14	-579.07	65.6034	0.101762	-0.154831	0.516486	0	0	1
1192	EX_pe_hs[e]	-926.228	-705.491	-825.449	-726.695	-546.638	-639.134	186.315	0.225714	-0.369061	0.999776	0	0	1
1193	EX_peplys[e]	-332.578	-96.4683	-219.381	-372.05	-117.005	-241.928	-22.547	-0.102776	0.141139	-0.251371	1.97649e-84	2.37188e-84	-1
1194	EX_perillyl[e]	0.00107119	48.689	20.8251	0.000927168	30.4914	7.66911	-13.156	-0.631737	-1.44119	-0.545781	0	0	-1
1195	EX_pglyc_hs[e]	39.9443	286.139	128.97	7.20009	143.708	79.0474	-49.9228	-0.387088	-0.706248	-0.55905	0	0	-1
1196	EX_pheacgln[e]	0.00426469	12.2906	4.07298	0.000721728	16.1172	4.52073	0.447749	0.109931	0.150471	0.048102	0.000194753	0.000200472	0
1197	EX_phyQ[e]	48.2054	352.332	247.006	545.367	864.906	705.054	458.048	1.8544	1.51319	1	0	0	1
1198	EX_phyt[e]	-16.9017	-3.10883	-8.15407	-16.9697	-7.27941	-12.5057	-4.35163	-0.533676	0.616994	-0.704326	0	0	-1
1199	EX_prgstrn[e]	-338.392	-134.859	-234.225	-446.601	-267.871	-346.46	-112.234	-0.479172	0.56479	-0.916368	0	0	-1
1200	EX_prostgd2[e]	-305.541	176.486	-116.031	-580.095	-67.3825	-321.016	-204.985	-1.76665	1.46814	-0.879055	0	0	-1
1201	EX_prostge1[e]	-884.774	-467.339	-654.669	-999.981	-691.168	-887.199	-232.53	-0.355187	0.438492	-0.940225	0	0	-1
1202	EX_prostge2[e]	-313.304	340.211	-38.5665	-198.328	150.428	0.0843696	38.6509	1.00219	-8.83641	0.353118	1.06057e-164	1.40088e-164	1
1203	EX_prostgf2[e]	-819.941	-230.549	-491.05	-999.991	-662.206	-837.054	-346.003	-0.704619	0.769449	-0.958004	0	0	-1
1204	EX_ps_hs[e]	-999.983	-896.155	-960.915	-999.997	-930.885	-984.269	-23.3535	-0.0243034	0.0346431	-0.454212	3.92115e-271	5.66347e-271	0
1205	EX_ptdca[e]	-7.13071	11.728	2.57167	-8.43489	6.25702	-0.763768	-3.33544	-1.29699	-1.7515	-0.534085	0	0	-1
1206	EX_rbt[e]	221.002	489.277	341.851	349.154	681.966	513.833	171.981	0.503087	0.587929	0.894327	0	0	1
1207	EX_retfa[e]	248.415	501.118	360.33	198.618	526.935	360.933	0.602779	0.00167285	0.0024114	-0.0181269	0.160316	0.162074	0
1208	EX_retinol[e]	7.68798	111.085	56.7895	-0.0809295	94.9491	41.7943	-14.9952	-0.264049	-0.442319	-0.359342	1.74002e-170	2.31073e-170	-1
1209	EX_retinol_9_cis[e]	0.116156	89.8715	39.9343	0.0416024	128.499	63.5583	23.6239	0.591569	0.67045	0.393384	6.61683e-204	9.02914e-204	1
1210	EX_retinol_cis_11[e]	31.2815	171.688	110.223	0.0277286	117.894	64.2194	-46.0038	-0.417369	-0.779346	-0.62674	0	0	-1
1211	EX_retn[e]	25.0023	361.999	211.033	33.9769	416.929	172.561	-38.4717	-0.182302	-0.29036	-0.355816	3.39074e-167	4.48824e-167	-1
1212	EX_retnglc[e]	1.65029e-05	50.8519	16.7753	0.00364281	65.0234	22.4831	5.70781	0.340251	0.422504	0.198651	2.01851e-53	2.33328e-53	0
1213	EX_Rtotal[e]	964.111	999.996	988.097	946.332	999.966	980.927	-7.16963	-0.007256	-0.0105064	-0.368249	6.13338e-179	8.20467e-179	0
1214	EX_Rtotal2[e]	888.476	999.999	958.108	941.636	999.977	983.298	25.1902	0.0262916	0.0374407	0.65551	0	0	0
1215	EX_Rtotal3[e]	318.959	408.382	366.771	175.978	281.997	246.9	-119.87	-0.326826	-0.570949	-1	0	0	-1
1216	EX_s2l2fn2m2masn[e]	-805.458	-584.807	-695.542	-261.465	-1.035	-114.569	580.974	0.835282	-2.60193	1	0	0	1
1217	EX_s2l2n2m2masn[e]	445.726	722.38	571.381	-145.238	231.365	25.8714	-545.51	-0.954721	-4.46502	-1	0	0	-1
1218	EX_sarcs[e]	-302.525	-133.763	-225.92	-905.157	-651.11	-765.703	-539.784	-2.38927	1.76098	-1	0	0	-1
1219	EX_sl_L[e]	1.00733	220.069	104.903	240.658	393.847	312.478	207.575	1.97872	1.57469	1	0	0	1
1220	EX_spc_hs[e]	-175.207	-27.7898	-110.668	-121.68	34.1934	-36.0088	74.6593	0.674624	-1.61982	0.904605	0	0	1
1221	EX_sph1p[e]	-150.046	155.7	-8.54737	581.841	861.696	721.585	730.132	85.4218	6.39954	1	0	0	1
1222	EX_sphs1p[e]	-316.58	-27.3643	-195.255	-999.83	-711.278	-853.777	-658.523	-3.37263	2.1285	-1	0	0	-1
1223	EX_srtn[e]	-813.382	-360.513	-601.969	-763.547	-302.041	-612.655	-10.6861	-0.0177519	0.0253859	-0.0753465	5.34865e-09	5.63463e-09	0
1224	EX_strch1[e]	-6.6786	-0.000175089	-1.73822	-11.5514	-0.0157142	-6.27767	-4.53946	-2.61156	1.85262	-0.754305	0	0	-1
1225	EX_strch2[e]	-0.0893997	6.58707	1.65677	0.00230682	11.5434	6.26422	4.60745	2.78098	1.91876	0.763897	0	0	1
1226	EX_strdnc[e]	-67.722	96.2858	4.42143	18.6579	225.073	141.543	137.122	31.013	5.00059	0.977271	0	0	1
1227	EX_tag_hs[e]	-680.429	131.603	-255.075	-999.373	-377.603	-761.191	-506.116	-1.98418	1.57734	-0.933137	0	0	-1
1228	EX_tagat_D[e]	-99.6377	-0.034786	-35.9982	-175.778	-0.067546	-61.6389	-25.6408	-0.712279	0.775918	-0.330888	7.27455e-145	9.43244e-145	-1
1229	EX_taxol[e]	-0.00865697	-0.00390092	-0.00624195	-0.0110773	-0.000862034	-0.00494804	0.00129391	0.207293	-0.33514	0.358886	4.65707e-170	6.17988e-170	1
1230	EX_tchola[e]	-430.61	304.856	-26.833	-999.838	-596.013	-832.124	-805.291	-30.0112	4.95472	-1	0	0	-1
1231	EX_tcynt[e]	196.818	579.009	380.797	0.572866	126.222	62.8689	-317.928	-0.834902	-2.5986	-1	0	0	-1
1232	EX_tdchola[e]	-763.316	-323.85	-557.13	-999.837	-61.748	-700.251	-143.121	-0.256889	0.329857	-0.393095	1.30938e-203	1.78606e-203	-1
1233	EX_tethex3[e]	-13.6038	7.60954	-3.99948	-3.99787	3.06758	0.118493	4.11797	1.02963	-5.07693	0.485735	0	0	1
1234	EX_tetpent3[e]	-15.4067	-5.96399	-10.2084	-17.5636	-10.551	-14.6813	-4.4729	-0.438158	0.524222	-0.88211	0	0	-1
1235	EX_tetpent6[e]	-14.0839	0.240467	-7.56637	-15.602	5.39045	-3.1934	4.37297	0.577949	-1.24451	0.509353	0	0	1
1236	EX_tettet6[e]	-15.3602	-3.83812	-7.80788	-10.16	-0.461422	-6.05276	1.75511	0.224788	-0.367337	0.292188	2.13e-113	2.65311e-113	1
1237	EX_thf[e]	-123.979	263.462	68.2301	-999.147	-567.109	-809.975	-878.205	-12.8712	3.5694	-1	0	0	-1
1238	EX_thmmp[e]	-40.6103	51.3815	6.25706	-148.339	3.19827	-70.0119	-76.269	-12.1893	3.48404	-0.979898	0	0	-1
1239	EX_thmtp[e]	599.043	839.904	687.455	807.065	999.823	924.095	236.64	0.344226	0.426775	0.999578	0	0	1
1240	EX_thym[e]	-25.1582	452.207	200.516	142.263	594.136	460.813	260.297	1.29814	1.20047	0.88925	0	0	1
1241	EX_thyox_L[e]	-599.395	-77.4046	-295.052	-448.533	-64.5552	-241.68	53.3711	0.180887	-0.287866	0.270956	8.65355e-98	1.05872e-97	1
1242	EX_tmndnc[e]	188.752	565.151	388.162	-925.891	-531.772	-772.476	-1160.64	-2.99009	0.99283	-1	0	0	-1
1243	EX_tolbutamide[e]	-0.0126132	-0.00692378	-0.00956927	-19.1999	-1.88705e-05	-5.99204	-5.98248	-625.176	9.29042	-0.998992	0	0	-1
1244	EX_triodthy[e]	549.171	915.659	739.012	602.646	996.185	795.615	56.6036	0.0765936	0.106474	0.270611	1.51663e-97	1.85468e-97	1
1245	EX_triodthysuf[e]	0.00826654	3.44988	1.06522	0.0662287	5.96755	2.52168	1.45646	1.36728	1.24323	0.599288	0	0	1
1246	EX_tststerone[e]	-355.048	117.458	-110.712	-648.404	-392.927	-506.715	-396.003	-3.57689	2.19437	-1	0	0	-1
1247	EX_tststeroneglc[e]	0.0088911	4.90725	2.07084	0.120234	4.77396	2.67717	0.606325	0.292791	0.370489	0.282098	7.80108e-106	9.62312e-106	1
1248	EX_tststerones[e]	0.0552116	8.29212	4.25626	0.000467032	6.82323	2.24643	-2.00983	-0.472206	-0.921954	-0.53122	0	0	-1
1249	EX_tsul[e]	-41.038	137.431	32.291	-18.2087	264.972	114.155	81.864	2.5352	1.82179	0.631155	0	0	1
1250	EX_ttdca[e]	-15.2624	14.4094	2.83145	62.3992	278.908	177.111	174.28	61.5514	5.96697	1	0	0	1
1251	EX_txa2[e]	-639.268	-49.8084	-324.492	680.204	965.294	818.536	1143.03	3.52251	1.33486	1	0	0	1
1252	EX_tymsf[e]	0.0724976	2.81371	1.6118	0.000122142	7.49515	1.62463	0.0128313	0.00796086	0.0114396	-0.387616	4.96081e-198	6.73815e-198	0
1253	EX_Tyr_ggn[e]	54.0928	447.239	229.783	0.0536497	0.0790425	0.0682477	-229.714	-0.999703	-11.7172	-1	0	0	-1
1254	EX_udp[e]	45.7114	250.321	135.773	-101.635	81.3739	4.15961	-131.614	-0.969364	-5.02861	-0.995102	0	0	-1
1255	EX_ump[e]	377.147	534.943	455.545	190.451	478.522	340.446	-115.099	-0.252662	-0.420167	-0.912588	0	0	-1
1256	EX_urate[e]	972.666	999.994	990.852	888.541	995.359	946.946	-43.9068	-0.0443121	-0.0653886	-0.958213	0	0	0
1257	EX_utp[e]	-999.998	-950.798	-989.449	-1000	-930.454	-979.795	9.65436	0.0097573	-0.0141459	0.353509	4.61661e-165	6.10023e-165	0
1258	EX_vacc[e]	-26.1145	5.73351	-10.23	-28.6495	10.7166	-11.5195	-1.28947	-0.126047	0.171267	-0.029867	0.020704	0.0210657	0
1259	EX_vitd3[e]	227.846	459.38	347.15	290.586	541.13	384.09	36.9396	0.106408	0.145884	0.261999	1.4796e-91	1.79059e-91	1
1260	EX_whddca[e]	0.000592481	25.6654	9.94489	9.43302e-05	26.0677	7.60693	-2.33795	-0.235091	-0.38664	-0.128733	2.04189e-23	2.23249e-23	0
1261	EX_whhdca[e]	-410.751	-179.846	-300.47	-456.826	-170.552	-333.082	-32.6125	-0.108539	0.148659	-0.2783	4.68505e-103	5.76589e-103	-1
1262	EX_whtststerone[e]	1.00451	60.6709	11.0227	1.01182	35.313	12.2254	1.20272	0.109113	0.149407	0.173171	5.08152e-41	5.76395e-41	0
1263	EX_whttdca[e]	0.00293022	11.2819	4.15608	18.0532	60.3594	41.9807	37.8246	9.10104	3.33643	1	0	0	1
1264	EX_xolest_hs[e]	896.366	999.995	948.126	944.165	999.997	982.453	34.3269	0.036205	0.0513095	0.717772	0	0	0
1265	EX_xolest2_hs[e]	953.669	999.978	984.138	899.004	999.997	968.154	-15.9833	-0.0162409	-0.0236231	-0.466377	9.83658e-286	1.43659e-285	0
1266	EX_xoltri24[e]	1.99012	11.8189	7.75197	-0.00283251	0.000313896	-0.00147988	-7.75345	-1.00019	-12.3549	-1	0	0	-1
1267	EX_xoltri25[e]	0.000667239	15.1494	7.43407	0.00573841	21.5307	9.17282	1.73875	0.233889	0.303212	0.104143	7.23943e-16	7.76779e-16	0
1268	EX_xoltri27[e]	10.5835	45.9305	25.6832	23.4961	36.8581	29.8792	4.19603	0.163377	0.218318	0.305233	1.43392e-123	1.80604e-123	1
1269	EX_xylt[e]	-479.208	-152.716	-333.6	-999.936	-458.25	-714.753	-381.154	-1.14255	1.09933	-0.999977	0	0	-1
1270	EX_yvite[e]	-378.573	-160.105	-278.799	-488.849	-0.120192	-239.38	39.4187	0.141387	-0.219921	0.187721	6.76892e-48	7.75598e-48	0
1271	F1Atg	283.2	999.9	687.226	473.821	963.288	749.466	62.24	0.090567	0.125078	0.123451	1.15679e-21	1.26139e-21	0
1272	F1PGT	2.04063	10.3863	5.54332	1.29861	2.98766	2.00801	-3.53531	-0.637761	-1.46499	-0.952664	0	0	-1
1273	FACOAL140i	1.00458	6.05699	2.67732	1.00841	7.12728	2.76277	0.0854443	0.0319141	0.0453229	0.0626179	1.23429e-06	1.28648e-06	0
1274	FACOAL150	4.48052	17.3884	10.6395	3.28796	13.7165	9.2719	-1.36764	-0.128543	-0.198499	-0.230478	2.80632e-71	3.31627e-71	-1
1275	FACOAL160i	1.00007	2.39324	1.42325	1.00013	2.84072	1.59352	0.170265	0.119631	0.163023	0.164634	3.0501e-37	3.44203e-37	0
1276	FACOAL170	1.00318	14.0083	7.13762	2.5319	13.7248	8.90592	1.7683	0.247744	0.319322	0.302725	1.40066e-121	1.76205e-121	1
1277	FACOAL180i	1.00113	1.3402	1.12236	1.0083	1.67768	1.23633	0.113976	0.101551	0.139536	0.498287	0	0	1
1278	FACOAL1812	0.897848	5.89412	3.96137	0.00660346	2.07509	0.764538	-3.19683	-0.807002	-2.37334	-0.980914	0	0	-1
1279	FACOAL1813	9.95135e-05	7.51236	3.26087	0.0102562	3.4883	1.61226	-1.64861	-0.505574	-1.01617	-0.367312	4.86033e-178	6.49678e-178	-1
1280	FACOAL181i	2.40647	9.39206	6.59735	1.00007	3.11503	1.54741	-5.04994	-0.76545	-2.09203	-0.998028	0	0	-1
1281	FACOAL1821	1.01886	7.88038	4.00839	1.00029	3.65494	1.82373	-2.18466	-0.545023	-1.13613	-0.744285	0	0	-1
1282	FACOAL1822	0.000621104	4.51419	1.12891	0.41594	12.9548	4.22915	3.10025	2.74623	1.90544	0.805534	0	0	1
1283	FACOAL1831	1.01279	13.421	5.99077	1.00056	12.4944	5.52967	-0.461101	-0.0769685	-0.115548	-0.0843944	6.28714e-11	6.6804e-11	0
1284	FACOAL1832	0.000226712	18.7249	5.84054	12.9808	40.6033	25.3528	19.5123	3.34083	2.11797	0.978275	0	0	1
1285	FACOAL184	0.000821847	7.4163	3.24609	0.0685079	4.85971	2.31657	-0.929517	-0.28635	-0.486711	-0.34081	1.4679e-153	1.91811e-153	-1
1286	FACOAL191	0.0223158	0.0581771	0.0378381	2.28848e-05	7.90852	2.47849	2.44065	64.5024	6.03348	0.969231	0	0	1
1287	FACOAL200	0.0168024	3.87997	1.84106	0.286699	0.842996	0.448267	-1.39279	-0.756516	-2.0381	-0.566275	0	0	-1
1288	FACOAL203	0.0022453	8.13173	3.20889	0.00225856	19.1377	7.96486	4.75596	1.48212	1.31157	0.449515	1.34051e-265	1.92592e-265	1
1289	FACOAL204	2.16391	14.425	7.83029	1.00528	10.4105	4.01975	-3.81054	-0.486641	-0.961959	-0.659444	0	0	-1
1290	FACOAL2042	0.000844028	8.50182	3.12021	0.00112424	15.1373	6.91217	3.79196	1.21529	1.1475	0.485769	0	0	1
1291	FACOAL205	0.00383877	8.67917	2.36367	2.17722	11.8394	6.42418	4.06051	1.71789	1.44248	0.813106	0	0	1
1292	FACOAL206	0.039764	0.067037	0.0567042	6.01872	16.9255	11.8633	11.8066	208.213	7.70883	1	0	0	1
1293	FACOAL224	0.00469387	12.0725	5.50564	3.64863	16.287	9.52193	4.01629	0.729486	0.790343	0.610476	0	0	1
1294	FACOAL2251	5.59283	34.4253	19.336	36.1922	59.7469	47.3961	28.0601	1.45119	1.29348	1	0	0	1
1295	FACOAL2252	0.0132138	10.4487	4.49012	2.77643	12.0468	6.40286	1.91274	0.425989	0.511963	0.564707	0	0	1
1296	FACOAL226	0.000117574	9.32742	3.71628	0.010602	3.60813	1.24367	-2.47261	-0.665345	-1.57925	-0.604893	0	0	-1
1297	FACOAL240	0.375507	2.69318	1.56817	0.0717927	3.49168	1.42158	-0.146591	-0.0934789	-0.141588	-0.158757	9.4629e-35	1.06438e-34	0
1298	FACOAL241	8.65669e-06	0.857664	0.263403	0.0345685	2.75855	1.41179	1.14838	4.35979	2.42218	0.915527	0	0	1
1299	FACOAL244_1	5.68669	20.2208	11.2486	1.948	13.8348	8.56817	-2.6804	-0.238288	-0.392682	-0.378681	4.21772e-189	5.68946e-189	-1
1300	FACOAL245_1	1.63568	17.2365	11.9754	3.96083	21.0401	10.1361	-1.83934	-0.153593	-0.240577	-0.300653	6.00289e-120	7.53471e-120	-1
1301	FACOAL245_2	20.6694	30.136	24.6444	13.5027	21.275	18.1022	-6.54224	-0.265465	-0.445097	-0.999603	0	0	-1
1302	FACOAL246_1	0.00270801	15.3853	7.43637	0.00260015	5.36129	2.75747	-4.6789	-0.629192	-1.43125	-0.482526	1.03428e-305	1.54067e-305	-1
1303	FACOAL260	0.0346707	14.5932	6.20283	9.20244e-05	4.50229	1.29402	-4.90882	-0.791383	-2.26107	-0.847935	0	0	-1
1304	FACOAL40im	1.20946e-06	0.00348328	0.00137057	7.5253e-07	0.00498015	0.00130673	-6.38409e-05	-0.0465798	-0.0688159	-0.0404994	0.00170763	0.0017521	0
1305	FACOAL80i	1.00138	29.8401	7.64815	1.01104	69.1283	25.073	17.4248	2.2783	1.71295	0.650271	0	0	1
1306	FADDP	0.00180112	13.5899	4.15841	0.00699211	15.1603	7.37656	3.21815	0.773889	0.826915	0.503983	0	0	1
1307	FADH2tru	494.611	682.924	590.571	565.538	790.713	688.545	97.9747	0.165898	0.221442	0.834457	0	0	1
1308	FADH2tx	-133.615	-47.9618	-87.071	220.47	411.698	314.386	401.457	4.61069	1.85227	1	0	0	1
1309	FADtru	494.611	682.924	590.571	565.538	790.713	688.545	97.9747	0.165898	0.221442	0.834457	0	0	1
1310	FADtx	47.9618	133.615	87.071	-411.698	-220.47	-314.386	-401.457	-4.61069	1.85227	-1	0	0	-1
1311	FAEL183	1.84752	2.19745	2.02742	1.03097	2.96459	2.0656	0.0381886	0.0188361	0.026922	0.0518463	5.92602e-05	6.11703e-05	0
1312	FAEL184	1.00006	3.56582	1.81172	4.98931	9.39037	7.68692	5.87519	3.24287	2.08504	1	0	0	1
1313	FAEL204	1.00151	2.89807	1.80783	1.00077	1.12234	1.05014	-0.757686	-0.419114	-0.783674	-0.960965	0	0	-1
1314	FAEL205	1.00454	2.07214	1.41628	1.00145	1.72322	1.40017	-0.0161085	-0.0113739	-0.0165031	0.0803273	4.91708e-10	5.20742e-10	0
1315	FAH1	0.000592481	25.6654	9.94489	9.43302e-05	26.0677	7.60693	-2.33795	-0.235091	-0.38664	-0.128733	2.04189e-23	2.23249e-23	0
1316	FAH2	0.00293022	11.2819	4.15608	18.0532	60.3594	41.9807	37.8246	9.10104	3.33643	1	0	0	1
1317	FAH3	0.00679687	12.8933	5.22585	0.000133709	14.0558	4.93048	-0.295368	-0.0565207	-0.0839372	-0.118803	3.5193e-20	3.82259e-20	0
1318	FALDH	590.01	875.643	723.539	633.956	809.312	726.257	2.71764	0.00375603	0.00540865	0.151756	6.71859e-32	7.51155e-32	0
1319	FALDtly	0.0123549	0.0404864	0.0255119	0.015556	0.0426916	0.0298858	0.00437386	0.171444	0.228287	0.313202	5.30954e-130	6.74996e-130	1
1320	FALDtm	0.00262302	0.00954321	0.00578162	1.21069e-07	0.00990903	0.00260306	-0.00317856	-0.54977	-1.15127	-0.704445	0	0	-1
1321	FAOXC11	1.0068	5.68906	2.26873	1.00151	6.63384	3.05535	0.786622	0.346723	0.429454	0.280406	1.36256e-104	1.67884e-104	1
1322	FAOXC140	1	1.446	1.11855	1.063	3.65103	2.48795	1.3694	1.22427	1.15333	0.915618	0	0	1
1323	FAOXC150m	1.62194	3.22907	2.40504	1.00131	1.23828	1.11279	-1.29224	-0.537307	-1.11187	-1	0	0	-1
1324	FAOXC160	1.00003	1.29063	1.15507	1.00199	1.64145	1.22544	0.0703659	0.0609191	0.0853147	0.114845	5.82493e-19	6.30493e-19	0
1325	FAOXC16080m	1.04045	3.691	2.29534	1.49611	3.30922	2.54886	0.253518	0.110449	0.151143	0.31429	6.82772e-131	8.68729e-131	1
1326	FAOXC16080x	1.2352	3.05017	2.25295	0.0815852	2.5386	1.29539	-0.957557	-0.425024	-0.798426	-0.73862	0	0	-1
1327	FAOXC161802m	1.00073	6.06714	2.38643	1.00776	10.753	5.19838	2.81195	1.17831	1.12321	0.681503	0	0	1
1328	FAOXC16180m	1.00023	5.13683	2.29767	1.00041	8.89294	3.97766	1.67999	0.731168	0.791746	0.413008	1.52975e-224	2.12494e-224	1
1329	FAOXC170m	1.00281	3.16468	1.8312	1	1.41105	1.1481	-0.683105	-0.373036	-0.673546	-0.798071	0	0	-1
1330	FAOXC180	1.00947	158.563	43.5688	1.00777	79.0798	37.9699	-5.59889	-0.128507	-0.198439	0.0400179	0.001938	0.0019875	0
1331	FAOXC180x	4.2519	41.9367	22.4658	0.0109119	59.7192	15.9665	-6.49931	-0.289298	-0.492683	-0.465309	1.9496e-284	2.84417e-284	-1
1332	FAOXC1811601m	1.01112	3.81415	2.10253	1.00096	3.94708	1.95724	-0.145287	-0.0691009	-0.103303	-0.158038	1.88144e-34	2.11465e-34	0
1333	FAOXC1811602m	1.10634	1.75466	1.37195	1.27892	4.83708	3.06183	1.68988	1.23174	1.15817	0.975374	0	0	1
1334	FAOXC1811603m	1.00474	5.77621	3.54771	1.1899	2.59559	2.02189	-1.52582	-0.430086	-0.811184	-0.755204	0	0	-1
1335	FAOXC182806m	8.13975	14.0512	10.664	1.00087	6.02261	3.04847	-7.61554	-0.714135	-1.80659	-1	0	0	-1
1336	FAOXC18280m	1.00133	6.63925	3.79769	1.00286	5.65026	3.70205	-0.0956426	-0.0251844	-0.0367988	-0.0608391	2.44962e-06	2.54793e-06	0
1337	FAOXC183803m	2.43787	11.3937	6.85805	1.00166	17.6187	8.35939	1.50134	0.218916	0.285599	0.166699	3.86936e-38	4.37076e-38	0
1338	FAOXC183806m	1.00295	16.7202	8.25753	1.00413	10.7028	5.07173	-3.1858	-0.385805	-0.703231	-0.400375	3.83365e-211	5.26587e-211	-1
1339	FAOXC183806x	0.409808	2.32476	1.53545	4.88717	8.3636	6.60461	5.06916	3.30142	2.10481	1	0	0	1
1340	FAOXC18480m	23.7569	43.9953	32.0609	39.7124	56.793	47.5483	15.4874	0.483063	0.56858	0.984824	0	0	1
1341	FAOXC18480x	18.6341	48.0064	34.6935	0.06534	17.0992	6.53971	-28.1538	-0.8115	-2.40737	-1	0	0	-1
1342	FAOXC200180m	1.00083	82.975	22.356	1.00669	54.0934	22.6466	0.290543	0.0129962	0.0186287	0.109712	1.93352e-17	2.08604e-17	0
1343	FAOXC200180x	0.0390231	90.6597	47.3801	0.00312634	84.2503	32.7493	-14.6308	-0.308796	-0.532816	-0.380219	1.26599e-190	1.70905e-190	-1
1344	FAOXC2031836m	1.19224	24.857	15.9291	1.00763	20.1292	6.20102	-9.72804	-0.61071	-1.36108	-0.807904	0	0	-1
1345	FAOXC204	1.06237	1.31899	1.16334	1.02619	3.64594	2.25045	1.08711	0.934469	0.951938	0.820704	0	0	1
1346	FAOXC204184m	1.00067	19.7275	6.53707	1.00049	18.1178	6.10089	-0.436182	-0.0667245	-0.099625	-0.0533065	3.64597e-05	3.76532e-05	0
1347	FAOXC2051843m	1.08427	106.494	48.6994	151.886	270.987	217.698	168.999	3.47025	2.16035	1	0	0	1
1348	FAOXC2051843x	13.858	45.0629	30.3705	0.0340349	15.411	6.52665	-23.8438	-0.785099	-2.21825	-0.999925	0	0	-1
1349	FAOXC2242046m	1.17388	31.3713	13.8384	1.04085	30.4567	14.1747	0.336286	0.0243009	0.0346395	0.0579526	7.16572e-06	7.43216e-06	0
1350	FAOXC2242046x	0.000268723	12.6582	3.43413	0.00183234	11.7166	3.55288	0.118746	0.0345781	0.0490426	0.0767386	2.78537e-09	2.93897e-09	0
1351	FAOXC2251836m	5.56335	24.1628	14.7159	1.00066	10.4407	4.2203	-10.4956	-0.713214	-1.80195	-0.978003	0	0	-1
1352	FAOXC2251836x	0.462409	6.06423	3.52673	6.03598	11.7095	8.33617	4.80944	1.36371	1.24105	0.999997	0	0	1
1353	FAOXC2252053m	1.0019	11.3464	5.20779	13.4806	30.8887	23.2521	18.0443	3.46486	2.15862	1	0	0	1
1354	FAOXC2252053x	0.00398082	5.11088	2.42146	2.30478	14.219	7.70204	5.28058	2.18074	1.66936	0.9682	0	0	1
1355	FAOXC226	1.00094	1.29229	1.10458	2.18951	3.98863	3.05858	1.954	1.769	1.46937	1	0	0	1
1356	FAOXC226205m	1.05489	124.009	52.8317	1.09374	185.469	83.2149	30.3832	0.575093	0.655437	0.350588	2.22659e-162	2.93264e-162	1
1357	FAOXC226205x	75.7888	273.584	185.221	118.135	245.328	187.715	2.49448	0.0134676	0.0193	0.0256063	0.0473314	0.0480246	0
1358	FAOXC240200x	0.00221784	11.0195	5.23778	0.677017	13.5135	9.43701	4.19924	0.801722	0.849376	0.628945	0	0	1
1359	FAOXC241181x	0.00176997	2.63003	1.13724	0.000511652	7.42668	2.55418	1.41694	1.24595	1.16732	0.43384	1.51718e-247	2.1526e-247	1
1360	FAOXC2442246x	0.020763	5.13636	2.20407	0.000688204	5.49277	1.85512	-0.348954	-0.158322	-0.24866	-0.199718	5.60615e-54	6.48534e-54	0
1361	FAOXC2452253x	0.947702	7.77445	4.62846	0.136681	9.83027	5.45237	0.82391	0.17801	0.236351	0.167318	2.07401e-38	2.34402e-38	0
1362	FAOXC2452256x	0.985109	6.52043	3.59818	1.02567e-05	3.61772	1.66511	-1.93307	-0.537236	-1.11165	-0.77906	0	0	-1
1363	FAOXC246226x	4.23441	15.7769	9.09828	4.85459	13.7361	8.4774	-0.620879	-0.0682414	-0.101972	-0.0675817	1.65407e-07	1.7303e-07	0
1364	FAOXC260240x	15.0023	25.2274	21.2717	0.012572	16.8958	7.8806	-13.3911	-0.629527	-1.43256	-0.998652	0	0	-1
1365	FAOXC80	1.00001	3.61599	1.98491	1.34305	6.4441	4.05799	2.07308	1.04442	1.03169	0.920335	0	0	1
1366	FAS100COA	1.00106	14.5985	7.13162	15.587	40.9074	27.5254	20.3938	2.85962	1.94846	1	0	0	1
1367	FAS120COA	10.9883	41.9069	29.3422	1.00493	29.6278	11.8784	-17.4638	-0.595178	-1.30464	-0.913487	0	0	-1
1368	FAS140COA	1.00373	36.6624	9.13236	4.9619	49.3475	25.1468	16.0144	1.75359	1.46132	0.786744	0	0	1
1369	FAS160COA	1.026	42.5159	20.2954	25.3961	58.423	42.9955	22.7001	1.11848	1.08303	0.956671	0	0	1
1370	FAS180COA	1.00139	9.79792	4.43513	3.06691	17.6281	10.4851	6.04994	1.36409	1.24129	0.871003	0	0	1
1371	FAS80COA_L	1.00598	7.37673	3.921	1.04896	12.6875	6.97235	3.05135	0.778208	0.830424	0.514708	0	0	1
1372	FATP1t	816.682	999.942	929.658	475.772	773.737	614.214	-315.444	-0.339312	-0.597959	-1	0	0	-1
1373	FATP2t	104.674	319.52	209.526	-5.94495	472.631	168.95	-40.5754	-0.193653	-0.310528	-0.362925	7.33565e-174	9.7649e-174	-1
1374	FATP3t	-231.201	247.262	-39.8251	-162.547	153.78	-3.87689	35.9482	0.902652	-3.3607	0.229346	1.34526e-70	1.5883e-70	1
1375	FATP4t	389.395	922.465	612.432	362.796	994.553	739.941	127.51	0.208203	0.272862	0.424318	6.84544e-237	9.62229e-237	1
1376	FATP5t	334.124	912.442	658.487	811.979	999.985	930.425	271.938	0.412974	0.498735	0.978105	0	0	1
1377	FATP6t	236.447	999.663	625.71	641.959	963.948	803.513	177.803	0.284162	0.360828	0.34341	7.01113e-156	9.17393e-156	1
1378	FATP7t	412.415	670.14	524.613	706.092	999.961	899.587	374.974	0.714764	0.77801	1	0	0	1
1379	FATP8t	-59.3969	47.4369	-14.942	510.998	973.058	731.711	746.653	49.9701	5.61383	1	0	0	1
1380	FATP9t	-94.0857	238.681	61.9521	362.519	999.504	743.362	681.41	10.999	3.58484	1	0	0	1
1381	FBA4	0.0065458	74.445	36.0476	0.0120917	33.5411	10.7443	-25.3034	-0.701942	-1.74634	-0.716993	0	0	-1
1382	FBA5	2.3414e-08	0.00948063	0.00189858	0.0061493	0.0235162	0.0129775	0.0110789	5.8354	2.77302	0.997098	0	0	1
1383	FBP26	1.00607	6.15679	2.98123	1.05879	3.10256	1.80985	-1.17138	-0.392917	-0.720035	-0.642739	0	0	-1
1384	FCLTm	1.61762	6.14144	3.75815	0.964926	5.28259	2.93158	-0.826564	-0.219939	-0.358341	-0.285604	1.96713e-108	2.43508e-108	-1
1385	FCOAH	3.10883	16.9017	8.15407	7.27941	16.9697	12.5057	4.35163	0.533676	0.616994	0.704326	0	0	1
1386	FDH	36.9758	89.4757	64.2777	0.00200805	79.5837	27.2086	-37.069	-0.576702	-1.24025	-0.860178	0	0	-1
1387	FE2t	0.000788093	2.90562	1.11986	2.01929	9.83815	6.62006	5.5002	4.91152	2.56353	0.991414	0	0	1
1388	FE2tm	0.0241858	1.33989	0.556154	9.71609e-05	0.871328	0.366049	-0.190106	-0.341822	-0.60345	-0.294664	2.70044e-115	3.36879e-115	-1
1389	FE3R2e	23.0908	161.419	83.846	81.7176	177.119	134.589	50.7434	0.605198	0.682751	0.688561	0	0	1
1390	FK	2.04063	10.3863	5.54332	1.29861	2.98766	2.00801	-3.53531	-0.637761	-1.46499	-0.952664	0	0	-1
1391	FKYNH	1.19403e-07	0.00146901	0.000585442	4.99123e-06	0.00218023	0.00080256	0.000217117	0.37086	0.455081	0.206892	8.57819e-58	9.98121e-58	1
1392	FOLR2	52.4881	246.451	168.249	136.563	350.424	224.159	55.91	0.332306	0.413925	0.57964	0	0	1
1393	FOLt2	-519.969	-47.8132	-327.029	-999.981	-794.471	-943.012	-615.983	-1.88357	1.52786	-1	0	0	-1
1394	FORMCOAtx	3.10883	16.9017	8.15407	7.27941	16.9697	12.5057	4.35163	0.533676	0.616994	0.704326	0	0	1
1395	FORt2m	-117.163	-1.00254	-30.046	-90.327	-1.00725	-29.1917	0.854372	0.0284355	-0.0416182	-0.0124256	0.335839	0.338103	0
1396	FORtr	-4.70695	-3.18617	-3.59877	-4.73047	-2.02667	-3.06649	0.53228	0.147906	-0.230916	0.542111	0	0	1
1397	FPGS2	6.99785e-07	0.0021791	0.00100917	0.000398515	0.0037308	0.00209669	0.00108751	1.07763	1.05494	0.805448	0	0	1
1398	FPGS2m	0.00444623	0.00829838	0.00602328	0.00465746	0.00833599	0.00610731	8.40232e-05	0.0139497	0.0199861	0.0529876	4.05817e-05	4.1898e-05	0
1399	FPGS3	0.000607738	0.00191919	0.00131585	0.000181629	0.00157298	0.000766192	-0.000549656	-0.41772	-0.780215	-0.803236	0	0	-1
1400	FPGS3m	0.000864046	0.00484107	0.00255421	0.000159134	0.0023511	0.000933726	-0.00162048	-0.634436	-1.4518	-0.953513	0	0	-1
1401	FPGS4	0.0102524	0.0188847	0.0145518	0.00339809	0.0143599	0.00717173	-0.00738006	-0.507158	-1.0208	-0.988865	0	0	-1
1402	FPGS4m	0.00438584	0.0115222	0.00689163	0.00123516	0.00472017	0.00299296	-0.00389868	-0.565712	-1.20327	-0.999926	0	0	-1
1403	FPGS5	0.000695535	0.00373917	0.00230895	0.00253942	0.00543878	0.00389981	0.00159085	0.688994	0.756164	0.887965	0	0	1
1404	FPGS5m	0.00438584	0.0115222	0.00689163	0.00123516	0.00472017	0.00299296	-0.00389868	-0.565712	-1.20327	-0.999926	0	0	-1
1405	FPGS6	0.000327191	0.00172184	0.00097402	8.16921e-07	0.00135161	0.000633031	-0.000340989	-0.350085	-0.621676	-0.434465	2.97176e-248	4.21752e-248	-1
1406	FPGS6m	3.58666e-07	0.00152384	0.000419779	0.000932615	0.00241627	0.00170852	0.00128874	3.07006	2.02505	0.965201	0	0	1
1407	FPGS7m	0.00854028	0.0196995	0.0128911	0.0118374	0.0246512	0.0175196	0.00462853	0.35905	0.442598	0.745201	0	0	1
1408	FPGS8	0.000923879	0.00364812	0.0019196	1.07276e-06	0.00256891	0.00107053	-0.000849072	-0.442316	-0.842481	-0.565461	0	0	-1
1409	FPGS8m	0.00168784	0.00437712	0.0031631	0.00230892	0.00650733	0.00395616	0.00079306	0.250722	0.322761	0.455296	2.03315e-272	2.93775e-272	1
1410	FPGS9	0.000899589	0.00204965	0.00136251	3.61245e-08	0.00122905	0.000314155	-0.00104836	-0.76943	-2.11672	-0.987636	0	0	-1
1411	FPGS9m	2.81006e-06	0.00119605	0.000519675	0.000493109	0.00195027	0.00120588	0.000686206	1.32045	1.21441	0.841598	0	0	1
1412	FPGSm	0.00971388	0.017803	0.0135111	0.00628512	0.0211628	0.0108186	-0.00269247	-0.199279	-0.320629	-0.607404	0	0	-1
1413	FRDPtc	312.695	771.49	505.838	-991.523	-422.99	-720.303	-1226.14	-2.42398	0.50993	-1	0	0	-1
1414	FRDPtr	-763.252	-303.088	-496.559	430.436	999.964	728.32	1224.88	2.46673	0.552607	1	0	0	1
1415	FRUt1r	-566.89	-344.914	-479.157	-999.83	-504.302	-793.251	-314.094	-0.655513	0.727278	-0.997013	0	0	-1
1416	FTHFDH	57.0062	129.585	98.4818	49.7906	105.327	75.0031	-23.4788	-0.238407	-0.392908	-0.719024	0	0	-1
1417	FTHFLm	1.00254	117.163	30.046	1.00725	90.327	29.1917	-0.854372	-0.0284355	-0.0416182	0.0124256	0.335839	0.338103	0
1418	FUC13GALACGLCGAL14ACGLCGALGLUSIDEte	-15.8369	-2.37637	-9.53981	-9.28082	-0.0638468	-3.05447	6.48534	0.679818	-1.64304	0.820924	0	0	1
1419	FUC13GALACGLCGAL14ACGLCGALGLUSIDEtg	0.000433128	1.40029	0.586693	0.000862557	1.03369	0.36271	-0.223983	-0.381772	-0.69379	-0.365248	4.56229e-176	6.08535e-176	-1
1420	FUC14GALACGLCGALGLUSIDEte	-0.0939613	-0.0420857	-0.0721511	-25.7274	-0.152221	-9.89079	-9.81863	-136.084	7.09892	-1	0	0	-1
1421	FUC14GALACGLCGALGLUSIDEtg	0.0420857	0.0939613	0.0721511	0.152221	25.7274	9.89079	9.81863	136.084	7.09892	1	0	0	1
1422	FUCACGALFUCGALACGLCGALGLUSIDEte	-0.056821	-0.0303962	-0.043616	-0.102666	-0.083795	-0.0912283	-0.0476123	-1.09163	1.06462	-1	0	0	-1
1423	FUCACGALFUCGALACGLCGALGLUSIDEtg	0.00404217	0.014804	0.00963554	0.00123245	0.00824982	0.00330017	-0.00633537	-0.6575	-1.54582	-0.952074	0	0	-1
1424	FUCACNGAL14ACGLCGALGLUSIDEte	-8.66327	-0.74671	-3.38511	-13.2359	-0.290137	-7.07585	-3.69074	-1.09029	1.0637	-0.716443	0	0	-1
1425	FUCACNGAL14ACGLCGALGLUSIDEtg	0.115516	3.27954	1.87198	0.0119623	2.88496	1.12164	-0.750335	-0.400825	-0.738951	-0.557795	0	0	-1
1426	FUCACNGALACGLCGALGLUSIDEte	-3.02965	-0.000160186	-0.811152	-2.77911	-1.33797e-05	-0.807604	0.00354769	0.00437364	-0.00632366	-0.0556761	1.61507e-05	1.67152e-05	0
1427	FUCACNGALACGLCGALGLUSIDEtg	0.000160186	3.02965	0.811152	1.33797e-05	2.77911	0.807604	-0.00354769	-0.00437364	-0.00632366	0.0556761	1.61507e-05	1.67152e-05	0
1428	FUCASE2e	2.50279	243.06	77.598	511.953	657.136	572.587	494.989	6.37889	2.8834	1	0	0	1
1429	FUCASE2ly	1.93017	2.82492	2.28837	1.18197	2.06472	1.54866	-0.739711	-0.323248	-0.563302	-0.997765	0	0	-1
1430	FUCASEe	580.258	803.999	692.287	0.0967093	261.237	114.109	-578.178	-0.835171	-2.60096	-1	0	0	-1
1431	FUCASEly	2.93573e-05	8.2021	3.25496	5.00902e-05	1.77197	0.459353	-2.7956	-0.858876	-2.82496	-0.699493	0	0	-1
1432	FUCFUC12GAL14ACGLCGALGLUSIDEte	-0.0344625	-0.012836	-0.021564	-17.9915	-0.714663	-11.294	-11.2724	-522.744	9.03272	-1	0	0	-1
1433	FUCFUC12GAL14ACGLCGALGLUSIDEtg	0.012836	0.0344625	0.021564	0.714663	17.9915	11.294	11.2724	522.744	9.03272	1	0	0	1
1434	FUCFUC132GALACGLCGAL14ACGLCGALGLUSIDEte	-2.56621	-2.09972e-05	-0.853385	-1.19267	-0.102143	-0.53384	0.319545	0.374444	-0.676789	0.218836	1.92783e-64	2.25926e-64	1
1435	FUCFUC132GALACGLCGAL14ACGLCGALGLUSIDEtg	2.09972e-05	2.56621	0.853385	0.102143	1.19267	0.53384	-0.319545	-0.374444	-0.676789	-0.218836	1.92783e-64	2.25926e-64	-1
1436	FUCFUCFUCGALACGLC13GALACGLCGAL14ACGLCGALGLUSIDEte	-1.93584	-0.00463712	-0.749582	-1.90482	-0.0221933	-0.936582	-0.187001	-0.249473	0.32132	-0.253552	7.2065e-86	8.66972e-86	-1
1437	FUCFUCFUCGALACGLC13GALACGLCGAL14ACGLCGALGLUSIDEtg	0.00463712	1.93584	0.749582	0.0221933	1.90482	0.936582	0.187001	0.249473	0.32132	0.253552	7.2065e-86	8.66972e-86	1
1438	FUCFUCFUCGALACGLCGAL14ACGLCGALGLUSIDEte	-0.0786106	-0.0618243	-0.0702765	-1.15161	-0.000189547	-0.329162	-0.258886	-3.68382	2.22768	-0.741915	0	0	-1
1439	FUCFUCFUCGALACGLCGAL14ACGLCGALGLUSIDEtg	0.0618243	0.0786106	0.0702765	0.000189547	1.15161	0.329162	0.258886	3.68382	2.22768	0.741915	0	0	1
1440	FUCFUCGALACGLCGALGLUSIDEte	-0.0382666	-0.0209331	-0.0310529	-4.0207	-0.000988386	-1.37439	-1.34334	-43.2598	5.46792	-0.980801	0	0	-1
1441	FUCFUCGALACGLCGALGLUSIDEtg	0.0209331	0.0382666	0.0310529	0.000988386	4.0207	1.37439	1.34334	43.2598	5.46792	0.980801	0	0	1
1442	FUCGAL14ACGLCGALGLUSIDEte	-6.52268	-0.00590302	-3.30841	-2.17151	-0.303476	-1.13942	2.16898	0.655597	-1.53783	0.866247	0	0	1
1443	FUCGAL14ACGLCGALGLUSIDEtg	0.00590302	6.52268	3.30841	0.303476	2.17151	1.13942	-2.16898	-0.655597	-1.53783	-0.866247	0	0	-1
1444	FUCGALFUCGALACGLCGALGLUSIDEte	-0.0672186	-0.0341401	-0.0506671	-0.0759188	-0.0438251	-0.0618184	-0.0111513	-0.22009	0.286987	-0.733803	0	0	-1
1445	FUCGALFUCGALACGLCGALGLUSIDEtg	0.00397378	0.00568556	0.00485334	0.000877868	0.00371288	0.00262079	-0.00223255	-0.460003	-0.888977	-1	0	0	-1
1446	FUCGALGBSIDEte	0.0175063	0.0341643	0.0267014	0.00150837	1.9623	0.917895	0.891193	33.3763	5.10334	0.973044	0	0	1
1447	FUCGALGBSIDEtg	-0.0341643	-0.0175063	-0.0267014	-1.9623	-0.00150837	-0.917895	-0.891193	-33.3763	5.10334	-0.973044	0	0	-1
1448	FUCtly	2.04063	10.3863	5.54332	1.29861	2.98766	2.00801	-3.53531	-0.637761	-1.46499	-0.952664	0	0	-1
1449	FUMAC	14.2857	44.077	26.5509	0.000789854	20.7299	6.88969	-19.6612	-0.74051	-1.94625	-0.994351	0	0	-1
1450	FUMm	-999.989	-681.909	-841.348	-591.452	-259.778	-436.363	404.985	0.481352	-0.947174	1	0	0	1
1451	FUMSO3tm	-52.1685	338.856	167.618	78.305	570.019	326.07	158.451	0.945308	0.959999	0.657211	0	0	1
1452	FUMSO4tm	174.672	505.441	315.467	-555.786	-44.7601	-305.251	-620.717	-1.96762	-0.0474938	-1	0	0	-1
1453	FUMtm	232.731	802.091	545.029	-228.219	101.913	-64.6978	-609.726	-1.11871	-3.07454	-1	0	0	-1
1454	FUMTSULtm	-998.545	-568.082	-738.165	-233.173	487.895	264.668	1002.83	1.35855	-1.47976	1	0	0	1
1455	FUT11g	0.0175063	0.0341643	0.0267014	0.00150837	1.9623	0.917895	0.891193	33.3763	5.10334	0.973044	0	0	1
1456	FUT12g	0.0610912	0.0903514	0.0779287	0.121126	23.4377	9.11276	9.03483	115.937	6.86959	1	0	0	1
1457	FUT14g	0.0434507	0.080193	0.0633472	5.98549	20.3769	13.4579	13.3945	211.446	7.73095	1	0	0	1
1458	FUT15g	0.000624148	0.00232801	0.00141603	0.00258991	0.00378211	0.00337503	0.00195901	1.38345	1.25305	1	0	0	1
1459	FUT16g	0.0642368	0.0810324	0.0725514	0.00102716	1.15245	0.330051	0.257499	3.5492	2.18561	0.738606	0	0	1
1460	FUT17g	0.00129698	0.00209417	0.00173508	4.92721e-08	0.00126189	0.000658761	-0.00107632	-0.620328	-1.39717	-1	0	0	-1
1461	FUT18g	0.00115032	0.00188574	0.00156443	0.000811907	0.00203869	0.00138073	-0.000183702	-0.117424	-0.180208	-0.541109	0	0	-1
1462	FUT32g	0.000160186	3.02965	0.811152	1.33797e-05	2.77911	0.807604	-0.00354769	-0.00437364	-0.00632366	0.0556761	1.61507e-05	1.67152e-05	0
1463	FUT33g	0.00404217	0.014804	0.00963554	0.00123245	0.00824982	0.00330017	-0.00633537	-0.6575	-1.54582	-0.952074	0	0	-1
1464	FUT34g	0.0209331	0.0382666	0.0310529	0.000988386	4.0207	1.37439	1.34334	43.2598	5.46792	0.980801	0	0	1
1465	FUT35g	0.00397378	0.00568556	0.00485334	0.000877868	0.00371288	0.00262079	-0.00223255	-0.460003	-0.888977	-1	0	0	-1
1466	FUT910g	0.00463712	1.93584	0.749582	0.0221933	1.90482	0.936582	0.187001	0.249473	0.32132	0.253552	7.2065e-86	8.66972e-86	1
1467	FUT911g	0.00463712	1.93584	0.749582	0.0221933	1.90482	0.936582	0.187001	0.249473	0.32132	0.253552	7.2065e-86	8.66972e-86	1
1468	FUT91g	0.00590302	6.52268	3.30841	0.303476	2.17151	1.13942	-2.16898	-0.655597	-1.53783	-0.866247	0	0	-1
1469	FUT92g	0.115516	3.27954	1.87198	0.0119623	2.88496	1.12164	-0.750335	-0.400825	-0.738951	-0.557795	0	0	-1
1470	FUT93g	0.012836	0.0344625	0.021564	0.714663	17.9915	11.294	11.2724	522.744	9.03272	1	0	0	1
1471	FUT94g	0.0618243	0.0786106	0.0702765	0.000189547	1.15161	0.329162	0.258886	3.68382	2.22768	0.741915	0	0	1
1472	FUT95g	0.0618243	0.0786106	0.0702765	0.000189547	1.15161	0.329162	0.258886	3.68382	2.22768	0.741915	0	0	1
1473	FUT96g	2.09972e-05	2.56621	0.853385	0.102143	1.19267	0.53384	-0.319545	-0.374444	-0.676789	-0.218836	1.92783e-64	2.25926e-64	-1
1474	FUT97g	2.09972e-05	2.56621	0.853385	0.102143	1.19267	0.53384	-0.319545	-0.374444	-0.676789	-0.218836	1.92783e-64	2.25926e-64	-1
1475	FUT98g	0.000433128	1.40029	0.586693	0.000862557	1.03369	0.36271	-0.223983	-0.381772	-0.69379	-0.365248	4.56229e-176	6.08535e-176	-1
1476	FUT99g	0.00463712	1.93584	0.749582	0.0221933	1.90482	0.936582	0.187001	0.249473	0.32132	0.253552	7.2065e-86	8.66972e-86	1
1477	G14T18g	1	2.24104	1.45177	1.00027	1.65697	1.22087	-0.230899	-0.159046	-0.249901	-0.422574	5.77137e-235	8.09107e-235	-1
1478	G14T19g	1	2.24104	1.45177	1.00027	1.65697	1.22087	-0.230899	-0.159046	-0.249901	-0.422574	5.77137e-235	8.09107e-235	-1
1479	G14T20g	1	2.24104	1.45177	1.00027	1.65697	1.22087	-0.230899	-0.159046	-0.249901	-0.422574	5.77137e-235	8.09107e-235	-1
1480	G14T21g	1	2.24104	1.45177	1.00027	1.65697	1.22087	-0.230899	-0.159046	-0.249901	-0.422574	5.77137e-235	8.09107e-235	-1
1481	G14T2g	1.00014	1.87137	1.27398	1.00014	1.95198	1.34786	0.0738796	0.0579912	0.0813276	0.120401	1.10302e-20	1.19906e-20	0
1482	G14T3g	1.00014	1.87137	1.27398	1.00014	1.95198	1.34786	0.0738796	0.0579912	0.0813276	0.120401	1.10302e-20	1.19906e-20	0
1483	G14T4g	1.00014	1.87137	1.27398	1.00014	1.95198	1.34786	0.0738796	0.0579912	0.0813276	0.120401	1.10302e-20	1.19906e-20	0
1484	G14T5g	1.00014	1.87137	1.27398	1.00014	1.95198	1.34786	0.0738796	0.0579912	0.0813276	0.120401	1.10302e-20	1.19906e-20	0
1485	G3PD2m	0.0330024	95.7567	33.4301	13.5124	76.6088	38.8875	5.45743	0.163249	0.21816	0.271701	2.56547e-98	3.14163e-98	1
1486	G5SADrm	-72.9307	239.527	62.6007	-58.9249	117.88	17.1164	-45.4844	-0.726579	-1.8708	-0.354859	2.61633e-166	3.46015e-166	-1
1487	G5SDym	16.5155	90.3237	43.6369	1.00009	44.4067	14.6862	-28.9507	-0.663446	-1.57109	-0.897617	0	0	-1
1488	G6PDH1rer	-559.537	-225.565	-432.151	-586.668	-290.147	-447.849	-15.6982	-0.0363258	0.0514776	-0.0783106	1.31518e-09	1.38868e-09	0
1489	G6PDH2rer	556.077	949.9	755.25	653.8	956.237	802.791	47.5408	0.0629471	0.0880698	0.256875	4.38604e-88	5.2934e-88	1
1490	G6PPer	1.00382	44.6828	13.1713	27.3648	150.801	94.8528	81.6815	6.20149	2.8483	0.993775	0	0	1
1491	G6Pter	-518.449	-147.507	-302.84	-363.154	-134.601	-253.411	49.4283	0.163216	-0.257073	0.34156	3.1553e-154	4.12509e-154	1
1492	GABAVESSEC	0.000150614	0.000299045	0.000224686	1.33092e-05	0.000458221	0.000220255	-4.43091e-06	-0.0197204	-0.0287348	-0.0709435	3.90906e-08	4.10461e-08	0
1493	GACMTRc	1.00589	247.904	98.4644	-280.238	-1.01684	-127.318	-225.782	-2.29303	0.37076	-1	0	0	-1
1494	GACPAILter	21.6012	47.7705	36.3746	23.6794	41.8261	33.1932	-3.18138	-0.0874616	-0.132043	-0.349936	8.77916e-162	1.1553e-161	-1
1495	GAL3ST11	2.20425	13.7018	7.439	0.942995	16.3371	8.99396	1.55496	0.209028	0.273848	0.266633	9.37022e-95	1.14179e-94	1
1496	GAL3ST12	1.26591	3.58261	1.924	2.67184	8.82064	4.37912	2.45512	1.27605	1.18653	0.979176	0	0	1
1497	GALACGLCGALGBSIDEte	0.00122783	2.10327	1.06274	0.00823953	1.28858	0.634698	-0.42804	-0.402771	-0.743643	-0.43126	1.23179e-244	1.74139e-244	-1
1498	GALACGLCGALGBSIDEtg	-2.10327	-0.00122783	-1.06274	-1.28858	-0.00823953	-0.634698	0.42804	0.402771	-0.743643	0.43126	1.23179e-244	1.74139e-244	1
1499	GALASE10ly	1.93017	2.82492	2.28837	1.18197	2.06472	1.54866	-0.739711	-0.323248	-0.563302	-0.997765	0	0	-1
1500	GALASE11ly	1.93017	2.82492	2.28837	1.18197	2.06472	1.54866	-0.739711	-0.323248	-0.563302	-0.997765	0	0	-1
1501	GALASE12ly	1.93017	2.82492	2.28837	1.18197	2.06472	1.54866	-0.739711	-0.323248	-0.563302	-0.997765	0	0	-1
1502	GALASE13ly	1.93017	2.82492	2.28837	1.18197	2.06472	1.54866	-0.739711	-0.323248	-0.563302	-0.997765	0	0	-1
1503	GALASE14ly	1.93017	2.82492	2.28837	1.18197	2.06472	1.54866	-0.739711	-0.323248	-0.563302	-0.997765	0	0	-1
1504	GALASE15ly	1.93017	2.82492	2.28837	1.18197	2.06472	1.54866	-0.739711	-0.323248	-0.563302	-0.997765	0	0	-1
1505	GALASE16ly	2.91088	5.78193	4.08383	1.9914	4.07759	2.90778	-1.17604	-0.287976	-0.490002	-0.81677	0	0	-1
1506	GALASE17ly	4.73282	7.77786	6.02152	3.93259	6.72805	5.42801	-0.59351	-0.0985648	-0.149704	-0.419334	2.07978e-231	2.90763e-231	-1
1507	GALASE18ly	4.73282	7.77786	6.02152	3.93259	6.72805	5.42801	-0.59351	-0.0985648	-0.149704	-0.419334	2.07978e-231	2.90763e-231	-1
1508	GALASE19ly	21.803	54.1461	38.1908	28.9995	85.8313	61.9932	23.8024	0.62325	0.698885	0.835248	0	0	1
1509	GALASE1ly	1.00115	2.77209	1.88327	1.23865	3.42048	2.62369	0.740426	0.39316	0.478361	0.797405	0	0	1
1510	GALASE20ly	1.09762	2.54561	1.93769	1.52561	3.42679	2.52023	0.582535	0.300633	0.379214	0.711296	0	0	1
1511	GALASE3ly	1.93017	2.82492	2.28837	1.18197	2.06472	1.54866	-0.739711	-0.323248	-0.563302	-0.997765	0	0	-1
1512	GALASE4ly	1.93017	2.82492	2.28837	1.18197	2.06472	1.54866	-0.739711	-0.323248	-0.563302	-0.997765	0	0	-1
1513	GALASE5ly	1.93017	2.82492	2.28837	1.18197	2.06472	1.54866	-0.739711	-0.323248	-0.563302	-0.997765	0	0	-1
1514	GALASE6ly	1.93017	2.82492	2.28837	1.18197	2.06472	1.54866	-0.739711	-0.323248	-0.563302	-0.997765	0	0	-1
1515	GALASE7ly	1.93017	2.82492	2.28837	1.18197	2.06472	1.54866	-0.739711	-0.323248	-0.563302	-0.997765	0	0	-1
1516	GALASE8ly	1.93017	2.82492	2.28837	1.18197	2.06472	1.54866	-0.739711	-0.323248	-0.563302	-0.997765	0	0	-1
1517	GALASE9ly	1.93017	2.82492	2.28837	1.18197	2.06472	1.54866	-0.739711	-0.323248	-0.563302	-0.997765	0	0	-1
1518	GALC	0.00252801	0.00838023	0.00602014	0.00211035	0.0083548	0.00537518	-0.000644959	-0.107134	-0.163484	-0.203645	4.74997e-56	5.50992e-56	-1
1519	GALFUC12GAL14ACGLCGALGLUSIDEte	-0.0011452	-6.59416e-06	-0.000603083	-0.00260388	-0.00175696	-0.00214483	-0.00154175	-2.55645	1.83044	-1	0	0	-1
1520	GALFUC12GAL14ACGLCGALGLUSIDEtg	6.59416e-06	0.0011452	0.000603083	0.00175696	0.00260388	0.00214483	0.00154175	2.55645	1.83044	1	0	0	1
1521	GALFUCGALACGLCGAL14ACGLCGALGLUSIDEte	-0.000839602	-0.00022022	-0.00053975	-0.000905652	-2.67852e-07	-0.00022951	0.00031024	0.574784	-1.23373	0.778394	0	0	1
1522	GALFUCGALACGLCGAL14ACGLCGALGLUSIDEtg	0.00022022	0.000839602	0.00053975	2.67853e-07	0.000905652	0.00022951	-0.00031024	-0.574784	-1.23373	-0.778394	0	0	-1
1523	GALGALFUCFUCGALACGLCGALACGLCGAL14ACGLCGALGLUSIDEte	-0.00188574	-0.00115032	-0.00156443	-0.00203869	-0.000811907	-0.00138073	0.000183702	0.117424	-0.180208	0.541109	0	0	1
1524	GALGALFUCFUCGALACGLCGALACGLCGAL14ACGLCGALGLUSIDEtg	0.00115032	0.00188574	0.00156443	0.000811907	0.00203869	0.00138073	-0.000183702	-0.117424	-0.180208	-0.541109	0	0	-1
1525	GALGALGALTHCRMte	3.46056	6.3922	5.09778	0.00042955	0.852203	0.287451	-4.81033	-0.943613	-4.14848	-1	0	0	-1
1526	GALGALGALTHCRMtg	-6.3922	-3.46056	-5.09778	-0.852203	-0.00042955	-0.287451	4.81033	0.943613	-4.14848	1	0	0	1
1527	GALGLUSIDEtg	-284.586	39.9855	-127.833	-480.136	-125.911	-316.205	-188.372	-1.47358	1.3066	-0.917991	0	0	-1
1528	GALGLUSIDEtl	-283.928	51.5255	-109.314	-492.565	-275.139	-352.544	-243.23	-2.22507	1.68933	-0.999995	0	0	-1
1529	GALGT1	0.0321667	2.53309	0.886666	0.000820969	2.53877	0.603898	-0.282768	-0.318912	-0.554086	-0.323876	7.1109e-139	9.15196e-139	-1
1530	GALGT2	2.32152e-06	0.000609025	0.00028111	8.34479e-06	0.000409472	0.000242195	-3.89151e-05	-0.138434	-0.214966	-0.186902	1.70694e-47	1.95437e-47	0
1531	GALGT3	0.000161566	0.00148301	0.00085046	0.000468653	0.00143669	0.00108186	0.000231399	0.272087	0.347197	0.499903	0	0	1
1532	GALGT4	0.000611986	0.00140993	0.00101105	0.000835626	0.00171269	0.00130275	0.000291703	0.288515	0.365709	0.711064	0	0	1
1533	GALNACT1g	4.21599	7.39177	5.40976	3.7038	5.85391	4.7195	-0.690256	-0.127595	-0.19693	-0.606416	0	0	-1
1534	GALNACT2g	2.12793	3.82106	2.88753	2.0363	3.16891	2.49083	-0.3967	-0.137384	-0.213209	-0.613664	0	0	-1
1535	GALNACT3g	4.71002e-07	1.03249	0.320855	5.73212e-05	0.801544	0.226513	-0.0943424	-0.294034	-0.50233	-0.169537	2.17385e-39	2.45895e-39	0
1536	GALNACT4g	0.00976021	1.21762	0.562897	0.198963	1.10698	0.689634	0.126736	0.22515	0.292959	0.306578	1.20985e-124	1.52581e-124	1
1537	GALNACT5g	1.16298	2.31948	1.63847	1.02519	1.76061	1.31252	-0.32595	-0.198935	-0.320009	-0.691332	0	0	-1
1538	GALNTg	12.8336	24.3567	19.1593	15.224	30.8212	23.4016	4.24221	0.221417	0.288556	0.637921	0	0	1
1539	GALOR	63.6314	267.411	186.278	300.694	547.862	458.24	271.962	1.45998	1.29865	1	0	0	1
1540	GALSIDEtg	8.0375	20.2032	14.1403	0.886172	18.4343	11.1642	-2.97604	-0.210465	-0.340925	-0.374629	4.03356e-185	5.42654e-185	-1
1541	GALSIDEtl	-74.9901	-9.55317	-38.6617	-75.2919	-3.195	-49.513	-10.8513	-0.280674	0.356904	-0.458627	2.18058e-276	3.16199e-276	-1
1542	GALt1r	298.476	561.322	423.478	604.213	820.08	728.715	305.237	0.720786	0.783068	1	0	0	1
1543	GALT2g	5.23063	8.43368	6.61138	4.74968	7.32595	5.92194	-0.689447	-0.104282	-0.158883	-0.594059	0	0	-1
1544	GALTg	5.23063	8.43368	6.61138	4.74968	7.32595	5.92194	-0.689447	-0.104282	-0.158883	-0.594059	0	0	-1
1545	GALtly	441.53	708.136	574.229	221.676	463.906	362.829	-211.4	-0.368146	-0.662337	-0.999712	0	0	-1
1546	GAMt1r	19.8302	71.5177	47.0913	26.2722	84.5176	57.1629	10.0715	0.213872	0.279617	0.40285	9.80732e-214	1.34922e-213	1
1547	GAMYe	54.0928	447.239	229.783	0.0536497	0.0790425	0.0682477	-229.714	-0.999703	-11.7172	-1	0	0	-1
1548	GAO1	16.8826	190.237	100.73	0.012115	156.776	71.0229	-29.7071	-0.294918	-0.504138	-0.356725	4.84119e-168	6.41378e-168	-1
1549	GAO1g	208.569	362.736	293.298	189.718	330.658	268.483	-24.8148	-0.084606	-0.127535	-0.391055	1.59769e-201	2.17596e-201	-1
1550	GAO2	0.00208458	23.2749	9.46795	0.00466518	32.18	12.4091	2.94112	0.31064	0.390271	0.263172	2.32391e-92	2.81976e-92	1
1551	GAO2g	0.00412616	0.0122734	0.00819258	0.00367515	0.0142504	0.0107816	0.00258899	0.316016	0.396177	0.528309	0	0	1
1552	GARFT	1.00004	7.40188	2.92498	1.00049	6.17625	3.15453	0.229558	0.0784821	0.109002	0.0222707	0.0845325	0.0855821	0
1553	GASNASE2ly	4.72132	8.18233	6.2949	4.59254	7.73134	6.35495	0.0600464	0.00953889	0.0136965	0.0755576	4.84827e-09	5.10953e-09	0
1554	GASNASE3ly	1.93017	2.82492	2.28837	1.18197	2.06472	1.54866	-0.739711	-0.323248	-0.563302	-0.997765	0	0	-1
1555	GASNASEly	60.4648	174.877	124.161	1.51543	168.329	88.6971	-35.464	-0.285629	-0.485254	-0.578923	0	0	-1
1556	GBA	43.1777	266.986	154.443	29.7792	407.192	284.649	130.206	0.843065	0.882107	0.805185	0	0	1
1557	GBAl	1.0008	12.1635	5.36075	5.13442	26.0095	16.8598	11.499	2.14504	1.65308	0.904564	0	0	1
1558	GBGT1	0.00255007	3.61048	1.40396	2.42749e-05	2.46379	0.624159	-0.779805	-0.555431	-1.16952	-0.50544	0	0	-1
1559	GBSIDEte	-203.38	-82.5918	-140.85	-119.608	1.87015	-57.4968	83.3535	0.591788	-1.29261	0.975177	0	0	1
1560	GBSIDEtl	-15.5049	113.866	40.5055	-27.5375	54.3358	10.075	-30.4305	-0.751268	-2.00734	-0.666563	0	0	-1
1561	GCALDDm	4.49393	102.045	46.0251	1.00305	45.1645	15.4472	-30.578	-0.664375	-1.57508	-0.845849	0	0	-1
1562	GCC2am	23.8744	118.956	66.9758	29.9882	166.917	79.9065	12.9308	0.193066	0.254674	0.207927	2.35582e-58	2.74354e-58	1
1563	GCC2bim	23.8744	118.956	66.9758	29.9882	166.917	79.9065	12.9308	0.193066	0.254674	0.207927	2.35582e-58	2.74354e-58	1
1564	GCC2cm	686.999	994.429	863.872	466.059	648.331	560.494	-303.378	-0.351184	-0.624118	-1	0	0	-1
1565	GCCam	0.0239541	237.759	78.7705	0.0225315	137.518	66.8297	-11.9408	-0.15159	-0.237166	0.0391043	0.00245521	0.00251597	0
1566	GCCbim	0.0239541	237.759	78.7705	0.0225315	137.518	66.8297	-11.9408	-0.15159	-0.237166	0.0391043	0.00245521	0.00251597	0
1567	GCCcm	0.0239541	237.759	78.7705	0.0225315	137.518	66.8297	-11.9408	-0.15159	-0.237166	0.0391043	0.00245521	0.00251597	0
1568	GCHOLAt	-616.551	-259.524	-422.185	-680.172	-396.463	-558.539	-136.355	-0.322974	0.403784	-0.804552	0	0	-1
1569	GCHOLAt2	8.77446	80.7235	40.2975	0.00117209	50.8952	17.6961	-22.6014	-0.560865	-1.18726	-0.693599	0	0	-1
1570	GCHOLAte	145.802	520.621	319.98	-518.614	-170.882	-343.297	-663.276	-2.07287	0.101475	-1	0	0	-1
1571	GCHOLAtx	0.0184678	170.831	55.1595	204.318	385.033	292.08	236.921	4.29519	2.40468	1	0	0	1
1572	GCNTg	0.00115032	0.00188574	0.00156443	0.000811907	0.00203869	0.00138073	-0.000183702	-0.117424	-0.180208	-0.541109	0	0	-1
1573	GD1B2te	0.0308431	2.53167	0.885397	0.000214748	2.53789	0.603138	-0.282259	-0.318793	-0.553835	-0.323259	2.36053e-138	3.03145e-138	-1
1574	GD1B2tg	-2.53167	-0.0308431	-0.885397	-2.53789	-0.000214748	-0.603138	0.282259	0.318793	-0.553835	0.323259	2.36053e-138	3.03145e-138	1
1575	GD1Cte	0.00470424	0.00621682	0.00550882	0.000235456	0.001623	0.000909478	-0.00459934	-0.834905	-2.59863	-1	0	0	-1
1576	GD1Ctg	-0.000387793	-2.29371e-07	-0.000131401	-0.000587099	-0.000232805	-0.000396302	-0.000264901	-2.01598	1.59263	-0.940057	0	0	-1
1577	GDPFUCtg	5.41782	16.9051	11.0604	26.5551	74.8113	54.3576	43.2972	3.91463	2.29708	1	0	0	1
1578	GDPtg	-16.9051	-5.41782	-11.0604	-74.8113	-26.5551	-54.3576	-43.2972	-3.91463	2.29708	-1	0	0	-1
1579	GFUCS	1.31822	16.0604	7.53548	1.00051	36.5831	12.1339	4.59845	0.61024	0.687276	0.396708	2.48797e-207	3.40509e-207	1
1580	GGH_10FTHF5GLUe	0.0758731	0.097461	0.08525	0.0389475	0.0552466	0.0463949	-0.0388551	-0.455778	-0.877733	-1	0	0	-1
1581	GGH_10FTHF5GLUl	0.0234865	0.0364313	0.0283079	0.024093	0.0362739	0.0311198	0.00281191	0.0993329	0.136628	0.504322	0	0	1
1582	GGH_10FTHF6GLUe	0.0708538	0.0965844	0.0842216	0.0455534	0.0665297	0.0550843	-0.0291373	-0.34596	-0.61255	-1	0	0	-1
1583	GGH_10FTHF6GLUl	0.00348103	0.00649989	0.00508271	0.00233565	0.0083054	0.00502669	-5.60121e-05	-0.0110201	-0.0159869	-0.0759493	4.03795e-09	4.25851e-09	0
1584	GGH_10FTHF7GLUe	0.0420262	0.0591484	0.049652	0.0729845	0.0989881	0.0843634	0.0347114	0.699093	0.764765	1	0	0	1
1585	GGH_10FTHF7GLUl	0.00113706	0.00251671	0.00188219	0.000669957	0.00294169	0.00152004	-0.000362149	-0.192409	-0.308303	-0.475946	1.72642e-297	2.55337e-297	-1
1586	GGH_5DHFe	0.0214111	0.0477429	0.0382089	0.0128519	0.0373826	0.0244428	-0.0137661	-0.360284	-0.644497	-0.926849	0	0	-1
1587	GGH_5DHFl	0.0163849	0.0289456	0.0214434	0.00702706	0.0178912	0.0101647	-0.0112787	-0.525976	-1.07697	-0.999711	0	0	-1
1588	GGH_5THFe	0.0259221	0.0542224	0.037222	0.0291331	0.0617577	0.045555	0.008333	0.223873	0.291454	0.539038	0	0	1
1589	GGH_5THFl	0.015625	0.0309821	0.0213021	0.0122375	0.0285301	0.018871	-0.00243117	-0.114128	-0.17483	-0.405088	4.30016e-216	5.94208e-216	-1
1590	GGH_6DHFe	0.0244621	0.0582446	0.0412829	0.0248276	0.0508463	0.0392209	-0.00206197	-0.0499473	-0.0739206	-0.129571	1.05984e-23	1.16069e-23	0
1591	GGH_6DHFl	0.00701113	0.0143972	0.00920059	0.00522748	0.00853602	0.00689276	-0.00230782	-0.250834	-0.416643	-0.970659	0	0	-1
1592	GGH_6THFe	0.062913	0.0884269	0.0750767	0.00122734	0.0359992	0.0172202	-0.0578565	-0.770631	-2.12426	-1	0	0	-1
1593	GGH_6THFl	0.00219139	0.00670361	0.00404348	0.0060498	0.00963033	0.00793417	0.00389069	0.962212	0.972481	0.998796	0	0	1
1594	GGH_7DHFe	0.0708625	0.099965	0.0842528	1.13555e-06	0.0401642	0.014405	-0.0698477	-0.829026	-2.54815	-1	0	0	-1
1595	GGH_7DHFl	0.00040784	0.0022833	0.0013938	0.00167025	0.00371635	0.00234155	0.000947755	0.67998	0.748444	0.948687	0	0	1
1596	GGH_7THFe	0.0104128	0.0493298	0.0293343	0.0354367	0.059686	0.0484907	0.0191564	0.653039	0.72512	0.874276	0	0	1
1597	GGH_7THFl	7.08673e-07	0.0019307	0.00088108	0.000588565	0.00212488	0.0014301	0.000549015	0.623116	0.698766	0.596695	0	0	1
1598	GGLUCT	653.385	889.512	773.938	849.036	999.952	930.371	156.432	0.202125	0.265587	0.99234	0	0	1
1599	GGNG	0.00034786	1.42005	0.467196	3.10157	4.3861	3.55876	3.09157	6.61728	2.92928	1	0	0	1
1600	GGT_L	0.00476514	0.882955	0.47844	0.0265198	0.459367	0.257694	-0.220746	-0.461388	-0.892681	-0.550746	0	0	-1
1601	GGT5r	29.2152	315.864	159.859	0.0157154	0.038854	0.0279585	-159.831	-0.999825	-12.4812	-1	0	0	-1
1602	GGT6	149.149	560.155	312.541	159.59	593.313	337.887	25.3462	0.0810972	0.112496	0.113339	1.65409e-18	1.78967e-18	0
1603	GHMT2rm	274.007	504.152	372.943	669.577	847.681	753.204	380.261	1.01962	1.01409	1	0	0	1
1604	GHMT3	1.00994	15.897	8.3149	1.01518	7.78727	3.7972	-4.5177	-0.543326	-1.13076	-0.640928	0	0	-1
1605	GLACO	0.0204196	0.0451987	0.0326395	0.0236869	0.0475514	0.0351147	0.00247521	0.0758349	0.105457	0.209695	2.55008e-59	2.97336e-59	1
1606	GLACter	-700.786	-436.985	-588.556	-495.004	-251.363	-372.09	216.466	0.367792	-0.661528	0.995344	0	0	1
1607	GLAl	8.58272	73.0804	37.2349	0.158013	70.1978	45.0496	7.81469	0.209875	0.274859	0.392155	1.20069e-202	1.63632e-202	1
1608	GLB1	79.9363	324.55	201.121	1.06969	196.23	88.2551	-112.866	-0.561184	-1.18831	-0.851834	0	0	-1
1609	GLBRAN	0.00034786	1.42005	0.467196	3.10157	4.3861	3.55876	3.09157	6.61728	2.92928	1	0	0	1
1610	GLCAASE1ly	1.00039	2.61843	1.52863	1.00002	1.94919	1.30505	-0.223582	-0.146263	-0.228137	-0.145909	1.29186e-29	1.43464e-29	0
1611	GLCAASE4ly	1.60149	6.32755	3.97383	4.42429	10.1025	6.94802	2.97419	0.748444	0.806072	0.832919	0	0	1
1612	GLCAASE5ly	2.80236	6.4636	4.59373	1.30179	4.79764	2.99155	-1.60218	-0.348775	-0.618772	-0.802558	0	0	-1
1613	GLCAASE6ly	2.188	4.73262	3.32994	1.90867	4.57426	3.34676	0.0168274	0.00505336	0.00727209	0.0286791	0.0263285	0.0267653	0
1614	GLCAASE7ly	5.58528	9.63043	7.95643	5.72267	9.11675	7.59904	-0.357388	-0.0449181	-0.0663036	-0.267157	4.03726e-95	4.92123e-95	0
1615	GLCAASE8ly	1.01504	11.3732	6.48508	1.00065	7.2179	2.83484	-3.65024	-0.562867	-1.19386	-0.839417	0	0	-1
1616	GLCAASE9ly	1.01504	11.3732	6.48508	1.00065	7.2179	2.83484	-3.65024	-0.562867	-1.19386	-0.839417	0	0	-1
1617	GLCAE1g	1.00109	1.96068	1.32519	1.0001	1.74997	1.31049	-0.0146999	-0.0110927	-0.0160928	0.016713	0.195494	0.197299	0
1618	GLCAE2g	1.00011	1.50554	1.20163	1.00001	1.65516	1.20244	0.000809646	0.000673792	0.00097175	-0.0707111	4.3281e-08	4.53562e-08	0
1619	GLCAT2g	2.12793	3.82106	2.88753	2.0363	3.16891	2.49083	-0.3967	-0.137384	-0.213209	-0.613664	0	0	-1
1620	GLCAT3g	4.71002e-07	1.03249	0.320855	5.73212e-05	0.801544	0.226513	-0.0943424	-0.294034	-0.50233	-0.169537	2.17385e-39	2.45895e-39	0
1621	GLCAT4g	0.00976021	1.21762	0.562897	0.198963	1.10698	0.689634	0.126736	0.22515	0.292959	0.306578	1.20985e-124	1.52581e-124	1
1622	GLCAT5g	1.16298	2.31948	1.63847	1.02519	1.76061	1.31252	-0.32595	-0.198935	-0.320009	-0.691332	0	0	-1
1623	GLCAT6g	1.00011	1.50554	1.20163	1.00001	1.65516	1.20244	0.000809646	0.000673792	0.00097175	-0.0707111	4.3281e-08	4.53562e-08	0
1624	GLCAT7g	1.00011	1.50554	1.20163	1.00001	1.65516	1.20244	0.000809646	0.000673792	0.00097175	-0.0707111	4.3281e-08	4.53562e-08	0
1625	GLCAT8g	1.00011	1.50554	1.20163	1.00001	1.65516	1.20244	0.000809646	0.000673792	0.00097175	-0.0707111	4.3281e-08	4.53562e-08	0
1626	GLCAT9g	1.00011	1.50554	1.20163	1.00001	1.65516	1.20244	0.000809646	0.000673792	0.00097175	-0.0707111	4.3281e-08	4.53562e-08	0
1627	GLCATg	5.23063	8.43368	6.61138	4.74968	7.32595	5.92194	-0.689447	-0.104282	-0.158883	-0.594059	0	0	-1
1628	GLCMter	577.69	907.328	754.822	352.162	712.519	546.304	-208.518	-0.276248	-0.466432	-0.936616	0	0	-1
1629	GLCNACASE1ly	1.00039	2.61843	1.52863	1.00002	1.94919	1.30505	-0.223582	-0.146263	-0.228137	-0.145909	1.29186e-29	1.43464e-29	0
1630	GLCNACASE2ly	1.00039	2.61843	1.52863	1.00002	1.94919	1.30505	-0.223582	-0.146263	-0.228137	-0.145909	1.29186e-29	1.43464e-29	0
1631	GLCNACASE3ly	1.00039	2.61843	1.52863	1.00002	1.94919	1.30505	-0.223582	-0.146263	-0.228137	-0.145909	1.29186e-29	1.43464e-29	0
1632	GLCNACASE4ly	1.00039	2.61843	1.52863	1.00002	1.94919	1.30505	-0.223582	-0.146263	-0.228137	-0.145909	1.29186e-29	1.43464e-29	0
1633	GLCNACASE5ly	1.00039	2.61843	1.52863	1.00002	1.94919	1.30505	-0.223582	-0.146263	-0.228137	-0.145909	1.29186e-29	1.43464e-29	0
1634	GLCNACDASg	1.00011	1.50554	1.20163	1.00001	1.65516	1.20244	0.000809646	0.000673792	0.00097175	-0.0707111	4.3281e-08	4.53562e-08	0
1635	GLCNACT1g	1.00011	1.50554	1.20163	1.00001	1.65516	1.20244	0.000809646	0.000673792	0.00097175	-0.0707111	4.3281e-08	4.53562e-08	0
1636	GLCNACT2g	1.00011	1.50554	1.20163	1.00001	1.65516	1.20244	0.000809646	0.000673792	0.00097175	-0.0707111	4.3281e-08	4.53562e-08	0
1637	GLCNACT3g	1.00011	1.50554	1.20163	1.00001	1.65516	1.20244	0.000809646	0.000673792	0.00097175	-0.0707111	4.3281e-08	4.53562e-08	0
1638	GLCNACT4g	1.00011	1.50554	1.20163	1.00001	1.65516	1.20244	0.000809646	0.000673792	0.00097175	-0.0707111	4.3281e-08	4.53562e-08	0
1639	GLCNACT5g	1.00011	1.50554	1.20163	1.00001	1.65516	1.20244	0.000809646	0.000673792	0.00097175	-0.0707111	4.3281e-08	4.53562e-08	0
1640	GLCt1r	261.065	539.233	384.178	-478.052	-160.428	-330.487	-714.665	-1.86024	-0.217183	-1	0	0	-1
1641	GLCt2_2	-0.0625105	0.00702304	-0.0215584	-0.0610132	-0.00345914	-0.0348934	-0.013335	-0.618551	0.694703	-0.404405	2.2605e-215	3.122e-215	-1
1642	GLCter	575.239	958.458	763.657	245.969	622.017	461.509	-302.148	-0.395659	-0.726565	-0.997681	0	0	-1
1643	GLCtg	1.00002	15.8551	6.51852	6.49545	20.739	12.5563	6.03779	0.926251	0.945796	0.834377	0	0	1
1644	GLCtly	153.232	362.862	249.928	203.744	401.344	309.248	59.3198	0.237347	0.30725	0.674776	0	0	1
1645	GLCURter	109.232	385.417	250.384	127.064	304.369	232.345	-18.039	-0.0720455	-0.107874	-0.154982	3.38166e-33	3.79238e-33	0
1646	GLCURtly	-71.299	-48.6265	-59.4997	-63.9539	-43.4344	-51.6898	7.80991	0.13126	-0.203003	0.753149	0	0	1
1647	GLDBRAN	472.025	651.346	568.326	439.594	777.988	640.564	72.2382	0.127107	0.172624	0.591585	0	0	1
1648	GLGNS1	0.00034786	1.42005	0.467196	3.10157	4.3861	3.55876	3.09157	6.61728	2.92928	1	0	0	1
1649	GLNALANaEx	0.0218974	113.643	40.6686	165.267	297.96	234.098	193.429	4.75622	2.52512	1	0	0	1
1650	GLNASNNaEx	43.749	274.074	147.52	279.32	452.15	363.259	215.739	1.46244	1.30009	1	0	0	1
1651	GLNCYSNaEx	0.0308893	205.108	96.7228	0.0385916	97.9665	40.0978	-56.625	-0.585436	-1.27033	-0.629575	0	0	-1
1652	GLNLASEer	-700.762	-436.949	-588.524	-494.96	-251.328	-372.055	216.468	0.367816	-0.661584	0.995346	0	0	1
1653	GLNSERNaEx	4.54399	166.188	75.5405	41.5889	222.353	150.457	74.9165	0.99174	0.99403	0.874464	0	0	1
1654	GLNTHRNaEx	20.7593	211.152	114.409	77.3624	330.865	181.157	66.7479	0.583415	0.663039	0.670137	0	0	1
1655	GLNtm	383.017	741.302	587.207	471.746	733.899	575.488	-11.719	-0.0199572	-0.0290834	-0.0975758	4.10234e-14	4.39374e-14	0
1656	GLNtN1	-781.294	-417.257	-596.013	-999.967	-756.035	-911.89	-315.877	-0.529984	0.613516	-0.999891	0	0	-1
1657	GLPASE1	632.808	781.103	714.522	470.802	604.678	541.319	-173.203	-0.242404	-0.4005	-1	0	0	-1
1658	GLPASE2	2.45409	10.5181	5.45983	1.00026	8.62625	3.93585	-1.52398	-0.279127	-0.472182	-0.411991	1.89802e-223	2.63579e-223	-1
1659	GLRASE	-700.762	-436.949	-588.524	-494.96	-251.328	-372.055	216.468	0.367816	-0.661584	0.995346	0	0	1
1660	GLU5Km	16.5155	90.3237	43.6369	1.00009	44.4067	14.6862	-28.9507	-0.663446	-1.57109	-0.897617	0	0	-1
1661	GLUCYS	1.22726	50.8144	19.6843	3.75556	43.8526	18.5966	-1.08777	-0.0552607	-0.0820118	0.0651797	4.45336e-07	4.64805e-07	0
1662	GLUDC	0.0228473	0.0536217	0.0379918	8.75293e-05	0.0190119	0.00809095	-0.0299008	-0.787034	-2.23131	-1	0	0	-1
1663	GLUDxm	-999.942	-820.754	-931.439	-542.617	-258.202	-389.009	542.43	0.582357	-1.25966	1	0	0	1
1664	GLUDym	175.169	352.491	258.51	-752.998	-429.155	-568.712	-827.222	-3.19996	1.13748	-1	0	0	-1
1665	GluForTx	154.608	476.511	248.002	0.031254	253.549	136.893	-111.108	-0.448014	-0.857297	-0.902201	0	0	-1
1666	GLUNm	330.77	531.481	437.215	17.3682	187.762	104.58	-332.634	-0.760803	-2.06373	-1	0	0	-1
1667	GLUt2m	-967.075	-697.016	-817.488	-510.368	-277.989	-399.161	418.327	0.511722	-1.03423	1	0	0	1
1668	GLUt6	0.0103188	4.12652	1.86265	3.31429	6.89397	5.30498	3.44233	1.84808	1.50999	0.995252	0	0	1
1669	GLUt7l	0.246658	0.364822	0.306698	0.219494	0.325727	0.265767	-0.0409305	-0.133456	-0.206654	-0.70724	0	0	-1
1670	GLUTCOADHm	0.00313858	36.3865	14.4692	1.41618	13.2963	7.19183	-7.27736	-0.502956	-1.00855	-0.311055	2.98231e-128	3.78276e-128	-1
1671	GLUtr	-371.616	-57.3812	-201.685	-142.532	-1.1915	-64.481	137.204	0.680288	-1.64515	0.932996	0	0	1
1672	GLUVESSEC	0.000114187	9.85531	2.7621	0.132527	12.0935	6.36623	3.60413	1.30485	1.20467	0.643767	0	0	1
1673	GLXO2p	0.0153264	42.8489	19.4334	0.0100334	49.0008	26.0326	6.5992	0.33958	0.421781	0.309074	1.19474e-126	1.51305e-126	1
1674	GLXtm	-171.667	6.3043	-106.144	-177.138	-59.0669	-120.124	-13.9794	-0.131702	0.178494	-0.197012	1.42301e-52	1.64294e-52	0
1675	GLXtp	-173.016	33.1616	-57.3897	-111.569	34.6355	-27.3007	30.089	0.524293	-1.07185	0.451625	4.44879e-268	6.40896e-268	1
1676	GLYAMDTRc	-254.567	286.638	-22.2777	0.0112209	0.0427409	0.0272322	22.3049	1.00122	-9.67607	0.119148	2.74236e-20	2.97961e-20	0
1677	GLYATm	576.328	826.178	702.732	628.157	999.651	804.935	102.203	0.145436	0.195897	0.606271	0	0	1
1678	GLYBt4_2_r	-999.984	-424.846	-819.668	-999.895	-697.529	-913.345	-93.677	-0.114286	0.15612	-0.341425	4.16224e-154	5.44083e-154	-1
1679	GLYBtm	0.00295202	50.8832	15.1956	0.00197932	118.073	52.1999	37.0043	2.43519	1.78039	0.637132	0	0	1
1680	GLYC3Ptm	512.385	799.673	649.1	455.911	938.278	681.62	32.5202	0.0501005	0.0705274	0.0380901	0.00317507	0.00325177	0
1681	GLYCK2	0.010074	66.6093	25.4141	0.0230377	173.911	41.942	16.5279	0.650343	0.722766	0.0137509	0.286846	0.289109	0
1682	GLYCLTDy	74.4195	191.89	143.812	1.00019	53.7816	14.3636	-129.448	-0.900122	-3.32369	-1	0	0	-1
1683	GLYCLTDym	0.0260449	101.067	29.3015	0.0112978	111.66	53.2207	23.9192	0.816313	0.861013	0.453957	7.85592e-271	1.13435e-270	1
1684	GLYCLTtp	0.46949	181.337	61.624	0.00816269	136.812	41.508	-20.116	-0.326431	-0.570103	-0.342749	2.73896e-155	3.58299e-155	-1
1685	GLYC_St	227.748	494.116	403.975	610.717	923.637	777.231	373.256	0.923959	0.944078	1	0	0	1
1686	GLYCtm	123.145	173.839	145.45	49.7276	97.1577	75.1227	-70.3276	-0.483516	-0.953205	-1	0	0	-1
1687	GLYCTO1p	0.46949	181.337	61.624	0.00816269	136.812	41.508	-20.116	-0.326431	-0.570103	-0.342749	2.73896e-155	3.58299e-155	-1
1688	GLYKm	87.9832	155.77	124.855	35.8759	82.879	57.6261	-67.2286	-0.538455	-1.11546	-1	0	0	-1
1689	GLYOp	0.00833841	42.5369	15.295	0.00158563	33.3608	11.8456	-3.4494	-0.225524	-0.368708	-0.142397	2.76002e-28	3.05484e-28	0
1690	GLYOXm	68.4931	342.497	193.026	40.9552	194.307	123.134	-69.8922	-0.362086	-0.648566	-0.594849	0	0	-1
1691	GLYt4	98.9709	385.287	253.465	3.23752	248.608	130.372	-123.093	-0.48564	-0.95915	-0.779357	0	0	-1
1692	GLYt7_211_r	-999.993	-922.884	-977.634	-999.899	-838.467	-941.715	35.9194	0.0367411	-0.0540045	0.559508	0	0	0
1693	GLYtm	-692.6	-283.605	-442.579	-999.977	-675.827	-913.033	-470.454	-1.06298	1.04473	-0.999975	0	0	-1
1694	GLYtp	197.096	516.675	332.114	662.521	873.566	763.825	431.712	1.29989	1.20157	1	0	0	1
1695	GLYVESSEC	0.000205734	0.000978428	0.000576304	6.37156e-05	0.00047006	0.000265819	-0.000310485	-0.538752	-1.11638	-0.729676	0	0	-1
1696	GMPtg	5.40915	16.8924	11.0495	26.5514	74.8064	54.3543	43.3048	3.91916	2.29841	1	0	0	1
1697	GMPtn	-22.3964	-0.000229918	-9.32163	-41.4114	-19.2695	-29.7891	-20.4674	-2.19569	1.67613	-0.999516	0	0	-1
1698	GNDer	1.00697	97.7543	34.9452	1.00004	122.066	33.2629	-1.68227	-0.0481402	-0.0711791	-0.203768	4.08585e-56	4.74058e-56	0
1699	GNMT	0.0130616	0.0357468	0.0216517	0.0327465	0.0499487	0.0407229	0.0190712	0.880818	0.911361	0.997732	0	0	1
1700	GP1CALPHAte	4.44965e-09	0.000522208	0.000169213	4.68169e-06	0.00123269	0.000609815	0.000440603	2.60384	1.84954	0.73976	0	0	1
1701	GP1CALPHAtg	-0.000522208	-4.44851e-09	-0.000169213	-0.00123269	-4.68169e-06	-0.000609815	-0.000440603	-2.60384	1.84954	-0.73976	0	0	-1
1702	GP1Cte	0.000399128	0.00122021	0.000841836	0.000132913	0.00141396	0.000692936	-0.0001489	-0.176875	-0.280817	-0.308903	1.64278e-126	2.07873e-126	-1
1703	GP1Ctg	-0.00122021	-0.000399128	-0.000841836	-0.00141396	-0.000132913	-0.000692936	0.0001489	0.176875	-0.280817	0.308903	1.64278e-126	2.07873e-126	1
1704	GPAM_hs	6.96793	29.6651	20.1939	6.34975	43.4186	27.4837	7.28979	0.36099	0.444656	0.472971	8.26069e-294	1.21904e-293	1
1705	GPIAT	21.6012	47.7705	36.3746	23.6794	41.8261	33.1932	-3.18138	-0.0874616	-0.132043	-0.349936	8.77916e-162	1.1553e-161	-1
1706	GPIDA2er	5.71189	12.4589	8.81702	0.0053324	4.51474	1.75208	-7.06494	-0.801284	-2.33122	-1	0	0	-1
1707	GPIDAer	3.41396	9.14148	7.35567	0.674965	5.51108	2.84555	-4.51012	-0.613149	-1.37015	-0.964133	0	0	-1
1708	GPIMTer_U	21.6012	47.7705	36.3746	23.6794	41.8261	33.1932	-3.18138	-0.0874616	-0.132043	-0.349936	8.77916e-162	1.1553e-161	-1
1709	GQ1BALPHAte	2.64562	31.1829	12.9711	4.71374	45.9294	18.893	5.92192	0.456548	0.542553	0.214769	3.89403e-62	4.5504e-62	1
1710	GQ1BALPHAtg	-6.3565	-0.00352543	-2.63228	-5.3752	-0.00187866	-1.83897	0.79331	0.301378	-0.517416	0.285017	5.38133e-108	6.65602e-108	1
1711	GQ1Bte	-27.6563	42.5847	12.2146	-34.5865	36.9908	8.09046	-4.12415	-0.337641	-0.594314	-0.1193	2.45745e-20	2.67032e-20	0
1712	GQ1Btg	-0.00112779	-5.01512e-05	-0.000569302	-0.000867548	-0.000394085	-0.000656173	-8.68712e-05	-0.152592	0.204882	-0.23899	1.68614e-76	2.00708e-76	-1
1713	GRTTx	5.99368	11.072	9.27889	5.85014	10.3931	8.01646	-1.26243	-0.136054	-0.210986	-0.692899	0	0	-1
1714	GSNt	-999.981	-843.212	-955.214	-636.62	-71.0412	-345.281	609.932	0.63853	-1.46805	1	0	0	1
1715	GSNt4	49.8557	126.821	86.9142	0.0991421	204.069	94.3861	7.47187	0.0859684	0.118982	0.0569805	1.01755e-05	1.05456e-05	0
1716	GSNtl	0.00404559	101.303	36.3938	0.00489561	172.938	55.3102	18.9164	0.51977	0.603853	0.273787	8.38169e-100	1.02867e-99	1
1717	GT1Ate	-45.1838	0.0138488	-21.6412	-45.6709	-0.0113154	-20.3503	1.2909	0.05965	-0.0887303	0.0747593	7.0194e-09	7.38957e-09	0
1718	GT1Atg	-0.0101702	-5.3573e-07	-0.00337383	-0.0131529	-0.0055019	-0.00860235	-0.00522852	-1.54973	1.35034	-0.86476	0	0	-1
1719	GTHDH	0.134843	192.089	119.168	0.0146983	104.082	35.0694	-84.0991	-0.705716	-1.76472	-0.901859	0	0	-1
1720	GTHO	437.496	656.944	551.255	264.28	520.494	385.079	-166.176	-0.30145	-0.517564	-0.977053	0	0	-1
1721	GTHOm	510.46	750.441	600.555	1.01054	123.508	56.2072	-544.348	-0.906408	-3.41747	-1	0	0	-1
1722	GTHP	1.00654	28.2859	8.43333	1.00573	40.5547	21.1307	12.6973	1.50561	1.32516	0.6823	0	0	1
1723	GTHPe	1.0145	74.4715	32.0886	1.00348	53.9179	23.1744	-8.91418	-0.277799	-0.469528	-0.281144	3.91965e-105	4.83288e-105	-1
1724	GTHPm	1.00169	36.5204	16.0258	1.0014	134.868	52.931	36.9052	2.30286	1.72372	0.817966	0	0	1
1725	GTHRDt	0.00613772	23.2465	9.57242	0.0035655	20.7748	5.67159	-3.90083	-0.407507	-0.75513	-0.342087	1.07022e-154	1.39967e-154	-1
1726	GTHRDtr	29.2222	315.873	159.868	0.0224529	0.0439281	0.0342431	-159.833	-0.999786	-12.1888	-1	0	0	-1
1727	GTHS	1.0069	4.30383	2.2361	1.98795	5.41712	4.02757	1.79147	0.801159	0.848926	0.843802	0	0	1
1728	GTMLTe	138.772	357.648	258.179	432.221	609.836	493.689	235.509	0.912192	0.935228	1	0	0	1
1729	GUACYC	20.0923	42.385	30.7532	23.9294	44.5803	33.7006	2.9475	0.0958437	0.132042	0.314838	2.42322e-131	3.08505e-131	1
1730	GUAD	9.60411e-06	0.0131894	0.00663198	0.0150365	0.0408084	0.0278496	0.0212176	3.19929	2.07015	1	0	0	1
1731	GULLACter	436.949	700.762	588.524	251.328	494.96	372.055	-216.468	-0.367816	-0.661584	-0.995346	0	0	-1
1732	GULN3D	-308.641	127.721	-109.329	-499.753	-134.741	-307.546	-198.217	-1.81303	1.49213	-0.83587	0	0	-1
1733	GULNDer	-374.986	14.4221	-221.579	-202.261	81.1367	-29.1038	192.475	0.868653	-2.92854	0.893427	0	0	1
1734	GULNter	214.149	531.167	366.944	218.06	445.967	342.951	-23.9932	-0.0653864	-0.097558	-0.149754	4.15976e-31	4.64729e-31	0
1735	GUR1PP	1.08069e-05	4.04836	1.21493	3.79697	12.81	8.62543	7.41049	6.09952	2.82772	0.999986	0	0	1
1736	H2CO3Dm	777.219	975.803	860.322	710.04	842.905	772.888	-87.4341	-0.10163	-0.154618	-0.88639	0	0	-1
1737	H2ETer	0.00256235	12.0354	5.70822	0.00194099	9.1243	3.1505	-2.55772	-0.448077	-0.857461	-0.535902	0	0	-1
1738	H2MTer_U	20.9041	39.8447	30.6664	22.0497	38.9281	30.0427	-0.623656	-0.0203368	-0.0296423	-0.0927216	6.88335e-13	7.35445e-13	0
1739	H2O2syn	9.69403e-09	0.00258249	0.000793796	0.0071887	0.0130332	0.00999357	0.00919977	11.5896	3.65416	1	0	0	1
1740	H2O2t	906.682	998.602	956.411	929.88	998.856	965.691	9.2803	0.00970326	0.0139314	0.23153	6.50706e-72	7.6998e-72	0
1741	H2O2tly	712.439	999.951	826.157	582.821	799.61	709.005	-117.151	-0.141803	-0.220619	-0.789813	0	0	-1
1742	H2O2tm	672.128	840.136	761.271	363.671	559.439	473.479	-287.793	-0.378042	-0.685112	-1	0	0	-1
1743	H2O2tn	-36.059	-0.00507474	-11.7102	-74.2663	-0.00356349	-20.136	-8.4258	-0.719524	0.782009	-0.310552	7.62195e-128	9.66189e-128	-1
1744	H2O2tp	-534.759	-107.784	-302.942	-803.003	-555.869	-677.149	-374.207	-1.23525	1.16043	-1	0	0	-1
1745	H2Oter	-136.937	401.879	65.4387	-697.365	-292.882	-471.026	-536.465	-8.19797	2.84759	-1	0	0	-1
1746	H2Otg	228.492	578.721	386.472	363.935	583.427	456.919	70.4469	0.182282	0.241574	0.490998	0	0	1
1747	H2Otly	610.245	989.523	835.485	645.566	999.882	860.452	24.9675	0.0298838	0.0424816	0.131858	1.73376e-24	1.90266e-24	0
1748	H2Otm	-0.0248374	0.0253564	0.00373153	-0.018803	0.0529806	0.0282402	0.0245087	6.56801	2.91991	0.805973	0	0	1
1749	H2Otn	869.587	999.999	963.265	719.318	998.768	878.183	-85.0825	-0.0883272	-0.133412	-0.858585	0	0	-1
1750	H2Otp	-472.961	134.569	-124.06	-14.8453	218.728	107.644	231.704	1.86768	-0.204769	0.869652	0	0	1
1751	H3ETer	6.08482	17.4347	12.0091	0.00677436	11.8271	4.48244	-7.52669	-0.626747	-1.42178	-0.90769	0	0	-1
1752	H3MTer_U	13.074	24.9845	18.6572	19.4771	30.2309	25.5603	6.90303	0.369992	0.454168	0.969513	0	0	1
1753	H4ET3er	3.57142	11.2987	8.00105	8.4409	22.388	14.8063	6.80527	0.850547	0.887952	0.985112	0	0	1
1754	H4ETer	5.68223	14.2204	10.6562	4.8573	17.3839	10.7539	0.0977566	0.0091737	0.0131745	-0.0127335	0.324003	0.326249	0
1755	H5MTer_U	0.00256235	12.0354	5.70822	0.00194099	9.1243	3.1505	-2.55772	-0.448077	-0.857461	-0.535902	0	0	-1
1756	H6_ET2er	0.00276415	1.12215	0.44854	0.150773	3.47187	1.30347	0.854934	1.90604	1.53905	0.488456	0	0	1
1757	H6ET3er	9.2861	23.2656	16.9509	0.00610919	24.0806	9.68903	-7.2619	-0.428407	-0.80694	-0.497826	0	0	-1
1758	H6_ETer	0.353684	8.24585	4.64161	7.47718	15.6918	11.2779	6.6363	1.42974	1.2808	0.999874	0	0	1
1759	H6MTer_U	2.50834	19.0958	11.4226	1.00507	14.7664	8.69783	-2.72475	-0.238541	-0.393161	-0.352722	2.45622e-164	3.24233e-164	-1
1760	H7ET2er	1.82225	7.3079	5.42298	0.000641936	2.12967	0.935577	-4.4874	-0.827479	-2.53516	-0.999884	0	0	-1
1761	H7_ETer	0.000409938	2.0951	0.742404	0.000102961	2.84352	0.769264	0.0268606	0.0361806	0.0512755	-0.117649	8.0543e-20	8.73944e-20	0
1762	H7MTer_U	1.75123	15.6345	8.77929	9.30122	32.6287	19.8977	11.1184	1.26644	1.18043	0.952558	0	0	1
1763	H7_TAer	5.71189	12.4589	8.81702	0.0053324	4.51474	1.75208	-7.06494	-0.801284	-2.33122	-1	0	0	-1
1764	H8TAer	3.41396	9.14148	7.35567	0.674965	5.51108	2.84555	-4.51012	-0.613149	-1.37015	-0.964133	0	0	-1
1765	HACD1m	-79.3687	-11.615	-42.7047	290.505	544.335	405.387	448.091	10.4928	3.24683	1	0	0	1
1766	HACD1x	-21.7079	-2.46895	-11.1225	-35.393	-9.42133	-21.2302	-10.1077	-0.908758	0.932634	-0.84197	0	0	-1
1767	HACD9m	-468.864	-252.701	-337.486	1.01377	39.0831	16.6943	354.18	1.04947	-4.3374	1	0	0	1
1768	HAS1	2.303	12.6129	6.94799	0.00995667	14.3573	5.75778	-1.19021	-0.171302	-0.271082	-0.226854	4.11567e-69	4.85004e-69	-1
1769	HAS2	0.00383725	11.7441	4.0978	0.0065515	9.20109	4.18498	0.0871774	0.0212742	0.0303703	0.0834684	1.01283e-10	1.07554e-10	0
1770	HAtly	1.01504	11.3732	6.48508	1.00065	7.2179	2.83484	-3.65024	-0.562867	-1.19386	-0.839417	0	0	-1
1771	HBZOPT10m	2.06253	3.69407	2.6604	2.01955	4.01046	2.87281	0.212405	0.0798392	0.110816	0.179478	6.20863e-44	7.08259e-44	0
1772	HCO3_CLt	678.716	999.976	834.271	804.159	999.941	932.847	98.5762	0.118159	0.161125	0.514452	0	0	1
1773	HCOUMARINte	-40.5502	-0.00372063	-13.0623	-55.6362	-0.00138898	-16.3694	-3.30717	-0.253185	0.325599	-0.131571	2.18019e-24	2.3911e-24	0
1774	HDCAter	745.709	898.149	821.255	794.695	998.624	889.083	67.8283	0.082591	0.114488	0.667743	0	0	1
1775	HDCAtr	331.911	608.151	473.876	301.243	614.027	450.269	-23.607	-0.0498169	-0.0737225	-0.196208	3.6888e-52	4.25615e-52	0
1776	HDCEAtr	-0.0290374	0.0311428	-0.000389138	8.48443	567.038	274.68	274.68	705867	19.429	1	0	0	1
1777	HDD2COAtx	20.923	59.4001	41.6733	-54.8504	2.18496	-25.3076	-66.9809	-1.60729	-0.719554	-1	0	0	-1
1778	HESTRATRIOLte	0.161201	61.0261	25.6283	0.116532	56.9414	23.8506	-1.77775	-0.0693666	-0.103715	-0.0793585	7.91146e-10	8.37024e-10	0
1779	HESTRATRIOLtr	-46.1682	-0.00214386	-15.4213	-49.3373	-0.00902701	-16.9851	-1.56378	-0.101404	0.139343	-0.0820285	2.10472e-10	2.23101e-10	0
1780	HEX10	15.642	41.8888	28.1047	23.0852	62.513	44.1651	16.0604	0.571448	0.652095	0.832406	0	0	1
1781	HEX4	4.98319	10.8626	7.78411	1.00023	4.55249	2.44214	-5.34198	-0.686266	-1.67239	-1	0	0	-1
1782	HEXCCOAtx	17.9595	52.663	30.8593	23.0446	71.6185	51.7993	20.94	0.678563	0.747227	0.833766	0	0	1
1783	HEXCt	-39.5497	11.4039	-6.47304	-18.631	34.7812	8.57914	15.0522	2.32536	0.406389	0.578774	0	0	1
1784	HGNTOR	24.1797	75.9866	49.6194	4.6657	42.5597	23.6085	-26.011	-0.524209	-1.0716	-0.913009	0	0	-1
1785	HIBDm	9.94316	131.546	60.0777	-92.9241	-2.2592	-44.7742	-104.852	-1.74527	-0.424162	-1	0	0	-1
1786	HISDC	0.0107894	248.53	64.1185	0.0227935	195.159	84.8971	20.7786	0.324066	0.404975	0.234047	1.91275e-73	2.26716e-73	1
1787	HISt4	398.674	631.649	484.021	133.042	503.417	308.843	-175.179	-0.361924	-0.648199	-0.834177	0	0	-1
1788	HISTASE	9.02968	29.414	17.6106	1.05373	46.0564	22.9184	5.30785	0.301401	0.380066	0.330607	1.27247e-144	1.64872e-144	1
1789	HISTAtu	121.586	593.663	402.884	598.408	969.652	800.208	397.323	0.986197	0.990009	1	0	0	1
1790	HISTAVESSEC	1.10477e-05	0.000149183	7.14291e-05	0.000112269	0.000388934	0.000258583	0.000187154	2.62014	1.85605	0.982302	0	0	1
1791	HIStiDF	0.0626839	0.0889012	0.0759811	0.0662942	0.0892511	0.0774114	0.00143023	0.0188234	0.0269041	0.129183	1.43721e-23	1.57282e-23	0
1792	HIStN1	-964.656	-467.651	-648.892	-633.651	-221.353	-435.622	213.269	0.328667	-0.574899	0.932251	0	0	1
1793	HKt	1.09174e-06	0.000117591	6.04037e-05	1.00593e-06	0.000416731	0.000188057	0.000127653	2.11334	1.63846	0.680915	0	0	1
1794	HKYNH	0.239516	184.448	91.8753	0.0194043	325.21	168.074	76.1983	0.829367	0.871344	0.738387	0	0	1
1795	HMGCOASi	43.7454	142.721	90.1488	96.482	201.386	132.926	42.7774	0.47452	0.560246	0.823875	0	0	1
1796	HMGCOASim	141.439	343.479	242.099	0.0576806	0.0999532	0.0838693	-242.015	-0.999654	-11.4952	-1	0	0	-1
1797	HMGCOAtm	193.465	426.697	297.253	398.892	603.978	515.827	218.574	0.735312	0.795195	0.999629	0	0	1
1798	HMGCOAtx	-60.7767	142.352	49.0426	-112.403	177.144	9.67352	-39.3691	-0.802753	-2.34192	-0.427335	3.05248e-240	4.30156e-240	-1
1799	HMGLm	364.418	673.023	482.938	242.903	474.461	374.489	-108.449	-0.224561	-0.366915	-0.769822	0	0	-1
1800	HMGLx	174.475	432.566	285.688	241.365	510.354	378.024	92.3362	0.323207	0.404038	0.614115	0	0	1
1801	HOMt4	1.00529	72.3916	24.1949	69.8332	370.828	275.821	251.626	10.4	3.51096	0.999998	0	0	1
1802	HOXG	1.00264	2.81913	1.67429	1.00027	2.5041	1.61371	-0.0605777	-0.0361811	-0.053166	-0.0285656	0.0269293	0.0273683	0
1803	HPACtr	0.00346207	0.00742043	0.00496935	3.97897e-07	0.00405224	0.00232576	-0.00264359	-0.531979	-1.09536	-0.99713	0	0	-1
1804	HPCLx	0.00114205	4.71406	1.43115	3.34236	8.90452	6.29383	4.86268	3.39774	2.13676	0.97844	0	0	1
1805	HPDCACRNCPT1	-42.7928	3.15893	-15.3038	-121.035	3.85061	-30.3692	-15.0654	-0.984421	0.988718	-0.0680646	1.34997e-07	1.41289e-07	0
1806	HPDCACRNCPT2	-42.7928	3.15893	-15.3038	-121.035	3.85061	-30.3692	-15.0654	-0.984421	0.988718	-0.0680646	1.34997e-07	1.41289e-07	0
1807	HPDCACRNt	-292.826	717.978	369.607	267.933	582.846	422.978	53.3705	0.144398	0.194589	-0.203542	5.39276e-56	6.25487e-56	1
1808	HPDCAt	0.435435	16.6115	8.50808	-1.83349	13.1148	5.44258	-3.0655	-0.360305	-0.644544	-0.47014	2.50105e-290	3.67444e-290	-1
1809	HPYRDC	0.00470989	34.6514	10.9791	28.2721	155.13	97.5604	86.5813	7.88603	3.15154	0.99909	0	0	1
1810	HPYRDCm	4.49393	102.045	46.0251	1.00305	45.1645	15.4472	-30.578	-0.664375	-1.57508	-0.845849	0	0	-1
1811	HPYRR2x	113.874	247.058	201.987	305.358	461.819	388.616	186.628	0.923959	0.944078	1	0	0	1
1812	HPYRRy	1.02646	87.0894	35.0136	1.00756	133.809	63.545	28.5313	0.814863	0.859861	0.481255	4.09301e-304	6.09267e-304	1
1813	HPYRtp	-0.0471075	-0.0211962	-0.0308438	-0.0984782	-0.0756526	-0.0903906	-0.0595467	-1.93059	1.55119	-1	0	0	-1
1814	HRETNtn	552.077	793.883	677.349	426.07	680.888	561.598	-115.751	-0.170888	-0.270361	-0.819825	0	0	-1
1815	HS1ly	1.00039	2.61843	1.52863	1.00002	1.94919	1.30505	-0.223582	-0.146263	-0.228137	-0.145909	1.29186e-29	1.43464e-29	0
1816	HS2ly	1.00039	2.61843	1.52863	1.00002	1.94919	1.30505	-0.223582	-0.146263	-0.228137	-0.145909	1.29186e-29	1.43464e-29	0
1817	HS3ly	1.00039	2.61843	1.52863	1.00002	1.94919	1.30505	-0.223582	-0.146263	-0.228137	-0.145909	1.29186e-29	1.43464e-29	0
1818	HS4ly	1.00039	2.61843	1.52863	1.00002	1.94919	1.30505	-0.223582	-0.146263	-0.228137	-0.145909	1.29186e-29	1.43464e-29	0
1819	HSAT1ly	1.00039	2.61843	1.52863	1.00002	1.94919	1.30505	-0.223582	-0.146263	-0.228137	-0.145909	1.29186e-29	1.43464e-29	0
1820	HSAT2ly	1.00039	2.61843	1.52863	1.00002	1.94919	1.30505	-0.223582	-0.146263	-0.228137	-0.145909	1.29186e-29	1.43464e-29	0
1821	HSAT3ly	1.00039	2.61843	1.52863	1.00002	1.94919	1.30505	-0.223582	-0.146263	-0.228137	-0.145909	1.29186e-29	1.43464e-29	0
1822	HSAT4ly	1.00039	2.61843	1.52863	1.00002	1.94919	1.30505	-0.223582	-0.146263	-0.228137	-0.145909	1.29186e-29	1.43464e-29	0
1823	HSD11B1r	-0.0564603	-0.00972616	-0.0300768	-0.0326484	0.0243446	-0.0114963	0.0185806	0.617769	-1.38748	0.715792	0	0	1
1824	HSD11B2r	-840.258	-100.879	-485.596	-966.669	-480.455	-816.225	-330.629	-0.680873	0.749211	-0.913052	0	0	-1
1825	HSD17B1	-436.577	-33.0669	-209.519	-98.3645	189.882	55.5203	265.04	1.26499	-1.916	0.991196	0	0	1
1826	HSD17B2r	632.991	911.099	768.777	1.0352	129.23	59.9476	-708.83	-0.922022	-3.68079	-1	0	0	-1
1827	HSD17B42x	10.5098	54.3695	28.2124	27.8441	80.744	53.8509	25.6385	0.908769	0.932642	0.850616	0	0	1
1828	HSD17B4x	1.92077e-05	4.62255	1.78548	1.0084	7.47309	3.56938	1.78389	0.99911	0.999358	0.515258	0	0	1
1829	HSD17B7r	0.0228636	154.761	60.3062	185.54	390.968	289.284	228.977	3.79691	2.26211	1	0	0	1
1830	HSD17B8r	77.4679	410.765	232.731	98.1726	361.134	208.197	-24.5341	-0.105418	-0.160715	-0.23416	1.63156e-73	1.9343e-73	-1
1831	HSD17B9r	1.05838	10.3808	4.11383	1.01321	3.59729	1.90769	-2.20614	-0.536273	-1.10865	-0.500565	0	0	-1
1832	HSD3A1r	179.364	713.903	408.07	553.606	955.118	741.599	333.529	0.817333	0.861823	0.962857	0	0	1
1833	HSD3A2r	-531.65	-169.814	-366.63	-827.459	-440.174	-647.235	-280.604	-0.76536	0.819962	-0.990161	0	0	-1
1834	HSD3B11	4.31148e-07	0.00503631	0.00193138	2.59957e-07	0.00492443	0.00194447	1.30906e-05	0.00677785	0.00974538	0.0134905	0.296069	0.298378	0
1835	HSD3B11r	0.0158682	0.0488123	0.0362284	0.00157383	0.00623095	0.00384316	-0.0323853	-0.893919	-3.23676	-1	0	0	-1
1836	HSD3B12r	652.815	962.709	842.76	99.8804	284.541	195.44	-647.32	-0.768096	-2.1084	-1	0	0	-1
1837	HSD3B13	5.60079	12.1191	8.98791	8.4988e-05	0.00108312	0.000550183	-8.98736	-0.999939	-13.9958	-1	0	0	-1
1838	HSD3B13r	0.00153744	0.021393	0.00997793	3.48491e-08	0.00266818	0.00129269	-0.00868524	-0.870445	-2.94836	-0.994824	0	0	-1
1839	HSD3B2r	3.63807e-06	0.0111987	0.00595839	2.40629e-06	0.00906964	0.00200422	-0.00395417	-0.66363	-1.57188	-0.668813	0	0	-1
1840	HSD3B3r	1.67135e-05	0.0125555	0.00461881	0.00316356	0.0176709	0.0117366	0.00711776	1.54104	1.34542	0.881136	0	0	1
1841	HSD3B7P	0.066091	0.0971335	0.0850688	5.10972e-06	0.0368379	0.0127892	-0.0722796	-0.849661	-2.7337	-1	0	0	-1
1842	HSPASEly	1.00039	2.61843	1.52863	1.00002	1.94919	1.30505	-0.223582	-0.146263	-0.228137	-0.145909	1.29186e-29	1.43464e-29	0
1843	HSPGt	1.00011	1.50554	1.20163	1.00001	1.65516	1.20244	0.000809646	0.000673792	0.00097175	-0.0707111	4.3281e-08	4.53562e-08	0
1844	HSPGtly	1.00039	2.61843	1.52863	1.00002	1.94919	1.30505	-0.223582	-0.146263	-0.228137	-0.145909	1.29186e-29	1.43464e-29	0
1845	HTAXOLte	-0.00865697	-0.00390092	-0.00624195	-0.0110773	-0.000862034	-0.00494804	0.00129391	0.207293	-0.33514	0.358886	4.65707e-170	6.17988e-170	1
1846	Htg	3.3039	360.014	132.412	45.5714	395.672	242.766	110.354	0.833415	0.874533	0.669803	0	0	1
1847	Htr	354.963	706.926	516.637	-488.484	-30.6402	-221.235	-737.872	-1.42822	-1.22357	-1	0	0	-1
1848	Htx	-389.626	138.056	-75.1105	94.6168	999.867	557.658	632.769	8.4245	2.89229	0.999868	0	0	1
1849	HXANtx	0.000248708	0.0023783	0.00139981	0.00762285	0.0137989	0.0111449	0.00974505	6.96172	2.99308	1	0	0	1
1850	HYPOE	0.0869468	3.75493	1.9486	0.000123243	2.8978	1.47497	-0.473624	-0.243059	-0.401747	-0.304215	9.25133e-123	1.16438e-122	-1
1851	HYPTROX	0.00304069	27.0025	7.9506	0.010017	38.3665	13.2544	5.30383	0.667098	0.737339	0.392218	1.03481e-202	1.41062e-202	1
1852	ICDHxm	73.8936	286.572	210.441	349.452	517.074	443.283	232.842	1.10645	1.07481	1	0	0	1
1853	ICDHy	1.02606	60.6088	18.8959	92.1793	253.028	180.359	161.463	8.54491	3.25473	1	0	0	1
1854	ICDHyp	1.00522	65.7536	28.7887	48.6113	142.914	84.6604	55.8717	1.94075	1.55618	0.987698	0	0	1
1855	ICDHyrm	-603.29	-190.951	-433.104	-897.993	-610.556	-792.044	-358.94	-0.828762	0.870867	-1	0	0	-1
1856	IDHPOXOX2b	0.0108265	0.0455295	0.034284	0.0208117	0.0435601	0.0306188	-0.00366518	-0.106907	-0.163117	-0.346729	7.20707e-159	9.45481e-159	-1
1857	IDHPOXOX3	0.00144904	0.0229258	0.0151958	5.0082e-07	0.0143086	0.00390171	-0.0112941	-0.743238	-1.9615	-0.904306	0	0	-1
1858	IDHPOXOX4	0.0438667	0.0628142	0.0539914	0.0150269	0.0517888	0.0384103	-0.015581	-0.288584	-0.491234	-0.934476	0	0	-1
1859	IDHPOXOXb	4.57152e-07	0.0185302	0.00470745	0.0181219	0.0243191	0.0211385	0.016431	3.49043	2.16685	0.999985	0	0	1
1860	IDOAASE1ly	1.00039	2.61843	1.52863	1.00002	1.94919	1.30505	-0.223582	-0.146263	-0.228137	-0.145909	1.29186e-29	1.43464e-29	0
1861	IDOAASE2ly	1.00039	2.61843	1.52863	1.00002	1.94919	1.30505	-0.223582	-0.146263	-0.228137	-0.145909	1.29186e-29	1.43464e-29	0
1862	IDOAASE3ly	1.00039	2.61843	1.52863	1.00002	1.94919	1.30505	-0.223582	-0.146263	-0.228137	-0.145909	1.29186e-29	1.43464e-29	0
1863	IDOAASE4ly	2.59976	5.35951	3.76445	0.411421	2.71534	1.63927	-2.12518	-0.56454	-1.19939	-0.99998	0	0	-1
1864	IDOURtly	-12.3324	-5.85298	-8.35033	-8.06805	-4.00233	-5.5544	2.79593	0.334828	-0.588201	0.891839	0	0	1
1865	IDPtn	378.489	594.96	497.725	605.645	855.065	741.925	244.2	0.490631	0.575924	1	0	0	1
1866	ILEt4	0.0598831	0.0862497	0.0704981	0.00112833	0.03569	0.0162502	-0.0542479	-0.769494	-2.11713	-1	0	0	-1
1867	ILEt5m	52.7531	226.181	126.767	-97.4306	198.274	42.7547	-84.0121	-0.662729	-1.56802	-0.620086	0	0	-1
1868	ILETAm	1.02613	81.631	42.5059	-165.651	-1.02268	-65.4979	-108.004	-2.54091	0.623787	-1	0	0	-1
1869	ILEtec	100.345	503.926	241.923	-37.0993	518.456	262.006	20.0834	0.0830155	0.115054	0.0910241	1.78593e-12	1.90681e-12	0
1870	INOSTO	0.00328867	3.48976	1.19435	12.9197	20.4149	17.1926	15.9983	13.395	3.84749	1	0	0	1
1871	INSt	-656.295	-80.5802	-432.643	-921.017	-555.896	-773.112	-340.469	-0.786951	0.8375	-0.991891	0	0	-1
1872	INSt4	196.087	380.502	282.312	85.784	299	183.043	-99.2689	-0.351628	-0.625106	-0.897972	0	0	-1
1873	INSTt2r	556.257	999.879	771.45	372.133	716.813	587.882	-183.568	-0.237952	-0.392046	-0.909502	0	0	-1
1874	INSTt4	-475.569	-4.66929	-240.402	-141.461	280.57	-5.72327	234.678	0.976193	-5.39246	0.971679	0	0	1
1875	IPDDIx	5.99368	11.072	9.27889	5.85014	10.3931	8.01646	-1.26243	-0.136054	-0.210986	-0.692899	0	0	-1
1876	IPDPtx	-24.3984	-0.736204	-15.0007	-16.6637	12.8168	-1.32809	13.6726	0.911465	-3.4976	0.910757	0	0	1
1877	It	0.0864672	0.0999997	0.0955603	0.0735634	0.0999798	0.0906025	-0.00495776	-0.0518809	-0.0768599	-0.450186	2.18568e-266	3.14444e-266	-1
1878	ITCOAL1m	-287.703	0.867296	-123.424	-466.144	-20.5427	-200.385	-76.9614	-0.623554	0.699155	-0.525196	0	0	-1
1879	ITCOALm	126.182	340.387	212.516	136.66	536.496	274.875	62.3589	0.293431	0.371203	0.520967	0	0	1
1880	ITPtn	-521.965	-142.743	-313.723	-402.955	84.92	-123.348	190.374	0.606824	-1.34675	0.697561	0	0	1
1881	KAS8	1.04783	2.40526	1.43118	1.00001	1.10954	1.03752	-0.393652	-0.275055	-0.464057	-0.99811	0	0	-1
1882	KCC2t	214.978	427.512	313.662	-935.457	-511.861	-738.879	-1052.54	-3.35565	1.23613	-1	0	0	-1
1883	KCCt	193.401	499.626	372.572	154.945	388.716	248.881	-123.691	-0.331992	-0.582062	-0.781492	0	0	-1
1884	KDNH	0.000606033	36.8442	14.3633	0.0373066	32.7114	12.0034	-2.35989	-0.164301	-0.258944	-0.109128	2.85237e-17	3.07455e-17	0
1885	KHK	0.00136466	59.2777	14.7443	0.00163887	138.539	66.3942	51.6498	3.50303	2.1709	0.733419	0	0	1
1886	KHK2	0.0065458	74.445	36.0476	0.0120917	33.5411	10.7443	-25.3034	-0.701942	-1.74634	-0.716993	0	0	-1
1887	KHK3	2.34144e-08	0.00948063	0.00189858	0.0061493	0.0235162	0.0129775	0.0110789	5.8354	2.77302	0.997098	0	0	1
1888	KSII_CORE2t	1.00014	1.87137	1.27398	1.00014	1.95198	1.34786	0.0738796	0.0579912	0.0813276	0.120401	1.10302e-20	1.19906e-20	0
1889	KSII_CORE2tly	2.91088	5.78193	4.08383	1.9914	4.07759	2.90778	-1.17604	-0.287976	-0.490002	-0.81677	0	0	-1
1890	KSII_CORE4t	1	2.24104	1.45177	1.00027	1.65697	1.22087	-0.230899	-0.159046	-0.249901	-0.422574	5.77137e-235	8.09107e-235	-1
1891	KSII_CORE4tly	1.09762	2.54561	1.93769	1.52561	3.42679	2.52023	0.582535	0.300633	0.379214	0.711296	0	0	1
1892	KSItly	1.93017	2.82492	2.28837	1.18197	2.06472	1.54866	-0.739711	-0.323248	-0.563302	-0.997765	0	0	-1
1893	Kt3g	125.961	369.793	247.965	0.0278254	235.406	70.0079	-177.957	-0.71767	-1.82455	-0.921192	0	0	-1
1894	KYN	47.0293	167.585	106.197	7.15294e-05	67.732	18.4455	-87.7512	-0.826308	-2.5254	-0.99809	0	0	-1
1895	KYN3OX	0.000845311	0.00161052	0.00117495	2.09922e-05	0.000729431	0.000368591	-0.00080636	-0.686292	-1.67251	-1	0	0	-1
1896	KYNAKGAT	0.0159097	235.888	81.3794	628.818	887.378	762.298	680.919	8.36721	3.22762	1	0	0	1
1897	KYNATESYN	0.0159097	235.888	81.3794	628.818	887.378	762.298	680.919	8.36721	3.22762	1	0	0	1
1898	LACZe	36.7475	212.839	146.734	1.00692	74.0313	18.5246	-128.209	-0.873754	-2.98568	-0.995896	0	0	-1
1899	LALDO	1.01785	196.806	79.7009	1.06858	184.303	85.212	5.51106	0.0691468	0.09646	0.0482589	0.00018558	0.000191152	0
1900	LAPCOAl	0.000627763	36.8128	15.1408	0.167865	18.4098	6.52799	-8.61279	-0.568847	-1.21373	-0.457654	3.16791e-275	4.58866e-275	-1
1901	LCADi_D	1.00305	95.042	39.3193	48.8115	135.164	91.0306	51.7113	1.31516	1.21111	0.921662	0	0	1
1902	LCADim	56.878	100.057	76.8903	1.00076	27.7543	7.41052	-69.4798	-0.903622	-3.37515	-1	0	0	-1
1903	LCAT1e	0.00118932	16.6572	4.59657	14.5044	32.0749	22.9073	18.3107	3.98355	2.31717	0.999668	0	0	1
1904	LCTStg	1.00002	15.8551	6.51852	6.49545	20.739	12.5563	6.03779	0.926251	0.945796	0.834377	0	0	1
1905	LCYSTAT	1.00733	220.069	104.903	240.658	393.847	312.478	207.575	1.97872	1.57469	1	0	0	1
1906	LCYSTCBOXL	0.0333613	162.985	88.1341	75.1176	166.342	113.124	24.9897	0.283542	0.36013	0.223947	2.12167e-67	2.49497e-67	1
1907	LDH_Lm	62.4953	203.108	115.473	2.41226	110.996	38.2344	-77.2385	-0.668889	-1.59461	-0.967446	0	0	-1
1908	LEUKTRA4t	8.8975	517.833	216.042	171.459	725.279	428.409	212.367	0.982991	0.987678	0.801363	0	0	1
1909	LEUKTRA4tr	29.2152	315.864	159.859	0.0157154	0.038854	0.0279585	-159.831	-0.999825	-12.4812	-1	0	0	-1
1910	LEUKTRB4t	124.959	670.737	461.134	174.32	800.858	519.708	58.5742	0.127022	0.172516	0.204912	9.99252e-57	1.1609e-56	1
1911	LEUKTRB4tr	-67.6516	8.33346	-13.9022	-88.379	3.49139	-29.1751	-15.2728	-1.09859	1.06942	-0.409509	8.64937e-221	1.19816e-220	-1
1912	LEUKTRC4t	-963.475	-469.585	-674.565	-999.977	-578.699	-770.317	-95.7518	-0.141946	0.191494	-0.55268	0	0	-1
1913	LEUKTRD4t	-87.6254	372.084	133.79	-825.881	-378.036	-592.9	-726.69	-5.43156	2.14781	-1	0	0	-1
1914	LEUKTRD4tr	-315.864	-29.2152	-159.859	-0.038854	-0.0157154	-0.0279585	159.831	0.999825	-12.4812	1	0	0	1
1915	LEUKTRE4t	244.331	637.627	422.978	729.96	964.73	832.469	409.491	0.968114	0.976814	1	0	0	1
1916	LEUKTRF4t	-280.912	70.6166	-112.019	-515.49	50.81	-275.27	-163.251	-1.45736	1.29711	-0.587252	0	0	-1
1917	LEUt4	116.026	377.601	263.362	1.03818	160.37	75.9872	-187.375	-0.711473	-1.79322	-0.996024	0	0	-1
1918	LEUt5m	-289.325	-70.246	-205.639	36.0589	244.95	136.021	341.66	1.66146	-0.59628	1	0	0	1
1919	LEUTAm	-388.884	-193.059	-284.148	34.3136	216.74	106.891	391.039	1.37618	-1.4105	1	0	0	1
1920	LEUtec	273.763	688.097	470.264	-203.615	103.874	-39.9669	-510.231	-1.08499	-3.55659	-1	0	0	-1
1921	LFORKYNHYD	2.49894e-07	0.00160035	0.000638826	1.95369e-08	0.00135911	0.000371922	-0.000266904	-0.417804	-0.780424	-0.262669	5.14262e-92	6.23062e-92	-1
1922	LGNCCOAtx	-14.8426	18.1292	1.127	-27.181	36.4271	-1.80057	-2.92757	-2.59767	0.67597	-0.233283	5.60598e-73	6.64245e-73	-1
1923	LGNCt	-0.0234772	0.018934	-0.00263332	550.08	999.986	774.442	774.444	294094	18.1659	1	0	0	1
1924	LIMNENte	67.5163	127.936	90.7054	10.2746	76.215	45.0397	-45.6658	-0.503451	-1.00999	-0.998124	0	0	-1
1925	LINKDEG1ly	1.00039	2.61843	1.52863	1.00002	1.94919	1.30505	-0.223582	-0.146263	-0.228137	-0.145909	1.29186e-29	1.43464e-29	0
1926	LINKDEG2ly	4.90652	10.4465	7.73828	6.1425	11.649	8.58729	0.849011	0.109716	0.15019	0.331643	1.61716e-145	2.10072e-145	1
1927	LINKDEG3ly	5.37853	10.7948	7.92366	4.59731	7.82277	6.33831	-1.58535	-0.200078	-0.322069	-0.689886	0	0	-1
1928	LINKDEG4ly	5.58528	9.63043	7.95643	5.72267	9.11675	7.59904	-0.357388	-0.0449181	-0.0663036	-0.267157	4.03726e-95	4.92123e-95	0
1929	LIPOti	0.659452	17.7934	7.89238	14.3598	25.4931	19.5923	11.7	1.48244	1.31176	0.980061	0	0	1
1930	L_LACDcm	0.000143687	0.0255413	0.0117992	0.0230752	0.0684455	0.0480025	0.0362032	3.06827	2.02442	0.999939	0	0	1
1931	L_LACtcm	0.0204455	0.0460879	0.0338363	0.0808464	0.099974	0.0902824	0.056446	1.66821	1.41587	1	0	0	1
1932	L_LACtm	1.01878	107.019	38.5487	1.00908	105.064	30.7336	-7.81513	-0.202734	-0.326867	-0.125362	2.73562e-22	2.98575e-22	0
1933	LNELDCCPT1	-79.7591	48.1156	-10.2234	-351.235	-61.1942	-189.036	-178.813	-17.4905	4.20871	-0.999267	0	0	-1
1934	LNELDCCPT2	11.9159	71.7678	39.798	11.49	30.6513	19.6415	-20.1565	-0.50647	-1.01879	-0.659384	0	0	-1
1935	LNELDCCRNt	169.853	999.896	615.488	271.067	653.86	471.059	-144.429	-0.234657	-0.385822	-0.28555	2.15914e-108	2.67245e-108	-1
1936	LNELDCt	-130.354	3.17609	-45.1272	-340.209	-92.1896	-194.226	-149.099	-3.30396	2.10567	-0.986352	0	0	-1
1937	LNLCCPT1	-427.496	16.5587	-192.369	-592.643	-277.944	-444.668	-252.299	-1.31153	1.20885	-0.854046	0	0	-1
1938	LNLCCPT2	17.5815	128.449	93.0486	35.0062	127.207	80.5094	-12.5392	-0.13476	-0.208828	-0.414413	4.66196e-226	6.48514e-226	-1
1939	LNLCCRNt	-474.587	244.637	-143.059	-638.037	-121.973	-380.624	-237.565	-1.6606	1.41175	-0.698764	0	0	-1
1940	LNLCt	-875.966	-415.44	-635.055	0.129909	570.455	292.328	927.383	1.46032	-1.11929	1	0	0	1
1941	LNLNCACPT1	-566.212	26.6336	-300.355	-585.865	-133.954	-285.21	15.1446	0.0504223	-0.0746421	0.175352	5.13179e-42	5.82783e-42	0
1942	LNLNCACPT2	-566.212	26.6336	-300.355	-585.865	-133.954	-285.21	15.1446	0.0504223	-0.0746421	0.175352	5.13179e-42	5.82783e-42	0
1943	LNLNCACRNt	-566.212	26.6336	-300.355	-585.865	-133.954	-285.21	15.1446	0.0504223	-0.0746421	0.175352	5.13179e-42	5.82783e-42	0
1944	LNLNCAt	-291.513	-83.2851	-205.005	-124.002	46.1024	-33.2689	171.737	0.837717	-2.62342	0.991748	0	0	1
1945	LNLNCGCPT1	-346.587	-16.3989	-157.506	-193.44	432.505	153.768	311.274	1.97626	-0.0346559	0.927149	0	0	1
1946	LNLNCGCPT2	-35.644	26.0024	2.93999	-40.2166	19.8803	-7.34635	-10.2863	-3.49877	1.32122	-0.468711	1.40394e-288	2.05833e-288	-1
1947	LNLNCGCRNt	528.749	950.626	745.79	98.322	676.69	301.309	-444.481	-0.595986	-1.30752	-0.992621	0	0	-1
1948	LNLNCGt	-315.009	-125.587	-226.677	-258.893	-73.2994	-178.198	48.4792	0.213869	-0.347159	0.551338	0	0	1
1949	LNS14DM	9.46369e-05	0.00155261	0.000873506	0.000212848	0.00100733	0.000591021	-0.000282485	-0.323393	-0.563609	-0.41674	1.39921e-228	1.95152e-228	-1
1950	LNSTLSr	3.68351	5.99593	4.6123	2.04442	5.62369	3.60196	-1.01034	-0.219053	-0.356703	-0.732313	0	0	-1
1951	LPASE	0.00245652	36.2286	10.0979	0.00848683	83.8939	31.7051	21.6072	2.13977	1.65066	0.572846	0	0	1
1952	LPCHOLt	-344.434	-199.208	-271.32	-327.019	-134.296	-245.909	25.4106	0.0936556	-0.141869	0.304043	1.26805e-122	1.59579e-122	1
1953	LPCOXp	1.00182	47.6751	15.9778	1.00104	45.5498	15.1046	-0.873112	-0.0546455	-0.0810726	-0.0767096	2.82381e-09	2.97865e-09	0
1954	LPS	5.15636	17.208	11.0383	1.90007	12.9067	6.46256	-4.57573	-0.414533	-0.772339	-0.814729	0	0	-1
1955	LPS2	0.0204443	127.43	67.4273	50.1882	203.196	113.2	45.7728	0.678846	0.74747	0.662851	0	0	1
1956	LPS2e	0.031247	45.7877	24.4799	0.0171425	68.284	31.133	6.65306	0.271776	0.346845	0.217314	1.42231e-63	1.66443e-63	1
1957	LPS3	1.17587	107.993	62.8494	24.5308	171.25	67.7972	4.94782	0.0787251	0.109327	-0.0566011	1.16506e-05	1.20696e-05	0
1958	LPS3e	0.0275064	105.093	31.5045	26.4818	183.428	125.003	93.4986	2.96778	1.98833	0.952358	0	0	1
1959	LPS4e	3.93165e-07	0.0125581	0.00690524	0.0191036	0.0369512	0.0241401	0.0172348	2.49591	1.80567	1	0	0	1
1960	LRAT	0.000199355	65.057	28.7602	150.451	280.23	224.493	195.733	6.80569	2.96453	1	0	0	1
1961	LRAT1	42.7989	113.065	74.3357	0.000148866	58.7428	9.74028	-64.5954	-0.868969	-2.93202	-0.998498	0	0	-1
1962	LRAT2	79.7081	190.698	150.365	0.0176865	66.6734	30.7753	-119.59	-0.79533	-2.28863	-1	0	0	-1
1963	LSTO1r	8.19097	73.4921	41.2139	14.4479	95.5909	52.7151	11.5012	0.27906	0.355084	0.298511	2.84165e-118	3.56004e-118	1
1964	LSTO2r	0.0079471	77.9271	18.2547	0.0100585	60.2493	16.0227	-2.23195	-0.122267	-0.188147	-0.0770701	2.38057e-09	2.5131e-09	0
1965	LTA4H	107.924	249.566	183.297	25.9181	101.518	65.6718	-117.625	-0.641718	-1.48083	-1	0	0	-1
1966	LTC4CP	5.50756	521.4	244.04	-633.466	-238.927	-388.303	-632.343	-2.59115	0.670067	-1	0	0	-1
1967	LTC4Sr	29.2152	315.864	159.859	0.0157154	0.038854	0.0279585	-159.831	-0.999825	-12.4812	-1	0	0	-1
1968	LTD4DP	-381.909	157.866	-110.51	-727.414	-266.893	-494.607	-384.097	-3.47567	2.1621	-0.973277	0	0	-1
1969	LTDCL	0.0134235	112.761	31.7309	48.8824	277.95	138.377	106.646	3.36095	2.12464	0.976037	0	0	1
1970	LYSOXp	0.00811802	107.393	21.4248	0.0056718	114.608	38.4732	17.0485	0.795735	0.844575	0.394072	1.29975e-204	1.7743e-204	1
1971	LYSt4	124.601	332.57	229.212	146.565	466.103	272.845	43.6328	0.19036	0.251398	0.238754	2.367e-76	2.81628e-76	1
1972	LYStiDF	852.404	993.071	936.726	814.069	988.843	899.338	-37.3883	-0.0399138	-0.0587642	-0.561835	0	0	0
1973	LYStip	0.00811802	107.393	21.4248	0.0056718	114.608	38.4732	17.0485	0.795735	0.844575	0.394072	1.29975e-204	1.7743e-204	1
1974	LYStm	155.611	448.446	294.096	731.697	999.995	863.905	569.809	1.93749	1.55459	1	0	0	1
1975	LYStn	-15.5599	-0.0082347	-4.82665	-26.3547	-0.0100365	-10.1044	-5.27775	-1.09346	1.06589	-0.356665	5.51274e-168	7.298e-168	-1
1976	M4BTAer	6.21251	30.1593	20.2019	18.1028	38.1609	28.5956	8.39368	0.41549	0.501302	0.774469	0	0	1
1977	M4CET3er	2.50834	19.0958	11.4226	1.00507	14.7664	8.69783	-2.72475	-0.238541	-0.393161	-0.352722	2.45622e-164	3.24233e-164	-1
1978	MACACI	17.5688	72.03	40.954	0.232356	40.6437	18.1992	-22.7548	-0.555619	-1.17013	-0.821773	0	0	-1
1979	MACOXO	0.0170335	0.0251812	0.0206019	0.00236242	0.0106413	0.00719355	-0.0134083	-0.65083	-1.518	-1	0	0	-1
1980	MAGt	-66.1978	70.0708	9.64825	-91.323	83.0964	-18.6162	-28.2645	-2.92949	0.948221	-0.462113	1.42445e-280	2.07064e-280	-1
1981	MALSO3tm	-185.19	379.161	127.352	-19.1286	617.587	356.466	229.114	1.79905	1.48494	0.762828	0	0	1
1982	MALSO4tm	-997.158	-440.521	-745.297	-634.979	-248.625	-459.316	285.981	0.383714	-0.698327	0.939196	0	0	1
1983	MALTe	216.929	399.861	306.896	0.0167429	0.0325619	0.0240961	-306.872	-0.999921	-13.6367	-1	0	0	-1
1984	MALTly	34.5274	142.794	81.0352	73.9298	171.243	134.963	53.9281	0.665489	0.735946	0.894191	0	0	1
1985	MALtm	139.512	999.997	728.915	-42.2155	444.746	246.814	-482.1	-0.661395	-1.56232	-0.950056	0	0	-1
1986	MALTSULtm	510.304	985.894	707.425	-551.308	222.417	-298.02	-1005.44	-1.42127	-1.24717	-1	0	0	-1
1987	MALTt1r	-181.415	156.737	-36.3981	241.901	542.464	421.271	457.669	12.574	3.53281	1	0	0	1
1988	MANt1r	-24.2373	-14.4936	-19.4465	-31.62	-19.4826	-26.2375	-6.79094	-0.349211	0.432116	-0.918326	0	0	-1
1989	MANtly	26.1139	38.5068	31.3996	25.6343	36.4874	31.5819	0.182286	0.00580537	0.00835116	0.0744902	7.94484e-09	8.36049e-09	0
1990	MAOLNOR	0.0261696	0.0460826	0.0363231	0.0138031	0.0260864	0.0203505	-0.0159726	-0.439736	-0.835822	-1	0	0	-1
1991	MAOX	0.000639129	0.0151792	0.0081827	0.0092493	0.0346584	0.0260321	0.0178494	2.18135	1.66964	0.991959	0	0	1
1992	MCCCrm	0.000248731	2.95219	0.903462	0.0128611	19.8177	8.05426	7.1508	7.91488	3.15622	0.913315	0	0	1
1993	MCD	0.000875358	28.6223	17.3512	0.00294175	53.6295	22.5708	5.21953	0.300816	0.379417	0.136639	3.55979e-26	3.92692e-26	0
1994	MCDm	1.19024	6.08753	3.23618	0.00313067	8.23613	3.89722	0.661038	0.204265	0.268152	0.203959	3.23118e-56	3.74978e-56	1
1995	MCDp	0.00505186	71.4816	20.4983	0.00218766	109.344	52.6195	32.1212	1.56702	1.36009	0.697088	0	0	1
1996	MCITS	0.0743263	148.571	66.11	29.9673	140.487	84.719	18.609	0.281486	0.357818	0.398783	1.75089e-209	2.40127e-209	1
1997	MCLACCYSR	112.596	403.036	255.035	0.00132715	104.018	26.9256	-228.109	-0.894424	-3.24365	-1	0	0	-1
1998	MCLOR	-403.036	-112.596	-255.035	-104.018	-0.00132715	-26.9256	228.109	0.894424	-3.24365	1	0	0	1
1999	MCPST	170.787	516.909	350.056	0.00151455	83.4061	29.5169	-320.539	-0.915679	-3.56797	-1	0	0	-1
[truncated: 8,601 more rows]

## Sheet: EV9B
reaction.set	odds.ratio	pval	padj	reaction.set.size	overlap.size	overlap.reactions
Transport, extracellular	1.47023	2.3041e-18	1.08293e-16	2652	1521	2HBt2, 2HCO3_NAt, 34DHOXPEGt, 34DHPHEt, 3MLDAt, 4MTOLBUTAMIDEte, 5ADTSTSTERONESte, 5ADTSTSTERONEte, 5FTHFt2, 5MTHFt2, ACETONEt2, ACNACNGAL14ACGLCGALGLUSIDEte, ACNGALACGLCGAL14ACGLCGALGLUSIDEte, ACt2r, ADNt4, AKGt4_3, ALAASNNaEx, ALACYSNaEx, ALADGLYexR, ALAGLNexR, ALAGLNNaEx, ALAGLYexR, ALASERNaEx, ALAt4, ALATHRNaEx, ALDSTRNte, ARAB_Lt, ARGt4, ASNALANaEx, ASNCYSNaEx, ASNGLNNaEx, ASNt4, ASNTHRNaEx,…
Nucleotide interconversion	3.49332	3.05838e-13	9.58292e-12	164	127	ADK1m, ADK3, ADK3m, ADKd, ADNK1m, ADSL1, BPNT2, CYTDK1, CYTDn, CYTK10n, CYTK11n, CYTK12n, CYTK13, CYTK13n, CYTK1m, CYTK1n, CYTK3, CYTK3n, CYTK4, CYTK4n, CYTK5, CYTK6, CYTK7, CYTK7n, CYTK9, CYTK9n, DCK2n, DCYTDn, DURIK1, DURIK1m, NDP10ex, NDP7ex, NDP8, NDPK1m, NDPK1n, NDPK2n, NDPK4m, NDPK4n, NDPK5m, NDPK5n, NDPK7m, NDPK8n, NTD2e, NTD9e, NTPP9, PDE4, PDE4n, TMDK1m, UMPK2, UMPK3, UMPK3n, UMPK4, UMPK…
Transport, mitochondrial	1.4184	0.0001758	0.00330505	453	264	10FTHFtm, 3MOBt2im, 3MOPt2im, 4MOPt2im, ACACt2m, ACALDtm, ACETONEt2m, ADNtm, AKGMALtm, ALDSTRNtm, AMETt2m, ASNtm, ASPGLUm, BTNt2m, CHLtm, CHSTEROLt1, CHSTEROLt2, CHSTEROLt3, CITRtm, CITtam, COAtm, CRNtim, CRTSTRNtm, DNDPt12m, DNDPt15m, DNDPt16m, DNDPt17m, DNDPt18m, DNDPt19m, DNDPt1m, DNDPt20m, DNDPt21m, DNDPt23m, DNDPt28m, DNDPt31m, DNDPt32m, DNDPt37m, DNDPt39m, DNDPt3m, DNDPt40m, DNDPt42m, DNDPt…
Glyoxylate and dicarboxylate metabolism	13.0531	0.000899905	0.0119711	14	13	FBA4, GCALDDm, GLYCLTDy, HPYRDC, HPYRDCm, HPYRR2x, KHK2, GCALDD, GLXO1, HPYRRy, GLXO2p, GLYCTO1p, GLYCK2
Pyruvate metabolism	3.58862	0.00101882	0.0119711	32	25	ACTNMO, LCADi_D, LCADim, LDH_Lm, L_LACDcm, ME1m, ME2m, MGSA, r0055, HMR_3855, HMR_8501, PCm, MGSA2, ACTLMO, PPDOy, ALCD22_D, ACOAHi, LALDO, ALCD21_L, ALCD22_L, ME2, ALR3, LGTHL, ALCD21_D, ALR2
Citric acid cycle	5.69024	0.00126089	0.0131693	20	17	ACITL, AKGDm, ICDHxm, ICDHy, ICDHyp, ICDHyrm, MDHm, SUCD1m, SUCOAS1m, r0081, r0509, ACONT, FUM, CITL, MDH, CSm, ACONTm
Triacylglycerol synthesis	#NUM!	0.0019306	0.0164978	9	9	AGPAT1, DGAT, LPS2, LPS4e, PPAP, MOGAT, LPS, GPAM_hs, LPS3
Transport, peroxisomal	1.62331	0.00210665	0.0165021	154	95	ACALDtx, ADPtx, AMPtp, ARACHCOAtx, ARACHDCOAtx, ATPtx, CLPNDCOAtx, CO2tp, CRNCAR3tp, CRNCARtp, DCSPTN1COAtx, DGCHOLtx, DHCHOLESTANATEtm, ETOHtx, FADH2tx, FADtx, FORMCOAtx, FRDPtc, FRDPtr, GCHOLAtx, GLYtp, H2O2tp, H2Otp, HDD2COAtx, HEXCCOAtx, HPYRtp, Htx, IPDPtx, NADHtpu, NADPHtxu, NADPtxu, NRVNCCOAtx, O2tp, OCCOAtx, PItx, PMTCOAtx, PPItx, PRISTCOAtx, SCP21x, SERtp, STCOAtx, SUCCtp, TCHOLAtx, TDCH…
Inositol phosphate metabolism	2.10743	0.00282479	0.0204254	65	44	INOSTO, MI134PP, MI145PP, MI14P4P, MI14PP, MI34PP, PI345P3P, PI345P5P, PI345P5Pn, PI34P4Pn, PI34P5Kn, PI3P5K, PI45P5P, PI45P5Pn, PI4P3K, PI4P3Kn, PI4PLC, PI4PLCn, PI5P3K, PI5P4K, PI5P4Kn, PIK5, MI4PP, HMR_6545, HMR_6558, HMR_6564, HMR_6584, HMR_6595, HMR_8395, HMR_6580, PI4PP, PIK4n, MI1PP, PI34P3Pn, PI4P5Kn, PI45P3K, PI3P4Kn, PIPLCn, MI13PP, PIK5n, MI134P4P, PIK3n, PI45P4P, PI3P3Pn
Methionine and cysteine metabolism	2.07617	0.0125934	0.0696343	46	31	2AMACSULT, 3SALATAim, 3SPYRSPm, CYSGLTH, CYSTA, LCYSTAT, MCLACCYSR, MCLOR, MCPST, METAT, METS, SLDt, SLDx, SULFOX, r0027, r0142, RE1933C, RE3009C, SFCYSc, METTRANSc, METDECARc, DKMPPD2, DKMPPD3, CYSTGL, CYSTS, r0060, AHC, HMR_3996, HMR_6515, 3SALATAi, 3SPYRSP
Arginine and proline metabolism	2.08575	0.0187982	0.0897103	40	27	4HGLSDm, ADMDC, AGMTm, ARGDCm, DARGOp, EHGLAT2m, EHGLATm, P5CRm, PHCHGSm, r0024, r0615, r0617, PROD2, HMR_3832, HMR_4422, HMR_4783, G5SADrm, PHCDm, MTAP, MDRPD, NOS1, PROD2m, P5CRxm, MTRI, P5CR, DKMPPD, NOS2
Biotin metabolism	5.01558	0.0190873	0.0897103	12	10	BTNDe, BTNDm, BACCLm, BTND1, BTNPLm, BTNPL, APOCFm, BTND1n, BACCL, APOCF
